# Supplementary material for: Quantitative proteomics analysis revealed the potential role of lncRNA Ftx in cardiomyocytes
Source: Proteome Sci. 2023 Jan 5;21:2. doi: 10.1186/s12953-022-00201-6 (PMC9814437; doi:10.1186/s12953-022-00201-6)
Supplement: Supplementary file 1 — Additional file 1. [file 12953_2022_201_MOESM1_ESM.xlsx]

## Sheet: Diff distribution
Compared sample name	Up-regulated	Down-regulated
AC_KD/AC_KD_C	67	54
AC_OE/AC_OE_C	32	49

## Sheet: AC_OEvsAC_OE_C
Protein accession	Protein description	AC_OE/AC_OE_C Ratio	Regulated Type	AC_OE/AC_OE_C P value	Gene name	MW [kDa]	Coverage [%]	Peptides	PSMs	Unique peptides	AC_KD	AC_KD_C	AC_OE	AC_OE_C	Subcellular localization	Biological Process	Cellular Component	Molecular Function	KEGG KO No.	KEGG Gene	KEGG pathway	IPR ID	Domain description
P17096	High mobility group protein HMG-I/HMG-Y OS=Homo sapiens OX=9606 GN=HMGA1 PE=1 SV=3	0.624	Down	0.028838	HMGA1	11.676	30.8	4	6	4	1.495	0.727	0.562	0.9	nucleus	GO:0044085 cellular component biogenesis; GO:0019043 establishment of viral latency; GO:0090342 regulation of cell aging; GO:0097659 nucleic acid-templated transcription; GO:0009891 positive regulation of biosynthetic process; GO:0051169 nuclear transport; GO:0044237 cellular metabolic process; GO:0009607 response to biotic stimulus; GO:0008285 negative regulation of cell proliferation; GO:000960…	GO:0030054 cell junction; GO:0005737 cytoplasm; GO:0032991 macromolecular complex; GO:0044424 intracellular part; GO:0005623 cell; GO:0000792 heterochromatin; GO:0044422 organelle part; GO:0044427 chromosomal part; GO:0043228 non-membrane-bounded organelle; GO:0031974 membrane-enclosed lumen; GO:0005654 nucleoplasm; GO:0005925 focal adhesion; GO:0070013 intracellular organelle lumen; GO:0044464 c…	GO:0000981 RNA polymerase II transcription factor activity, sequence-specific DNA binding; GO:0005102 receptor binding; GO:0003690 double-stranded DNA binding; GO:0003705 transcription factor activity, RNA polymerase II distal enhancer sequence-specific binding; GO:0016787 hydrolase activity; GO:0005515 protein binding; GO:0051427 hormone receptor binding; GO:0003682 chromatin binding; GO:0016835…	K09282	HMGA1; high mobility group AT-hook protein 1
Q99460	26S proteasome non-ATPase regulatory subunit 1 OS=Homo sapiens OX=9606 GN=PSMD1 PE=1 SV=2	0.51	Down	0.043704	PSMD1	105.84	8.3	7	9	7	0.99	1.255	0.494	0.968	cytoplasm	GO:0044700 single organism signaling; GO:0010608 posttranscriptional regulation of gene expression; GO:0051443 positive regulation of ubiquitin-protein transferase activity; GO:0031347 regulation of defense response; GO:0010564 regulation of cell cycle process; GO:0044237 cellular metabolic process; GO:1903364 positive regulation of cellular protein catabolic process; GO:0008152 metabolic process…	GO:0034774 secretory granule lumen; GO:0016020 membrane; GO:0044421 extracellular region part; GO:0031410 cytoplasmic vesicle; GO:0005838 proteasome regulatory particle; GO:0005737 cytoplasm; GO:0031982 vesicle; GO:0044433 cytoplasmic vesicle part; GO:0032991 macromolecular complex; GO:0044424 intracellular part; GO:0035578 azurophil granule lumen; GO:0005623 cell; GO:0044422 organelle part; GO:0…	GO:0030234 enzyme regulator activity; GO:0098772 molecular function regulator; GO:0005488 binding;	K03032	PSMD1, RPN2; 26S proteasome regulatory subunit N2	hsa03050 Proteasome; hsa05169 Epstein-Barr virus infection	IPR011989; IPR016024;	Armadillo-like helical; Armadillo-type fold;
Q12931	Heat shock protein 75 kDa, mitochondrial OS=Homo sapiens OX=9606 GN=TRAP1 PE=1 SV=3	0.628	Down	0.00037555	TRAP1	80.109	18	13	17	13	1.181	1.023	0.485	0.772	mitochondria	GO:0043467 regulation of generation of precursor metabolites and energy; GO:0010941 regulation of cell death; GO:0009968 negative regulation of signal transduction; GO:0010608 posttranscriptional regulation of gene expression; GO:0023051 regulation of signaling; GO:0061077 chaperone-mediated protein folding; GO:0006457 protein folding; GO:1901298 regulation of hydrogen peroxide-mediated programme…	GO:0016020 membrane; GO:0044421 extracellular region part; GO:0031090 organelle membrane; GO:0031982 vesicle; GO:0005737 cytoplasm; GO:0044424 intracellular part; GO:0005623 cell; GO:0044422 organelle part; GO:0043228 non-membrane-bounded organelle; GO:0005740 mitochondrial envelope; GO:0070062 extracellular exosome; GO:0031974 membrane-enclosed lumen; GO:0005654 nucleoplasm; GO:0031970 organelle…	GO:1901265 nucleoside phosphate binding; GO:0005102 receptor binding; GO:0032813 tumor necrosis factor receptor superfamily binding; GO:0019901 protein kinase binding; GO:0005515 protein binding; GO:1901363 heterocyclic compound binding; GO:0097159 organic cyclic compound binding; GO:0032553 ribonucleotide binding; GO:0005488 binding; GO:0032550 purine ribonucleoside binding; GO:0043168 anion bin…	K09488	TRAP1, HSP75; TNF receptor-associated protein 1		IPR020568; IPR020575; IPR003594;	Ribosomal protein S5 domain 2-type fold; Heat shock protein Hsp90, N-terminal; Histidine kinase-like ATPase, C-terminal domain;
Q8IVF2	Protein AHNAK2 OS=Homo sapiens OX=9606 GN=AHNAK2 PE=1 SV=2	1.583	Up	0.00089548	AHNAK2	616.62	11.6	21	25	21	1.326	0.804	1.322	0.835	nucleus		GO:0016020 membrane; GO:0031090 organelle membrane; GO:0031410 cytoplasmic vesicle; GO:0071944 cell periphery; GO:0030016 myofibril; GO:0031982 vesicle; GO:0005737 cytoplasm; GO:0044433 cytoplasmic vesicle part; GO:0099512 supramolecular fiber; GO:0044424 intracellular part; GO:0030018 Z disc; GO:0099080 supramolecular complex; GO:0005623 cell; GO:0031674 I band; GO:0044422 organelle part; GO:004…	GO:0005515 protein binding; GO:0005488 binding;				IPR001478;	PDZ domain;
Q01581	Hydroxymethylglutaryl-CoA synthase, cytoplasmic OS=Homo sapiens OX=9606 GN=HMGCS1 PE=1 SV=2	0.462	Down	0.0195045	HMGCS1	57.293	9	5	6	5	1.325	0.96	0.409	0.886	cytoplasm	GO:0048732 gland development; GO:0022414 reproductive process; GO:0006066 alcohol metabolic process; GO:0007420 brain development; GO:0008584 male gonad development; GO:0044699 single-organism process; GO:0044255 cellular lipid metabolic process; GO:0009058 biosynthetic process; GO:0033197 response to vitamin E; GO:0044237 cellular metabolic process; GO:0008610 lipid biosynthetic process; GO:0008…	GO:0044464 cell part; GO:0005622 intracellular; GO:0005737 cytoplasm; GO:0044424 intracellular part; GO:0005623 cell; GO:0005829 cytosol; GO:0044444 cytoplasmic part;	GO:0004421 hydroxymethylglutaryl-CoA synthase activity; GO:0016746 transferase activity, transferring acyl groups; GO:0042802 identical protein binding; GO:0016853 isomerase activity; GO:0003824 catalytic activity; GO:0046912 transferase activity, transferring acyl groups, acyl groups converted into alkyl on transfer; GO:0042803 protein homodimerization activity; GO:0005488 binding; GO:0046983 pr…	K01641	E2.3.3.10; hydroxymethylglutaryl-CoA synthase [EC:2.3.3.10]	hsa00072 Synthesis and degradation of ketone bodies; hsa00280 Valine, leucine and isoleucine degradation; hsa00650 Butanoate metabolism; hsa00900 Terpenoid backbone biosynthesis; hsa01100 Metabolic pathways; hsa03320 PPAR signaling pathway	IPR016039; IPR013746; IPR013528;	Thiolase-like; Hydroxymethylglutaryl-coenzyme A synthase C-terminal domain; Hydroxymethylglutaryl-coenzyme A synthase, N-terminal;
P48637	Glutathione synthetase OS=Homo sapiens OX=9606 GN=GSS PE=1 SV=1	0.432	Down	0.0032775	GSS	52.384	11.6	6	7	6	0.715	1.007	0.597	1.382	cytoplasm	GO:0044707 single-multicellular organism process; GO:0001101 response to acid chemical; GO:0006518 peptide metabolic process; GO:1901700 response to oxygen-containing compound; GO:0042398 cellular modified amino acid biosynthetic process; GO:0044699 single-organism process; GO:0009058 biosynthetic process; GO:1901566 organonitrogen compound biosynthetic process; GO:0050896 response to stimulus; G…	GO:0044421 extracellular region part; GO:0031982 vesicle; GO:0005737 cytoplasm; GO:0044424 intracellular part; GO:0005829 cytosol; GO:0005623 cell; GO:0005576 extracellular region; GO:0043226 organelle; GO:0070062 extracellular exosome; GO:0005622 intracellular; GO:0044464 cell part; GO:1903561 extracellular vesicle; GO:0043227 membrane-bounded organelle; GO:0043230 extracellular organelle; GO:00…	GO:0016597 amino acid binding; GO:1901265 nucleoside phosphate binding; GO:0004363 glutathione synthase activity; GO:0046983 protein dimerization activity; GO:0016874 ligase activity; GO:0005515 protein binding; GO:0043295 glutathione binding; GO:1900750 oligopeptide binding; GO:0097159 organic cyclic compound binding; GO:1901363 heterocyclic compound binding; GO:0042802 identical protein binding…	K21456	GSS; glutathione synthase [EC:6.3.2.3]	hsa00270 Cysteine and methionine metabolism; hsa00480 Glutathione metabolism; hsa01100 Metabolic pathways; hsa04216 Ferroptosis	IPR016185; IPR014709; IPR014049; IPR014042; IPR004887;	Pre-ATP-grasp domain; Glutathione synthase domain; Glutathione synthase, N-terminal, eukaryotic; Glutathione synthase, alpha-helical, eukaryotic; Glutathione synthase, substrate-binding, eukaryotic;
Q10570	Cleavage and polyadenylation specificity factor subunit 1 OS=Homo sapiens OX=9606 GN=CPSF1 PE=1 SV=2	2.42	Up	0.00022413	CPSF1	160.88	3.5	6	7	6	1.208	1.093	2.103	0.869	nucleus	GO:0050658 RNA transport; GO:0097659 nucleic acid-templated transcription; GO:0009058 biosynthetic process; GO:0051168 nuclear export; GO:0051169 nuclear transport; GO:0044237 cellular metabolic process; GO:0015031 protein transport; GO:0051234 establishment of localization; GO:0006353 DNA-templated transcription, termination; GO:0071427 mRNA-containing ribonucleoprotein complex export from nucle…	GO:0043229 intracellular organelle; GO:0005847 mRNA cleavage and polyadenylation specificity factor complex; GO:0044446 intracellular organelle part; GO:0031981 nuclear lumen; GO:0032991 macromolecular complex; GO:0044424 intracellular part; GO:0005623 cell; GO:0044422 organelle part; GO:0005849 mRNA cleavage factor complex; GO:0031974 membrane-enclosed lumen; GO:0043231 intracellular membrane-bo…	GO:0097159 organic cyclic compound binding; GO:1901363 heterocyclic compound binding; GO:0003729 mRNA binding; GO:0003723 RNA binding; GO:0017091 AU-rich element binding; GO:0003730 mRNA 3'-UTR binding; GO:0005488 binding; GO:0003676 nucleic acid binding; GO:0005515 protein binding; GO:0035925 mRNA 3'-UTR AU-rich region binding; GO:0019899 enzyme binding;	K14401	CPSF1, CFT1; cleavage and polyadenylation specificity factor subunit 1	hsa03015 mRNA surveillance pathway	IPR004871;	Cleavage/polyadenylation specificity factor, A subunit, C-terminal;
O43493	Trans-Golgi network integral membrane protein 2 OS=Homo sapiens OX=9606 GN=TGOLN2 PE=1 SV=4	0.631	Down	0.043721	TGOLN2	45.879	16.2	7	7	7	1.116	0.934	0.624	0.989	extracellular	GO:0016043 cellular component organization; GO:0046907 intracellular transport; GO:0006895 Golgi to endosome transport; GO:0016192 vesicle-mediated transport; GO:0048193 Golgi vesicle transport; GO:0051234 establishment of localization; GO:0051641 cellular localization; GO:0016197 endosomal transport; GO:0006810 transport; GO:0051649 establishment of localization in cell; GO:0061024 membrane orga…	GO:0016020 membrane; GO:0031090 organelle membrane; GO:0031410 cytoplasmic vesicle; GO:0071944 cell periphery; GO:0005737 cytoplasm; GO:0031982 vesicle; GO:0044433 cytoplasmic vesicle part; GO:0031224 intrinsic component of membrane; GO:0044424 intracellular part; GO:0005623 cell; GO:0030662 coated vesicle membrane; GO:0044422 organelle part; GO:0031974 membrane-enclosed lumen; GO:0005654 nucleop…	GO:0005515 protein binding; GO:0005488 binding;
O15260	Surfeit locus protein 4 OS=Homo sapiens OX=9606 GN=SURF4 PE=1 SV=3	0.207	Down	0.0033026	SURF4	30.394	9.3	3	3	3	0.965	1.138	0.327	1.576	plasma membrane	GO:0050794 regulation of cellular process; GO:0016043 cellular component organization; GO:0010256 endomembrane system organization; GO:0045321 leukocyte activation; GO:0002283 neutrophil activation involved in immune response; GO:0002252 immune effector process; GO:0048193 Golgi vesicle transport; GO:0044699 single-organism process; GO:0050896 response to stimulus; GO:0051234 establishment of loc…	GO:0016020 membrane; GO:0042175 nuclear outer membrane-endoplasmic reticulum membrane network; GO:0005783 endoplasmic reticulum; GO:0031410 cytoplasmic vesicle; GO:0031090 organelle membrane; GO:0071944 cell periphery; GO:0031982 vesicle; GO:0005737 cytoplasm; GO:0044433 cytoplasmic vesicle part; GO:0031224 intrinsic component of membrane; GO:0044424 intracellular part; GO:0005623 cell; GO:004442…	GO:0005515 protein binding; GO:0005488 binding;	K20369	ERV29, SURF4; ER-derived vesicles protein
P55072	Transitional endoplasmic reticulum ATPase OS=Homo sapiens OX=9606 GN=VCP PE=1 SV=4	1.818	Up	0.00033937	VCP	89.321	13.8	12	14	12	1.054	0.959	1.76	0.968	cytoplasm,nucleus	GO:0044085 cellular component biogenesis; GO:0044700 single organism signaling; GO:0010941 regulation of cell death; GO:0032436 positive regulation of proteasomal ubiquitin-dependent protein catabolic process; GO:0009891 positive regulation of biosynthetic process; GO:0018196 peptidyl-asparagine modification; GO:0006914 autophagy; GO:0044237 cellular metabolic process; GO:1903364 positive regulat…	GO:0016020 membrane; GO:0044421 extracellular region part; GO:0005737 cytoplasm; GO:0044433 cytoplasmic vesicle part; GO:0032991 macromolecular complex; GO:0035578 azurophil granule lumen; GO:0005623 cell; GO:1904813 ficolin-1-rich granule lumen; GO:0044422 organelle part; GO:0043228 non-membrane-bounded organelle; GO:0005775 vacuolar lumen; GO:0070062 extracellular exosome; GO:0101002 ficolin-1-…	GO:1901265 nucleoside phosphate binding; GO:0019903 protein phosphatase binding; GO:0031625 ubiquitin protein ligase binding; GO:0005102 receptor binding; GO:0061134 peptidase regulator activity; GO:0016504 peptidase activator activity; GO:0016817 hydrolase activity, acting on acid anhydrides; GO:0035800 deubiquitinase activator activity; GO:0016787 hydrolase activity; GO:0005515 protein binding;…	K13525	VCP, CDC48; transitional endoplasmic reticulum ATPase	hsa04141 Protein processing in endoplasmic reticulum; hsa05134 Legionellosis	IPR029067; IPR003959; IPR015415; IPR004201; IPR027417; IPR003593; IPR009010; IPR003338;	CDC48 domain 2-like; ATPase, AAA-type, core; Vps4 oligomerisation, C-terminal; CDC48, domain 2; P-loop containing nucleoside triphosphate hydrolase; AAA+ ATPase domain; Aspartate decarboxylase-like domain; CDC48, N-terminal subdomain;
P62136	Serine/threonine-protein phosphatase PP1-alpha catalytic subunit OS=Homo sapiens OX=9606 GN=PPP1CA PE=1 SV=1	0.263	Down	0.029639	PPP1CA	37.512	17.3	6	8	3	1.232	1.299	0.298	1.133	cytoplasm	GO:0044700 single organism signaling; GO:0010941 regulation of cell death; GO:0065008 regulation of biological quality; GO:0005981 regulation of glycogen catabolic process; GO:0032885 regulation of polysaccharide biosynthetic process; GO:0007166 cell surface receptor signaling pathway; GO:0030323 respiratory tube development; GO:0010608 posttranscriptional regulation of gene expression; GO:004355…	GO:0016020 membrane; GO:0030425 dendrite; GO:0044421 extracellular region part; GO:0071944 cell periphery; GO:0030054 cell junction; GO:0031982 vesicle; GO:0005737 cytoplasm; GO:0043025 neuronal cell body; GO:0032991 macromolecular complex; GO:0008287 protein serine/threonine phosphatase complex; GO:0044424 intracellular part; GO:0005913 cell-cell adherens junction; GO:0072357 PTW/PP1 phosphatase…	GO:0019903 protein phosphatase binding; GO:0004722 protein serine/threonine phosphatase activity; GO:0016791 phosphatase activity; GO:0044877 macromolecular complex binding; GO:0043167 ion binding; GO:0005515 protein binding; GO:0016787 hydrolase activity; GO:0004721 phosphoprotein phosphatase activity; GO:0098632 protein binding involved in cell-cell adhesion; GO:0050839 cell adhesion molecule b…	K06269	PPP1C; serine/threonine-protein phosphatase PP1 catalytic subunit [EC:3.1.3.16]	hsa03015 mRNA surveillance pathway; hsa04022 cGMP-PKG signaling pathway; hsa04024 cAMP signaling pathway; hsa04114 Oocyte meiosis; hsa04218 Cellular senescence; hsa04261 Adrenergic signaling in cardiomyocytes; hsa04270 Vascular smooth muscle contraction; hsa04390 Hippo signaling pathway; hsa04510 Focal adhesion; hsa04611 Platelet activation; hsa04720 Long-term potentiation; hsa04728 Dopaminergic …	IPR029052; IPR004843; IPR031675; IPR006186;	Metallo-dependent phosphatase-like; Calcineurin-like phosphoesterase domain, ApaH type; Serine-threonine protein phosphatase, N-terminal; Serine/threonine-specific protein phosphatase/bis(5-nucleosyl)-tetraphosphatase;
Q13620	Cullin-4B OS=Homo sapiens OX=9606 GN=CUL4B PE=1 SV=4	5.17	Up	2.053e-05	CUL4B	103.98	12.8	13	15	9	1.033	1.134	4.482	0.867	nucleus	GO:0044085 cellular component biogenesis; GO:0006296 nucleotide-excision repair, DNA incision, 5'-to lesion; GO:0006289 nucleotide-excision repair; GO:0034644 cellular response to UV; GO:0010564 regulation of cell cycle process; GO:0044237 cellular metabolic process; GO:0008152 metabolic process; GO:0065003 macromolecular complex assembly; GO:0051606 detection of stimulus; GO:1901990 regulation o…	GO:0080008 Cul4-RING E3 ubiquitin ligase complex; GO:0044421 extracellular region part; GO:0031982 vesicle; GO:0005737 cytoplasm; GO:0032991 macromolecular complex; GO:0044424 intracellular part; GO:0005623 cell; GO:0044422 organelle part; GO:0031974 membrane-enclosed lumen; GO:0070062 extracellular exosome; GO:0005654 nucleoplasm; GO:1902494 catalytic complex; GO:0070013 intracellular organelle …	GO:0005515 protein binding; GO:0031625 ubiquitin protein ligase binding; GO:0044389 ubiquitin-like protein ligase binding; GO:0005488 binding; GO:0019899 enzyme binding;	K10609	CUL4; cullin 4	hsa03420 Nucleotide excision repair; hsa04120 Ubiquitin mediated proteolysis; hsa05170 Human immunodeficiency virus 1 infection	IPR011991; IPR016158; IPR019559; IPR001373; IPR016159;	Winged helix-turn-helix DNA-binding domain; Cullin homology; Cullin protein, neddylation domain; Cullin, N-terminal; Cullin repeat-like-containing domain;
Q9P016	Thymocyte nuclear protein 1 OS=Homo sapiens OX=9606 GN=THYN1 PE=1 SV=1	0.462	Down	0.037961	THYN1	25.697	8.4	2	3	2	1.249	1.008	0.565	1.223	nucleus		GO:0043226 organelle; GO:0043231 intracellular membrane-bounded organelle; GO:0043229 intracellular organelle; GO:0005634 nucleus; GO:0044464 cell part; GO:0005622 intracellular; GO:0044424 intracellular part; GO:0043227 membrane-bounded organelle; GO:0005623 cell;					IPR015947; IPR002740;	PUA-like domain; EVE domain;
Q96AY3	Peptidyl-prolyl cis-trans isomerase FKBP10 OS=Homo sapiens OX=9606 GN=FKBP10 PE=1 SV=1	0.484	Down	0.036396	FKBP10	64.244	10.7	6	7	5	1.23	0.993	0.444	0.918	extracellular	GO:0061077 chaperone-mediated protein folding; GO:0044267 cellular protein metabolic process; GO:0044238 primary metabolic process; GO:0018208 peptidyl-proline modification; GO:0000413 protein peptidyl-prolyl isomerization; GO:0044237 cellular metabolic process; GO:0071704 organic substance metabolic process; GO:0006457 protein folding; GO:0018193 peptidyl-amino acid modification; GO:0008152 meta…	GO:0005788 endoplasmic reticulum lumen; GO:0043229 intracellular organelle; GO:0005783 endoplasmic reticulum; GO:0005737 cytoplasm; GO:0044446 intracellular organelle part; GO:0012505 endomembrane system; GO:0044424 intracellular part; GO:0005623 cell; GO:0044422 organelle part; GO:0043226 organelle; GO:0043231 intracellular membrane-bounded organelle; GO:0031974 membrane-enclosed lumen; GO:00700…	GO:0097159 organic cyclic compound binding; GO:1901363 heterocyclic compound binding; GO:0003755 peptidyl-prolyl cis-trans isomerase activity; GO:0016853 isomerase activity; GO:0003824 catalytic activity; GO:0005488 binding; GO:0043167 ion binding; GO:0043169 cation binding; GO:0046872 metal ion binding; GO:0008144 drug binding; GO:0005509 calcium ion binding; GO:0005528 FK506 binding; GO:0005527…	K09575	FKBP9_10; FK506-binding protein 9/10 [EC:5.2.1.8]		IPR011992; IPR002048; IPR001179;	EF-hand domain pair; EF-hand domain; FKBP-type peptidyl-prolyl cis-trans isomerase domain;
Q16643	Drebrin OS=Homo sapiens OX=9606 GN=DBN1 PE=1 SV=4	1.808	Up	0.049259	DBN1	71.428	17.6	9	10	9	1.367	1.055	1.423	0.787	nucleus	GO:0050794 regulation of cellular process; GO:0016043 cellular component organization; GO:0044707 single-multicellular organism process; GO:0065008 regulation of biological quality; GO:0023051 regulation of signaling; GO:0048869 cellular developmental process; GO:0007015 actin filament organization; GO:0022008 neurogenesis; GO:0044699 single-organism process; GO:0031344 regulation of cell project…	GO:0016020 membrane; GO:0030425 dendrite; GO:0005938 cell cortex; GO:0071944 cell periphery; GO:0030054 cell junction; GO:0005737 cytoplasm; GO:0099568 cytoplasmic region; GO:0030426 growth cone; GO:0044424 intracellular part; GO:0005911 cell-cell junction; GO:0005623 cell; GO:0044422 organelle part; GO:0043228 non-membrane-bounded organelle; GO:0005856 cytoskeleton; GO:0044464 cell part; GO:0005…	GO:0050839 cell adhesion molecule binding; GO:0008092 cytoskeletal protein binding; GO:0005488 binding; GO:0045296 cadherin binding; GO:0003779 actin binding; GO:0005522 profilin binding; GO:0005515 protein binding;				IPR029006; IPR002108;	ADF-H/Gelsolin-like domain; Actin-depolymerising factor homology domain;
Q9NZL9	Methionine adenosyltransferase 2 subunit beta OS=Homo sapiens OX=9606 GN=MAT2B PE=1 SV=1	4.554	Up	4.3101e-05	MAT2B	37.551	16.2	5	6	5	1.006	1.029	4.864	1.068	cytoplasm	GO:0051188 cofactor biosynthetic process; GO:0006790 sulfur compound metabolic process; GO:0046500 S-adenosylmethionine metabolic process; GO:0044281 small molecule metabolic process; GO:0044763 single-organism cellular process; GO:0044699 single-organism process; GO:0006732 coenzyme metabolic process; GO:0009058 biosynthetic process; GO:1901576 organic substance biosynthetic process; GO:0044237 …	GO:0043229 intracellular organelle; GO:0044421 extracellular region part; GO:0005737 cytoplasm; GO:0031982 vesicle; GO:0032991 macromolecular complex; GO:0044424 intracellular part; GO:1990234 transferase complex; GO:0005829 cytosol; GO:0005623 cell; GO:0005576 extracellular region; GO:0005739 mitochondrion; GO:0043226 organelle; GO:0070062 extracellular exosome; GO:0043231 intracellular membrane…	GO:0005515 protein binding; GO:0098772 molecular function regulator; GO:0030234 enzyme regulator activity; GO:0019899 enzyme binding; GO:0048270 methionine adenosyltransferase regulator activity; GO:0005488 binding;	K00789	metK; S-adenosylmethionine synthetase [EC:2.5.1.6]	hsa00270 Cysteine and methionine metabolism; hsa01100 Metabolic pathways; hsa01230 Biosynthesis of amino acids	IPR029903; IPR016040;	RmlD-like substrate binding domain; NAD(P)-binding domain;
P23284	Peptidyl-prolyl cis-trans isomerase B OS=Homo sapiens OX=9606 GN=PPIB PE=1 SV=2	2.688	Up	5.6079e-05	PPIB	23.742	33.8	7	13	7	1.021	0.829	2.812	1.046	extracellular	GO:0065008 regulation of biological quality; GO:0044827 modulation by host of viral genome replication; GO:0061077 chaperone-mediated protein folding; GO:0044699 single-organism process; GO:0035821 modification of morphology or physiology of other organism; GO:0044237 cellular metabolic process; GO:0045927 positive regulation of growth; GO:0006457 protein folding; GO:0008152 metabolic process; GO…	GO:0005790 smooth endoplasmic reticulum; GO:0016020 membrane; GO:0044421 extracellular region part; GO:0005783 endoplasmic reticulum; GO:0031410 cytoplasmic vesicle; GO:0030054 cell junction; GO:0031982 vesicle; GO:0005737 cytoplasm; GO:0032991 macromolecular complex; GO:0044424 intracellular part; GO:0005623 cell; GO:0044422 organelle part; GO:0048770 pigment granule; GO:0070062 extracellular ex…	GO:0097159 organic cyclic compound binding; GO:1901363 heterocyclic compound binding; GO:0003723 RNA binding; GO:0003755 peptidyl-prolyl cis-trans isomerase activity; GO:0016853 isomerase activity; GO:0003824 catalytic activity; GO:0005488 binding; GO:0044877 macromolecular complex binding; GO:0003676 nucleic acid binding; GO:0005515 protein binding; GO:0051082 unfolded protein binding; GO:007006…	K03768	PPIB, ppiB; peptidyl-prolyl cis-trans isomerase B (cyclophilin B) [EC:5.2.1.8]		IPR002130; IPR029000;	Cyclophilin-type peptidyl-prolyl cis-trans isomerase domain; Cyclophilin-like domain;
Q9NX63	MICOS complex subunit MIC19 OS=Homo sapiens OX=9606 GN=CHCHD3 PE=1 SV=1	0.363	Down	0.003077	CHCHD3	26.152	18.1	4	5	4	1.185	0.884	0.37	1.019	extracellular	GO:0097659 nucleic acid-templated transcription; GO:0044699 single-organism process; GO:0009058 biosynthetic process; GO:0044237 cellular metabolic process; GO:0051253 negative regulation of RNA metabolic process; GO:2001141 regulation of RNA biosynthetic process; GO:0008152 metabolic process; GO:0007005 mitochondrion organization; GO:0043170 macromolecule metabolic process; GO:0010558 negative r…	GO:0016020 membrane; GO:0044421 extracellular region part; GO:0098800 inner mitochondrial membrane protein complex; GO:0031090 organelle membrane; GO:0098796 membrane protein complex; GO:0031982 vesicle; GO:0005737 cytoplasm; GO:0031305 integral component of mitochondrial inner membrane; GO:0032991 macromolecular complex; GO:0031224 intrinsic component of membrane; GO:0098798 mitochondrial protei…	GO:0000981 RNA polymerase II transcription factor activity, sequence-specific DNA binding; GO:0032947 protein complex scaffold; GO:0005488 binding; GO:0001227 transcriptional repressor activity, RNA polymerase II transcription regulatory region sequence-specific binding; GO:0001071 nucleic acid binding transcription factor activity; GO:0005515 protein binding; GO:0019902 phosphatase binding; GO:0…	K17563	CHCHD3, MINOS3; coiled-coil-helix-coiled-coil-helix domain-containing protein 3, mitochondrial
Q15393	Splicing factor 3B subunit 3 OS=Homo sapiens OX=9606 GN=SF3B3 PE=1 SV=4	2.479	Up	0.00075546	SF3B3	135.58	11.1	13	14	13	1.085	0.996	2.303	0.929	plasma membrane	GO:0044085 cellular component biogenesis; GO:0016043 cellular component organization; GO:0006725 cellular aromatic compound metabolic process; GO:0042177 negative regulation of protein catabolic process; GO:0060255 regulation of macromolecule metabolic process; GO:0048519 negative regulation of biological process; GO:0044237 cellular metabolic process; GO:0071704 organic substance metabolic proce…	GO:0043229 intracellular organelle; GO:0043232 intracellular non-membrane-bounded organelle; GO:0044446 intracellular organelle part; GO:0032991 macromolecular complex; GO:0031981 nuclear lumen; GO:0044424 intracellular part; GO:0005681 spliceosomal complex; GO:0005730 nucleolus; GO:0005623 cell; GO:0044422 organelle part; GO:0043228 non-membrane-bounded organelle; GO:0043226 organelle; GO:004323…	GO:0097159 organic cyclic compound binding; GO:1901363 heterocyclic compound binding; GO:0003723 RNA binding; GO:0005515 protein binding; GO:0005488 binding; GO:0003676 nucleic acid binding;	K12830	SF3B3, SAP130, RSE1; splicing factor 3B subunit 3	hsa03040 Spliceosome	IPR017986; IPR004871;	WD40-repeat-containing domain; Cleavage/polyadenylation specificity factor, A subunit, C-terminal;
P26196	Probable ATP-dependent RNA helicase DDX6 OS=Homo sapiens OX=9606 GN=DDX6 PE=1 SV=2	0.602	Down	0.0159228	DDX6	54.416	13.9	6	7	6	0.916	1.209	0.539	0.895	nucleus	GO:0044085 cellular component biogenesis; GO:0051093 negative regulation of developmental process; GO:0022613 ribonucleoprotein complex biogenesis; GO:0022618 ribonucleoprotein complex assembly; GO:0022414 reproductive process; GO:0010608 posttranscriptional regulation of gene expression; GO:0048869 cellular developmental process; GO:0022008 neurogenesis; GO:0051241 negative regulation of multice…	GO:0016020 membrane; GO:0097227 sperm annulus; GO:0000932 P-body; GO:0005737 cytoplasm; GO:0032991 macromolecular complex; GO:0036126 sperm flagellum; GO:0097729 9+2 motile cilium; GO:0099512 supramolecular fiber; GO:0045495 pole plasm; GO:0044424 intracellular part; GO:0099080 supramolecular complex; GO:0005623 cell; GO:0000792 heterochromatin; GO:0043186 P granule; GO:0036464 cytoplasmic ribonu…	GO:1901265 nucleoside phosphate binding; GO:0008026 ATP-dependent helicase activity; GO:0016817 hydrolase activity, acting on acid anhydrides; GO:0016787 hydrolase activity; GO:0005515 protein binding; GO:0016887 ATPase activity; GO:0097159 organic cyclic compound binding; GO:1901363 heterocyclic compound binding; GO:0016462 pyrophosphatase activity; GO:0032553 ribonucleotide binding; GO:0003824 …	K12614	DDX6, RCK, DHH1; ATP-dependent RNA helicase DDX6/DHH1 [EC:3.6.4.13]	hsa03018 RNA degradation	IPR011545; IPR014014; IPR014001; IPR027417; IPR001650;	DEAD/DEAH box helicase domain; RNA helicase, DEAD-box type, Q motif; Helicase superfamily 1/2, ATP-binding domain; P-loop containing nucleoside triphosphate hydrolase; Helicase, C-terminal;
P46976	Glycogenin-1 OS=Homo sapiens OX=9606 GN=GYG1 PE=1 SV=4	1.803	Up	0.0137813	GYG1	39.383	12.9	4	6	4	1.065	0.831	2.237	1.241	nucleus	GO:0045321 leukocyte activation; GO:0044699 single-organism process; GO:0009058 biosynthetic process; GO:0044237 cellular metabolic process; GO:0044264 cellular polysaccharide metabolic process; GO:0051234 establishment of localization; GO:0005980 glycogen catabolic process; GO:0008152 metabolic process; GO:0006091 generation of precursor metabolites and energy; GO:0044262 cellular carbohydrate m…	GO:0016020 membrane; GO:0034774 secretory granule lumen; GO:0044421 extracellular region part; GO:0031410 cytoplasmic vesicle; GO:0005737 cytoplasm; GO:0031982 vesicle; GO:0044433 cytoplasmic vesicle part; GO:0044424 intracellular part; GO:0005623 cell; GO:1904813 ficolin-1-rich granule lumen; GO:0044422 organelle part; GO:0005775 vacuolar lumen; GO:0101002 ficolin-1-rich granule; GO:0031974 memb…	GO:0008466 glycogenin glucosyltransferase activity; GO:0016758 transferase activity, transferring hexosyl groups; GO:0003824 catalytic activity; GO:0005488 binding; GO:0043167 ion binding; GO:0035251 UDP-glucosyltransferase activity; GO:0046872 metal ion binding; GO:0043169 cation binding; GO:0008194 UDP-glycosyltransferase activity; GO:0046527 glucosyltransferase activity; GO:0005515 protein bin…	K00750	GYG1, GYG2; glycogenin [EC:2.4.1.186]	hsa00500 Starch and sucrose metabolism; hsa01100 Metabolic pathways	IPR029044;	Nucleotide-diphospho-sugar transferases;
Q8WUY1	Protein THEM6 OS=Homo sapiens OX=9606 GN=THEM6 PE=1 SV=2	3.689	Up	0.0084628	THEM6	23.865	15.9	4	4	4	1.078	1.011	4.298	1.165	extracellular		GO:0005576 extracellular region;					IPR029069;	HotDog domain;
Q9Y224	RNA transcription, translation and transport factor protein OS=Homo sapiens OX=9606 GN=RTRAF PE=1 SV=1	0.488	Down	0.0055449	RTRAF	28.068	23.8	6	7	6	0.921	0.96	0.63	1.29	cytoplasm	GO:0050658 RNA transport; GO:0097659 nucleic acid-templated transcription; GO:0009891 positive regulation of biosynthetic process; GO:0009058 biosynthetic process; GO:0044764 multi-organism cellular process; GO:0044237 cellular metabolic process; GO:0051234 establishment of localization; GO:2001141 regulation of RNA biosynthetic process; GO:0008152 metabolic process; GO:0009893 positive regulatio…	GO:0043229 intracellular organelle; GO:0043232 intracellular non-membrane-bounded organelle; GO:0044430 cytoskeletal part; GO:0044446 intracellular organelle part; GO:0005737 cytoplasm; GO:0031981 nuclear lumen; GO:0032991 macromolecular complex; GO:0044424 intracellular part; GO:0005623 cell; GO:0005829 cytosol; GO:0044422 organelle part; GO:0043228 non-membrane-bounded organelle; GO:0031974 mem…	GO:0003723 RNA binding; GO:0001099 basal RNA polymerase II transcription machinery binding; GO:0000993 RNA polymerase II core binding; GO:0044877 macromolecular complex binding; GO:0005515 protein binding; GO:0070063 RNA polymerase binding; GO:1901363 heterocyclic compound binding; GO:0097159 organic cyclic compound binding; GO:0043175 RNA polymerase core enzyme binding; GO:0042802 identical prot…	K15433	CGI99, CLE7, RLLM1; RLL motif containing protein 1
Q99570	Phosphoinositide 3-kinase regulatory subunit 4 OS=Homo sapiens OX=9606 GN=PIK3R4 PE=1 SV=3	0.406	Down	0.024584	PIK3R4	153.1	4.2	5	5	5	1.168	1.136	0.482	1.187	cytoplasm	GO:0044700 single organism signaling; GO:0043551 regulation of phosphatidylinositol 3-kinase activity; GO:0006623 protein targeting to vacuole; GO:0044255 cellular lipid metabolic process; GO:0031347 regulation of defense response; GO:0006914 autophagy; GO:0019216 regulation of lipid metabolic process; GO:0010564 regulation of cell cycle process; GO:0044237 cellular metabolic process; GO:0015031 …	GO:0016020 membrane; GO:0061695 transferase complex, transferring phosphorus-containing groups; GO:0031090 organelle membrane; GO:0019898 extrinsic component of membrane; GO:0031410 cytoplasmic vesicle; GO:0071561 nucleus-vacuole junction; GO:0005737 cytoplasm; GO:0031982 vesicle; GO:0044433 cytoplasmic vesicle part; GO:0032991 macromolecular complex; GO:0035032 phosphatidylinositol 3-kinase comp…	GO:0052742 phosphatidylinositol kinase activity; GO:0005524 ATP binding; GO:1901265 nucleoside phosphate binding; GO:0016773 phosphotransferase activity, alcohol group as acceptor; GO:0001882 nucleoside binding; GO:0043167 ion binding; GO:0005515 protein binding; GO:0000166 nucleotide binding; GO:0004672 protein kinase activity; GO:0035004 phosphatidylinositol 3-kinase activity; GO:0097159 organi…	K08333	PIK3R4, VPS15; phosphoinositide-3-kinase, regulatory subunit 4 [EC:2.7.11.1]	hsa04136 Autophagy - other; hsa04140 Autophagy - animal; hsa04371 Apelin signaling pathway; hsa05131 Shigellosis	IPR000719; IPR011989; IPR017986; IPR015943; IPR016024; IPR011009;	Protein kinase domain; Armadillo-like helical; WD40-repeat-containing domain; WD40/YVTN repeat-like-containing domain; Armadillo-type fold; Protein kinase-like domain;
Q9UNY4	Transcription termination factor 2 OS=Homo sapiens OX=9606 GN=TTF2 PE=1 SV=2	2.248	Up	0.0038161	TTF2	129.59	9.7	9	11	9	0.836	1.288	2.104	0.936	nucleus	GO:0050794 regulation of cellular process; GO:0006725 cellular aromatic compound metabolic process; GO:0097659 nucleic acid-templated transcription; GO:0060255 regulation of macromolecule metabolic process; GO:0019219 regulation of nucleobase-containing compound metabolic process; GO:0009058 biosynthetic process; GO:0044237 cellular metabolic process; GO:0071704 organic substance metabolic proces…	GO:0043229 intracellular organelle; GO:0044446 intracellular organelle part; GO:0005737 cytoplasm; GO:0031981 nuclear lumen; GO:0032991 macromolecular complex; GO:0044424 intracellular part; GO:0005681 spliceosomal complex; GO:0005829 cytosol; GO:0005623 cell; GO:0044422 organelle part; GO:0031974 membrane-enclosed lumen; GO:0043226 organelle; GO:0043231 intracellular membrane-bounded organelle; …	GO:1901265 nucleoside phosphate binding; GO:0008026 ATP-dependent helicase activity; GO:0016817 hydrolase activity, acting on acid anhydrides; GO:0005515 protein binding; GO:0016787 hydrolase activity; GO:0016887 ATPase activity; GO:1901363 heterocyclic compound binding; GO:0097159 organic cyclic compound binding; GO:0016462 pyrophosphatase activity; GO:0003824 catalytic activity; GO:0032553 ribo…	K15173	TTF2; transcription termination factor 2 [EC:3.6.4.-]	hsa04918 Thyroid hormone synthesis	IPR014001; IPR027417; IPR001650; IPR010666; IPR000330;	Helicase superfamily 1/2, ATP-binding domain; P-loop containing nucleoside triphosphate hydrolase; Helicase, C-terminal; Zinc finger, GRF-type; SNF2-related, N-terminal domain;
O43819	Protein SCO2 homolog, mitochondrial OS=Homo sapiens OX=9606 GN=SCO2 PE=1 SV=3	2.547	Up	0.032018	SCO2	29.81	19.2	4	4	4	0.979	1.196	2.97	1.166	mitochondria	GO:0050794 regulation of cellular process; GO:0044085 cellular component biogenesis; GO:0016043 cellular component organization; GO:0044707 single-multicellular organism process; GO:0065008 regulation of biological quality; GO:0055076 transition metal ion homeostasis; GO:0017004 cytochrome complex assembly; GO:0030001 metal ion transport; GO:0045454 cell redox homeostasis; GO:0030003 cellular cat…	GO:0016020 membrane; GO:0031090 organelle membrane; GO:0030016 myofibril; GO:0005737 cytoplasm; GO:0099512 supramolecular fiber; GO:0044424 intracellular part; GO:0099080 supramolecular complex; GO:0005623 cell; GO:0044422 organelle part; GO:0043228 non-membrane-bounded organelle; GO:0005740 mitochondrial envelope; GO:0031974 membrane-enclosed lumen; GO:0070013 intracellular organelle lumen; GO:0…	GO:0046872 metal ion binding; GO:0043169 cation binding; GO:0005515 protein binding; GO:0005507 copper ion binding; GO:0046914 transition metal ion binding; GO:0005488 binding; GO:0043167 ion binding;	K23755		hsa05230 Central carbon metabolism in cancer	IPR013766; IPR012336;	Thioredoxin domain; Thioredoxin-like fold;
Q6KC79	Nipped-B-like protein OS=Homo sapiens OX=9606 GN=NIPBL PE=1 SV=2	1.791	Up	0.0110561	NIPBL	316.05	2.8	7	7	7	1.236	1.067	1.66	0.927	plasma membrane	GO:0032270 positive regulation of cellular protein metabolic process; GO:0022414 reproductive process; GO:0043009 chordate embryonic development; GO:0007420 brain development; GO:0009891 positive regulation of biosynthetic process; GO:0050877 neurological system process; GO:0048557 embryonic digestive tract morphogenesis; GO:0045927 positive regulation of growth; GO:1905269 positive regulation of…	GO:0044421 extracellular region part; GO:0031982 vesicle; GO:0032991 macromolecular complex; GO:0044424 intracellular part; GO:0032116 SMC loading complex; GO:0005623 cell; GO:0044422 organelle part; GO:0044427 chromosomal part; GO:0043228 non-membrane-bounded organelle; GO:0031974 membrane-enclosed lumen; GO:0070062 extracellular exosome; GO:0005654 nucleoplasm; GO:0070013 intracellular organell…	GO:0036033 mediator complex binding; GO:0070087 chromo shadow domain binding; GO:0042826 histone deacetylase binding; GO:0047485 protein N-terminus binding; GO:0005488 binding; GO:0044877 macromolecular complex binding; GO:0019904 protein domain specific binding; GO:0005515 protein binding; GO:0008022 protein C-terminus binding; GO:0003682 chromatin binding; GO:0019899 enzyme binding; GO:0032403 …	K06672	SCC2, NIPBL; cohesin loading factor subunit SCC2		IPR011989; IPR016024; IPR024986;	Armadillo-like helical; Armadillo-type fold; Sister chromatid cohesion C-terminal domain;
Q9Y4W6	AFG3-like protein 2 OS=Homo sapiens OX=9606 GN=AFG3L2 PE=1 SV=2	0.594	Down	0.0066952	AFG3L2	88.583	11.9	11	11	11	1.018	0.908	0.601	1.012	plasma membrane	GO:0007528 neuromuscular junction development; GO:0065008 regulation of biological quality; GO:0072503 cellular divalent inorganic cation homeostasis; GO:0048747 muscle fiber development; GO:0007272 ensheathment of neurons; GO:0048666 neuron development; GO:0006839 mitochondrial transport; GO:0048869 cellular developmental process; GO:0060004 reflex; GO:0032989 cellular component morphogenesis; G…	GO:0016020 membrane; GO:0098800 inner mitochondrial membrane protein complex; GO:0031090 organelle membrane; GO:0098796 membrane protein complex; GO:0005737 cytoplasm; GO:0031305 integral component of mitochondrial inner membrane; GO:0032991 macromolecular complex; GO:0031224 intrinsic component of membrane; GO:0098798 mitochondrial protein complex; GO:0044424 intracellular part; GO:0044455 mitoc…	GO:0008233 peptidase activity; GO:1901265 nucleoside phosphate binding; GO:0005515 protein binding; GO:0016787 hydrolase activity; GO:0097159 organic cyclic compound binding; GO:1901363 heterocyclic compound binding; GO:0003824 catalytic activity; GO:0032553 ribonucleotide binding; GO:0005488 binding; GO:0032550 purine ribonucleoside binding; GO:0043169 cation binding; GO:0043168 anion binding; G…	K08956	AFG3; AFG3 family protein [EC:3.4.24.-]		IPR003593; IPR003959; IPR011546; IPR000642; IPR027417;	AAA+ ATPase domain; ATPase, AAA-type, core; Peptidase M41, FtsH extracellular; Peptidase M41; P-loop containing nucleoside triphosphate hydrolase;
P43304	Glycerol-3-phosphate dehydrogenase, mitochondrial OS=Homo sapiens OX=9606 GN=GPD2 PE=1 SV=3	1.658	Up	0.0026565	GPD2	80.852	13.2	10	10	10	0.996	0.834	1.834	1.106	mitochondria	GO:0019319 hexose biosynthetic process; GO:0006066 alcohol metabolic process; GO:0044699 single-organism process; GO:0044255 cellular lipid metabolic process; GO:0009058 biosynthetic process; GO:0044237 cellular metabolic process; GO:0006796 phosphate-containing compound metabolic process; GO:0006006 glucose metabolic process; GO:0008152 metabolic process; GO:0006094 gluconeogenesis; GO:0044262 c…	GO:0016020 membrane; GO:0043229 intracellular organelle; GO:0044429 mitochondrial part; GO:0031090 organelle membrane; GO:0031967 organelle envelope; GO:0044446 intracellular organelle part; GO:0005737 cytoplasm; GO:0032991 macromolecular complex; GO:0044424 intracellular part; GO:0005623 cell; GO:0044422 organelle part; GO:0005739 mitochondrion; GO:0043226 organelle; GO:0043231 intracellular mem…	GO:0016614 oxidoreductase activity, acting on CH-OH group of donors; GO:0016901 oxidoreductase activity, acting on the CH-OH group of donors, quinone or similar compound as acceptor; GO:0052590 sn-glycerol-3-phosphate:ubiquinone oxidoreductase activity; GO:0003824 catalytic activity; GO:0005488 binding; GO:0043167 ion binding; GO:0046872 metal ion binding; GO:0043169 cation binding; GO:0005509 ca…	K00111	glpA, glpD; glycerol-3-phosphate dehydrogenase [EC:1.1.5.3]	hsa00564 Glycerophospholipid metabolism	IPR006076; IPR031656; IPR011992; IPR002048; IPR023753;	FAD dependent oxidoreductase; Alpha-glycerophosphate oxidase, C-terminal; EF-hand domain pair; EF-hand domain; FAD/NAD(P)-binding domain;
Q92544	Transmembrane 9 superfamily member 4 OS=Homo sapiens OX=9606 GN=TM9SF4 PE=1 SV=2	0.526	Down	0.00034237	TM9SF4	74.518	8.3	5	6	5	1.238	1.105	0.523	0.994	plasma membrane	GO:0044085 cellular component biogenesis; GO:0065008 regulation of biological quality; GO:2000008 regulation of protein localization to cell surface; GO:0030641 regulation of cellular pH; GO:0030004 cellular monovalent inorganic cation homeostasis; GO:0044699 single-organism process; GO:0070070 proton-transporting V-type ATPase complex assembly; GO:0051234 establishment of localization; GO:000690…	GO:0097708 intracellular vesicle; GO:0043229 intracellular organelle; GO:0016020 membrane; GO:0031410 cytoplasmic vesicle; GO:0005737 cytoplasm; GO:0031982 vesicle; GO:0031224 intrinsic component of membrane; GO:0012505 endomembrane system; GO:0044424 intracellular part; GO:0005623 cell; GO:0016021 integral component of membrane; GO:0005769 early endosome; GO:0043226 organelle; GO:0043231 intrace…	GO:0005515 protein binding; GO:0005488 binding;	K17086	TM9SF2_4; transmembrane 9 superfamily member 2/4
O95163	Elongator complex protein 1 OS=Homo sapiens OX=9606 GN=ELP1 PE=1 SV=3	0.472	Down	0.032358	ELP1	150.25	2	3	3	3	1.349	1.446	0.471	0.997	nucleus	GO:0044085 cellular component biogenesis; GO:0044700 single organism signaling; GO:0030335 positive regulation of cell migration; GO:0097659 nucleic acid-templated transcription; GO:0040017 positive regulation of locomotion; GO:0044699 single-organism process; GO:0009058 biosynthetic process; GO:0006354 DNA-templated transcription, elongation; GO:0009451 RNA modification; GO:0044237 cellular meta…	GO:0005737 cytoplasm; GO:0032991 macromolecular complex; GO:0044424 intracellular part; GO:0005623 cell; GO:0000123 histone acetyltransferase complex; GO:0044422 organelle part; GO:0043228 non-membrane-bounded organelle; GO:0031974 membrane-enclosed lumen; GO:1902494 catalytic complex; GO:0005654 nucleoplasm; GO:0031248 protein acetyltransferase complex; GO:0070013 intracellular organelle lumen; …	GO:0030234 enzyme regulator activity; GO:0005488 binding; GO:0005515 protein binding; GO:0019887 protein kinase regulator activity; GO:0019207 kinase regulator activity; GO:0098772 molecular function regulator; GO:0008607 phosphorylase kinase regulator activity; GO:0004871 signal transducer activity;	K11373	ELP1, IKI3, IKBKAP; elongator complex protein 1		IPR011042;	Six-bladed beta-propeller, TolB-like;
Q7LBC6	Lysine-specific demethylase 3B OS=Homo sapiens OX=9606 GN=KDM3B PE=1 SV=2	1.746	Up	0.0046171	KDM3B	191.58	1.9	3	3	3	1.3	1.371	1.772	1.015	nucleus	GO:0072718 response to cisplatin; GO:0097659 nucleic acid-templated transcription; GO:0016577 histone demethylation; GO:0044699 single-organism process; GO:0009058 biosynthetic process; GO:0044237 cellular metabolic process; GO:0008214 protein dealkylation; GO:2001141 regulation of RNA biosynthetic process; GO:0008152 metabolic process; GO:0006482 protein demethylation; GO:0019538 protein metabol…	GO:0043229 intracellular organelle; GO:0043232 intracellular non-membrane-bounded organelle; GO:0044446 intracellular organelle part; GO:0031981 nuclear lumen; GO:0044424 intracellular part; GO:0005623 cell; GO:0044422 organelle part; GO:0044427 chromosomal part; GO:0043228 non-membrane-bounded organelle; GO:0043231 intracellular membrane-bounded organelle; GO:0043226 organelle; GO:0031974 membra…	GO:0003677 DNA binding; GO:0031490 chromatin DNA binding; GO:0000976 transcription regulatory region sequence-specific DNA binding; GO:0003690 double-stranded DNA binding; GO:0043167 ion binding; GO:1990837 sequence-specific double-stranded DNA binding; GO:0016209 antioxidant activity; GO:0003682 chromatin binding; GO:0043565 sequence-specific DNA binding; GO:0032451 demethylase activity; GO:0016…	K15601	KDM3; lysine-specific demethylase 3 [EC:1.14.11.-]	hsa04714 Thermogenesis	IPR003347;	JmjC domain;
P60709	Actin, cytoplasmic 1 OS=Homo sapiens OX=9606 GN=ACTB PE=1 SV=1	0.505	Down	3.723e-05	ACTB	41.736	35.2	11	43	3	0.931	0.929	0.56	1.11	cytoskeleton	GO:0044700 single organism signaling; GO:0044085 cellular component biogenesis; GO:0070646 protein modification by small protein removal; GO:0007596 blood coagulation; GO:0065008 regulation of biological quality; GO:0007166 cell surface receptor signaling pathway; GO:0007420 brain development; GO:0038094 Fc-gamma receptor signaling pathway; GO:0044699 single-organism process; GO:0044237 cellular …	GO:0016020 membrane; GO:0044421 extracellular region part; GO:0099568 cytoplasmic region; GO:0005737 cytoplasm; GO:0032991 macromolecular complex; GO:0005623 cell; GO:0000123 histone acetyltransferase complex; GO:0044422 organelle part; GO:0043228 non-membrane-bounded organelle; GO:0035267 NuA4 histone acetyltransferase complex; GO:0070062 extracellular exosome; GO:0005654 nucleoplasm; GO:0005925…	GO:1901265 nucleoside phosphate binding; GO:0050998 nitric-oxide synthase binding; GO:0005515 protein binding; GO:0098918 structural constituent of synapse; GO:0097159 organic cyclic compound binding; GO:1901363 heterocyclic compound binding; GO:0008092 cytoskeletal protein binding; GO:0042802 identical protein binding; GO:0032553 ribonucleotide binding; GO:0005488 binding; GO:0032550 purine ribo…	K05692	ACTB_G1; actin beta/gamma 1	hsa04015 Rap1 signaling pathway; hsa04145 Phagosome; hsa04210 Apoptosis; hsa04390 Hippo signaling pathway; hsa04510 Focal adhesion; hsa04520 Adherens junction; hsa04530 Tight junction; hsa04611 Platelet activation; hsa04670 Leukocyte transendothelial migration; hsa04714 Thermogenesis; hsa04810 Regulation of actin cytoskeleton; hsa04919 Thyroid hormone signaling pathway; hsa04921 Oxytocin signalin…
P48047	ATP synthase subunit O, mitochondrial OS=Homo sapiens OX=9606 GN=ATP5PO PE=1 SV=1	0.55	Down	0.049078	ATP5PO	23.277	25.4	5	6	5	1.089	0.765	0.737	1.34	mitochondria	GO:0009116 nucleoside metabolic process; GO:0042278 purine nucleoside metabolic process; GO:0009167 purine ribonucleoside monophosphate metabolic process; GO:0090662 ATP hydrolysis coupled transmembrane transport; GO:0009117 nucleotide metabolic process; GO:0006839 mitochondrial transport; GO:0044699 single-organism process; GO:0009058 biosynthetic process; GO:0046129 purine ribonucleoside biosyn…	GO:0016020 membrane; GO:0044421 extracellular region part; GO:0098800 inner mitochondrial membrane protein complex; GO:0031090 organelle membrane; GO:0098796 membrane protein complex; GO:0071944 cell periphery; GO:0031982 vesicle; GO:0005737 cytoplasm; GO:0032991 macromolecular complex; GO:0098798 mitochondrial protein complex; GO:0044424 intracellular part; GO:0044455 mitochondrial membrane part…	GO:0042625 ATPase coupled ion transmembrane transporter activity; GO:0015399 primary active transmembrane transporter activity; GO:0022892 substrate-specific transporter activity; GO:0016817 hydrolase activity, acting on acid anhydrides; GO:0044769 ATPase activity, coupled to transmembrane movement of ions, rotational mechanism; GO:0015077 monovalent inorganic cation transmembrane transporter act…	K02137	ATPeF0O, ATP5O, ATP5; F-type H+-transporting ATPase subunit O	hsa00190 Oxidative phosphorylation; hsa01100 Metabolic pathways; hsa04714 Thermogenesis; hsa05010 Alzheimer disease; hsa05012 Parkinson disease; hsa05016 Huntington disease	IPR026015;	F1F0 ATP synthase OSCP/delta subunit, N-terminal domain;
P54819	Adenylate kinase 2, mitochondrial OS=Homo sapiens OX=9606 GN=AK2 PE=1 SV=2	0.386	Down	5.6684e-05	AK2	26.477	23.4	6	7	6	1.095	0.811	0.402	1.041	cytoplasm	GO:0009116 nucleoside metabolic process; GO:0042278 purine nucleoside metabolic process; GO:0009136 purine nucleoside diphosphate biosynthetic process; GO:0046031 ADP metabolic process; GO:0009167 purine ribonucleoside monophosphate metabolic process; GO:0006172 ADP biosynthetic process; GO:0009117 nucleotide metabolic process; GO:0044699 single-organism process; GO:0009180 purine ribonucleoside …	GO:0016020 membrane; GO:0044421 extracellular region part; GO:0031090 organelle membrane; GO:0031982 vesicle; GO:0005737 cytoplasm; GO:0097729 9+2 motile cilium; GO:0036126 sperm flagellum; GO:0044424 intracellular part; GO:0097226 sperm mitochondrial sheath; GO:0005623 cell; GO:0044422 organelle part; GO:0031974 membrane-enclosed lumen; GO:0005740 mitochondrial envelope; GO:0070062 extracellular…	GO:0005524 ATP binding; GO:1901265 nucleoside phosphate binding; GO:0004017 adenylate kinase activity; GO:0019205 nucleobase-containing compound kinase activity; GO:0001882 nucleoside binding; GO:0043167 ion binding; GO:0000166 nucleotide binding; GO:0016776 phosphotransferase activity, phosphate group as acceptor; GO:0019201 nucleotide kinase activity; GO:0097159 organic cyclic compound binding;…	K00939	adk, AK; adenylate kinase [EC:2.7.4.3]	hsa00230 Purine metabolism; hsa00730 Thiamine metabolism; hsa01100 Metabolic pathways	IPR007862; IPR027417;	Adenylate kinase, active site lid domain; P-loop containing nucleoside triphosphate hydrolase;
Q8WVY7	Ubiquitin-like domain-containing CTD phosphatase 1 OS=Homo sapiens OX=9606 GN=UBLCP1 PE=1 SV=2	0.604	Down	0.041624	UBLCP1	36.804	13.2	4	5	4	0.752	1.347	0.56	0.927	cytoplasm	GO:0044267 cellular protein metabolic process; GO:0044238 primary metabolic process; GO:0006470 protein dephosphorylation; GO:0016311 dephosphorylation; GO:0044237 cellular metabolic process; GO:0006796 phosphate-containing compound metabolic process; GO:0071704 organic substance metabolic process; GO:0008152 metabolic process; GO:0006793 phosphorus metabolic process; GO:0044260 cellular macromol…	GO:0043229 intracellular organelle; GO:0043232 intracellular non-membrane-bounded organelle; GO:0044446 intracellular organelle part; GO:0031981 nuclear lumen; GO:0044424 intracellular part; GO:0005730 nucleolus; GO:0005623 cell; GO:0044422 organelle part; GO:0043228 non-membrane-bounded organelle; GO:0043231 intracellular membrane-bounded organelle; GO:0043226 organelle; GO:0031974 membrane-encl…	GO:0042578 phosphoric ester hydrolase activity; GO:0003824 catalytic activity; GO:0004722 protein serine/threonine phosphatase activity; GO:0016791 phosphatase activity; GO:0005488 binding; GO:0016788 hydrolase activity, acting on ester bonds; GO:0016787 hydrolase activity; GO:0005515 protein binding; GO:0004721 phosphoprotein phosphatase activity;	K17618	UBLCP1; ubiquitin-like domain-containing CTD phosphatase 1 [EC:3.1.3.16]		IPR029071; IPR000626; IPR004274; IPR011943; IPR023214;	Ubiquitin-related domain; Ubiquitin domain; FCP1 homology domain; HAD-superfamily hydrolase, subfamily IIID; HAD-like domain;
P17987	T-complex protein 1 subunit alpha OS=Homo sapiens OX=9606 GN=TCP1 PE=1 SV=1	0.533	Down	1.7089e-05	TCP1	60.343	27.2	14	18	14	0.964	0.941	0.573	1.075	cytoplasm	GO:0044085 cellular component biogenesis; GO:0065008 regulation of biological quality; GO:0010941 regulation of cell death; GO:0035036 sperm-egg recognition; GO:0022414 reproductive process; GO:0007021 tubulin complex assembly; GO:0051973 positive regulation of telomerase activity; GO:0009891 positive regulation of biosynthetic process; GO:1904816 positive regulation of protein localization to ch…	GO:0044421 extracellular region part; GO:0044450 microtubule organizing center part; GO:0005737 cytoplasm; GO:0032991 macromolecular complex; GO:0005623 cell; GO:0099080 supramolecular complex; GO:0000792 heterochromatin; GO:0044422 organelle part; GO:0002199 zona pellucida receptor complex; GO:0043228 non-membrane-bounded organelle; GO:0070062 extracellular exosome; GO:0044454 nuclear chromosome…	GO:0003723 RNA binding; GO:0005524 ATP binding; GO:1901265 nucleoside phosphate binding; GO:0031625 ubiquitin protein ligase binding; GO:0001882 nucleoside binding; GO:0043167 ion binding; GO:0005515 protein binding; GO:0000166 nucleotide binding; GO:0044183 protein binding involved in protein folding; GO:1901363 heterocyclic compound binding; GO:0097159 organic cyclic compound binding; GO:003254…	K09493	CCT1, TCP1; T-complex protein 1 subunit alpha		IPR027410; IPR027409; IPR027413;	TCP-1-like chaperonin intermediate domain; GroEL-like apical domain; GroEL-like equatorial domain;
P62249	40S ribosomal protein S16 OS=Homo sapiens OX=9606 GN=RPS16 PE=1 SV=2	0.639	Down	0.038164	RPS16	16.445	24.7	4	4	4	0.893	1.139	0.783	1.226	cytoplasm	GO:0044085 cellular component biogenesis; GO:0022613 ribonucleoprotein complex biogenesis; GO:0072594 establishment of protein localization to organelle; GO:0006518 peptide metabolic process; GO:0009058 biosynthetic process; GO:0044764 multi-organism cellular process; GO:0044237 cellular metabolic process; GO:0015031 protein transport; GO:0051234 establishment of localization; GO:0006605 protein …	GO:0016020 membrane; GO:0044421 extracellular region part; GO:0030054 cell junction; GO:0031982 vesicle; GO:0015935 small ribosomal subunit; GO:0005737 cytoplasm; GO:0032991 macromolecular complex; GO:0044424 intracellular part; GO:0005623 cell; GO:0044422 organelle part; GO:0043228 non-membrane-bounded organelle; GO:0031974 membrane-enclosed lumen; GO:0070062 extracellular exosome; GO:0005654 nu…	GO:0097159 organic cyclic compound binding; GO:1901363 heterocyclic compound binding; GO:0003723 RNA binding; GO:0005488 binding; GO:0003676 nucleic acid binding; GO:0005515 protein binding; GO:0005198 structural molecule activity; GO:0003735 structural constituent of ribosome;	K02960	RP-S16e, RPS16; small subunit ribosomal protein S16e	hsa03010 Ribosome	IPR020568; IPR014721;	Ribosomal protein S5 domain 2-type fold; Ribosomal protein S5 domain 2-type fold, subgroup;
O43684	Mitotic checkpoint protein BUB3 OS=Homo sapiens OX=9606 GN=BUB3 PE=1 SV=1	1.628	Up	0.008182	BUB3	37.154	28.4	8	10	8	1.058	1.06	1.581	0.971	nucleus	GO:0032270 positive regulation of cellular protein metabolic process; GO:0022414 reproductive process; GO:0051443 positive regulation of ubiquitin-protein transferase activity; GO:0010564 regulation of cell cycle process; GO:0044237 cellular metabolic process; GO:1903364 positive regulation of cellular protein catabolic process; GO:0008152 metabolic process; GO:0031577 spindle checkpoint; GO:0008…	GO:0005737 cytoplasm; GO:0032991 macromolecular complex; GO:0044424 intracellular part; GO:0005623 cell; GO:0000777 condensed chromosome kinetochore; GO:0044422 organelle part; GO:0043228 non-membrane-bounded organelle; GO:0044427 chromosomal part; GO:0031974 membrane-enclosed lumen; GO:0000793 condensed chromosome; GO:0005654 nucleoplasm; GO:0070013 intracellular organelle lumen; GO:0005622 intr…	GO:0005515 protein binding; GO:0005488 binding;	K02180	BUB3; cell cycle arrest protein BUB3	hsa04110 Cell cycle; hsa05166 Human T-cell leukemia virus 1 infection	IPR017986; IPR015943;	WD40-repeat-containing domain; WD40/YVTN repeat-like-containing domain;
Q99623	Prohibitin-2 OS=Homo sapiens OX=9606 GN=PHB2 PE=1 SV=2	2.201	Up	0.031257	PHB2	33.296	30.8	10	15	10	0.979	0.817	2.346	1.066	cytoplasm	GO:0065008 regulation of biological quality; GO:0010941 regulation of cell death; GO:0032270 positive regulation of cellular protein metabolic process; GO:0048732 gland development; GO:0022414 reproductive process; GO:0097659 nucleic acid-templated transcription; GO:0051169 nuclear transport; GO:0044237 cellular metabolic process; GO:0010564 regulation of cell cycle process; GO:0015031 protein tr…	GO:0016020 membrane; GO:0019867 outer membrane; GO:0044421 extracellular region part; GO:0031090 organelle membrane; GO:0071944 cell periphery; GO:0031982 vesicle; GO:0005737 cytoplasm; GO:0032991 macromolecular complex; GO:0044424 intracellular part; GO:0005623 cell; GO:0044422 organelle part; GO:0031974 membrane-enclosed lumen; GO:0005740 mitochondrial envelope; GO:0070062 extracellular exosome…	GO:0030331 estrogen receptor binding; GO:0047485 protein N-terminus binding; GO:0005102 receptor binding; GO:0005488 binding; GO:0035258 steroid hormone receptor binding; GO:0035257 nuclear hormone receptor binding; GO:0005515 protein binding; GO:0008022 protein C-terminus binding; GO:0033218 amide binding; GO:0051427 hormone receptor binding;	K17081	PHB2; prohibitin 2		IPR001107;	Band 7 domain;
Q9NVA2	Septin-11 OS=Homo sapiens OX=9606 GN=SEPTIN11 PE=1 SV=3	0.308	Down	0.0053849	SEPTIN11	49.398	16.1	6	7	6	0.967	1.066	0.311	1.01	nucleus	GO:0044085 cellular component biogenesis; GO:0016043 cellular component organization; GO:0071822 protein complex subunit organization; GO:0044763 single-organism cellular process; GO:0044699 single-organism process; GO:0051259 protein oligomerization; GO:0043933 macromolecular complex subunit organization; GO:0051291 protein heterooligomerization; GO:0022607 cellular component assembly; GO:006500…	GO:0030425 dendrite; GO:0044421 extracellular region part; GO:0030054 cell junction; GO:0005737 cytoplasm; GO:0031982 vesicle; GO:0044424 intracellular part; GO:0005623 cell; GO:0043197 dendritic spine; GO:0044422 organelle part; GO:0032432 actin filament bundle; GO:0043228 non-membrane-bounded organelle; GO:0005856 cytoskeleton; GO:0070062 extracellular exosome; GO:0044309 neuron spine; GO:00056…	GO:1901265 nucleoside phosphate binding; GO:0001882 nucleoside binding; GO:0043167 ion binding; GO:0005515 protein binding; GO:0000166 nucleotide binding; GO:1901363 heterocyclic compound binding; GO:0097159 organic cyclic compound binding; GO:0032549 ribonucleoside binding; GO:0097367 carbohydrate derivative binding; GO:0032553 ribonucleotide binding; GO:0005488 binding; GO:0032550 purine ribonu…	K16939	SEPT6_8_11; septin 6/8/11	hsa05100 Bacterial invasion of epithelial cells; hsa05131 Shigellosis	IPR027417; IPR030379;	P-loop containing nucleoside triphosphate hydrolase; Septin-type guanine nucleotide-binding (G) domain;
P18621	60S ribosomal protein L17 OS=Homo sapiens OX=9606 GN=RPL17 PE=1 SV=3	0.663	Down	0.0157785	RPL17	21.397	26.1	5	6	5	0.873	0.923	0.773	1.166	cytoplasm	GO:0044085 cellular component biogenesis; GO:0022613 ribonucleoprotein complex biogenesis; GO:0072594 establishment of protein localization to organelle; GO:0006518 peptide metabolic process; GO:0009058 biosynthetic process; GO:0044764 multi-organism cellular process; GO:0044237 cellular metabolic process; GO:0015031 protein transport; GO:0051234 establishment of localization; GO:0006605 protein …	GO:0005840 ribosome; GO:0043229 intracellular organelle; GO:0043232 intracellular non-membrane-bounded organelle; GO:0022625 cytosolic large ribosomal subunit; GO:0044446 intracellular organelle part; GO:0005737 cytoplasm; GO:0032991 macromolecular complex; GO:0044424 intracellular part; GO:0005829 cytosol; GO:0005623 cell; GO:0044422 organelle part; GO:0043228 non-membrane-bounded organelle; GO:…	GO:0097159 organic cyclic compound binding; GO:1901363 heterocyclic compound binding; GO:0003723 RNA binding; GO:0005488 binding; GO:0003676 nucleic acid binding; GO:0005515 protein binding; GO:0005198 structural molecule activity; GO:0003735 structural constituent of ribosome;	K02880	RP-L17e, RPL17; large subunit ribosomal protein L17e	hsa03010 Ribosome
Q9NYL9	Tropomodulin-3 OS=Homo sapiens OX=9606 GN=TMOD3 PE=1 SV=1	0.623	Down	0.033258	TMOD3	39.594	13.9	5	5	5	1.169	1.014	0.635	1.019	cytoplasm	GO:0030833 regulation of actin filament polymerization; GO:0065008 regulation of biological quality; GO:0051694 pointed-end actin filament capping; GO:0030835 negative regulation of actin filament depolymerization; GO:0002262 myeloid cell homeostasis; GO:0048869 cellular developmental process; GO:0051129 negative regulation of cellular component organization; GO:0044699 single-organism process; G…	GO:0043229 intracellular organelle; GO:0043232 intracellular non-membrane-bounded organelle; GO:0030054 cell junction; GO:0044430 cytoskeletal part; GO:0030016 myofibril; GO:0044446 intracellular organelle part; GO:0005737 cytoplasm; GO:0070161 anchoring junction; GO:0099512 supramolecular fiber; GO:0044424 intracellular part; GO:0005913 cell-cell adherens junction; GO:0005911 cell-cell junction;…	GO:0098641 cadherin binding involved in cell-cell adhesion; GO:0050839 cell adhesion molecule binding; GO:0008092 cytoskeletal protein binding; GO:0098631 protein binding involved in cell adhesion; GO:0005488 binding; GO:0045296 cadherin binding; GO:0003779 actin binding; GO:0005523 tropomyosin binding; GO:0005515 protein binding; GO:0098632 protein binding involved in cell-cell adhesion;	K10370	TMOD; tropomodulin		IPR032675;	Leucine-rich repeat domain, L domain-like;
P78346	Ribonuclease P protein subunit p30 OS=Homo sapiens OX=9606 GN=RPP30 PE=1 SV=1	0.436	Down	0.0070825	RPP30	29.321	7.5	2	2	2	1.305	1.182	0.585	1.342	cytoplasm	GO:0044085 cellular component biogenesis; GO:0022613 ribonucleoprotein complex biogenesis; GO:0006725 cellular aromatic compound metabolic process; GO:0044237 cellular metabolic process; GO:0071704 organic substance metabolic process; GO:0008152 metabolic process; GO:0046483 heterocycle metabolic process; GO:0006139 nucleobase-containing compound metabolic process; GO:0001682 tRNA 5'-leader remov…	GO:0043229 intracellular organelle; GO:1905348 endonuclease complex; GO:0043232 intracellular non-membrane-bounded organelle; GO:0005655 nucleolar ribonuclease P complex; GO:0044446 intracellular organelle part; GO:0032991 macromolecular complex; GO:0031981 nuclear lumen; GO:0044452 nucleolar part; GO:0044424 intracellular part; GO:0005730 nucleolus; GO:0005623 cell; GO:0044422 organelle part; GO…	GO:0003723 RNA binding; GO:0004526 ribonuclease P activity; GO:0004521 endoribonuclease activity; GO:0005515 protein binding; GO:0016787 hydrolase activity; GO:0016891 endoribonuclease activity, producing 5'-phosphomonoesters; GO:1901363 heterocyclic compound binding; GO:0097159 organic cyclic compound binding; GO:0004549 tRNA-specific ribonuclease activity; GO:0016893 endonuclease activity, acti…	K03539	RPP1, RPP30; ribonuclease P/MRP protein subunit RPP1 [EC:3.1.26.5]	hsa03008 Ribosome biogenesis in eukaryotes; hsa03013 RNA transport	IPR016195;	Polymerase/histidinol phosphatase-like;
P60033	CD81 antigen OS=Homo sapiens OX=9606 GN=CD81 PE=1 SV=1	0.382	Down	0.048797	CD81	25.809	6.4	2	2	2	0.926	1.192	0.642	1.679	plasma membrane	GO:0044409 entry into host; GO:0044700 single organism signaling; GO:0002694 regulation of leukocyte activation; GO:0065008 regulation of biological quality; GO:0032944 regulation of mononuclear cell proliferation; GO:0032270 positive regulation of cellular protein metabolic process; GO:0007166 cell surface receptor signaling pathway; GO:0009891 positive regulation of biosynthetic process; GO:190…	GO:0016020 membrane; GO:0044421 extracellular region part; GO:0031226 intrinsic component of plasma membrane; GO:0030054 cell junction; GO:0071944 cell periphery; GO:0031982 vesicle; GO:0070161 anchoring junction; GO:0031224 intrinsic component of membrane; GO:0005887 integral component of plasma membrane; GO:0005623 cell; GO:0005576 extracellular region; GO:0016021 integral component of membrane…	GO:0005102 receptor binding; GO:0023023 MHC protein complex binding; GO:0005488 binding; GO:0023026 MHC class II protein complex binding; GO:0044877 macromolecular complex binding; GO:0005515 protein binding; GO:1990459 transferrin receptor binding; GO:0003823 antigen binding; GO:0032403 protein complex binding;	K06508	CD81, TAPA1, TSPAN28; CD81 antigen	hsa04662 B cell receptor signaling pathway; hsa05144 Malaria; hsa05160 Hepatitis C	IPR028977; IPR008952;	CD81 antigen, large extracellular loop domain; Tetraspanin, EC2 domain;
Q9UPU5	Ubiquitin carboxyl-terminal hydrolase 24 OS=Homo sapiens OX=9606 GN=USP24 PE=1 SV=3	0.606	Down	0.024997	USP24	294.36	1.9	5	5	5	1.055	1.312	0.489	0.807	cytoplasm	GO:0043632 modification-dependent macromolecule catabolic process; GO:0070646 protein modification by small protein removal; GO:0044265 cellular macromolecule catabolic process; GO:0051603 proteolysis involved in cellular protein catabolic process; GO:0044257 cellular protein catabolic process; GO:0019941 modification-dependent protein catabolic process; GO:0044267 cellular protein metabolic proc…	GO:0043229 intracellular organelle; GO:0044446 intracellular organelle part; GO:0031981 nuclear lumen; GO:0044424 intracellular part; GO:0005623 cell; GO:0044422 organelle part; GO:0043226 organelle; GO:0043231 intracellular membrane-bounded organelle; GO:0031974 membrane-enclosed lumen; GO:0005654 nucleoplasm; GO:0005634 nucleus; GO:0070013 intracellular organelle lumen; GO:0044464 cell part; GO…	GO:0008233 peptidase activity; GO:0036459 thiol-dependent ubiquitinyl hydrolase activity; GO:0003824 catalytic activity; GO:0005488 binding; GO:0101005 ubiquitinyl hydrolase activity; GO:0070011 peptidase activity, acting on L-amino acid peptides; GO:0019783 ubiquitin-like protein-specific protease activity; GO:0005515 protein binding; GO:0008234 cysteine-type peptidase activity; GO:0016787 hydro…	K11840	USP9_24; ubiquitin carboxyl-terminal hydrolase 9/24 [EC:3.4.19.12]		IPR015940; IPR029071; IPR028889; IPR001394; IPR016024; IPR009060;	Ubiquitin-associated domain; Ubiquitin-related domain; Ubiquitin specific protease domain; Peptidase C19, ubiquitin carboxyl-terminal hydrolase; Armadillo-type fold; UBA-like;
O00400	Acetyl-coenzyme A transporter 1 OS=Homo sapiens OX=9606 GN=SLC33A1 PE=1 SV=1	0.387	Down	0.0102969	SLC33A1	60.908	8.9	5	5	5	0.967	0.973	0.606	1.565	plasma membrane	GO:0050794 regulation of cellular process; GO:0044700 single organism signaling; GO:0051182 coenzyme transport; GO:0007166 cell surface receptor signaling pathway; GO:0060255 regulation of macromolecule metabolic process; GO:0019219 regulation of nucleobase-containing compound metabolic process; GO:0071310 cellular response to organic substance; GO:0044699 single-organism process; GO:0071363 cell…	GO:0043229 intracellular organelle; GO:0016020 membrane; GO:0042175 nuclear outer membrane-endoplasmic reticulum membrane network; GO:0031226 intrinsic component of plasma membrane; GO:0005783 endoplasmic reticulum; GO:0098588 bounding membrane of organelle; GO:0031090 organelle membrane; GO:0071944 cell periphery; GO:0044446 intracellular organelle part; GO:0005737 cytoplasm; GO:0000139 Golgi me…	GO:0015294 solute:cation symporter activity; GO:0022804 active transmembrane transporter activity; GO:0015291 secondary active transmembrane transporter activity; GO:0008521 acetyl-CoA transporter activity; GO:0015075 ion transmembrane transporter activity; GO:0015293 symporter activity; GO:0022892 substrate-specific transporter activity; GO:0015295 solute:proton symporter activity; GO:0051185 co…	K03372	ACATN, SLC33A1; MFS transporter, PAT family, solute carrier family 33 (acetyl-CoA transportor), member 1 [EC:2.3.1.-]	hsa00604 Glycosphingolipid biosynthesis - ganglio series; hsa01100 Metabolic pathways	IPR020846;	Major facilitator superfamily domain;
Q7L576	Cytoplasmic FMR1-interacting protein 1 OS=Homo sapiens OX=9606 GN=CYFIP1 PE=1 SV=1	1.698	Up	0.00175546	CYFIP1	145.18	9.8	12	13	7	0.873	1.131	1.808	1.065	cytoplasm	GO:0044700 single organism signaling; GO:0044085 cellular component biogenesis; GO:0060627 regulation of vesicle-mediated transport; GO:0065008 regulation of biological quality; GO:0045321 leukocyte activation; GO:0007166 cell surface receptor signaling pathway; GO:0060491 regulation of cell projection assembly; GO:0032989 cellular component morphogenesis; GO:0030832 regulation of actin filament …	GO:0030425 dendrite; GO:0044421 extracellular region part; GO:0060076 excitatory synapse; GO:0005737 cytoplasm; GO:0043025 neuronal cell body; GO:0044433 cytoplasmic vesicle part; GO:0032991 macromolecular complex; GO:0034518 RNA cap binding complex; GO:0098858 actin-based cell projection; GO:0005623 cell; GO:0043197 dendritic spine; GO:0044422 organelle part; GO:0070062 extracellular exosome; GO…	GO:0031267 small GTPase binding; GO:0051015 actin filament binding; GO:0003723 RNA binding; GO:0017048 Rho GTPase binding; GO:0000339 RNA cap binding; GO:0048365 Rac GTPase binding; GO:0000340 RNA 7-methylguanosine cap binding; GO:0044877 macromolecular complex binding; GO:0005515 protein binding; GO:1901363 heterocyclic compound binding; GO:0097159 organic cyclic compound binding; GO:0008092 cyt…	K05749	CYFIP; cytoplasmic FMR1 interacting protein	hsa03013 RNA transport; hsa04810 Regulation of actin cytoskeleton; hsa05130 Pathogenic Escherichia coli infection
Q9Y262	Eukaryotic translation initiation factor 3 subunit L OS=Homo sapiens OX=9606 GN=EIF3L PE=1 SV=1	0.624	Down	0.0045154	EIF3L	66.726	12.6	8	10	8	0.882	1.137	0.642	1.029	cytoplasm	GO:0075525 viral translational termination-reinitiation; GO:0019081 viral translation; GO:0006518 peptide metabolic process; GO:0019058 viral life cycle; GO:0044267 cellular protein metabolic process; GO:0009058 biosynthetic process; GO:0044764 multi-organism cellular process; GO:1901566 organonitrogen compound biosynthetic process; GO:0044237 cellular metabolic process; GO:0071704 organic substa…	GO:0043229 intracellular organelle; GO:0016020 membrane; GO:0043232 intracellular non-membrane-bounded organelle; GO:0005737 cytoplasm; GO:0044446 intracellular organelle part; GO:0032991 macromolecular complex; GO:0031981 nuclear lumen; GO:0044452 nucleolar part; GO:0044424 intracellular part; GO:0005730 nucleolus; GO:0005829 cytosol; GO:0005623 cell; GO:0001650 fibrillar center; GO:0044422 orga…	GO:0097159 organic cyclic compound binding; GO:1901363 heterocyclic compound binding; GO:0008135 translation factor activity, RNA binding; GO:0003723 RNA binding; GO:0005488 binding; GO:0003676 nucleic acid binding; GO:0003743 translation initiation factor activity; GO:0005515 protein binding;	K15029	EIF3L; translation initiation factor 3 subunit L		IPR011990;	Tetratricopeptide-like helical domain;
P63162	Small nuclear ribonucleoprotein-associated protein N OS=Homo sapiens OX=9606 GN=SNRPN PE=1 SV=1	1.56	Up	0.0159807	SNRPN	24.614	17.9	4	8	4	1.101	0.804	1.847	1.184	cytoplasm	GO:0006396 RNA processing; GO:0006725 cellular aromatic compound metabolic process; GO:1901360 organic cyclic compound metabolic process; GO:0006807 nitrogen compound metabolic process; GO:0010033 response to organic substance; GO:0050896 response to stimulus; GO:0044238 primary metabolic process; GO:0044237 cellular metabolic process; GO:0071704 organic substance metabolic process; GO:0006397 mR…	GO:0005685 U1 snRNP; GO:0005686 U2 snRNP; GO:0005737 cytoplasm; GO:0005684 U2-type spliceosomal complex; GO:0032991 macromolecular complex; GO:0044424 intracellular part; GO:0005623 cell; GO:0044422 organelle part; GO:0031974 membrane-enclosed lumen; GO:0097526 spliceosomal tri-snRNP complex; GO:1902494 catalytic complex; GO:0005654 nucleoplasm; GO:0070013 intracellular organelle lumen; GO:004446…	GO:0097159 organic cyclic compound binding; GO:1901363 heterocyclic compound binding; GO:0003723 RNA binding; GO:0005515 protein binding; GO:0005488 binding; GO:0003676 nucleic acid binding;	K11100	SNRPN, SMN; small nuclear ribonucleoprotein N		IPR001163; IPR010920;	LSM domain, eukaryotic/archaea-type; LSM domain;
Q9UHI6	Probable ATP-dependent RNA helicase DDX20 OS=Homo sapiens OX=9606 GN=DDX20 PE=1 SV=2	2.389	Up	0.038024	DDX20	92.239	8.4	6	8	6	1.152	1.127	1.837	0.769	nucleus	GO:0044085 cellular component biogenesis; GO:0022613 ribonucleoprotein complex biogenesis; GO:0010941 regulation of cell death; GO:0022618 ribonucleoprotein complex assembly; GO:0022414 reproductive process; GO:0048869 cellular developmental process; GO:0044699 single-organism process; GO:0051169 nuclear transport; GO:0019216 regulation of lipid metabolic process; GO:0044237 cellular metabolic pr…	GO:0016020 membrane; GO:0005737 cytoplasm; GO:0032991 macromolecular complex; GO:0017053 transcriptional repressor complex; GO:0044424 intracellular part; GO:0016604 nuclear body; GO:0005623 cell; GO:0044422 organelle part; GO:0090568 nuclear transcriptional repressor complex; GO:0043228 non-membrane-bounded organelle; GO:0005856 cytoskeleton; GO:0031974 membrane-enclosed lumen; GO:0034719 SMN-Sm…	GO:1901265 nucleoside phosphate binding; GO:0008026 ATP-dependent helicase activity; GO:0016817 hydrolase activity, acting on acid anhydrides; GO:0016787 hydrolase activity; GO:0005515 protein binding; GO:0016887 ATPase activity; GO:0097159 organic cyclic compound binding; GO:1901363 heterocyclic compound binding; GO:0042826 histone deacetylase binding; GO:0016462 pyrophosphatase activity; GO:007…	K13131	DDX20, GEMIN3; ATP-dependent RNA helicase DDX20 [EC:3.6.4.13]	hsa03013 RNA transport	IPR011545; IPR014014; IPR027417; IPR014001; IPR001650;	DEAD/DEAH box helicase domain; RNA helicase, DEAD-box type, Q motif; P-loop containing nucleoside triphosphate hydrolase; Helicase superfamily 1/2, ATP-binding domain; Helicase, C-terminal;
Q9P2R7	Succinate--CoA ligase [ADP-forming] subunit beta, mitochondrial OS=Homo sapiens OX=9606 GN=SUCLA2 PE=1 SV=3	1.804	Up	0.0048354	SUCLA2	50.317	16	8	9	8	1.03	0.858	1.972	1.093	mitochondria	GO:0051188 cofactor biosynthetic process; GO:0043648 dicarboxylic acid metabolic process; GO:0006725 cellular aromatic compound metabolic process; GO:0016053 organic acid biosynthetic process; GO:0044699 single-organism process; GO:0009058 biosynthetic process; GO:1901566 organonitrogen compound biosynthetic process; GO:0046502 uroporphyrinogen III metabolic process; GO:0044237 cellular metabolic…	GO:0005759 mitochondrial matrix; GO:0043229 intracellular organelle; GO:0044421 extracellular region part; GO:0044429 mitochondrial part; GO:0031982 vesicle; GO:0005737 cytoplasm; GO:0044446 intracellular organelle part; GO:0044424 intracellular part; GO:0005623 cell; GO:0005576 extracellular region; GO:0005739 mitochondrion; GO:0044422 organelle part; GO:0070062 extracellular exosome; GO:0031974…	GO:0005524 ATP binding; GO:1901265 nucleoside phosphate binding; GO:0016405 CoA-ligase activity; GO:0016874 ligase activity; GO:0001882 nucleoside binding; GO:0043167 ion binding; GO:0016877 ligase activity, forming carbon-sulfur bonds; GO:0005515 protein binding; GO:0000166 nucleotide binding; GO:0004775 succinate-CoA ligase (ADP-forming) activity; GO:0097159 organic cyclic compound binding; GO:…	K01900	LSC2; succinyl-CoA synthetase beta subunit [EC:6.2.1.4 6.2.1.5]	hsa00020 Citrate cycle (TCA cycle); hsa00640 Propanoate metabolism; hsa01100 Metabolic pathways; hsa01200 Carbon metabolism	IPR005811; IPR011761; IPR013816; IPR013650; IPR013815; IPR016102;	ATP-citrate lyase/succinyl-CoA ligase; ATP-grasp fold; ATP-grasp fold, subdomain 2; ATP-grasp fold, succinyl-CoA synthetase-type; ATP-grasp fold, subdomain 1; Succinyl-CoA synthetase-like;
P48163	NADP-dependent malic enzyme OS=Homo sapiens OX=9606 GN=ME1 PE=1 SV=1	1.841	Up	0.025603	ME1	64.149	10	6	7	6	0.892	1.033	2.149	1.167	cytoplasm	GO:0044085 cellular component biogenesis; GO:0051188 cofactor biosynthetic process; GO:0006739 NADP metabolic process; GO:0019362 pyridine nucleotide metabolic process; GO:0009117 nucleotide metabolic process; GO:0044699 single-organism process; GO:0009058 biosynthetic process; GO:0019363 pyridine nucleotide biosynthetic process; GO:0044237 cellular metabolic process; GO:0072524 pyridine-containi…	GO:0043226 organelle; GO:0043231 intracellular membrane-bounded organelle; GO:0043229 intracellular organelle; GO:0044464 cell part; GO:0005622 intracellular; GO:0005737 cytoplasm; GO:0044424 intracellular part; GO:0043227 membrane-bounded organelle; GO:0005623 cell; GO:0005829 cytosol; GO:0005739 mitochondrion; GO:0044444 cytoplasmic part;	GO:0004471 malate dehydrogenase (decarboxylating) (NAD+) activity; GO:1901265 nucleoside phosphate binding; GO:0008948 oxaloacetate decarboxylase activity; GO:0097159 organic cyclic compound binding; GO:1901363 heterocyclic compound binding; GO:0009055 electron carrier activity; GO:0016614 oxidoreductase activity, acting on CH-OH group of donors; GO:0016616 oxidoreductase activity, acting on the …	K00029	E1.1.1.40, maeB; malate dehydrogenase (oxaloacetate-decarboxylating)(NADP+) [EC:1.1.1.40]	hsa00620 Pyruvate metabolism; hsa01100 Metabolic pathways; hsa01200 Carbon metabolism; hsa03320 PPAR signaling pathway	IPR012302; IPR012301; IPR016040;	Malic enzyme, NAD-binding; Malic enzyme, N-terminal domain; NAD(P)-binding domain;
O75400	Pre-mRNA-processing factor 40 homolog A OS=Homo sapiens OX=9606 GN=PRPF40A PE=1 SV=2	0.513	Down	0.0074383	PRPF40A	108.8	7.4	8	12	8	1.326	0.946	0.441	0.86	cytoplasm	GO:0050794 regulation of cellular process; GO:0016043 cellular component organization; GO:0016477 cell migration; GO:0065008 regulation of biological quality; GO:0006725 cellular aromatic compound metabolic process; GO:0051674 localization of cell; GO:0044699 single-organism process; GO:0044237 cellular metabolic process; GO:0010564 regulation of cell cycle process; GO:0032465 regulation of cytok…	GO:0005685 U1 snRNP; GO:0016020 membrane; GO:0005737 cytoplasm; GO:0005684 U2-type spliceosomal complex; GO:0032991 macromolecular complex; GO:0044424 intracellular part; GO:0016604 nuclear body; GO:0005623 cell; GO:0044422 organelle part; GO:0031974 membrane-enclosed lumen; GO:0005654 nucleoplasm; GO:0070013 intracellular organelle lumen; GO:0016607 nuclear speck; GO:0044464 cell part; GO:000562…	GO:0097159 organic cyclic compound binding; GO:1901363 heterocyclic compound binding; GO:0003723 RNA binding; GO:0005488 binding; GO:0003676 nucleic acid binding; GO:0005515 protein binding; GO:0070064 proline-rich region binding;	K12821	PRPF40, PRP40; pre-mRNA-processing factor 40	hsa03040 Spliceosome	IPR002713; IPR001202;	FF domain; WW domain;
O00159	Unconventional myosin-Ic OS=Homo sapiens OX=9606 GN=MYO1C PE=1 SV=4	2.006	Up	0.006483	MYO1C	121.68	7.5	10	10	9	0.825	1.052	2.237	1.115	cytoplasm	GO:0044700 single organism signaling; GO:0050658 RNA transport; GO:0065008 regulation of biological quality; GO:0030335 positive regulation of cell migration; GO:0007166 cell surface receptor signaling pathway; GO:1903533 regulation of protein targeting; GO:0030832 regulation of actin filament length; GO:0015031 protein transport; GO:0015931 nucleobase-containing compound transport; GO:0032879 re…	GO:0016020 membrane; GO:0044421 extracellular region part; GO:0098862 cluster of actin-based cell projections; GO:0098857 membrane microdomain; GO:0032587 ruffle membrane; GO:0005737 cytoplasm; GO:0032991 macromolecular complex; GO:0098858 actin-based cell projection; GO:0099080 supramolecular complex; GO:0005623 cell; GO:0044422 organelle part; GO:0043228 non-membrane-bounded organelle; GO:00700…	GO:0051015 actin filament binding; GO:1901265 nucleoside phosphate binding; GO:0003774 motor activity; GO:0005102 receptor binding; GO:0016817 hydrolase activity, acting on acid anhydrides; GO:0016787 hydrolase activity; GO:0005515 protein binding; GO:0017160 Ral GTPase binding; GO:0016887 ATPase activity; GO:1901363 heterocyclic compound binding; GO:0097159 organic cyclic compound binding; GO:00…	K10356	MYO1; myosin I	hsa05130 Pathogenic Escherichia coli infection	IPR010926; IPR027417; IPR001609;	Class I myosin tail homology domain; P-loop containing nucleoside triphosphate hydrolase; Myosin head, motor domain;
O14745	Na(+)/H(+) exchange regulatory cofactor NHE-RF1 OS=Homo sapiens OX=9606 GN=SLC9A3R1 PE=1 SV=4	0.313	Down	0.0029404	SLC9A3R1	38.868	21.2	7	8	7	1.286	1.014	0.255	0.814	nucleus	GO:0044085 cellular component biogenesis; GO:0044700 single organism signaling; GO:0010941 regulation of cell death; GO:0048732 gland development; GO:0072502 cellular trivalent inorganic anion homeostasis; GO:0055062 phosphate ion homeostasis; GO:0090317 negative regulation of intracellular protein transport; GO:0030320 cellular monovalent inorganic anion homeostasis; GO:0034635 glutathione trans…	GO:0016020 membrane; GO:0098862 cluster of actin-based cell projections; GO:0044421 extracellular region part; GO:0016324 apical plasma membrane; GO:0005903 brush border; GO:0098857 membrane microdomain; GO:0071944 cell periphery; GO:0031982 vesicle; GO:0005737 cytoplasm; GO:0036126 sperm flagellum; GO:0097729 9+2 motile cilium; GO:0044424 intracellular part; GO:0098858 actin-based cell projectio…	GO:0043621 protein self-association; GO:0005102 receptor binding; GO:0044877 macromolecular complex binding; GO:0070851 growth factor receptor binding; GO:0005515 protein binding; GO:0031698 beta-2 adrenergic receptor binding; GO:0098772 molecular function regulator; GO:0030165 PDZ domain binding; GO:0050780 dopamine receptor binding; GO:0032947 protein complex scaffold; GO:0016247 channel regula…	K13365	SLC9A3R1, NHERF1; Na(+)/H(+) exchange regulatory cofactor NHE-RF1	hsa04530 Tight junction; hsa04928 Parathyroid hormone synthesis, secretion and action; hsa05130 Pathogenic Escherichia coli infection; hsa05165 Human papillomavirus infection	IPR015098; IPR001478;	EBP50, C-terminal; PDZ domain;
Q15459	Splicing factor 3A subunit 1 OS=Homo sapiens OX=9606 GN=SF3A1 PE=1 SV=1	1.684	Up	0.0032805	SF3A1	88.885	18.8	14	24	14	1.126	1.013	1.435	0.852	cytoplasm	GO:0044085 cellular component biogenesis; GO:0050794 regulation of cellular process; GO:0016043 cellular component organization; GO:0006376 mRNA splice site selection; GO:0022613 ribonucleoprotein complex biogenesis; GO:0000381 regulation of alternative mRNA splicing, via spliceosome; GO:0022618 ribonucleoprotein complex assembly; GO:0006725 cellular aromatic compound metabolic process; GO:006025…	GO:0043229 intracellular organelle; GO:0005686 U2 snRNP; GO:0044446 intracellular organelle part; GO:0005684 U2-type spliceosomal complex; GO:0032991 macromolecular complex; GO:0031981 nuclear lumen; GO:0044424 intracellular part; GO:0005681 spliceosomal complex; GO:0016604 nuclear body; GO:0005623 cell; GO:0044422 organelle part; GO:0097525 spliceosomal snRNP complex; GO:0043226 organelle; GO:00…	GO:0097159 organic cyclic compound binding; GO:1901363 heterocyclic compound binding; GO:0003723 RNA binding; GO:0005515 protein binding; GO:0005488 binding; GO:0003676 nucleic acid binding;	K12825	SF3A1, SAP114; splicing factor 3A subunit 1	hsa03040 Spliceosome	IPR000061; IPR029071; IPR000626; IPR022030;	SWAP/Surp; Ubiquitin-related domain; Ubiquitin domain; Splicing factor 3A subunit 1;
P0DN79	Cystathionine beta-synthase-like protein OS=Homo sapiens OX=9606 GN=CBSL PE=1 SV=1	0.527	Down	0.027602	CBSL	60.586	10	5	5	5	0.835	0.982	0.682	1.293	plasma membrane	GO:0000097 sulfur amino acid biosynthetic process; GO:0016053 organic acid biosynthetic process; GO:0044699 single-organism process; GO:0009058 biosynthetic process; GO:1901566 organonitrogen compound biosynthetic process; GO:0044237 cellular metabolic process; GO:0000096 sulfur amino acid metabolic process; GO:0044272 sulfur compound biosynthetic process; GO:0071704 organic substance metabolic p…	GO:0043226 organelle; GO:0043231 intracellular membrane-bounded organelle; GO:0043229 intracellular organelle; GO:0005634 nucleus; GO:0044464 cell part; GO:0005622 intracellular; GO:0005737 cytoplasm; GO:0044424 intracellular part; GO:0043227 membrane-bounded organelle; GO:0005623 cell;	GO:0003824 catalytic activity; GO:0005488 binding; GO:0043167 ion binding; GO:0016829 lyase activity; GO:0043169 cation binding; GO:0046872 metal ion binding; GO:0016836 hydro-lyase activity; GO:0004122 cystathionine beta-synthase activity; GO:0016835 carbon-oxygen lyase activity;	K01697	CBS; cystathionine beta-synthase [EC:4.2.1.22]	hsa00260 Glycine, serine and threonine metabolism; hsa00270 Cysteine and methionine metabolism; hsa01100 Metabolic pathways; hsa01230 Biosynthesis of amino acids	IPR001926; IPR000644;	Tryptophan synthase beta subunit-like PLP-dependent enzyme; CBS domain;
Q6P1A2	Lysophospholipid acyltransferase 5 OS=Homo sapiens OX=9606 GN=LPCAT3 PE=1 SV=1	0.542	Down	0.00043537	LPCAT3	56.034	8.8	4	5	4	1.076	1.19	0.741	1.366	plasma membrane	GO:0046470 phosphatidylcholine metabolic process; GO:0046486 glycerolipid metabolic process; GO:0008654 phospholipid biosynthetic process; GO:0097164 ammonium ion metabolic process; GO:0044699 single-organism process; GO:0009058 biosynthetic process; GO:0044255 cellular lipid metabolic process; GO:0036151 phosphatidylcholine acyl-chain remodeling; GO:0044237 cellular metabolic process; GO:0006796…	GO:0043229 intracellular organelle; GO:0016020 membrane; GO:0042175 nuclear outer membrane-endoplasmic reticulum membrane network; GO:0005783 endoplasmic reticulum; GO:0044446 intracellular organelle part; GO:0005737 cytoplasm; GO:0031224 intrinsic component of membrane; GO:0012505 endomembrane system; GO:0044424 intracellular part; GO:0005623 cell; GO:0016021 integral component of membrane; GO:0…	GO:0047144 2-acylglycerol-3-phosphate O-acyltransferase activity; GO:0047184 1-acylglycerophosphocholine O-acyltransferase activity; GO:0016746 transferase activity, transferring acyl groups; GO:0003841 1-acylglycerol-3-phosphate O-acyltransferase activity; GO:0003824 catalytic activity; GO:0016411 acylglycerol O-acyltransferase activity; GO:0042171 lysophosphatidic acid acyltransferase activity;…	K13515	LPCAT3, MBOAT5; lysophospholipid acyltransferase 5 [EC:2.3.1.23 2.3.1.-]	hsa00564 Glycerophospholipid metabolism; hsa04216 Ferroptosis
Q16222	UDP-N-acetylhexosamine pyrophosphorylase OS=Homo sapiens OX=9606 GN=UAP1 PE=1 SV=3	0.582	Down	0.0033998	UAP1	58.768	15.1	8	9	8	0.957	1.017	0.684	1.176	cytoplasm	GO:0009226 nucleotide-sugar biosynthetic process; GO:0006047 UDP-N-acetylglucosamine metabolic process; GO:0018130 heterocycle biosynthetic process; GO:0006725 cellular aromatic compound metabolic process; GO:0034654 nucleobase-containing compound biosynthetic process; GO:1901360 organic cyclic compound metabolic process; GO:0006807 nitrogen compound metabolic process; GO:0009058 biosynthetic pro…	GO:0016020 membrane; GO:0043229 intracellular organelle; GO:0071944 cell periphery; GO:0005737 cytoplasm; GO:0044446 intracellular organelle part; GO:0031981 nuclear lumen; GO:0044424 intracellular part; GO:0005829 cytosol; GO:0005623 cell; GO:0044422 organelle part; GO:0005886 plasma membrane; GO:0043226 organelle; GO:0043231 intracellular membrane-bounded organelle; GO:0031974 membrane-enclosed…	GO:0042802 identical protein binding; GO:0016779 nucleotidyltransferase activity; GO:0003824 catalytic activity; GO:0005488 binding; GO:0030246 carbohydrate binding; GO:0005515 protein binding; GO:0003977 UDP-N-acetylglucosamine diphosphorylase activity; GO:0070569 uridylyltransferase activity; GO:0016740 transferase activity; GO:0016772 transferase activity, transferring phosphorus-containing gr…	K00972	UAP1; UDP-N-acetylglucosamine/UDP-N-acetylgalactosamine diphosphorylase [EC:2.7.7.23 2.7.7.83]	hsa00520 Amino sugar and nucleotide sugar metabolism; hsa01100 Metabolic pathways	IPR029044;	Nucleotide-diphospho-sugar transferases;
P61758	Prefoldin subunit 3 OS=Homo sapiens OX=9606 GN=VBP1 PE=1 SV=4	0.632	Down	0.033424	VBP1	22.626	12.2	2	4	2	0.949	1.27	0.576	0.912	mitochondria	GO:0044085 cellular component biogenesis; GO:0016043 cellular component organization; GO:0034622 cellular macromolecular complex assembly; GO:0071822 protein complex subunit organization; GO:0007021 tubulin complex assembly; GO:0007017 microtubule-based process; GO:0043933 macromolecular complex subunit organization; GO:0006457 protein folding; GO:0022607 cellular component assembly; GO:0065003 m…	GO:0043229 intracellular organelle; GO:0005737 cytoplasm; GO:0016272 prefoldin complex; GO:0032991 macromolecular complex; GO:0044424 intracellular part; GO:0005829 cytosol; GO:0005623 cell; GO:0043226 organelle; GO:0043231 intracellular membrane-bounded organelle; GO:0005634 nucleus; GO:0005622 intracellular; GO:0044464 cell part; GO:1990904 ribonucleoprotein complex; GO:0043227 membrane-bounded…	GO:0015631 tubulin binding; GO:0005515 protein binding; GO:0008092 cytoskeletal protein binding; GO:0005488 binding;
Q9UH17	DNA dC->dU-editing enzyme APOBEC-3B OS=Homo sapiens OX=9606 GN=APOBEC3B PE=1 SV=1	1.73	Up	0.020524	APOBEC3B	45.924	11.3	5	7	4	1.371	1.232	1.007	0.582	cytoplasm,nucleus	GO:0050794 regulation of cellular process; GO:0006950 response to stress; GO:0002252 immune effector process; GO:0098542 defense response to other organism; GO:0010528 regulation of transposition; GO:0010529 negative regulation of transposition; GO:0002376 immune system process; GO:0044403 symbiosis, encompassing mutualism through parasitism; GO:0048523 negative regulation of cellular process; GO…	GO:0043226 organelle; GO:0043231 intracellular membrane-bounded organelle; GO:0043229 intracellular organelle; GO:0005634 nucleus; GO:0044464 cell part; GO:0005622 intracellular; GO:0044424 intracellular part; GO:0043227 membrane-bounded organelle; GO:0005623 cell;	GO:0097159 organic cyclic compound binding; GO:1901363 heterocyclic compound binding; GO:0003723 RNA binding; GO:0047844 deoxycytidine deaminase activity; GO:0016814 hydrolase activity, acting on carbon-nitrogen (but not peptide) bonds, in cyclic amidines; GO:0046914 transition metal ion binding; GO:0003824 catalytic activity; GO:0005488 binding; GO:0043167 ion binding; GO:0003676 nucleic acid bi…	K18750	APOBEC3; C->U-editing enzyme APOBEC3 [EC:3.5.4.-]	hsa05170 Human immunodeficiency virus 1 infection	IPR002125; IPR016193; IPR013158;	Cytidine and deoxycytidylate deaminases, zinc-binding; Cytidine deaminase-like; APOBEC-like, N-terminal;
Q9Y4R8	Telomere length regulation protein TEL2 homolog OS=Homo sapiens OX=9606 GN=TELO2 PE=1 SV=2	0.415	Down	0.021317	TELO2	91.746	4.3	4	4	4	0.907	1.263	0.536	1.291	cytoplasm	GO:0050794 regulation of cellular process; GO:0045859 regulation of protein kinase activity; GO:0065008 regulation of biological quality; GO:0032270 positive regulation of cellular protein metabolic process; GO:0060255 regulation of macromolecule metabolic process; GO:0023051 regulation of signaling; GO:0031399 regulation of protein modification process; GO:1902533 positive regulation of intracel…	GO:0016020 membrane; GO:0000781 chromosome, telomeric region; GO:0005737 cytoplasm; GO:0032991 macromolecular complex; GO:0044424 intracellular part; GO:0016604 nuclear body; GO:0005623 cell; GO:0044422 organelle part; GO:0038201 TOR complex; GO:0044427 chromosomal part; GO:0043228 non-membrane-bounded organelle; GO:0031974 membrane-enclosed lumen; GO:0005654 nucleoplasm; GO:0070013 intracellular…	GO:0032947 protein complex scaffold; GO:0031072 heat shock protein binding; GO:0005488 binding; GO:0044877 macromolecular complex binding; GO:0019901 protein kinase binding; GO:0051879 Hsp90 protein binding; GO:0005515 protein binding; GO:0019900 kinase binding; GO:0005198 structural molecule activity; GO:0019899 enzyme binding; GO:0032403 protein complex binding;	K11137	TELO2, TEL2; telomere length regulation protein	hsa03460 Fanconi anemia pathway; hsa04150 mTOR signaling pathway	IPR011989; IPR019337; IPR016024;	Armadillo-like helical; Telomere length regulation protein, conserved domain; Armadillo-type fold;
Q14980	Nuclear mitotic apparatus protein 1 OS=Homo sapiens OX=9606 GN=NUMA1 PE=1 SV=2	2.394	Up	0.0142157	NUMA1	238.26	10.8	22	22	21	1.254	0.806	2.38	0.994	mitochondria	GO:0000003 reproduction; GO:0000132 establishment of mitotic spindle orientation; GO:0051640 organelle localization; GO:0044707 single-multicellular organism process; GO:0006997 nucleus organization; GO:0016043 cellular component organization; GO:0022414 reproductive process; GO:0030323 respiratory tube development; GO:0048869 cellular developmental process; GO:0007067 mitotic nuclear division; G…	GO:0016020 membrane; GO:0030425 dendrite; GO:0061673 mitotic spindle astral microtubule; GO:0044421 extracellular region part; GO:0005938 cell cortex; GO:0005874 microtubule; GO:0031090 organelle membrane; GO:0005881 cytoplasmic microtubule; GO:0071944 cell periphery; GO:0031982 vesicle; GO:0099568 cytoplasmic region; GO:0005737 cytoplasm; GO:0043025 neuronal cell body; GO:0044424 intracellular p…	GO:0015631 tubulin binding; GO:0005515 protein binding; GO:0008092 cytoskeletal protein binding; GO:0005198 structural molecule activity; GO:0008017 microtubule binding; GO:0005488 binding;	K16808	NUMA1; nuclear mitotic apparatus protein 1
P15144	Aminopeptidase N OS=Homo sapiens OX=9606 GN=ANPEP PE=1 SV=4	0.62	Down	0.015259	ANPEP	109.54	6.8	7	7	7	0.758	0.937	0.927	1.496	endoplasmic reticulum	GO:0044409 entry into host; GO:0044700 single organism signaling; GO:0065008 regulation of biological quality; GO:0045321 leukocyte activation; GO:0006518 peptide metabolic process; GO:0001568 blood vessel development; GO:0048869 cellular developmental process; GO:0044699 single-organism process; GO:0044764 multi-organism cellular process; GO:0044237 cellular metabolic process; GO:0051234 establi…	GO:0016020 membrane; GO:0005615 extracellular space; GO:0044421 extracellular region part; GO:0009897 external side of plasma membrane; GO:0031410 cytoplasmic vesicle; GO:0031090 organelle membrane; GO:0071944 cell periphery; GO:0031982 vesicle; GO:0005737 cytoplasm; GO:0044433 cytoplasmic vesicle part; GO:0031224 intrinsic component of membrane; GO:0044424 intracellular part; GO:0005623 cell; GO…	GO:0008238 exopeptidase activity; GO:0008233 peptidase activity; GO:0043167 ion binding; GO:0070006 metalloaminopeptidase activity; GO:0008235 metalloexopeptidase activity; GO:0004177 aminopeptidase activity; GO:0008237 metallopeptidase activity; GO:0016787 hydrolase activity; GO:0033218 amide binding; GO:0008270 zinc ion binding; GO:0001618 virus receptor activity; GO:0060089 molecular transduce…	K11140	ANPEP, CD13; aminopeptidase N [EC:3.4.11.2]	hsa00480 Glutathione metabolism; hsa01100 Metabolic pathways; hsa04614 Renin-angiotensin system; hsa04640 Hematopoietic cell lineage	IPR014782; IPR024571;	Peptidase M1, membrane alanine aminopeptidase, N-terminal; ERAP1-like C-terminal domain;
Q9Y5B9	FACT complex subunit SPT16 OS=Homo sapiens OX=9606 GN=SUPT16H PE=1 SV=1	0.578	Down	6.0289e-05	SUPT16H	119.91	15.2	17	21	17	0.991	0.95	0.588	1.018	nucleus	GO:0097659 nucleic acid-templated transcription; GO:0023051 regulation of signaling; GO:0009891 positive regulation of biosynthetic process; GO:0044699 single-organism process; GO:0009058 biosynthetic process; GO:0006354 DNA-templated transcription, elongation; GO:0044237 cellular metabolic process; GO:2001141 regulation of RNA biosynthetic process; GO:0008152 metabolic process; GO:0010646 regula…	GO:0043229 intracellular organelle; GO:0043232 intracellular non-membrane-bounded organelle; GO:0044446 intracellular organelle part; GO:0032991 macromolecular complex; GO:0031981 nuclear lumen; GO:0044424 intracellular part; GO:0005623 cell; GO:0044422 organelle part; GO:0043228 non-membrane-bounded organelle; GO:0043231 intracellular membrane-bounded organelle; GO:0043226 organelle; GO:0031974 …	GO:0097159 organic cyclic compound binding; GO:1901363 heterocyclic compound binding; GO:0042393 histone binding; GO:0003723 RNA binding; GO:0005488 binding; GO:0044877 macromolecular complex binding; GO:0003676 nucleic acid binding; GO:0031491 nucleosome binding; GO:0005515 protein binding; GO:0003682 chromatin binding;				IPR033825; IPR029149; IPR013719; IPR000994; IPR000640; IPR029148; IPR013953;	FACT complex subunit SPT16; Creatinase/Aminopeptidase P/Spt16, N-terminal; Domain of unknown function DUF1747; Peptidase M24; Translation elongation factor EFG, V domain; FACT complex subunit Spt16, N-terminal lobe domain; FACT complex subunit Spt16p/Cdc68p;
Q9BZH6	WD repeat-containing protein 11 OS=Homo sapiens OX=9606 GN=WDR11 PE=1 SV=1	0.5	Down	0.0106022	WDR11	136.68	7.5	9	9	9	0.944	1.065	0.477	0.954	nucleus		GO:0016020 membrane; GO:0031090 organelle membrane; GO:0005737 cytoplasm; GO:0031224 intrinsic component of membrane; GO:0044424 intracellular part; GO:0005623 cell; GO:0044422 organelle part; GO:0043228 non-membrane-bounded organelle; GO:0005856 cytoskeleton; GO:0005765 lysosomal membrane; GO:0015630 microtubule cytoskeleton; GO:0044425 membrane part; GO:0044464 cell part; GO:0005622 intracellul…	GO:0005515 protein binding; GO:0005488 binding;				IPR017986; IPR015943;	WD40-repeat-containing domain; WD40/YVTN repeat-like-containing domain;
Q9Y230	RuvB-like 2 OS=Homo sapiens OX=9606 GN=RUVBL2 PE=1 SV=3	0.348	Down	0.00026185	RUVBL2	51.156	27.2	12	16	11	0.907	0.977	0.38	1.093	cytoplasm	GO:0032270 positive regulation of cellular protein metabolic process; GO:0097659 nucleic acid-templated transcription; GO:0009891 positive regulation of biosynthetic process; GO:0034644 cellular response to UV; GO:0032091 negative regulation of protein binding; GO:0044237 cellular metabolic process; GO:1905269 positive regulation of chromatin organization; GO:0008152 metabolic process; GO:0032879…	GO:0016020 membrane; GO:0044421 extracellular region part; GO:0005737 cytoplasm; GO:0032991 macromolecular complex; GO:0005623 cell; GO:0070603 SWI/SNF superfamily-type complex; GO:0000123 histone acetyltransferase complex; GO:0044422 organelle part; GO:0043228 non-membrane-bounded organelle; GO:0035267 NuA4 histone acetyltransferase complex; GO:0070062 extracellular exosome; GO:0005654 nucleopla…	GO:0008026 ATP-dependent helicase activity; GO:0035326 enhancer binding; GO:0000975 regulatory region DNA binding; GO:0097159 organic cyclic compound binding; GO:0042802 identical protein binding; GO:0032553 ribonucleotide binding; GO:0003824 catalytic activity; GO:0001085 RNA polymerase II transcription factor binding; GO:0005488 binding; GO:0032550 purine ribonucleoside binding; GO:0004003 ATP-…	K11338	RUVBL2, RVB2, INO80J; RuvB-like protein 2 [EC:3.6.4.12]		IPR003593; IPR010339; IPR027417;	AAA+ ATPase domain; TIP49, C-terminal; P-loop containing nucleoside triphosphate hydrolase;
Q9UHD2	Serine/threonine-protein kinase TBK1 OS=Homo sapiens OX=9606 GN=TBK1 PE=1 SV=1	6.025	Up	0.020081	TBK1	83.641	5.8	4	4	4	1.11	1.33	5.856	0.972	cytoplasm	GO:0044700 single organism signaling; GO:0032481 positive regulation of type I interferon production; GO:0010941 regulation of cell death; GO:0032270 positive regulation of cellular protein metabolic process; GO:0044565 dendritic cell proliferation; GO:0045321 leukocyte activation; GO:0042108 positive regulation of cytokine biosynthetic process; GO:0032647 regulation of interferon-alpha productio…	GO:0010008 endosome membrane; GO:0043229 intracellular organelle; GO:0097708 intracellular vesicle; GO:0016020 membrane; GO:0098588 bounding membrane of organelle; GO:0031410 cytoplasmic vesicle; GO:0031090 organelle membrane; GO:0044446 intracellular organelle part; GO:0031982 vesicle; GO:0005737 cytoplasm; GO:0044433 cytoplasmic vesicle part; GO:0044440 endosomal part; GO:0012505 endomembrane s…	GO:0005524 ATP binding; GO:1901265 nucleoside phosphate binding; GO:0016773 phosphotransferase activity, alcohol group as acceptor; GO:0001882 nucleoside binding; GO:0043167 ion binding; GO:0005515 protein binding; GO:0000166 nucleotide binding; GO:0004672 protein kinase activity; GO:0051219 phosphoprotein binding; GO:0097159 organic cyclic compound binding; GO:1901363 heterocyclic compound bindi…	K05410	TBK1; TANK-binding kinase 1 [EC:2.7.11.10]	hsa04014 Ras signaling pathway; hsa04137 Mitophagy - animal; hsa04140 Autophagy - animal; hsa04620 Toll-like receptor signaling pathway; hsa04621 NOD-like receptor signaling pathway; hsa04622 RIG-I-like receptor signaling pathway; hsa04623 Cytosolic DNA-sensing pathway; hsa04657 IL-17 signaling pathway; hsa05131 Shigellosis; hsa05135 Yersinia infection; hsa05160 Hepatitis C; hsa05161 Hepatitis B;…	IPR000719; IPR011009;	Protein kinase domain; Protein kinase-like domain;
P51665	26S proteasome non-ATPase regulatory subunit 7 OS=Homo sapiens OX=9606 GN=PSMD7 PE=1 SV=2	0.366	Down	0.0111993	PSMD7	37.025	9	3	4	3	1.005	1.089	0.451	1.231	endoplasmic reticulum	GO:0044700 single organism signaling; GO:0010608 posttranscriptional regulation of gene expression; GO:0051443 positive regulation of ubiquitin-protein transferase activity; GO:0031347 regulation of defense response; GO:0010564 regulation of cell cycle process; GO:0044237 cellular metabolic process; GO:1903364 positive regulation of cellular protein catabolic process; GO:0008152 metabolic process…	GO:0016020 membrane; GO:0034774 secretory granule lumen; GO:0044421 extracellular region part; GO:0031410 cytoplasmic vesicle; GO:0005838 proteasome regulatory particle; GO:0031982 vesicle; GO:0005737 cytoplasm; GO:0044433 cytoplasmic vesicle part; GO:0032991 macromolecular complex; GO:0044424 intracellular part; GO:0005623 cell; GO:1904813 ficolin-1-rich granule lumen; GO:0044422 organelle part;…	GO:0005515 protein binding; GO:0042802 identical protein binding; GO:0042803 protein homodimerization activity; GO:0005488 binding; GO:0046983 protein dimerization activity;	K03038	PSMD7, RPN8; 26S proteasome regulatory subunit N8	hsa03050 Proteasome; hsa05169 Epstein-Barr virus infection	IPR000555; IPR024969;	JAB1/MPN/MOV34 metalloenzyme domain; Rpn11/EIF3F, C-terminal;
Q9NP72	Ras-related protein Rab-18 OS=Homo sapiens OX=9606 GN=RAB18 PE=1 SV=1	2.052	Up	0.00059845	RAB18	22.977	30.6	6	6	5	1.179	1.057	1.974	0.962	cytoplasm	GO:0044700 single organism signaling; GO:0010256 endomembrane system organization; GO:0045321 leukocyte activation; GO:0007420 brain development; GO:0044699 single-organism process; GO:0051169 nuclear transport; GO:0015031 protein transport; GO:0051234 establishment of localization; GO:0007165 signal transduction; GO:0051649 establishment of localization in cell; GO:0007154 cell communication; GO…	GO:0016020 membrane; GO:0042175 nuclear outer membrane-endoplasmic reticulum membrane network; GO:0044421 extracellular region part; GO:0005783 endoplasmic reticulum; GO:0031090 organelle membrane; GO:0031410 cytoplasmic vesicle; GO:0071944 cell periphery; GO:0031982 vesicle; GO:0005737 cytoplasm; GO:0044433 cytoplasmic vesicle part; GO:0044424 intracellular part; GO:0005623 cell; GO:0044422 orga…	GO:1901265 nucleoside phosphate binding; GO:0001882 nucleoside binding; GO:0043167 ion binding; GO:0016817 hydrolase activity, acting on acid anhydrides; GO:0016787 hydrolase activity; GO:0005515 protein binding; GO:0000166 nucleotide binding; GO:0017111 nucleoside-triphosphatase activity; GO:1901363 heterocyclic compound binding; GO:0097159 organic cyclic compound binding; GO:0032549 ribonucleos…	K07910	RAB18; Ras-related protein Rab-18		IPR005225; IPR027417;	Small GTP-binding protein domain; P-loop containing nucleoside triphosphate hydrolase;
Q92734	Protein TFG OS=Homo sapiens OX=9606 GN=TFG PE=1 SV=2	0.194	Down	0.0041843	TFG	43.447	8.8	4	4	4	0.75	1.045	0.238	1.229	nucleus	GO:0044085 cellular component biogenesis; GO:0051640 organelle localization; GO:0050794 regulation of cellular process; GO:0044700 single organism signaling; GO:0016043 cellular component organization; GO:0006901 vesicle coating; GO:0046907 intracellular transport; GO:0048207 vesicle targeting, rough ER to cis-Golgi; GO:0048208 COPII vesicle coating; GO:0023051 regulation of signaling; GO:1902533…	GO:0043229 intracellular organelle; GO:0016020 membrane; GO:0044421 extracellular region part; GO:0098588 bounding membrane of organelle; GO:0031090 organelle membrane; GO:0044446 intracellular organelle part; GO:0005737 cytoplasm; GO:0031982 vesicle; GO:0000139 Golgi membrane; GO:0012505 endomembrane system; GO:0044424 intracellular part; GO:0005829 cytosol; GO:0005623 cell; GO:0005576 extracell…	GO:0005515 protein binding; GO:0042802 identical protein binding; GO:0004871 signal transducer activity; GO:0005488 binding;	K09292	TFG; protein TFG	hsa05200 Pathways in cancer; hsa05216 Thyroid cancer	IPR000270;	PB1 domain;
P25789	Proteasome subunit alpha type-4 OS=Homo sapiens OX=9606 GN=PSMA4 PE=1 SV=1	0.58	Down	0.00196125	PSMA4	29.483	18.4	6	7	6	0.788	0.826	0.746	1.286	mitochondria	GO:0044700 single organism signaling; GO:0065008 regulation of biological quality; GO:0032270 positive regulation of cellular protein metabolic process; GO:0002220 innate immune response activating cell surface receptor signaling pathway; GO:0007166 cell surface receptor signaling pathway; GO:0010608 posttranscriptional regulation of gene expression; GO:0051443 positive regulation of ubiquitin-pr…	GO:0044421 extracellular region part; GO:0031982 vesicle; GO:0000932 P-body; GO:0005737 cytoplasm; GO:0032991 macromolecular complex; GO:0044424 intracellular part; GO:0005623 cell; GO:0044422 organelle part; GO:0036464 cytoplasmic ribonucleoprotein granule; GO:1905369 endopeptidase complex; GO:0043228 non-membrane-bounded organelle; GO:0031974 membrane-enclosed lumen; GO:0070062 extracellular ex…	GO:0004175 endopeptidase activity; GO:0004298 threonine-type endopeptidase activity; GO:0008233 peptidase activity; GO:0070003 threonine-type peptidase activity; GO:0003824 catalytic activity; GO:0005488 binding; GO:0070011 peptidase activity, acting on L-amino acid peptides; GO:0016787 hydrolase activity; GO:0005515 protein binding;	K02728	PSMA4; 20S proteasome subunit alpha 3 [EC:3.4.25.1]	hsa03050 Proteasome	IPR029055; IPR000426;	Nucleophile aminohydrolases, N-terminal; Proteasome alpha-subunit, N-terminal domain;
Q6NUQ1	RAD50-interacting protein 1 OS=Homo sapiens OX=9606 GN=RINT1 PE=1 SV=1	2.892	Up	0.00164322	RINT1	90.631	3.9	4	5	4	1.166	1.053	2.374	0.821	nucleus	GO:0060627 regulation of vesicle-mediated transport; GO:0050794 regulation of cellular process; GO:0007346 regulation of mitotic cell cycle; GO:1904289 regulation of mitotic DNA damage checkpoint; GO:2001020 regulation of response to DNA damage stimulus; GO:0023051 regulation of signaling; GO:0044699 single-organism process; GO:0048193 Golgi vesicle transport; GO:0080134 regulation of response to…	GO:0043229 intracellular organelle; GO:0016020 membrane; GO:0042175 nuclear outer membrane-endoplasmic reticulum membrane network; GO:0005783 endoplasmic reticulum; GO:0044446 intracellular organelle part; GO:0005737 cytoplasm; GO:0032991 macromolecular complex; GO:0012505 endomembrane system; GO:0044424 intracellular part; GO:0005829 cytosol; GO:0005623 cell; GO:0044422 organelle part; GO:004323…	GO:0005515 protein binding; GO:0005488 binding;	K20474	RINT1, TIP20; RAD50-interacting protein 1
Q03701	CCAAT/enhancer-binding protein zeta OS=Homo sapiens OX=9606 GN=CEBPZ PE=1 SV=3	0.601	Down	0.008281	CEBPZ	120.97	8.3	8	9	8	1.132	0.928	0.582	0.969	nucleus	GO:0097659 nucleic acid-templated transcription; GO:0009891 positive regulation of biosynthetic process; GO:0009058 biosynthetic process; GO:0044237 cellular metabolic process; GO:2001141 regulation of RNA biosynthetic process; GO:0008152 metabolic process; GO:0009893 positive regulation of metabolic process; GO:0051173 positive regulation of nitrogen compound metabolic process; GO:0045944 positi…	GO:0043226 organelle; GO:0043231 intracellular membrane-bounded organelle; GO:0043229 intracellular organelle; GO:0005634 nucleus; GO:0044464 cell part; GO:0005622 intracellular; GO:0044424 intracellular part; GO:0043227 membrane-bounded organelle; GO:0005623 cell;	GO:0000981 RNA polymerase II transcription factor activity, sequence-specific DNA binding; GO:0001228 transcriptional activator activity, RNA polymerase II transcription regulatory region sequence-specific binding; GO:0003677 DNA binding; GO:0003723 RNA binding; GO:0001077 transcriptional activator activity, RNA polymerase II core promoter proximal region sequence-specific binding; GO:0000976 tra…	K14832	MAK21, NOC1, CEBPZ; ribosome biogenesis protein MAK21		IPR005612; IPR016024;	CCAAT-binding factor; Armadillo-type fold;
Q8N5N7	39S ribosomal protein L50, mitochondrial OS=Homo sapiens OX=9606 GN=MRPL50 PE=1 SV=2	2.357	Up	0.0068568	MRPL50	18.325	22.2	4	5	4	1.254	0.985	2.432	1.032	mitochondria	GO:0016043 cellular component organization; GO:0006518 peptide metabolic process; GO:0044267 cellular protein metabolic process; GO:0044699 single-organism process; GO:0009058 biosynthetic process; GO:1901566 organonitrogen compound biosynthetic process; GO:0044237 cellular metabolic process; GO:0071704 organic substance metabolic process; GO:0043241 protein complex disassembly; GO:0008152 metabo…	GO:0016020 membrane; GO:0031090 organelle membrane; GO:0005737 cytoplasm; GO:0032991 macromolecular complex; GO:0044424 intracellular part; GO:0005762 mitochondrial large ribosomal subunit; GO:0005623 cell; GO:0000313 organellar ribosome; GO:0044422 organelle part; GO:0043228 non-membrane-bounded organelle; GO:0005740 mitochondrial envelope; GO:0031974 membrane-enclosed lumen; GO:0070013 intracel…		K17431	MRPL50; large subunit ribosomal protein L50
P54802	Alpha-N-acetylglucosaminidase OS=Homo sapiens OX=9606 GN=NAGLU PE=1 SV=2	1.657	Up	0.024757	NAGLU	82.265	4.6	3	3	3	1.759	1.056	1.412	0.852	extracellular	GO:0060113 inner ear receptor cell differentiation; GO:0007420 brain development; GO:0006026 aminoglycan catabolic process; GO:0048666 neuron development; GO:0048869 cellular developmental process; GO:0044699 single-organism process; GO:0022008 neurogenesis; GO:0042474 middle ear morphogenesis; GO:0030203 glycosaminoglycan metabolic process; GO:0007622 rhythmic behavior; GO:0007610 behavior; GO:0…	GO:0043229 intracellular organelle; GO:0044421 extracellular region part; GO:0044446 intracellular organelle part; GO:0005737 cytoplasm; GO:0031982 vesicle; GO:0044424 intracellular part; GO:0005623 cell; GO:0043202 lysosomal lumen; GO:0005576 extracellular region; GO:0044422 organelle part; GO:0005775 vacuolar lumen; GO:0031974 membrane-enclosed lumen; GO:0043226 organelle; GO:0070062 extracellu…	GO:0004553 hydrolase activity, hydrolyzing O-glycosyl compounds; GO:0004561 alpha-N-acetylglucosaminidase activity; GO:0016787 hydrolase activity; GO:0003824 catalytic activity; GO:0016798 hydrolase activity, acting on glycosyl bonds; GO:0015929 hexosaminidase activity;	K01205	NAGLU; alpha-N-acetylglucosaminidase [EC:3.2.1.50]	hsa00531 Glycosaminoglycan degradation; hsa01100 Metabolic pathways; hsa04142 Lysosome	IPR024733; IPR024240; IPR024732; IPR017853;	Alpha-N-acetylglucosaminidase, tim-barrel domain; Alpha-N-acetylglucosaminidase, N-terminal; Alpha-N-acetylglucosaminidase, C-terminal; Glycoside hydrolase superfamily;
P61225	Ras-related protein Rap-2b OS=Homo sapiens OX=9606 GN=RAP2B PE=1 SV=1	0.328	Down	0.0009423	RAP2B	20.504	10.4	2	4	2	1.276	0.919	0.378	1.153	cytoplasm	GO:0044700 single organism signaling; GO:0065008 regulation of biological quality; GO:0007596 blood coagulation; GO:0045321 leukocyte activation; GO:0032270 positive regulation of cellular protein metabolic process; GO:0031954 positive regulation of protein autophosphorylation; GO:0044699 single-organism process; GO:0051234 establishment of localization; GO:0040013 negative regulation of locomoti…	GO:0016020 membrane; GO:0044421 extracellular region part; GO:0031410 cytoplasmic vesicle; GO:0031090 organelle membrane; GO:0098857 membrane microdomain; GO:0071944 cell periphery; GO:0044291 cell-cell contact zone; GO:0030054 cell junction; GO:0005737 cytoplasm; GO:0031982 vesicle; GO:0044433 cytoplasmic vesicle part; GO:0044424 intracellular part; GO:0055038 recycling endosome membrane; GO:000…	GO:1901265 nucleoside phosphate binding; GO:0001882 nucleoside binding; GO:0043167 ion binding; GO:0005515 protein binding; GO:0000166 nucleotide binding; GO:1901363 heterocyclic compound binding; GO:0097159 organic cyclic compound binding; GO:0032549 ribonucleoside binding; GO:0097367 carbohydrate derivative binding; GO:0019003 GDP binding; GO:0032553 ribonucleotide binding; GO:0005488 binding; …	K07838	RAP2B; Ras-related protein Rap-2B		IPR005225; IPR027417;	Small GTP-binding protein domain; P-loop containing nucleoside triphosphate hydrolase;
P11766	Alcohol dehydrogenase class-3 OS=Homo sapiens OX=9606 GN=ADH5 PE=1 SV=4	0.66	Down	0.0135649	ADH5	39.724	12.3	5	9	5	0.785	0.98	0.771	1.168	cytoplasm	GO:0045777 positive regulation of blood pressure; GO:0065008 regulation of biological quality; GO:0006066 alcohol metabolic process; GO:0044699 single-organism process; GO:0044255 cellular lipid metabolic process; GO:0044237 cellular metabolic process; GO:0009607 response to biotic stimulus; GO:0009605 response to external stimulus; GO:0051409 response to nitrosative stress; GO:0008152 metabolic …	GO:0043229 intracellular organelle; GO:0044421 extracellular region part; GO:0031982 vesicle; GO:0005737 cytoplasm; GO:0044424 intracellular part; GO:0005623 cell; GO:0005829 cytosol; GO:0005576 extracellular region; GO:0005739 mitochondrion; GO:0043231 intracellular membrane-bounded organelle; GO:0043226 organelle; GO:0070062 extracellular exosome; GO:0005622 intracellular; GO:0044464 cell part;…	GO:0046983 protein dimerization activity; GO:0016903 oxidoreductase activity, acting on the aldehyde or oxo group of donors; GO:0043167 ion binding; GO:0043177 organic acid binding; GO:0005515 protein binding; GO:0033293 monocarboxylic acid binding; GO:0008270 zinc ion binding; GO:0004029 aldehyde dehydrogenase (NAD) activity; GO:0051903 S-(hydroxymethyl)glutathione dehydrogenase activity; GO:001…	K00121	frmA, ADH5, adhC; S-(hydroxymethyl)glutathione dehydrogenase / alcohol dehydrogenase [EC:1.1.1.284 1.1.1.1]	hsa00010 Glycolysis / Gluconeogenesis; hsa00071 Fatty acid degradation; hsa00350 Tyrosine metabolism; hsa00830 Retinol metabolism; hsa00980 Metabolism of xenobiotics by cytochrome P450; hsa00982 Drug metabolism - cytochrome P450; hsa01100 Metabolic pathways; hsa01200 Carbon metabolism; hsa05204 Chemical carcinogenesis	IPR011032; IPR016040; IPR013154; IPR013149;	GroES-like; NAD(P)-binding domain; Alcohol dehydrogenase, N-terminal; Alcohol dehydrogenase, C-terminal;
O60934	Nibrin OS=Homo sapiens OX=9606 GN=NBN PE=1 SV=1	2.969	Up	0.0104636	NBN	84.958	6	4	4	4	1.022	1.039	3.209	1.081	cytoplasm	GO:0044085 cellular component biogenesis; GO:0044700 single organism signaling; GO:0016064 immunoglobulin mediated immune response; GO:0065008 regulation of biological quality; GO:0045321 leukocyte activation; GO:0032270 positive regulation of cellular protein metabolic process; GO:0022414 reproductive process; GO:0043009 chordate embryonic development; GO:0016233 telomere capping; GO:0090329 reg…	GO:0000784 nuclear chromosome, telomeric region; GO:0000781 chromosome, telomeric region; GO:0005737 cytoplasm; GO:0032991 macromolecular complex; GO:0044424 intracellular part; GO:0016604 nuclear body; GO:0005623 cell; GO:0044422 organelle part; GO:0044427 chromosomal part; GO:0043228 non-membrane-bounded organelle; GO:0031974 membrane-enclosed lumen; GO:0016605 PML body; GO:0005654 nucleoplasm;…	GO:0097159 organic cyclic compound binding; GO:1901363 heterocyclic compound binding; GO:0003677 DNA binding; GO:0047485 protein N-terminus binding; GO:0005488 binding; GO:0003676 nucleic acid binding; GO:0005515 protein binding; GO:0003684 damaged DNA binding; GO:0008134 transcription factor binding;	K10867	NBN, NBS1; nibrin	hsa03440 Homologous recombination; hsa04218 Cellular senescence	IPR032429; IPR008984; IPR000253; IPR013908; IPR001357;	Nibrin, second BRCT domain; SMAD/FHA domain; Forkhead-associated (FHA) domain; DNA repair Nbs1, C-terminal; BRCT domain;
Q9NQ55	Suppressor of SWI4 1 homolog OS=Homo sapiens OX=9606 GN=PPAN PE=2 SV=1	0.57	Down	0.0053573	PPAN	53.193	5.1	3	3	3	1.073	1.129	0.885	1.552	nucleus	GO:0044085 cellular component biogenesis; GO:0016043 cellular component organization; GO:0034622 cellular macromolecular complex assembly; GO:0022613 ribonucleoprotein complex biogenesis; GO:0022618 ribonucleoprotein complex assembly; GO:0042254 ribosome biogenesis; GO:0042273 ribosomal large subunit biogenesis; GO:0042255 ribosome assembly; GO:0043933 macromolecular complex subunit organization;…	GO:0043229 intracellular organelle; GO:0043232 intracellular non-membrane-bounded organelle; GO:0044446 intracellular organelle part; GO:0032991 macromolecular complex; GO:0031981 nuclear lumen; GO:0044424 intracellular part; GO:0005730 nucleolus; GO:0005623 cell; GO:0044422 organelle part; GO:0030684 preribosome; GO:0043228 non-membrane-bounded organelle; GO:0043231 intracellular membrane-bounde…	GO:0097159 organic cyclic compound binding; GO:1901363 heterocyclic compound binding; GO:0003723 RNA binding; GO:0005488 binding; GO:0019843 rRNA binding; GO:0003676 nucleic acid binding;	K14859	SSF1_2; ribosome biogenesis protein SSF1/2		IPR007109;	Brix domain;

## Sheet: AC_KDvsAC_KD_C
Protein accession	Protein description	AC_KD/AC_KD_C Ratio	Regulated Type	AC_KD/AC_KD_C P value	Gene name	MW [kDa]	Coverage [%]	Peptides	PSMs	Unique peptides	AC_KD	AC_KD_C	AC_OE	AC_OE_C	Subcellular localization	Biological Process	Cellular Component	Molecular Function	KEGG KO No.	KEGG Gene	KEGG pathway	IPR ID	Domain description
P03956	Interstitial collagenase OS=Homo sapiens OX=9606 GN=MMP1 PE=1 SV=3	1.613	Up	0.026419	MMP1	54.006	4.1	2	2	2	1.529	0.948		0.458	extracellular	GO:0050794 regulation of cellular process; GO:0044707 single-multicellular organism process; GO:0016043 cellular component organization; GO:0016477 cell migration; GO:0051674 localization of cell; GO:0044236 multicellular organism metabolic process; GO:0044267 cellular protein metabolic process; GO:0044699 single-organism process; GO:0044087 regulation of cellular component biogenesis; GO:0044764…	GO:0031012 extracellular matrix; GO:0044421 extracellular region part; GO:0005576 extracellular region; GO:0005578 proteinaceous extracellular matrix;	GO:0004222 metalloendopeptidase activity; GO:0008233 peptidase activity; GO:0008236 serine-type peptidase activity; GO:0043167 ion binding; GO:0016787 hydrolase activity; GO:0008237 metallopeptidase activity; GO:0008270 zinc ion binding; GO:0004175 endopeptidase activity; GO:0004252 serine-type endopeptidase activity; GO:0046914 transition metal ion binding; GO:0003824 catalytic activity; GO:0017…	K01388	MMP1; matrix metalloproteinase-1 (interstitial collagenase) [EC:3.4.24.7]	hsa03320 PPAR signaling pathway; hsa04657 IL-17 signaling pathway; hsa04926 Relaxin signaling pathway; hsa05200 Pathways in cancer; hsa05219 Bladder cancer; hsa05323 Rheumatoid arthritis	IPR001818; IPR002477; IPR024079; IPR033739; IPR000585; IPR006026;	Peptidase M10, metallopeptidase; Peptidoglycan binding-like; Metallopeptidase, catalytic domain; Peptidase M10A, catalytic domain; Hemopexin-like domain; Peptidase, metallopeptidase;
Q96EY1	DnaJ homolog subfamily A member 3, mitochondrial OS=Homo sapiens OX=9606 GN=DNAJA3 PE=1 SV=2	1.568	Up	0.0091226	DNAJA3	52.488	5.8	3	5	3	1.637	1.044	0.948	0.981	mitochondria	GO:0044700 single organism signaling; GO:0002694 regulation of leukocyte activation; GO:0010941 regulation of cell death; GO:0031347 regulation of defense response; GO:0044237 cellular metabolic process; GO:0032088 negative regulation of NF-kappaB transcription factor activity; GO:0042110 T cell activation; GO:0010466 negative regulation of peptidase activity; GO:0008152 metabolic process; GO:003…	GO:0016020 membrane; GO:0019898 extrinsic component of membrane; GO:0071944 cell periphery; GO:0030054 cell junction; GO:0005737 cytoplasm; GO:0044424 intracellular part; GO:0005623 cell; GO:0044422 organelle part; GO:0043228 non-membrane-bounded organelle; GO:0031974 membrane-enclosed lumen; GO:0098590 plasma membrane region; GO:0070013 intracellular organelle lumen; GO:0044425 membrane part; GO…	GO:1901265 nucleoside phosphate binding; GO:0005102 receptor binding; GO:0060589 nucleoside-triphosphatase regulator activity; GO:0019901 protein kinase binding; GO:0030695 GTPase regulator activity; GO:0005515 protein binding; GO:0098772 molecular function regulator; GO:0030544 Hsp70 protein binding; GO:1901363 heterocyclic compound binding; GO:0097159 organic cyclic compound binding; GO:0032553…	K09504	DNAJA3; DnaJ homolog subfamily A member 3	hsa05203 Viral carcinogenesis	IPR008971; IPR002939; IPR001623; IPR001305;	HSP40/DnaJ peptide-binding; Chaperone DnaJ, C-terminal; DnaJ domain; Heat shock protein DnaJ, cysteine-rich domain;
Q08378	Golgin subfamily A member 3 OS=Homo sapiens OX=9606 GN=GOLGA3 PE=1 SV=2	1.725	Up	0.0031158	GOLGA3	167.35	2.3	3	3	3	1.29	0.748		0.777	nucleus	GO:0000003 reproduction; GO:0048232 male gamete generation; GO:0022414 reproductive process; GO:0006891 intra-Golgi vesicle-mediated transport; GO:0007283 spermatogenesis; GO:0016192 vesicle-mediated transport; GO:0019953 sexual reproduction; GO:0048193 Golgi vesicle transport; GO:0044699 single-organism process; GO:0032501 multicellular organismal process; GO:0007276 gamete generation; GO:005170…	GO:0016020 membrane; GO:0019898 extrinsic component of membrane; GO:0031090 organelle membrane; GO:0005737 cytoplasm; GO:0032991 macromolecular complex; GO:0044424 intracellular part; GO:0005623 cell; GO:0044422 organelle part; GO:0090498 extrinsic component of Golgi membrane; GO:0043228 non-membrane-bounded organelle; GO:0031974 membrane-enclosed lumen; GO:0005654 nucleoplasm; GO:0070013 intrace…	GO:0050839 cell adhesion molecule binding; GO:0005515 protein binding; GO:0005488 binding; GO:0005215 transporter activity; GO:0045296 cadherin binding;
P17096	High mobility group protein HMG-I/HMG-Y OS=Homo sapiens OX=9606 GN=HMGA1 PE=1 SV=3	2.056	Up	5.5084e-05	HMGA1	11.676	30.8	4	6	4	1.495	0.727	0.562	0.9	nucleus	GO:0044085 cellular component biogenesis; GO:0019043 establishment of viral latency; GO:0090342 regulation of cell aging; GO:0097659 nucleic acid-templated transcription; GO:0009891 positive regulation of biosynthetic process; GO:0051169 nuclear transport; GO:0044237 cellular metabolic process; GO:0009607 response to biotic stimulus; GO:0008285 negative regulation of cell proliferation; GO:000960…	GO:0030054 cell junction; GO:0005737 cytoplasm; GO:0032991 macromolecular complex; GO:0044424 intracellular part; GO:0005623 cell; GO:0000792 heterochromatin; GO:0044422 organelle part; GO:0044427 chromosomal part; GO:0043228 non-membrane-bounded organelle; GO:0031974 membrane-enclosed lumen; GO:0005654 nucleoplasm; GO:0005925 focal adhesion; GO:0070013 intracellular organelle lumen; GO:0044464 c…	GO:0000981 RNA polymerase II transcription factor activity, sequence-specific DNA binding; GO:0005102 receptor binding; GO:0003690 double-stranded DNA binding; GO:0003705 transcription factor activity, RNA polymerase II distal enhancer sequence-specific binding; GO:0016787 hydrolase activity; GO:0005515 protein binding; GO:0051427 hormone receptor binding; GO:0003682 chromatin binding; GO:0016835…	K09282	HMGA1; high mobility group AT-hook protein 1
P49257	Protein ERGIC-53 OS=Homo sapiens OX=9606 GN=LMAN1 PE=1 SV=2	1.513	Up	0.0156435	LMAN1	57.548	12.4	6	7	6	1.292	0.854	0.594	0.879	peroxisome	GO:0044085 cellular component biogenesis; GO:0043413 macromolecule glycosylation; GO:0006901 vesicle coating; GO:0010256 endomembrane system organization; GO:0048207 vesicle targeting, rough ER to cis-Golgi; GO:0007596 blood coagulation; GO:0065008 regulation of biological quality; GO:0048208 COPII vesicle coating; GO:0044699 single-organism process; GO:0009058 biosynthetic process; GO:0018196 pe…	GO:0016020 membrane; GO:0044421 extracellular region part; GO:0031090 organelle membrane; GO:0044216 other organism cell; GO:0005737 cytoplasm; GO:0044433 cytoplasmic vesicle part; GO:0099080 supramolecular complex; GO:0005623 cell; GO:0044422 organelle part; GO:0043228 non-membrane-bounded organelle; GO:0043657 host cell; GO:0070062 extracellular exosome; GO:0005622 intracellular; GO:0043227 mem…	GO:0005488 binding; GO:0043167 ion binding; GO:0005537 mannose binding; GO:0046872 metal ion binding; GO:0030246 carbohydrate binding; GO:0043169 cation binding; GO:0005515 protein binding; GO:0051082 unfolded protein binding; GO:0048029 monosaccharide binding; GO:0036094 small molecule binding;	K10080	LMAN1, ERGIC53; lectin, mannose-binding 1	hsa04141 Protein processing in endoplasmic reticulum	IPR005052; IPR013320;	Legume-like lectin; Concanavalin A-like lectin/glucanase domain;
P54277	PMS1 protein homolog 1 OS=Homo sapiens OX=9606 GN=PMS1 PE=1 SV=1	0.591	Down	0.04712	PMS1	105.83	1.9	2	2	2	0.707	1.197		0.991	nucleus	GO:0033554 cellular response to stress; GO:0051716 cellular response to stimulus; GO:0006725 cellular aromatic compound metabolic process; GO:0006950 response to stress; GO:0006259 DNA metabolic process; GO:0006807 nitrogen compound metabolic process; GO:1901360 organic cyclic compound metabolic process; GO:0044238 primary metabolic process; GO:0050896 response to stimulus; GO:0044237 cellular me…	GO:0032389 MutLalpha complex; GO:0043229 intracellular organelle; GO:0032300 mismatch repair complex; GO:0044446 intracellular organelle part; GO:0032991 macromolecular complex; GO:1990391 DNA repair complex; GO:0044424 intracellular part; GO:0005623 cell; GO:0044422 organelle part; GO:0043231 intracellular membrane-bounded organelle; GO:0043226 organelle; GO:0005634 nucleus; GO:0044464 cell part…	GO:0003677 DNA binding; GO:0005524 ATP binding; GO:1901265 nucleoside phosphate binding; GO:0003690 double-stranded DNA binding; GO:0001882 nucleoside binding; GO:0043167 ion binding; GO:0016817 hydrolase activity, acting on acid anhydrides; GO:0003697 single-stranded DNA binding; GO:0016787 hydrolase activity; GO:0000166 nucleotide binding; GO:0017111 nucleoside-triphosphatase activity; GO:00168…	K10864	PMS1; DNA mismatch repair protein PMS1		IPR013507; IPR020568; IPR009071; IPR014721; IPR003594;	DNA mismatch repair protein, C-terminal; Ribosomal protein S5 domain 2-type fold; High mobility group box domain; Ribosomal protein S5 domain 2-type fold, subgroup; Histidine kinase-like ATPase, C-terminal domain;
P49591	Serine--tRNA ligase, cytoplasmic OS=Homo sapiens OX=9606 GN=SARS PE=1 SV=3	0.661	Down	0.028379	SARS	58.777	16.3	8	9	8	0.606	0.917	1.082	1.359	cytoplasm	GO:0006518 peptide metabolic process; GO:0006725 cellular aromatic compound metabolic process; GO:0044267 cellular protein metabolic process; GO:0044699 single-organism process; GO:0009058 biosynthetic process; GO:0043039 tRNA aminoacylation; GO:1901566 organonitrogen compound biosynthetic process; GO:0044237 cellular metabolic process; GO:0071704 organic substance metabolic process; GO:0008152 m…	GO:0070062 extracellular exosome; GO:0043226 organelle; GO:0044421 extracellular region part; GO:0044464 cell part; GO:0005622 intracellular; GO:0005737 cytoplasm; GO:0031982 vesicle; GO:1903561 extracellular vesicle; GO:0044424 intracellular part; GO:0005829 cytosol; GO:0005623 cell; GO:0043227 membrane-bounded organelle; GO:0005576 extracellular region; GO:0043230 extracellular organelle; GO:00…	GO:0016876 ligase activity, forming aminoacyl-tRNA and related compounds; GO:0003723 RNA binding; GO:0004828 serine-tRNA ligase activity; GO:0005524 ATP binding; GO:1901265 nucleoside phosphate binding; GO:0016875 ligase activity, forming carbon-oxygen bonds; GO:0016874 ligase activity; GO:0001882 nucleoside binding; GO:0043167 ion binding; GO:0098619 selenocysteine-tRNA ligase activity; GO:00001…	K01875	SARS, serS; seryl-tRNA synthetase [EC:6.1.1.11]	hsa00970 Aminoacyl-tRNA biosynthesis	IPR010978; IPR002314; IPR015866; IPR006195; IPR033729;	tRNA-binding arm; Aminoacyl-tRNA synthetase, class II (G/ P/ S/T); Serine-tRNA synthetase, type1, N-terminal; Aminoacyl-tRNA synthetase, class II; Serine-tRNA ligase catalytic core domain;
Q9NTI5	Sister chromatid cohesion protein PDS5 homolog B OS=Homo sapiens OX=9606 GN=PDS5B PE=1 SV=1	1.579	Up	0.0048438	PDS5B	164.67	3.9	6	8	6	1.031	0.653	1.636	1.233	nucleus	GO:0050794 regulation of cellular process; GO:0033554 cellular response to stress; GO:0016043 cellular component organization; GO:0006725 cellular aromatic compound metabolic process; GO:0042127 regulation of cell proliferation; GO:0006259 DNA metabolic process; GO:0007067 mitotic nuclear division; GO:0048285 organelle fission; GO:0044699 single-organism process; GO:0048523 negative regulation of…	GO:0043229 intracellular organelle; GO:0043232 intracellular non-membrane-bounded organelle; GO:0044446 intracellular organelle part; GO:0005737 cytoplasm; GO:0031981 nuclear lumen; GO:0044424 intracellular part; GO:0005829 cytosol; GO:0005623 cell; GO:0044422 organelle part; GO:0044427 chromosomal part; GO:0043228 non-membrane-bounded organelle; GO:0098687 chromosomal region; GO:0043231 intracel…	GO:0003677 DNA binding; GO:0005524 ATP binding; GO:1901265 nucleoside phosphate binding; GO:0001882 nucleoside binding; GO:0043167 ion binding; GO:0005515 protein binding; GO:0000166 nucleotide binding; GO:1901363 heterocyclic compound binding; GO:0097159 organic cyclic compound binding; GO:0032549 ribonucleoside binding; GO:0097367 carbohydrate derivative binding; GO:0032553 ribonucleotide bindi…	K11267	PDS5; sister chromatid cohesion protein PDS5		IPR011989; IPR016024;	Armadillo-like helical; Armadillo-type fold;
Q9Y6M7	Sodium bicarbonate cotransporter 3 OS=Homo sapiens OX=9606 GN=SLC4A7 PE=1 SV=2	1.623	Up	0.0120606	SLC4A7	136.04	4.4	5	6	5	1.464	0.902	1.665	0.752	plasma membrane	GO:0065008 regulation of biological quality; GO:0060113 inner ear receptor cell differentiation; GO:0048869 cellular developmental process; GO:0048666 neuron development; GO:0030641 regulation of cellular pH; GO:0030004 cellular monovalent inorganic cation homeostasis; GO:0044699 single-organism process; GO:0022008 neurogenesis; GO:0051234 establishment of localization; GO:0035315 hair cell diffe…	GO:0016323 basolateral plasma membrane; GO:0016020 membrane; GO:0098862 cluster of actin-based cell projections; GO:0016324 apical plasma membrane; GO:0031410 cytoplasmic vesicle; GO:0071944 cell periphery; GO:0005737 cytoplasm; GO:0031982 vesicle; GO:0031224 intrinsic component of membrane; GO:0044424 intracellular part; GO:0005887 integral component of plasma membrane; GO:0098858 actin-based ce…	GO:0015294 solute:cation symporter activity; GO:0022804 active transmembrane transporter activity; GO:0015291 secondary active transmembrane transporter activity; GO:0005452 inorganic anion exchanger activity; GO:0015075 ion transmembrane transporter activity; GO:0022853 active ion transmembrane transporter activity; GO:0015293 symporter activity; GO:0015106 bicarbonate transmembrane transporter …	K13858	SLC4A7, NBC3; solute carrier family 4 (sodium bicarbonate cotransporter), member 7		IPR011531; IPR013769; IPR016152;	Bicarbonate transporter, C-terminal; Band 3 cytoplasmic domain; Phosphotransferase/anion transporter;
Q9H3K2	Growth hormone-inducible transmembrane protein OS=Homo sapiens OX=9606 GN=GHITM PE=1 SV=2	1.58	Up	0.026177	GHITM	37.205	9.3	3	3	3	1.319	0.835		0.7	plasma membrane	GO:0044763 single-organism cellular process; GO:0044699 single-organism process; GO:0012501 programmed cell death; GO:0009987 cellular process; GO:0008219 cell death; GO:0006915 apoptotic process;	GO:0016020 membrane; GO:0044421 extracellular region part; GO:0031090 organelle membrane; GO:0005737 cytoplasm; GO:0031982 vesicle; GO:0031224 intrinsic component of membrane; GO:0044424 intracellular part; GO:0005623 cell; GO:0044422 organelle part; GO:0005740 mitochondrial envelope; GO:0070062 extracellular exosome; GO:0044425 membrane part; GO:0005622 intracellular; GO:0044464 cell part; GO:00…	GO:0005515 protein binding; GO:0005488 binding;	K21890	GHITM, DERP2, TMBIM5; growth hormone-inducible transmembrane protein
Q8IVF2	Protein AHNAK2 OS=Homo sapiens OX=9606 GN=AHNAK2 PE=1 SV=2	1.649	Up	4.12803e-12	AHNAK2	616.62	11.6	21	25	21	1.326	0.804	1.322	0.835	nucleus		GO:0016020 membrane; GO:0031090 organelle membrane; GO:0031410 cytoplasmic vesicle; GO:0071944 cell periphery; GO:0030016 myofibril; GO:0031982 vesicle; GO:0005737 cytoplasm; GO:0044433 cytoplasmic vesicle part; GO:0099512 supramolecular fiber; GO:0044424 intracellular part; GO:0030018 Z disc; GO:0099080 supramolecular complex; GO:0005623 cell; GO:0031674 I band; GO:0044422 organelle part; GO:004…	GO:0005515 protein binding; GO:0005488 binding;				IPR001478;	PDZ domain;
P11413	Glucose-6-phosphate 1-dehydrogenase OS=Homo sapiens OX=9606 GN=G6PD PE=1 SV=4	0.663	Down	0.0032636	G6PD	59.256	13.2	7	7	7	0.815	1.23	1.088	1.099	cytoplasm	GO:1904879 positive regulation of calcium ion transmembrane transport via high voltage-gated calcium channel; GO:0021700 developmental maturation; GO:0065008 regulation of biological quality; GO:0010941 regulation of cell death; GO:0006518 peptide metabolic process; GO:0019362 pyridine nucleotide metabolic process; GO:0006066 alcohol metabolic process; GO:0002262 myeloid cell homeostasis; GO:0007…	GO:0043229 intracellular organelle; GO:0016020 membrane; GO:0044421 extracellular region part; GO:0071944 cell periphery; GO:0031982 vesicle; GO:0005737 cytoplasm; GO:0044424 intracellular part; GO:0005829 cytosol; GO:0005623 cell; GO:0005576 extracellular region; GO:0009898 cytoplasmic side of plasma membrane; GO:0098562 cytoplasmic side of membrane; GO:0005886 plasma membrane; GO:0043231 intrac…	GO:1901265 nucleoside phosphate binding; GO:0005536 glucose binding; GO:0046983 protein dimerization activity; GO:0005515 protein binding; GO:0000166 nucleotide binding; GO:0048029 monosaccharide binding; GO:0048037 cofactor binding; GO:0016491 oxidoreductase activity; GO:0097159 organic cyclic compound binding; GO:0016614 oxidoreductase activity, acting on CH-OH group of donors; GO:1901363 heter…	K00036	G6PD, zwf; glucose-6-phosphate 1-dehydrogenase [EC:1.1.1.49 1.1.1.363]	hsa00030 Pentose phosphate pathway; hsa00480 Glutathione metabolism; hsa01100 Metabolic pathways; hsa01200 Carbon metabolism; hsa05230 Central carbon metabolism in cancer	IPR022675; IPR016040; IPR022674;	Glucose-6-phosphate dehydrogenase, C-terminal; NAD(P)-binding domain; Glucose-6-phosphate dehydrogenase, NAD-binding;
P28290	Protein ITPRID2 OS=Homo sapiens OX=9606 GN=ITPRID2 PE=1 SV=3	1.644	Up	0.011703	ITPRID2	138.38	2.5	3	3	3	1.355	0.824		0.727	nucleus		GO:0016020 membrane; GO:0043229 intracellular organelle; GO:0071944 cell periphery; GO:0005737 cytoplasm; GO:0044424 intracellular part; GO:0005829 cytosol; GO:0005623 cell; GO:0005886 plasma membrane; GO:0043231 intracellular membrane-bounded organelle; GO:0043226 organelle; GO:0005634 nucleus; GO:0005622 intracellular; GO:0044464 cell part; GO:0043227 membrane-bounded organelle; GO:0044444 cyto…	GO:0051015 actin filament binding; GO:0008092 cytoskeletal protein binding; GO:0005102 receptor binding; GO:0005488 binding; GO:0044877 macromolecular complex binding; GO:0003779 actin binding; GO:0005515 protein binding; GO:0032403 protein complex binding;				IPR029325; IPR029326;	IP3R-interacting domain; Sperm-specific antigen 2, C-terminal;
O94905	Erlin-2 OS=Homo sapiens OX=9606 GN=ERLIN2 PE=1 SV=1	1.506	Up	0.0181552	ERLIN2	37.839	10	4	4	2	1.003	0.666		1.189	extracellular	GO:0044700 single organism signaling; GO:0006066 alcohol metabolic process; GO:0009891 positive regulation of biosynthetic process; GO:0018212 peptidyl-tyrosine modification; GO:0036503 ERAD pathway; GO:0019216 regulation of lipid metabolic process; GO:0044237 cellular metabolic process; GO:0008152 metabolic process; GO:1902931 negative regulation of alcohol biosynthetic process; GO:0090181 regul…	GO:0016020 membrane; GO:0042175 nuclear outer membrane-endoplasmic reticulum membrane network; GO:0044421 extracellular region part; GO:0005783 endoplasmic reticulum; GO:0098857 membrane microdomain; GO:0071944 cell periphery; GO:0031982 vesicle; GO:0005737 cytoplasm; GO:0032991 macromolecular complex; GO:0031224 intrinsic component of membrane; GO:0044424 intracellular part; GO:0005623 cell; GO:…	GO:0015485 cholesterol binding; GO:0032934 sterol binding; GO:0016773 phosphotransferase activity, alcohol group as acceptor; GO:0031625 ubiquitin protein ligase binding; GO:0004713 protein tyrosine kinase activity; GO:0005515 protein binding; GO:0004672 protein kinase activity; GO:0005496 steroid binding; GO:0097159 organic cyclic compound binding; GO:0016301 kinase activity; GO:0003824 catalyti…	K23341			IPR001107;	Band 7 domain;
P13674	Prolyl 4-hydroxylase subunit alpha-1 OS=Homo sapiens OX=9606 GN=P4HA1 PE=1 SV=2	1.853	Up	3.9366e-05	P4HA1	61.049	14	7	7	7	1.612	0.87	1.017	0.844	endoplasmic reticulum	GO:0016043 cellular component organization; GO:0030199 collagen fibril organization; GO:0044267 cellular protein metabolic process; GO:0044699 single-organism process; GO:0044237 cellular metabolic process; GO:0071704 organic substance metabolic process; GO:0008152 metabolic process; GO:0006520 cellular amino acid metabolic process; GO:0006575 cellular modified amino acid metabolic process; GO:00…	GO:0005788 endoplasmic reticulum lumen; GO:0043229 intracellular organelle; GO:0016020 membrane; GO:0005783 endoplasmic reticulum; GO:0005737 cytoplasm; GO:0044446 intracellular organelle part; GO:0032991 macromolecular complex; GO:0012505 endomembrane system; GO:0044424 intracellular part; GO:0005623 cell; GO:0005739 mitochondrion; GO:0044422 organelle part; GO:0043226 organelle; GO:0043231 intr…	GO:0019842 vitamin binding; GO:0005506 iron ion binding; GO:0031418 L-ascorbic acid binding; GO:0031543 peptidyl-proline dioxygenase activity; GO:0043167 ion binding; GO:0043177 organic acid binding; GO:0016705 oxidoreductase activity, acting on paired donors, with incorporation or reduction of molecular oxygen; GO:0005515 protein binding; GO:0016706 oxidoreductase activity, acting on paired dono…	K00472	P4HA; prolyl 4-hydroxylase [EC:1.14.11.2]	hsa00330 Arginine and proline metabolism; hsa01100 Metabolic pathways	IPR006620; IPR013547; IPR005123; IPR011990; IPR013026;	Prolyl 4-hydroxylase, alpha subunit; Prolyl 4-hydroxylase alpha-subunit, N-terminal; Oxoglutarate/iron-dependent dioxygenase; Tetratricopeptide-like helical domain; Tetratricopeptide repeat-containing domain;
P38432	Coilin OS=Homo sapiens OX=9606 GN=COIL PE=1 SV=1	2.695	Up	0.0138644	COIL	62.608	5	2	3	2	1.458	0.541		0.903	nucleus		GO:0043229 intracellular organelle; GO:0016020 membrane; GO:0043232 intracellular non-membrane-bounded organelle; GO:0044446 intracellular organelle part; GO:0031981 nuclear lumen; GO:0044452 nucleolar part; GO:0044424 intracellular part; GO:0005730 nucleolus; GO:0016604 nuclear body; GO:0005623 cell; GO:0001650 fibrillar center; GO:0015030 Cajal body; GO:0044422 organelle part; GO:0043228 non-me…	GO:0008022 protein C-terminus binding; GO:0005515 protein binding; GO:0042802 identical protein binding; GO:0005488 binding;	K13150	COIL, CLN80; coilin		IPR031722;	Coilin, N-terminal domain;
O75367	Core histone macro-H2A.1 OS=Homo sapiens OX=9606 GN=H2AFY PE=1 SV=4	1.608	Up	0.031718	H2AFY	39.617	16.7	5	5	5	1.092	0.679	1.219	1.492	mitochondria	GO:0044085 cellular component biogenesis; GO:0034093 positive regulation of maintenance of sister chromatid cohesion; GO:0030858 positive regulation of epithelial cell differentiation; GO:0019216 regulation of lipid metabolic process; GO:0010564 regulation of cell cycle process; GO:0033127 regulation of histone phosphorylation; GO:0071900 regulation of protein serine/threonine kinase activity; GO…	GO:0001740 Barr body; GO:0044421 extracellular region part; GO:0000784 nuclear chromosome, telomeric region; GO:0000781 chromosome, telomeric region; GO:0031982 vesicle; GO:0000803 sex chromosome; GO:0032991 macromolecular complex; GO:0044424 intracellular part; GO:0005623 cell; GO:0000792 heterochromatin; GO:0044422 organelle part; GO:0044427 chromosomal part; GO:0043228 non-membrane-bounded org…	GO:0030291 protein serine/threonine kinase inhibitor activity; GO:0000182 rDNA binding; GO:0031490 chromatin DNA binding; GO:0003690 double-stranded DNA binding; GO:0046983 protein dimerization activity; GO:0019901 protein kinase binding; GO:0005515 protein binding; GO:0004860 protein kinase inhibitor activity; GO:0003682 chromatin binding; GO:0019207 kinase regulator activity; GO:0004857 enzyme …	K11251	H2A; histone H2A	hsa04217 Necroptosis; hsa05034 Alcoholism; hsa05322 Systemic lupus erythematosus	IPR002589; IPR032454; IPR009072; IPR007125;	Macro domain; Histone H2A, C-terminal domain; Histone-fold; Histone H2A/H2B/H3;
P24386	Rab proteins geranylgeranyltransferase component A 1 OS=Homo sapiens OX=9606 GN=CHM PE=1 SV=3	0.624	Down	0.010882	CHM	73.475	5.1	4	4	3	0.825	1.322		0.867	cytoplasm	GO:0044700 single organism signaling; GO:0010941 regulation of cell death; GO:0007601 visual perception; GO:0018344 protein geranylgeranylation; GO:0044699 single-organism process; GO:0044237 cellular metabolic process; GO:0015031 protein transport; GO:0050877 neurological system process; GO:0051234 establishment of localization; GO:0006605 protein targeting; GO:0006612 protein targeting to membr…	GO:1902494 catalytic complex; GO:0044464 cell part; GO:0005622 intracellular; GO:0005737 cytoplasm; GO:0032991 macromolecular complex; GO:0044424 intracellular part; GO:1990234 transferase complex; GO:0005623 cell; GO:0005829 cytosol; GO:0005968 Rab-protein geranylgeranyltransferase complex; GO:0044444 cytoplasmic part;	GO:0031267 small GTPase binding; GO:0004659 prenyltransferase activity; GO:0005092 GDP-dissociation inhibitor activity; GO:0060589 nucleoside-triphosphatase regulator activity; GO:0030695 GTPase regulator activity; GO:0004661 protein geranylgeranyltransferase activity; GO:0005515 protein binding; GO:0098772 molecular function regulator; GO:0008318 protein prenyltransferase activity; GO:0017137 Ra…	K23460			IPR023753;	FAD/NAD(P)-binding domain;
P49711	Transcriptional repressor CTCF OS=Homo sapiens OX=9606 GN=CTCF PE=1 SV=1	1.512	Up	1.50407e-05	CTCF	82.785	5.8	5	5	5	1.167	0.772		1.007	nucleus	GO:0044085 cellular component biogenesis; GO:0097659 nucleic acid-templated transcription; GO:0009891 positive regulation of biosynthetic process; GO:0010564 regulation of cell cycle process; GO:0044237 cellular metabolic process; GO:0008152 metabolic process; GO:0010558 negative regulation of macromolecule biosynthetic process; GO:0033365 protein localization to organelle; GO:0043170 macromolecu…	GO:0043229 intracellular organelle; GO:0043232 intracellular non-membrane-bounded organelle; GO:0044446 intracellular organelle part; GO:0031981 nuclear lumen; GO:0044424 intracellular part; GO:0005730 nucleolus; GO:0005623 cell; GO:0044422 organelle part; GO:0044427 chromosomal part; GO:0043228 non-membrane-bounded organelle; GO:0098687 chromosomal region; GO:0043226 organelle; GO:0000793 conden…	GO:0000981 RNA polymerase II transcription factor activity, sequence-specific DNA binding; GO:0043035 chromatin insulator sequence binding; GO:0031490 chromatin DNA binding; GO:0003690 double-stranded DNA binding; GO:0005515 protein binding; GO:0003682 chromatin binding; GO:0000987 core promoter proximal region sequence-specific DNA binding; GO:0003700 transcription factor activity, sequence-spec…	K23195			IPR015880; IPR007087; IPR013087;	Zinc finger, C2H2-like; Zinc finger, C2H2; Zinc finger C2H2-type/integrase DNA-binding domain;
Q9UGU0	Transcription factor 20 OS=Homo sapiens OX=9606 GN=TCF20 PE=1 SV=3	1.758	Up	0.031761	TCF20	211.77	1.2	2	2	2	1.331	0.757		0.809	nucleus	GO:0050794 regulation of cellular process; GO:0006725 cellular aromatic compound metabolic process; GO:0097659 nucleic acid-templated transcription; GO:0060255 regulation of macromolecule metabolic process; GO:0019219 regulation of nucleobase-containing compound metabolic process; GO:0009058 biosynthetic process; GO:0044237 cellular metabolic process; GO:0071704 organic substance metabolic proces…	GO:0043229 intracellular organelle; GO:0044446 intracellular organelle part; GO:0031981 nuclear lumen; GO:0044424 intracellular part; GO:0016604 nuclear body; GO:0005623 cell; GO:0044422 organelle part; GO:0043226 organelle; GO:0043231 intracellular membrane-bounded organelle; GO:0031974 membrane-enclosed lumen; GO:0005654 nucleoplasm; GO:0005634 nucleus; GO:0070013 intracellular organelle lumen;…	GO:0003677 DNA binding; GO:0003723 RNA binding; GO:0043167 ion binding; GO:0005515 protein binding; GO:0008270 zinc ion binding; GO:0003712 transcription cofactor activity; GO:1901363 heterocyclic compound binding; GO:0097159 organic cyclic compound binding; GO:0000975 regulatory region DNA binding; GO:0001067 regulatory region nucleic acid binding; GO:0046914 transition metal ion binding; GO:000…				IPR001965;	Zinc finger, PHD-type;
O60313	Dynamin-like 120 kDa protein, mitochondrial OS=Homo sapiens OX=9606 GN=OPA1 PE=1 SV=3	1.562	Up	2.5196e-07	OPA1	111.63	12.2	11	13	11	1.248	0.799	1.081	0.844	mitochondria	GO:0044085 cellular component biogenesis; GO:0010941 regulation of cell death; GO:0007601 visual perception; GO:0090201 negative regulation of release of cytochrome c from mitochondria; GO:0032989 cellular component morphogenesis; GO:1905897 regulation of response to endoplasmic reticulum stress; GO:0010821 regulation of mitochondrion organization; GO:0050877 neurological system process; GO:00106…	GO:0016020 membrane; GO:0030425 dendrite; GO:0019867 outer membrane; GO:0019898 extrinsic component of membrane; GO:0031090 organelle membrane; GO:0099568 cytoplasmic region; GO:0005737 cytoplasm; GO:0032838 cell projection cytoplasm; GO:0031224 intrinsic component of membrane; GO:0044424 intracellular part; GO:0044455 mitochondrial membrane part; GO:0005623 cell; GO:0044422 organelle part; GO:00…	GO:1901265 nucleoside phosphate binding; GO:0016817 hydrolase activity, acting on acid anhydrides; GO:0016787 hydrolase activity; GO:0005515 protein binding; GO:1901363 heterocyclic compound binding; GO:0097159 organic cyclic compound binding; GO:0008092 cytoskeletal protein binding; GO:0016462 pyrophosphatase activity; GO:0032553 ribonucleotide binding; GO:0003824 catalytic activity; GO:0005488 …	K17079	OPA1; optic atrophy protein 1 [EC:3.6.5.5]		IPR030381; IPR027417; IPR001401;	Dynamin-type guanine nucleotide-binding (G) domain; P-loop containing nucleoside triphosphate hydrolase; Dynamin, GTPase domain;
O43399	Tumor protein D54 OS=Homo sapiens OX=9606 GN=TPD52L2 PE=1 SV=2	0.583	Down	0.0172422	TPD52L2	22.237	53.4	10	11	9	0.657	1.127	1.815	1.06	cytoplasm,nucleus	GO:0050794 regulation of cellular process; GO:0050789 regulation of biological process; GO:0042127 regulation of cell proliferation; GO:0065007 biological regulation;	GO:0044464 cell part; GO:0005622 intracellular; GO:0005737 cytoplasm; GO:0048471 perinuclear region of cytoplasm; GO:0044424 intracellular part; GO:0005623 cell; GO:0044444 cytoplasmic part;	GO:0097159 organic cyclic compound binding; GO:1901363 heterocyclic compound binding; GO:0003723 RNA binding; GO:0042802 identical protein binding; GO:0046982 protein heterodimerization activity; GO:0042803 protein homodimerization activity; GO:0005488 binding; GO:0046983 protein dimerization activity; GO:0003676 nucleic acid binding; GO:0005515 protein binding;
Q9BPX3	Condensin complex subunit 3 OS=Homo sapiens OX=9606 GN=NCAPG PE=1 SV=1	0.6	Down	0.0118174	NCAPG	114.33	4.3	4	5	4	0.852	1.42	1.462	0.966	plasma membrane	GO:0000278 mitotic cell cycle; GO:0016043 cellular component organization; GO:0007059 chromosome segregation; GO:0007076 mitotic chromosome condensation; GO:0048285 organelle fission; GO:0007067 mitotic nuclear division; GO:0044763 single-organism cellular process; GO:0044699 single-organism process; GO:0000070 mitotic sister chromatid segregation; GO:1903047 mitotic cell cycle process; GO:190258…	GO:0043229 intracellular organelle; GO:0016020 membrane; GO:0043232 intracellular non-membrane-bounded organelle; GO:0000779 condensed chromosome, centromeric region; GO:0005737 cytoplasm; GO:0044446 intracellular organelle part; GO:0032991 macromolecular complex; GO:0044424 intracellular part; GO:0005829 cytosol; GO:0005623 cell; GO:0044422 organelle part; GO:0044427 chromosomal part; GO:0043228…	GO:0005515 protein binding; GO:0005488 binding;	K06678	YCG1, CAPG; condensin complex subunit 3		IPR011989; IPR016024; IPR025977;	Armadillo-like helical; Armadillo-type fold; Nuclear condensin complex subunit 3, C-terminal domain;
Q9UBB6	Neurochondrin OS=Homo sapiens OX=9606 GN=NCDN PE=1 SV=1	0.658	Down	0.00024195	NCDN	78.863	6.9	4	5	4	0.793	1.206		0.905	plasma membrane	GO:0050794 regulation of cellular process; GO:0016043 cellular component organization; GO:0044707 single-multicellular organism process; GO:0065008 regulation of biological quality; GO:0048666 neuron development; GO:0048869 cellular developmental process; GO:0023051 regulation of signaling; GO:0022008 neurogenesis; GO:0044699 single-organism process; GO:0048468 cell development; GO:0048871 multic…	GO:0016020 membrane; GO:0030425 dendrite; GO:0042995 cell projection; GO:0036477 somatodendritic compartment; GO:0005622 intracellular; GO:0044464 cell part; GO:0005737 cytoplasm; GO:0043025 neuronal cell body; GO:0043005 neuron projection; GO:0044297 cell body; GO:0044424 intracellular part; GO:0005829 cytosol; GO:0005623 cell; GO:0097458 neuron part; GO:0044444 cytoplasmic part;	GO:0005515 protein binding; GO:0005488 binding;				IPR016024;	Armadillo-type fold;
Q5VUM1	Succinate dehydrogenase assembly factor 4, mitochondrial OS=Homo sapiens OX=9606 GN=SDHAF4 PE=3 SV=1	1.584	Up	0.032879	SDHAF4	12.213	19.4	2	3	2	1.563	0.987	0.671	0.601	mitochondria	GO:0002376 immune system process; GO:0006952 defense response; GO:0050896 response to stimulus; GO:0006950 response to stress; GO:0006955 immune response; GO:0045087 innate immune response;	GO:0005759 mitochondrial matrix; GO:0043229 intracellular organelle; GO:0044429 mitochondrial part; GO:0005737 cytoplasm; GO:0044446 intracellular organelle part; GO:0044424 intracellular part; GO:0005623 cell; GO:0005739 mitochondrion; GO:0044422 organelle part; GO:0031974 membrane-enclosed lumen; GO:0043226 organelle; GO:0043231 intracellular membrane-bounded organelle; GO:0070013 intracellular…
Q9Y673	Dolichyl-phosphate beta-glucosyltransferase OS=Homo sapiens OX=9606 GN=ALG5 PE=1 SV=1	0.453	Down	0.033676	ALG5	36.946	9.6	3	3	3	0.609	1.343	0.822	1.419	endoplasmic reticulum	GO:0044707 single-multicellular organism process; GO:0043413 macromolecule glycosylation; GO:0007389 pattern specification process; GO:0044267 cellular protein metabolic process; GO:0044699 single-organism process; GO:0009058 biosynthetic process; GO:0018196 peptidyl-asparagine modification; GO:0044237 cellular metabolic process; GO:0071704 organic substance metabolic process; GO:0007368 determin…	GO:0043229 intracellular organelle; GO:0016020 membrane; GO:0042175 nuclear outer membrane-endoplasmic reticulum membrane network; GO:0005783 endoplasmic reticulum; GO:0044446 intracellular organelle part; GO:0005737 cytoplasm; GO:0031224 intrinsic component of membrane; GO:0012505 endomembrane system; GO:0044424 intracellular part; GO:0005623 cell; GO:0016021 integral component of membrane; GO:0…	GO:0004581 dolichyl-phosphate beta-glucosyltransferase activity; GO:0016758 transferase activity, transferring hexosyl groups; GO:0003824 catalytic activity; GO:0035251 UDP-glucosyltransferase activity; GO:0008194 UDP-glycosyltransferase activity; GO:0046527 glucosyltransferase activity; GO:0016757 transferase activity, transferring glycosyl groups; GO:0016740 transferase activity; GO:0004576 oli…	K00729	ALG5; dolichyl-phosphate beta-glucosyltransferase [EC:2.4.1.117]	hsa00510 N-Glycan biosynthesis; hsa01100 Metabolic pathways	IPR029044; IPR001173;	Nucleotide-diphospho-sugar transferases; Glycosyltransferase 2-like;
Q9H3U1	Protein unc-45 homolog A OS=Homo sapiens OX=9606 GN=UNC45A PE=1 SV=1	0.598	Down	0.0067414	UNC45A	103.08	4.7	4	4	4	0.821	1.373	1.268	0.855	cytoplasm	GO:0032502 developmental process; GO:0044707 single-multicellular organism process; GO:0048731 system development; GO:0061077 chaperone-mediated protein folding; GO:0048869 cellular developmental process; GO:0044763 single-organism cellular process; GO:0044699 single-organism process; GO:0032501 multicellular organismal process; GO:0006457 protein folding; GO:0030154 cell differentiation; GO:0048…	GO:0043229 intracellular organelle; GO:0005737 cytoplasm; GO:0044446 intracellular organelle part; GO:0012505 endomembrane system; GO:0031981 nuclear lumen; GO:0044424 intracellular part; GO:0005829 cytosol; GO:0016604 nuclear body; GO:0005623 cell; GO:0044422 organelle part; GO:0043231 intracellular membrane-bounded organelle; GO:0043226 organelle; GO:0031974 membrane-enclosed lumen; GO:0005634 …	GO:0051879 Hsp90 protein binding; GO:0050839 cell adhesion molecule binding; GO:0005515 protein binding; GO:0031072 heat shock protein binding; GO:0005488 binding; GO:0045296 cadherin binding;	K21991	UNC45; protein unc-45		IPR024660; IPR011990; IPR011989; IPR013026; IPR016024;	UNC-45/Cro1/She4, central domain; Tetratricopeptide-like helical domain; Armadillo-like helical; Tetratricopeptide repeat-containing domain; Armadillo-type fold;
P06454	Prothymosin alpha OS=Homo sapiens OX=9606 GN=PTMA PE=1 SV=2	0.595	Down	0.0123174	PTMA	12.203	34.2	3	3	2	0.745	1.253		0.883	cytoplasm	GO:0018130 heterocycle biosynthetic process; GO:0006725 cellular aromatic compound metabolic process; GO:0097659 nucleic acid-templated transcription; GO:0034654 nucleobase-containing compound biosynthetic process; GO:1901360 organic cyclic compound metabolic process; GO:0006807 nitrogen compound metabolic process; GO:0032774 RNA biosynthetic process; GO:0009058 biosynthetic process; GO:0044238 p…	GO:0043229 intracellular organelle; GO:0044421 extracellular region part; GO:0005737 cytoplasm; GO:0044446 intracellular organelle part; GO:0031982 vesicle; GO:0031981 nuclear lumen; GO:0044424 intracellular part; GO:0005829 cytosol; GO:0005623 cell; GO:0005576 extracellular region; GO:0044422 organelle part; GO:0031974 membrane-enclosed lumen; GO:0043226 organelle; GO:0070062 extracellular exoso…	GO:0005515 protein binding; GO:0005488 binding;	K13784	PTMA; prothymosin alpha
P07910	Heterogeneous nuclear ribonucleoproteins C1/C2 OS=Homo sapiens OX=9606 GN=HNRNPC PE=1 SV=4	1.542	Up	6.743e-08	HNRNPC	33.67	36.6	15	20	15	1.152	0.747	0.46	0.994	nucleus	GO:0001649 osteoblast differentiation; GO:0065008 regulation of biological quality; GO:0010608 posttranscriptional regulation of gene expression; GO:0043489 RNA stabilization; GO:0051129 negative regulation of cellular component organization; GO:0048869 cellular developmental process; GO:0044699 single-organism process; GO:0044237 cellular metabolic process; GO:0032204 regulation of telomere main…	GO:0016020 membrane; GO:0044421 extracellular region part; GO:0031982 vesicle; GO:0005737 cytoplasm; GO:0032991 macromolecular complex; GO:0044424 intracellular part; GO:0005623 cell; GO:0044422 organelle part; GO:0044427 chromosomal part; GO:0043228 non-membrane-bounded organelle; GO:0031974 membrane-enclosed lumen; GO:0070062 extracellular exosome; GO:1902494 catalytic complex; GO:0005654 nucle…	GO:1901265 nucleoside phosphate binding; GO:0031490 chromatin DNA binding; GO:0001158 enhancer sequence-specific DNA binding; GO:0003690 double-stranded DNA binding; GO:0005515 protein binding; GO:0003682 chromatin binding; GO:0035326 enhancer binding; GO:0000987 core promoter proximal region sequence-specific DNA binding; GO:0000975 regulatory region DNA binding; GO:1901363 heterocyclic compound…	K12884	HNRNPC; heterogeneous nuclear ribonucleoprotein C1/C2	hsa03040 Spliceosome	IPR000504; IPR012677;	RNA recognition motif domain; Nucleotide-binding alpha-beta plait domain;
P40763	Signal transducer and activator of transcription 3 OS=Homo sapiens OX=9606 GN=STAT3 PE=1 SV=2	0.592	Down	0.00039635	STAT3	88.067	4.9	4	4	4	0.753	1.272		0.941	cytoplasm,nucleus	GO:0044700 single organism signaling; GO:0010941 regulation of cell death; GO:0045980 negative regulation of nucleotide metabolic process; GO:0022414 reproductive process; GO:0010608 posttranscriptional regulation of gene expression; GO:0002292 T cell differentiation involved in immune response; GO:0042593 glucose homeostasis; GO:0009891 positive regulation of biosynthetic process; GO:0044237 cel…	GO:0016020 membrane; GO:0031090 organelle membrane; GO:0071944 cell periphery; GO:0005737 cytoplasm; GO:0032991 macromolecular complex; GO:0044424 intracellular part; GO:0005623 cell; GO:0044422 organelle part; GO:0044427 chromosomal part; GO:0043228 non-membrane-bounded organelle; GO:0005740 mitochondrial envelope; GO:0031974 membrane-enclosed lumen; GO:0005654 nucleoplasm; GO:0070013 intracellu…	GO:0000981 RNA polymerase II transcription factor activity, sequence-specific DNA binding; GO:0031490 chromatin DNA binding; GO:0019903 protein phosphatase binding; GO:0001077 transcriptional activator activity, RNA polymerase II core promoter proximal region sequence-specific binding; GO:0035259 glucocorticoid receptor binding; GO:0005102 receptor binding; GO:0003690 double-stranded DNA binding;…	K04692	STAT3; signal transducer and activator of transcription 3	hsa01521 EGFR tyrosine kinase inhibitor resistance; hsa04062 Chemokine signaling pathway; hsa04066 HIF-1 signaling pathway; hsa04068 FoxO signaling pathway; hsa04217 Necroptosis; hsa04550 Signaling pathways regulating pluripotency of stem cells; hsa04630 JAK-STAT signaling pathway; hsa04659 Th17 cell differentiation; hsa04917 Prolactin signaling pathway; hsa04920 Adipocytokine signaling pathway; …	IPR013801; IPR000980; IPR012345; IPR008967; IPR011992; IPR013799; IPR013800; IPR015988;	STAT transcription factor, DNA-binding; SH2 domain; STAT transcription factor, DNA-binding, subdomain; p53-like transcription factor, DNA-binding; EF-hand domain pair; STAT transcription factor, protein interaction; STAT transcription factor, all-alpha domain; STAT transcription factor, coiled coil;
Q1ED39	Lysine-rich nucleolar protein 1 OS=Homo sapiens OX=9606 GN=KNOP1 PE=1 SV=1	2.373	Up	0.035104	KNOP1	51.588	10.5	4	4	4	1.419	0.598		0.855	nucleus		GO:0043229 intracellular organelle; GO:0043232 intracellular non-membrane-bounded organelle; GO:0044446 intracellular organelle part; GO:0031981 nuclear lumen; GO:0044424 intracellular part; GO:0005730 nucleolus; GO:0005623 cell; GO:0044422 organelle part; GO:0043228 non-membrane-bounded organelle; GO:0043231 intracellular membrane-bounded organelle; GO:0043226 organelle; GO:0031974 membrane-encl…	GO:0097159 organic cyclic compound binding; GO:1901363 heterocyclic compound binding; GO:0003723 RNA binding; GO:0005488 binding; GO:0003676 nucleic acid binding;				IPR028124;	Small acidic protein-like domain;
P52926	High mobility group protein HMGI-C OS=Homo sapiens OX=9606 GN=HMGA2 PE=1 SV=1	2.279	Up	0.0176024	HMGA2	11.832	38.5	3	3	3	1.333	0.585	1.242	0.958	nucleus	GO:0044700 single organism signaling; GO:0044085 cellular component biogenesis; GO:0010941 regulation of cell death; GO:0090342 regulation of cell aging; GO:0009891 positive regulation of biosynthetic process; GO:0044237 cellular metabolic process; GO:0010564 regulation of cell cycle process; GO:0009607 response to biotic stimulus; GO:0007492 endoderm development; GO:0008152 metabolic process; GO…	GO:0043229 intracellular organelle; GO:0043232 intracellular non-membrane-bounded organelle; GO:0044446 intracellular organelle part; GO:0031981 nuclear lumen; GO:0032991 macromolecular complex; GO:0044424 intracellular part; GO:0005623 cell; GO:0000792 heterochromatin; GO:0044422 organelle part; GO:0044427 chromosomal part; GO:0043228 non-membrane-bounded organelle; GO:0071141 SMAD protein compl…	GO:0004677 DNA-dependent protein kinase activity; GO:0000981 RNA polymerase II transcription factor activity, sequence-specific DNA binding; GO:0035501 MH1 domain binding; GO:0016773 phosphotransferase activity, alcohol group as acceptor; GO:0031490 chromatin DNA binding; GO:0001077 transcriptional activator activity, RNA polymerase II core promoter proximal region sequence-specific binding; GO:0…	K09283	HMGA2; high mobility group AT-hook protein 2	hsa05202 Transcriptional misregulation in cancer; hsa05206 MicroRNAs in cancer
Q8N183	NADH dehydrogenase [ubiquinone] 1 alpha subcomplex assembly factor 2 OS=Homo sapiens OX=9606 GN=NDUFAF2 PE=1 SV=1	1.727	Up	0.025617	NDUFAF2	19.856	18.3	3	3	3	1.466	0.849	1.071	0.995	cytoplasm	GO:0044085 cellular component biogenesis; GO:0065008 regulation of biological quality; GO:0050796 regulation of insulin secretion; GO:0023051 regulation of signaling; GO:0044699 single-organism process; GO:0051046 regulation of secretion; GO:0044237 cellular metabolic process; GO:0008152 metabolic process; GO:0010646 regulation of cell communication; GO:0006091 generation of precursor metabolites…	GO:0043229 intracellular organelle; GO:0016020 membrane; GO:0044429 mitochondrial part; GO:0031090 organelle membrane; GO:0031967 organelle envelope; GO:0044446 intracellular organelle part; GO:0005737 cytoplasm; GO:0044424 intracellular part; GO:0005623 cell; GO:0044422 organelle part; GO:0005739 mitochondrion; GO:0005740 mitochondrial envelope; GO:0043231 intracellular membrane-bounded organell…	GO:0009055 electron carrier activity; GO:0016651 oxidoreductase activity, acting on NAD(P)H; GO:0003954 NADH dehydrogenase activity; GO:0003824 catalytic activity; GO:0050136 NADH dehydrogenase (quinone) activity; GO:0008137 NADH dehydrogenase (ubiquinone) activity; GO:0016655 oxidoreductase activity, acting on NAD(P)H, quinone or similar compound as acceptor; GO:0016491 oxidoreductase activity;	K18160	NDUFAF2; NADH dehydrogenase [ubiquinone] 1 alpha subcomplex assembly factor 2	hsa04714 Thermogenesis
Q8WXF1	Paraspeckle component 1 OS=Homo sapiens OX=9606 GN=PSPC1 PE=1 SV=1	1.52	Up	0.0143036	PSPC1	58.743	15.9	8	8	6	1.306	0.859	1.227	1.111	nucleus	GO:0097659 nucleic acid-templated transcription; GO:0009058 biosynthetic process; GO:0044237 cellular metabolic process; GO:0051253 negative regulation of RNA metabolic process; GO:2001141 regulation of RNA biosynthetic process; GO:0008152 metabolic process; GO:0042752 regulation of circadian rhythm; GO:0043170 macromolecule metabolic process; GO:0010558 negative regulation of macromolecule biosy…	GO:0043229 intracellular organelle; GO:0043232 intracellular non-membrane-bounded organelle; GO:0044446 intracellular organelle part; GO:0005737 cytoplasm; GO:0042382 paraspeckles; GO:0031981 nuclear lumen; GO:0044452 nucleolar part; GO:0044424 intracellular part; GO:0005730 nucleolus; GO:0016604 nuclear body; GO:0005623 cell; GO:0001650 fibrillar center; GO:0044422 organelle part; GO:0043228 non…	GO:0003677 DNA binding; GO:0003723 RNA binding; GO:1901265 nucleoside phosphate binding; GO:0000976 transcription regulatory region sequence-specific DNA binding; GO:0003690 double-stranded DNA binding; GO:1990837 sequence-specific double-stranded DNA binding; GO:0005515 protein binding; GO:0000166 nucleotide binding; GO:0043565 sequence-specific DNA binding; GO:0001047 core promoter binding; GO:…				IPR012975; IPR000504; IPR012677;	NOPS; RNA recognition motif domain; Nucleotide-binding alpha-beta plait domain;
O75487	Glypican-4 OS=Homo sapiens OX=9606 GN=GPC4 PE=1 SV=4	1.561	Up	0.0041049	GPC4	62.411	2.9	2	2	2	1.377	0.882		0.656	extracellular	GO:0050794 regulation of cellular process; GO:0044700 single organism signaling; GO:0090175 regulation of establishment of planar polarity; GO:0007166 cell surface receptor signaling pathway; GO:0006024 glycosaminoglycan biosynthetic process; GO:0006026 aminoglycan catabolic process; GO:0044699 single-organism process; GO:0044255 cellular lipid metabolic process; GO:0009058 biosynthetic process; …	GO:0016020 membrane; GO:0005615 extracellular space; GO:0044421 extracellular region part; GO:0009897 external side of plasma membrane; GO:0071944 cell periphery; GO:0031982 vesicle; GO:0005737 cytoplasm; GO:0031224 intrinsic component of membrane; GO:0044424 intracellular part; GO:0005887 integral component of plasma membrane; GO:0005623 cell; GO:0044422 organelle part; GO:0005775 vacuolar lumen…	GO:0038023 signaling receptor activity; GO:1904929 coreceptor activity involved in Wnt signaling pathway, planar cell polarity pathway; GO:0015026 coreceptor activity; GO:0043167 ion binding; GO:0043394 proteoglycan binding; GO:0043395 heparan sulfate proteoglycan binding; GO:0005515 protein binding; GO:1901681 sulfur compound binding; GO:0004871 signal transducer activity; GO:0060089 molecular t…	K08110	GPC4; glypican 4	hsa04310 Wnt signaling pathway
P11047	Laminin subunit gamma-1 OS=Homo sapiens OX=9606 GN=LAMC1 PE=1 SV=3	2.097	Up	2.4187e-11	LAMC1	177.6	7.1	11	13	11	1.724	0.822	0.593	0.456	extracellular	GO:0050794 regulation of cellular process; GO:0044085 cellular component biogenesis; GO:0034329 cell junction assembly; GO:0016043 cellular component organization; GO:0044707 single-multicellular organism process; GO:0016477 cell migration; GO:0042127 regulation of cell proliferation; GO:0051674 localization of cell; GO:0048869 cellular developmental process; GO:0032989 cellular component morphog…	GO:0043260 laminin-11 complex; GO:0005615 extracellular space; GO:0044421 extracellular region part; GO:0005606 laminin-1 complex; GO:0031982 vesicle; GO:0032991 macromolecular complex; GO:0044420 extracellular matrix component; GO:0005576 extracellular region; GO:0043256 laminin complex; GO:0005604 basement membrane; GO:0005605 basal lamina; GO:0031012 extracellular matrix; GO:0043226 organelle;…	GO:0005201 extracellular matrix structural constituent; GO:0005515 protein binding; GO:0005198 structural molecule activity; GO:0005488 binding;	K05635	LAMC1; laminin, gamma 1	hsa04151 PI3K-Akt signaling pathway; hsa04510 Focal adhesion; hsa04512 ECM-receptor interaction; hsa05020 Prion diseases; hsa05145 Toxoplasmosis; hsa05146 Amoebiasis; hsa05165 Human papillomavirus infection; hsa05200 Pathways in cancer; hsa05222 Small cell lung cancer	IPR000034; IPR002049; IPR000742; IPR008211; IPR008979;	Laminin IV; Laminin EGF domain; EGF-like domain; Laminin, N-terminal; Galactose-binding domain-like;
P05556	Integrin beta-1 OS=Homo sapiens OX=9606 GN=ITGB1 PE=1 SV=2	1.548	Up	3.9039e-06	ITGB1	88.414	14	11	12	11	1.215	0.785	3.223	0.923	extracellular	GO:0044085 cellular component biogenesis; GO:0044700 single organism signaling; GO:0044409 entry into host; GO:0090130 tissue migration; GO:0010941 regulation of cell death; GO:0022414 reproductive process; GO:0043009 chordate embryonic development; GO:0044237 cellular metabolic process; GO:0055098 response to low-density lipoprotein particle; GO:0021932 hindbrain radial glia guided cell migratio…	GO:0030425 dendrite; GO:0016020 membrane; GO:0044421 extracellular region part; GO:0009897 external side of plasma membrane; GO:0071437 invadopodium; GO:0098857 membrane microdomain; GO:0032587 ruffle membrane; GO:0005737 cytoplasm; GO:0032991 macromolecular complex; GO:0071438 invadopodium membrane; GO:0005887 integral component of plasma membrane; GO:0098858 actin-based cell projection; GO:0005…	GO:0038023 signaling receptor activity; GO:0098639 collagen binding involved in cell-matrix adhesion; GO:0001968 fibronectin binding; GO:0046982 protein heterodimerization activity; GO:0005102 receptor binding; GO:0015026 coreceptor activity; GO:0043167 ion binding; GO:0046983 protein dimerization activity; GO:0044877 macromolecular complex binding; GO:0005515 protein binding; GO:0005178 integrin…	K05719	ITGB1, CD29; integrin beta 1	hsa04015 Rap1 signaling pathway; hsa04145 Phagosome; hsa04151 PI3K-Akt signaling pathway; hsa04360 Axon guidance; hsa04510 Focal adhesion; hsa04512 ECM-receptor interaction; hsa04514 Cell adhesion molecules (CAMs); hsa04530 Tight junction; hsa04611 Platelet activation; hsa04670 Leukocyte transendothelial migration; hsa04810 Regulation of actin cytoskeleton; hsa05100 Bacterial invasion of epitheli…	IPR013111; IPR032695; IPR033760; IPR002369; IPR016201; IPR012896; IPR014836; IPR002035;	EGF-like domain, extracellular; Integrin domain; Integrin beta N-terminal; Integrin beta subunit, VWA domain; PSI domain; Integrin beta subunit, tail; Integrin beta subunit, cytoplasmic domain; von Willebrand factor, type A;
P19971	Thymidine phosphorylase OS=Homo sapiens OX=9606 GN=TYMP PE=1 SV=2	2.254	Up	0.0102423	TYMP	49.955	4.1	2	3	2	1.012	0.449	3.454	1.431	nucleus	GO:0046135 pyrimidine nucleoside catabolic process; GO:0009116 nucleoside metabolic process; GO:0001568 blood vessel development; GO:0048869 cellular developmental process; GO:0044699 single-organism process; GO:0009058 biosynthetic process; GO:0009163 nucleoside biosynthetic process; GO:0043174 nucleoside salvage; GO:0044237 cellular metabolic process; GO:0009605 response to external stimulus; G…	GO:0044464 cell part; GO:0005622 intracellular; GO:0005737 cytoplasm; GO:0044424 intracellular part; GO:0005829 cytosol; GO:0005623 cell; GO:0044444 cytoplasmic part;	GO:0008083 growth factor activity; GO:0016763 transferase activity, transferring pentosyl groups; GO:0009032 thymidine phosphorylase activity; GO:0016758 transferase activity, transferring hexosyl groups; GO:0005102 receptor binding; GO:0003824 catalytic activity; GO:0005488 binding; GO:0004645 phosphorylase activity; GO:0016154 pyrimidine-nucleoside phosphorylase activity; GO:0016757 transferase…	K00758	deoA, TYMP; thymidine phosphorylase [EC:2.4.2.4]	hsa00240 Pyrimidine metabolism; hsa00983 Drug metabolism - other enzymes; hsa01100 Metabolic pathways; hsa05219 Bladder cancer	IPR017459; IPR013102; IPR000312;	Glycosyl transferase family 3, N-terminal domain; Pyrimidine nucleoside phosphorylase, C-terminal; Glycosyl transferase, family 3;
P11387	DNA topoisomerase 1 OS=Homo sapiens OX=9606 GN=TOP1 PE=1 SV=2	1.57	Up	0.00032012	TOP1	90.725	17.3	14	17	14	0.887	0.565	1.817	1.511	nucleus	GO:0044699 single-organism process; GO:0009058 biosynthetic process; GO:0044764 multi-organism cellular process; GO:0044237 cellular metabolic process; GO:0006265 DNA topological change; GO:0006796 phosphate-containing compound metabolic process; GO:0008152 metabolic process; GO:0019538 protein metabolic process; GO:0043170 macromolecule metabolic process; GO:0044419 interspecies interaction betw…	GO:0000932 P-body; GO:0005737 cytoplasm; GO:0043025 neuronal cell body; GO:0032991 macromolecular complex; GO:0044424 intracellular part; GO:0005623 cell; GO:0044422 organelle part; GO:0036464 cytoplasmic ribonucleoprotein granule; GO:0044427 chromosomal part; GO:0043228 non-membrane-bounded organelle; GO:0031974 membrane-enclosed lumen; GO:0005654 nucleoplasm; GO:0070013 intracellular organelle …	GO:0003677 DNA binding; GO:0003723 RNA binding; GO:0003917 DNA topoisomerase type I activity; GO:0000976 transcription regulatory region sequence-specific DNA binding; GO:0003690 double-stranded DNA binding; GO:1990837 sequence-specific double-stranded DNA binding; GO:0005515 protein binding; GO:0003682 chromatin binding; GO:0043565 sequence-specific DNA binding; GO:0001047 core promoter binding;…	K03163	TOP1; DNA topoisomerase I [EC:5.99.1.2]		IPR013030; IPR008336; IPR013500; IPR014727; IPR014711; IPR013034; IPR013499; IPR011010; IPR025834;	DNA topoisomerase I, DNA binding, mixed alpha/beta motif, eukaryotic-type; DNA topoisomerase I, DNA binding, eukaryotic-type; DNA topoisomerase I, catalytic core, eukaryotic-type; DNA topoisomerase I, catalytic core, alpha/beta subdomain; DNA topoisomerase I, catalytic core, alpha-helical subdomain, eukaryotic-type; DNA topoisomerase I, domain 1; DNA topoisomerase I, eukaryotic-type; DNA breaking…
P11717	Cation-independent mannose-6-phosphate receptor OS=Homo sapiens OX=9606 GN=IGF2R PE=1 SV=3	1.518	Up	0.0041417	IGF2R	274.37	3.9	9	9	9	1.342	0.884	1.347	1.158	plasma membrane	GO:0044700 single organism signaling; GO:0031100 animal organ regeneration; GO:0001101 response to acid chemical; GO:0010941 regulation of cell death; GO:0048732 gland development; GO:0045321 leukocyte activation; GO:0022414 reproductive process; GO:0007166 cell surface receptor signaling pathway; GO:0044699 single-organism process; GO:0051234 establishment of localization; GO:0007165 signal tran…	GO:0016020 membrane; GO:0044421 extracellular region part; GO:0031090 organelle membrane; GO:0005737 cytoplasm; GO:0044433 cytoplasmic vesicle part; GO:0032991 macromolecular complex; GO:0032588 trans-Golgi network membrane; GO:0005887 integral component of plasma membrane; GO:0005623 cell; GO:0044422 organelle part; GO:0005769 early endosome; GO:0005765 lysosomal membrane; GO:0070062 extracellul…	GO:0016773 phosphotransferase activity, alcohol group as acceptor; GO:0031995 insulin-like growth factor II binding; GO:0019838 growth factor binding; GO:0004713 protein tyrosine kinase activity; GO:0005515 protein binding; GO:0048029 monosaccharide binding; GO:0004672 protein kinase activity; GO:0004888 transmembrane signaling receptor activity; GO:0004871 signal transducer activity; GO:0004714 …	K06564	IGF2R, CD222; insulin-like growth factor 2 receptor	hsa04142 Lysosome; hsa04144 Endocytosis	IPR009011; IPR013806; IPR000562;	Mannose-6-phosphate receptor binding domain; Kringle-like fold; Fibronectin, type II, collagen-binding;
P37268	Squalene synthase OS=Homo sapiens OX=9606 GN=FDFT1 PE=1 SV=1	1.75	Up	0.00065642	FDFT1	48.115	7.2	3	3	3	1.624	0.928		0.479	cytoplasm	GO:0016129 phytosteroid biosynthetic process; GO:1901615 organic hydroxy compound metabolic process; GO:0044107 cellular alcohol metabolic process; GO:1902652 secondary alcohol metabolic process; GO:0006066 alcohol metabolic process; GO:1902653 secondary alcohol biosynthetic process; GO:0044699 single-organism process; GO:0044255 cellular lipid metabolic process; GO:0009058 biosynthetic process; …	GO:0043229 intracellular organelle; GO:0016020 membrane; GO:0042175 nuclear outer membrane-endoplasmic reticulum membrane network; GO:0005783 endoplasmic reticulum; GO:0044446 intracellular organelle part; GO:0005737 cytoplasm; GO:0031224 intrinsic component of membrane; GO:0012505 endomembrane system; GO:0044424 intracellular part; GO:0005623 cell; GO:0016021 integral component of membrane; GO:0…	GO:0004659 prenyltransferase activity; GO:0003824 catalytic activity; GO:0005488 binding; GO:0004310 farnesyl-diphosphate farnesyltransferase activity; GO:0016765 transferase activity, transferring alkyl or aryl (other than methyl) groups; GO:0005515 protein binding; GO:0004311 farnesyltranstransferase activity; GO:0016740 transferase activity; GO:0016491 oxidoreductase activity; GO:0051996 squal…	K00801	FDFT1; farnesyl-diphosphate farnesyltransferase [EC:2.5.1.21]	hsa00100 Steroid biosynthesis; hsa01100 Metabolic pathways	IPR008949; IPR033904;	Isoprenoid synthase domain; Trans-Isoprenyl Diphosphate Synthases, head-to-head;
O14497	AT-rich interactive domain-containing protein 1A OS=Homo sapiens OX=9606 GN=ARID1A PE=1 SV=3	1.654	Up	0.021924	ARID1A	242.04	2.5	5	5	5	1.351	0.817		0.794	cytoplasm	GO:0044700 single organism signaling; GO:0022414 reproductive process; GO:0097659 nucleic acid-templated transcription; GO:0035148 tube formation; GO:0043009 chordate embryonic development; GO:0007420 brain development; GO:0007566 embryo implantation; GO:0009891 positive regulation of biosynthetic process; GO:0044237 cellular metabolic process; GO:0060674 placenta blood vessel development; GO:000…	GO:0032991 macromolecular complex; GO:0044424 intracellular part; GO:0005623 cell; GO:0070603 SWI/SNF superfamily-type complex; GO:0044422 organelle part; GO:0071565 nBAF complex; GO:0044427 chromosomal part; GO:0043228 non-membrane-bounded organelle; GO:0031974 membrane-enclosed lumen; GO:0005654 nucleoplasm; GO:0070013 intracellular organelle lumen; GO:0044454 nuclear chromosome part; GO:004446…	GO:0097159 organic cyclic compound binding; GO:1901363 heterocyclic compound binding; GO:0003677 DNA binding; GO:0005102 receptor binding; GO:0005488 binding; GO:0044877 macromolecular complex binding; GO:0016922 ligand-dependent nuclear receptor binding; GO:0003676 nucleic acid binding; GO:0000989 transcription factor activity, transcription factor binding; GO:0031491 nucleosome binding; GO:0003…	K11653	ARID1; AT-rich interactive domain-containing protein 1	hsa04714 Thermogenesis; hsa05225 Hepatocellular carcinoma	IPR033388; IPR011989; IPR016024; IPR001606;	SWI/SNF-like complex subunit BAF250, C-terminal; Armadillo-like helical; Armadillo-type fold; ARID DNA-binding domain;
Q86UF2	cTAGE family member 6 OS=Homo sapiens OX=9606 GN=CTAGE6 PE=2 SV=2	1.517	Up	0.026457	CTAGE6	87.899	5.7	4	4	4	1.109	0.731		0.971	cytoplasm		GO:0031224 intrinsic component of membrane; GO:0016020 membrane; GO:0016021 integral component of membrane; GO:0044425 membrane part;
Q15651	High mobility group nucleosome-binding domain-containing protein 3 OS=Homo sapiens OX=9606 GN=HMGN3 PE=1 SV=2	1.697	Up	0.0025243	HMGN3	10.666	18.2	3	3	2	1.135	0.669		1.066	nucleus	GO:0065008 regulation of biological quality; GO:0050796 regulation of insulin secretion; GO:0023051 regulation of signaling; GO:0009891 positive regulation of biosynthetic process; GO:0051046 regulation of secretion; GO:2001141 regulation of RNA biosynthetic process; GO:0008152 metabolic process; GO:0010646 regulation of cell communication; GO:0009893 positive regulation of metabolic process; GO:…	GO:0043229 intracellular organelle; GO:0043232 intracellular non-membrane-bounded organelle; GO:0005737 cytoplasm; GO:0044446 intracellular organelle part; GO:0031981 nuclear lumen; GO:0044424 intracellular part; GO:0005829 cytosol; GO:0005623 cell; GO:0044422 organelle part; GO:0044427 chromosomal part; GO:0043228 non-membrane-bounded organelle; GO:0043226 organelle; GO:0043231 intracellular mem…	GO:0003677 DNA binding; GO:0046966 thyroid hormone receptor binding; GO:0031490 chromatin DNA binding; GO:0005102 receptor binding; GO:0044877 macromolecular complex binding; GO:0005515 protein binding; GO:0003682 chromatin binding; GO:0051427 hormone receptor binding; GO:1901363 heterocyclic compound binding; GO:0097159 organic cyclic compound binding; GO:0005488 binding; GO:0003676 nucleic acid…	K11301	HMGN3, TRIP7; high-mobility group nucleosome-binding domain-containing protein 3
Q9UNY4	Transcription termination factor 2 OS=Homo sapiens OX=9606 GN=TTF2 PE=1 SV=2	0.649	Down	0.0068841	TTF2	129.59	9.7	9	11	9	0.836	1.288	2.104	0.936	nucleus	GO:0050794 regulation of cellular process; GO:0006725 cellular aromatic compound metabolic process; GO:0097659 nucleic acid-templated transcription; GO:0060255 regulation of macromolecule metabolic process; GO:0019219 regulation of nucleobase-containing compound metabolic process; GO:0009058 biosynthetic process; GO:0044237 cellular metabolic process; GO:0071704 organic substance metabolic proces…	GO:0043229 intracellular organelle; GO:0044446 intracellular organelle part; GO:0005737 cytoplasm; GO:0031981 nuclear lumen; GO:0032991 macromolecular complex; GO:0044424 intracellular part; GO:0005681 spliceosomal complex; GO:0005829 cytosol; GO:0005623 cell; GO:0044422 organelle part; GO:0031974 membrane-enclosed lumen; GO:0043226 organelle; GO:0043231 intracellular membrane-bounded organelle; …	GO:1901265 nucleoside phosphate binding; GO:0008026 ATP-dependent helicase activity; GO:0016817 hydrolase activity, acting on acid anhydrides; GO:0005515 protein binding; GO:0016787 hydrolase activity; GO:0016887 ATPase activity; GO:1901363 heterocyclic compound binding; GO:0097159 organic cyclic compound binding; GO:0016462 pyrophosphatase activity; GO:0003824 catalytic activity; GO:0032553 ribo…	K15173	TTF2; transcription termination factor 2 [EC:3.6.4.-]	hsa04918 Thyroid hormone synthesis	IPR014001; IPR027417; IPR001650; IPR010666; IPR000330;	Helicase superfamily 1/2, ATP-binding domain; P-loop containing nucleoside triphosphate hydrolase; Helicase, C-terminal; Zinc finger, GRF-type; SNF2-related, N-terminal domain;
P06703	Protein S100-A6 OS=Homo sapiens OX=9606 GN=S100A6 PE=1 SV=1	0.637	Down	6.4674e-05	S100A6	10.18	16.7	2	8	2	0.734	1.152	1.388	1.102	cytoplasm	GO:0050794 regulation of cellular process; GO:0044700 single organism signaling; GO:0016043 cellular component organization; GO:0044707 single-multicellular organism process; GO:0034220 ion transmembrane transport; GO:0042127 regulation of cell proliferation; GO:0048869 cellular developmental process; GO:0048666 neuron development; GO:0032989 cellular component morphogenesis; GO:0022008 neurogene…	GO:0016020 membrane; GO:0044421 extracellular region part; GO:0019898 extrinsic component of membrane; GO:0071944 cell periphery; GO:0031982 vesicle; GO:0005737 cytoplasm; GO:0044424 intracellular part; GO:0031234 extrinsic component of cytoplasmic side of plasma membrane; GO:0005623 cell; GO:0009898 cytoplasmic side of plasma membrane; GO:0098562 cytoplasmic side of membrane; GO:0044422 organell…	GO:0015075 ion transmembrane transporter activity; GO:0046983 protein dimerization activity; GO:0043167 ion binding; GO:0022892 substrate-specific transporter activity; GO:0005515 protein binding; GO:0005523 tropomyosin binding; GO:0008270 zinc ion binding; GO:0048306 calcium-dependent protein binding; GO:0022891 substrate-specific transmembrane transporter activity; GO:0008092 cytoskeletal prote…	K23764			IPR011992; IPR002048; IPR013787;	EF-hand domain pair; EF-hand domain; S100/CaBP-9k-type, calcium binding, subdomain;
Q9H4M9	EH domain-containing protein 1 OS=Homo sapiens OX=9606 GN=EHD1 PE=1 SV=2	0.613	Down	0.0026761	EHD1	60.626	16.3	9	9	5	0.754	1.231		0.918	cytoplasm	GO:0060627 regulation of vesicle-mediated transport; GO:0044085 cellular component biogenesis; GO:0007596 blood coagulation; GO:0065008 regulation of biological quality; GO:0060142 regulation of syncytium formation by plasma membrane fusion; GO:0048666 neuron development; GO:0048869 cellular developmental process; GO:0022008 neurogenesis; GO:0060271 cilium assembly; GO:0044699 single-organism pro…	GO:0060170 ciliary membrane; GO:0016020 membrane; GO:0044421 extracellular region part; GO:0031410 cytoplasmic vesicle; GO:0031090 organelle membrane; GO:0071944 cell periphery; GO:0005737 cytoplasm; GO:0031982 vesicle; GO:0044433 cytoplasmic vesicle part; GO:0044424 intracellular part; GO:0055038 recycling endosome membrane; GO:0005623 cell; GO:0044422 organelle part; GO:0005769 early endosome; …	GO:1901265 nucleoside phosphate binding; GO:0005515 protein binding; GO:0017137 Rab GTPase binding; GO:0097159 organic cyclic compound binding; GO:1901363 heterocyclic compound binding; GO:0032553 ribonucleotide binding; GO:0017016 Ras GTPase binding; GO:0005488 binding; GO:0032550 purine ribonucleoside binding; GO:0045296 cadherin binding; GO:0043169 cation binding; GO:0043168 anion binding; GO:…	K12483	EHD1; EH domain-containing protein 1	hsa04144 Endocytosis	IPR030381; IPR000261; IPR027417; IPR011992; IPR002048; IPR031692;	Dynamin-type guanine nucleotide-binding (G) domain; EH domain; P-loop containing nucleoside triphosphate hydrolase; EF-hand domain pair; EF-hand domain; EH domain-containing protein, N-terminal;
Q96PU5	E3 ubiquitin-protein ligase NEDD4-like OS=Homo sapiens OX=9606 GN=NEDD4L PE=1 SV=2	0.621	Down	0.0022408	NEDD4L	111.93	2.8	3	3	3	0.849	1.367		0.75	cytoplasm,nucleus	GO:0060627 regulation of vesicle-mediated transport; GO:0065008 regulation of biological quality; GO:2001286 regulation of caveolin-mediated endocytosis; GO:1901017 negative regulation of potassium ion transmembrane transporter activity; GO:0030004 cellular monovalent inorganic cation homeostasis; GO:0010766 negative regulation of sodium ion transport; GO:1902306 negative regulation of sodium ion…	GO:0043229 intracellular organelle; GO:0044421 extracellular region part; GO:0044446 intracellular organelle part; GO:0031982 vesicle; GO:0005737 cytoplasm; GO:0031981 nuclear lumen; GO:0044424 intracellular part; GO:0005829 cytosol; GO:0005623 cell; GO:0005576 extracellular region; GO:0044422 organelle part; GO:0031974 membrane-enclosed lumen; GO:0043231 intracellular membrane-bounded organelle;…	GO:0008200 ion channel inhibitor activity; GO:0019787 ubiquitin-like protein transferase activity; GO:0019871 sodium channel inhibitor activity; GO:0099106 ion channel regulator activity; GO:0019870 potassium channel inhibitor activity; GO:0005515 protein binding; GO:0017080 sodium channel regulator activity; GO:0098772 molecular function regulator; GO:0016248 channel inhibitor activity; GO:00154…	K13305	NEDD4L; E3 ubiquitin-protein ligase NEDD4-like [EC:2.3.2.26]	hsa04120 Ubiquitin mediated proteolysis; hsa04144 Endocytosis; hsa04530 Tight junction; hsa04960 Aldosterone-regulated sodium reabsorption	IPR001202; IPR000569; IPR000008;	WW domain; HECT domain; C2 domain;
Q9NNW5	WD repeat-containing protein 6 OS=Homo sapiens OX=9606 GN=WDR6 PE=1 SV=1	0.492	Down	0.049844	WDR6	121.72	2.9	3	3	3	0.823	1.673	0.927	0.979	extracellular	GO:0050794 regulation of cellular process; GO:0045786 negative regulation of cell cycle; GO:0042127 regulation of cell proliferation; GO:0031329 regulation of cellular catabolic process; GO:0007050 cell cycle arrest; GO:0009894 regulation of catabolic process; GO:0044763 single-organism cellular process; GO:0044699 single-organism process; GO:0031324 negative regulation of cellular metabolic proc…	GO:0016020 membrane; GO:0071944 cell periphery; GO:0044464 cell part; GO:0005622 intracellular; GO:0005737 cytoplasm; GO:0044424 intracellular part; GO:0005623 cell; GO:0005829 cytosol; GO:0005886 plasma membrane; GO:0044444 cytoplasmic part;	GO:0097159 organic cyclic compound binding; GO:1901363 heterocyclic compound binding; GO:0003723 RNA binding; GO:0005515 protein binding; GO:0005488 binding; GO:0003676 nucleic acid binding;				IPR011043; IPR017986; IPR015943;	Galactose oxidase/kelch, beta-propeller; WD40-repeat-containing domain; WD40/YVTN repeat-like-containing domain;
P18085	ADP-ribosylation factor 4 OS=Homo sapiens OX=9606 GN=ARF4 PE=1 SV=3	0.632	Down	0.0125397	ARF4	20.511	16.1	3	7	2	0.823	1.302	1.013	1.255	cytoplasm	GO:0044700 single organism signaling; GO:0043413 macromolecule glycosylation; GO:0010941 regulation of cell death; GO:0007166 cell surface receptor signaling pathway; GO:0007420 brain development; GO:0035088 establishment or maintenance of apical/basal cell polarity; GO:0009891 positive regulation of biosynthetic process; GO:0044237 cellular metabolic process; GO:0050877 neurological system proce…	GO:0030425 dendrite; GO:0016020 membrane; GO:0044421 extracellular region part; GO:0071944 cell periphery; GO:0032587 ruffle membrane; GO:0031982 vesicle; GO:0005737 cytoplasm; GO:0044424 intracellular part; GO:0005623 cell; GO:0043197 dendritic spine; GO:0070062 extracellular exosome; GO:0044309 neuron spine; GO:0098590 plasma membrane region; GO:0031256 leading edge membrane; GO:0005622 intrace…	GO:1901265 nucleoside phosphate binding; GO:0005102 receptor binding; GO:0005086 ARF guanyl-nucleotide exchange factor activity; GO:0005085 guanyl-nucleotide exchange factor activity; GO:0016817 hydrolase activity, acting on acid anhydrides; GO:0016787 hydrolase activity; GO:0005515 protein binding; GO:0098772 molecular function regulator; GO:1901363 heterocyclic compound binding; GO:0097159 orga…	K07939	ARF4; ADP-ribosylation factor 4		IPR005225; IPR027417;	Small GTP-binding protein domain; P-loop containing nucleoside triphosphate hydrolase;
P23229	Integrin alpha-6 OS=Homo sapiens OX=9606 GN=ITGA6 PE=1 SV=5	1.628	Up	8.6661e-07	ITGA6	126.6	7.2	7	11	7	1.477	0.907	0.812	0.671	peroxisome	GO:0044700 single organism signaling; GO:0044085 cellular component biogenesis; GO:0010941 regulation of cell death; GO:0030335 positive regulation of cell migration; GO:0046847 filopodium assembly; GO:0007166 cell surface receptor signaling pathway; GO:0009891 positive regulation of biosynthetic process; GO:0009605 response to external stimulus; GO:0022610 biological adhesion; GO:0032879 regulat…	GO:0016323 basolateral plasma membrane; GO:0016020 membrane; GO:0044421 extracellular region part; GO:0098636 protein complex involved in cell adhesion; GO:0009897 external side of plasma membrane; GO:0098796 membrane protein complex; GO:0030054 cell junction; GO:0071944 cell periphery; GO:0032991 macromolecular complex; GO:0031224 intrinsic component of membrane; GO:0005887 integral component of…	GO:0050839 cell adhesion molecule binding; GO:0043236 laminin binding; GO:0005102 receptor binding; GO:0005488 binding; GO:0043167 ion binding; GO:0045296 cadherin binding; GO:0044877 macromolecular complex binding; GO:0046872 metal ion binding; GO:0043169 cation binding; GO:0005515 protein binding; GO:0005178 integrin binding; GO:0050840 extracellular matrix binding; GO:0032403 protein complex b…	K06485	ITGA6, CD49f; integrin alpha 6	hsa04151 PI3K-Akt signaling pathway; hsa04510 Focal adhesion; hsa04512 ECM-receptor interaction; hsa04514 Cell adhesion molecules (CAMs); hsa04640 Hematopoietic cell lineage; hsa04810 Regulation of actin cytoskeleton; hsa05145 Toxoplasmosis; hsa05165 Human papillomavirus infection; hsa05200 Pathways in cancer; hsa05222 Small cell lung cancer; hsa05410 Hypertrophic cardiomyopathy (HCM); hsa05412 A…	IPR032695; IPR013649;	Integrin domain; Integrin alpha-2;
Q6FI81	Anamorsin OS=Homo sapiens OX=9606 GN=CIAPIN1 PE=1 SV=2	0.629	Down	0.00093783	CIAPIN1	33.582	19.2	6	6	6	0.777	1.236	0.712	0.943	nucleus	GO:0044085 cellular component biogenesis; GO:0051188 cofactor biosynthetic process; GO:0050794 regulation of cellular process; GO:0016043 cellular component organization; GO:0044707 single-multicellular organism process; GO:0010941 regulation of cell death; GO:0043069 negative regulation of programmed cell death; GO:0043067 regulation of programmed cell death; GO:0044699 single-organism process; …	GO:0043229 intracellular organelle; GO:0044429 mitochondrial part; GO:0043232 intracellular non-membrane-bounded organelle; GO:0031967 organelle envelope; GO:0044446 intracellular organelle part; GO:0005737 cytoplasm; GO:0031981 nuclear lumen; GO:0044424 intracellular part; GO:0005730 nucleolus; GO:0005623 cell; GO:0005739 mitochondrion; GO:0044422 organelle part; GO:0043228 non-membrane-bounded …	GO:0051537 2 iron, 2 sulfur cluster binding; GO:0008168 methyltransferase activity; GO:0003824 catalytic activity; GO:0005488 binding; GO:0051536 iron-sulfur cluster binding; GO:0043167 ion binding; GO:0046872 metal ion binding; GO:0043169 cation binding; GO:0016741 transferase activity, transferring one-carbon groups; GO:0005515 protein binding; GO:0016740 transferase activity; GO:0051540 metal …	K22746			IPR029063; IPR013216;	S-adenosyl-L-methionine-dependent methyltransferase; Methyltransferase type 11;
P46199	Translation initiation factor IF-2, mitochondrial OS=Homo sapiens OX=9606 GN=MTIF2 PE=1 SV=2	1.87	Up	0.021004	MTIF2	81.316	2.8	2	2	2	1.152	0.616		1.097	mitochondria	GO:0050794 regulation of cellular process; GO:0016043 cellular component organization; GO:0006518 peptide metabolic process; GO:0060255 regulation of macromolecule metabolic process; GO:0010608 posttranscriptional regulation of gene expression; GO:0044267 cellular protein metabolic process; GO:0044699 single-organism process; GO:1903008 organelle disassembly; GO:0009058 biosynthetic process; GO:1…	GO:0043229 intracellular organelle; GO:0005737 cytoplasm; GO:0044446 intracellular organelle part; GO:0031981 nuclear lumen; GO:0044424 intracellular part; GO:0005623 cell; GO:0005739 mitochondrion; GO:0044422 organelle part; GO:0043226 organelle; GO:0043231 intracellular membrane-bounded organelle; GO:0031974 membrane-enclosed lumen; GO:0005654 nucleoplasm; GO:0005634 nucleus; GO:0070013 intrace…	GO:1901265 nucleoside phosphate binding; GO:0003743 translation initiation factor activity; GO:0016817 hydrolase activity, acting on acid anhydrides; GO:0016787 hydrolase activity; GO:1901363 heterocyclic compound binding; GO:0097159 organic cyclic compound binding; GO:0016462 pyrophosphatase activity; GO:0032553 ribonucleotide binding; GO:0043024 ribosomal small subunit binding; GO:0003824 catal…	K02519	infB, MTIF2; translation initiation factor IF-2		IPR023115; IPR005225; IPR027417; IPR000795; IPR009000;	Translation initiation factor IF- 2, domain 3; Small GTP-binding protein domain; P-loop containing nucleoside triphosphate hydrolase; Transcription factor, GTP-binding domain; Translation protein, beta-barrel domain;
Q15645	Pachytene checkpoint protein 2 homolog OS=Homo sapiens OX=9606 GN=TRIP13 PE=1 SV=2	0.648	Down	0.0307	TRIP13	48.55	16.2	7	9	7	0.8	1.234	0.651	0.958	cytoskeleton	GO:0044085 cellular component biogenesis; GO:0021700 developmental maturation; GO:0022414 reproductive process; GO:0097659 nucleic acid-templated transcription; GO:0007144 female meiosis I; GO:0048869 cellular developmental process; GO:0044699 single-organism process; GO:0009058 biosynthetic process; GO:0007131 reciprocal meiotic recombination; GO:0044237 cellular metabolic process; GO:0007129 sy…	GO:0043226 organelle; GO:0043231 intracellular membrane-bounded organelle; GO:0043229 intracellular organelle; GO:0005634 nucleus; GO:0044464 cell part; GO:0005622 intracellular; GO:0044424 intracellular part; GO:0043073 germ cell nucleus; GO:0001673 male germ cell nucleus; GO:0043227 membrane-bounded organelle; GO:0005623 cell;	GO:0005524 ATP binding; GO:1901265 nucleoside phosphate binding; GO:0001882 nucleoside binding; GO:0043167 ion binding; GO:0005515 protein binding; GO:0000166 nucleotide binding; GO:0003712 transcription cofactor activity; GO:0097159 organic cyclic compound binding; GO:1901363 heterocyclic compound binding; GO:0032549 ribonucleoside binding; GO:0097367 carbohydrate derivative binding; GO:0042802 …	K22399			IPR003593; IPR003959; IPR027417;	AAA+ ATPase domain; ATPase, AAA-type, core; P-loop containing nucleoside triphosphate hydrolase;
P12814	Alpha-actinin-1 OS=Homo sapiens OX=9606 GN=ACTN1 PE=1 SV=2	0.654	Down	1.1287e-09	ACTN1	103.06	30.3	27	53	16	0.816	1.247	1.144	0.934	cytoplasm,nucleus	GO:0044085 cellular component biogenesis; GO:0010941 regulation of cell death; GO:0048869 cellular developmental process; GO:0045216 cell-cell junction organization; GO:0032989 cellular component morphogenesis; GO:0044699 single-organism process; GO:0051234 establishment of localization; GO:2001141 regulation of RNA biosynthetic process; GO:0022610 biological adhesion; GO:0030036 actin cytoskelet…	GO:0016020 membrane; GO:0098862 cluster of actin-based cell projections; GO:0044421 extracellular region part; GO:0005737 cytoplasm; GO:0044433 cytoplasmic vesicle part; GO:0005913 cell-cell adherens junction; GO:0099080 supramolecular complex; GO:0005623 cell; GO:0031674 I band; GO:0014704 intercalated disc; GO:0031143 pseudopodium; GO:0044422 organelle part; GO:0043228 non-membrane-bounded orga…	GO:0051015 actin filament binding; GO:0003723 RNA binding; GO:0005102 receptor binding; GO:0003725 double-stranded RNA binding; GO:0043167 ion binding; GO:0046983 protein dimerization activity; GO:0044877 macromolecular complex binding; GO:0005178 integrin binding; GO:0005515 protein binding; GO:0003712 transcription cofactor activity; GO:0097159 organic cyclic compound binding; GO:1901363 hetero…	K05699	ACTN1_4; actinin alpha 1/4	hsa04510 Focal adhesion; hsa04520 Adherens junction; hsa04530 Tight junction; hsa04670 Leukocyte transendothelial migration; hsa04810 Regulation of actin cytoskeleton; hsa05131 Shigellosis; hsa05146 Amoebiasis; hsa05203 Viral carcinogenesis; hsa05322 Systemic lupus erythematosus	IPR014837; IPR011992; IPR002048; IPR001715;	EF-hand, Ca insensitive; EF-hand domain pair; EF-hand domain; Calponin homology domain;
P36957	Dihydrolipoyllysine-residue succinyltransferase component of 2-oxoglutarate dehydrogenase complex, mitochondrial OS=Homo sapiens OX=9606 GN=DLST PE=1 SV=4	1.516	Up	0.00052183	DLST	48.755	17.7	9	14	9	1.052	0.694	0.561	1.119	mitochondria	GO:1901606 alpha-amino acid catabolic process; GO:0009066 aspartate family amino acid metabolic process; GO:0033512 L-lysine catabolic process to acetyl-CoA via saccharopine; GO:0044699 single-organism process; GO:0046440 L-lysine metabolic process; GO:0044237 cellular metabolic process; GO:0019474 L-lysine catabolic process to acetyl-CoA; GO:0071704 organic substance metabolic process; GO:000815…	GO:0016020 membrane; GO:0044421 extracellular region part; GO:0031982 vesicle; GO:0005737 cytoplasm; GO:0032991 macromolecular complex; GO:0044424 intracellular part; GO:0005623 cell; GO:0044422 organelle part; GO:0045240 dihydrolipoyl dehydrogenase complex; GO:0070062 extracellular exosome; GO:0031974 membrane-enclosed lumen; GO:1902494 catalytic complex; GO:0070013 intracellular organelle lumen…	GO:0016417 S-acyltransferase activity; GO:0016751 S-succinyltransferase activity; GO:0016746 transferase activity, transferring acyl groups; GO:0004149 dihydrolipoyllysine-residue succinyltransferase activity; GO:0003824 catalytic activity; GO:0016748 succinyltransferase activity; GO:0016740 transferase activity; GO:0016747 transferase activity, transferring acyl groups other than amino-acyl grou…	K00658	DLST, sucB; 2-oxoglutarate dehydrogenase E2 component (dihydrolipoamide succinyltransferase) [EC:2.3.1.61]	hsa00020 Citrate cycle (TCA cycle); hsa00310 Lysine degradation; hsa00380 Tryptophan metabolism; hsa01100 Metabolic pathways; hsa01200 Carbon metabolism	IPR001078; IPR011053; IPR000089; IPR023213;	2-oxoacid dehydrogenase acyltransferase, catalytic domain; Single hybrid motif; Biotin/lipoyl attachment; Chloramphenicol acetyltransferase-like domain;
Q14195	Dihydropyrimidinase-related protein 3 OS=Homo sapiens OX=9606 GN=DPYSL3 PE=1 SV=1	0.657	Down	0.0102423	DPYSL3	61.963	6.1	3	4	3	0.731	1.113		0.992	cytoplasm	GO:0044085 cellular component biogenesis; GO:0051093 negative regulation of developmental process; GO:0045666 positive regulation of neuron differentiation; GO:0060491 regulation of cell projection assembly; GO:0051129 negative regulation of cellular component organization; GO:0048666 neuron development; GO:0048869 cellular developmental process; GO:0051241 negative regulation of multicellular or…	GO:0005615 extracellular space; GO:0044421 extracellular region part; GO:0031410 cytoplasmic vesicle; GO:0031982 vesicle; GO:0005737 cytoplasm; GO:0032991 macromolecular complex; GO:0099512 supramolecular fiber; GO:0030426 growth cone; GO:0044424 intracellular part; GO:0099080 supramolecular complex; GO:0005623 cell; GO:0044422 organelle part; GO:0043228 non-membrane-bounded organelle; GO:0005856…	GO:0035374 chondroitin sulfate binding; GO:0097367 carbohydrate derivative binding; GO:0008092 cytoskeletal protein binding; GO:0003824 catalytic activity; GO:0005488 binding; GO:0043167 ion binding; GO:0019904 protein domain specific binding; GO:0016787 hydrolase activity; GO:0043168 anion binding; GO:0005515 protein binding; GO:0005539 glycosaminoglycan binding; GO:0031005 filamin binding; GO:0…				IPR032466; IPR006680; IPR011059;	Metal-dependent hydrolase; Amidohydrolase-related; Metal-dependent hydrolase, composite domain;
O43765	Small glutamine-rich tetratricopeptide repeat-containing protein alpha OS=Homo sapiens OX=9606 GN=SGTA PE=1 SV=1	0.648	Down	0.0042172	SGTA	34.063	10.5	3	3	3	0.783	1.208		0.902	cytoplasm,nucleus	GO:0032270 positive regulation of cellular protein metabolic process; GO:0032436 positive regulation of proteasomal ubiquitin-dependent protein catabolic process; GO:0031331 positive regulation of cellular catabolic process; GO:0044699 single-organism process; GO:0036503 ERAD pathway; GO:0044764 multi-organism cellular process; GO:1905897 regulation of response to endoplasmic reticulum stress; GO…	GO:0043226 organelle; GO:0043231 intracellular membrane-bounded organelle; GO:0043229 intracellular organelle; GO:0016020 membrane; GO:0005634 nucleus; GO:0044464 cell part; GO:0005622 intracellular; GO:0005737 cytoplasm; GO:0044424 intracellular part; GO:0005829 cytosol; GO:0043227 membrane-bounded organelle; GO:0005623 cell; GO:0044444 cytoplasmic part;	GO:1904288 BAT3 complex binding; GO:0005515 protein binding; GO:0043621 protein self-association; GO:0005488 binding; GO:0032403 protein complex binding; GO:0044877 macromolecular complex binding;	K16365	SGTA; small glutamine-rich tetratricopeptide repeat-containing protein alpha		IPR032374; IPR011990; IPR013026;	SGTA, homodimerisation domain; Tetratricopeptide-like helical domain; Tetratricopeptide repeat-containing domain;
Q9BQE3	Tubulin alpha-1C chain OS=Homo sapiens OX=9606 GN=TUBA1C PE=1 SV=1	0.52	Down	0.019477	TUBA1C	49.895	23.2	12	20	2	0.515	0.99		1.35	cytoskeleton	GO:0016043 cellular component organization; GO:0046907 intracellular transport; GO:0044763 single-organism cellular process; GO:0044699 single-organism process; GO:0007017 microtubule-based process; GO:0030705 cytoskeleton-dependent intracellular transport; GO:0051234 establishment of localization; GO:0051641 cellular localization; GO:0006810 transport; GO:0051649 establishment of localization in…	GO:0043229 intracellular organelle; GO:0099513 polymeric cytoskeletal fiber; GO:0005874 microtubule; GO:0043232 intracellular non-membrane-bounded organelle; GO:0044430 cytoskeletal part; GO:0005737 cytoplasm; GO:0031982 vesicle; GO:0044446 intracellular organelle part; GO:0099512 supramolecular fiber; GO:0044424 intracellular part; GO:0005623 cell; GO:0099080 supramolecular complex; GO:0044422 o…	GO:1901265 nucleoside phosphate binding; GO:0001882 nucleoside binding; GO:0043167 ion binding; GO:0016817 hydrolase activity, acting on acid anhydrides; GO:0016787 hydrolase activity; GO:0005515 protein binding; GO:0000166 nucleotide binding; GO:0017111 nucleoside-triphosphatase activity; GO:1901363 heterocyclic compound binding; GO:0097159 organic cyclic compound binding; GO:0032549 ribonucleos…	K07374	TUBA; tubulin alpha	hsa04145 Phagosome; hsa04210 Apoptosis; hsa04530 Tight junction; hsa04540 Gap junction; hsa05130 Pathogenic Escherichia coli infection	IPR003008; IPR023123; IPR008280; IPR018316;	Tubulin/FtsZ, GTPase domain; Tubulin, C-terminal; Tubulin/FtsZ, C-terminal; Tubulin/FtsZ, 2-layer sandwich domain;
Q13433	Zinc transporter ZIP6 OS=Homo sapiens OX=9606 GN=SLC39A6 PE=1 SV=3	1.679	Up	0.006337	SLC39A6	85.046	2.9	2	2	2	1.33	0.792		0.778	plasma membrane	GO:0065008 regulation of biological quality; GO:0055076 transition metal ion homeostasis; GO:0072503 cellular divalent inorganic cation homeostasis; GO:0034220 ion transmembrane transport; GO:0072511 divalent inorganic cation transport; GO:0030001 metal ion transport; GO:0030003 cellular cation homeostasis; GO:0044699 single-organism process; GO:0055082 cellular chemical homeostasis; GO:0055069 z…	GO:0031252 cell leading edge; GO:0043229 intracellular organelle; GO:0016020 membrane; GO:0042995 cell projection; GO:0031226 intrinsic component of plasma membrane; GO:0005783 endoplasmic reticulum; GO:0071944 cell periphery; GO:0005737 cytoplasm; GO:0031224 intrinsic component of membrane; GO:0012505 endomembrane system; GO:0044424 intracellular part; GO:0005887 integral component of plasma mem…	GO:0046873 metal ion transmembrane transporter activity; GO:0072509 divalent inorganic cation transmembrane transporter activity; GO:0015075 ion transmembrane transporter activity; GO:0005385 zinc ion transmembrane transporter activity; GO:0046915 transition metal ion transmembrane transporter activity; GO:0022892 substrate-specific transporter activity; GO:0022890 inorganic cation transmembrane …	K14712	SLC39A6, LIV1, ZIP6; solute carrier family 39 (zinc transporter), member 6
Q8WVY7	Ubiquitin-like domain-containing CTD phosphatase 1 OS=Homo sapiens OX=9606 GN=UBLCP1 PE=1 SV=2	0.558	Down	0.00085521	UBLCP1	36.804	13.2	4	5	4	0.752	1.347	0.56	0.927	cytoplasm	GO:0044267 cellular protein metabolic process; GO:0044238 primary metabolic process; GO:0006470 protein dephosphorylation; GO:0016311 dephosphorylation; GO:0044237 cellular metabolic process; GO:0006796 phosphate-containing compound metabolic process; GO:0071704 organic substance metabolic process; GO:0008152 metabolic process; GO:0006793 phosphorus metabolic process; GO:0044260 cellular macromol…	GO:0043229 intracellular organelle; GO:0043232 intracellular non-membrane-bounded organelle; GO:0044446 intracellular organelle part; GO:0031981 nuclear lumen; GO:0044424 intracellular part; GO:0005730 nucleolus; GO:0005623 cell; GO:0044422 organelle part; GO:0043228 non-membrane-bounded organelle; GO:0043231 intracellular membrane-bounded organelle; GO:0043226 organelle; GO:0031974 membrane-encl…	GO:0042578 phosphoric ester hydrolase activity; GO:0003824 catalytic activity; GO:0004722 protein serine/threonine phosphatase activity; GO:0016791 phosphatase activity; GO:0005488 binding; GO:0016788 hydrolase activity, acting on ester bonds; GO:0016787 hydrolase activity; GO:0005515 protein binding; GO:0004721 phosphoprotein phosphatase activity;	K17618	UBLCP1; ubiquitin-like domain-containing CTD phosphatase 1 [EC:3.1.3.16]		IPR029071; IPR000626; IPR004274; IPR011943; IPR023214;	Ubiquitin-related domain; Ubiquitin domain; FCP1 homology domain; HAD-superfamily hydrolase, subfamily IIID; HAD-like domain;
P17931	Galectin-3 OS=Homo sapiens OX=9606 GN=LGALS3 PE=1 SV=5	0.556	Down	0.0039021	LGALS3	26.152	20	5	5	5	0.648	1.166		1.044	cytoplasm,nucleus	GO:0060627 regulation of vesicle-mediated transport; GO:0002694 regulation of leukocyte activation; GO:0030335 positive regulation of cell migration; GO:0010941 regulation of cell death; GO:0045321 leukocyte activation; GO:0032944 regulation of mononuclear cell proliferation; GO:2001189 negative regulation of T cell activation via T cell receptor contact with antigen bound to MHC molecule on anti…	GO:0016020 membrane; GO:0005615 extracellular space; GO:0044421 extracellular region part; GO:0031410 cytoplasmic vesicle; GO:0031090 organelle membrane; GO:0071944 cell periphery; GO:0031982 vesicle; GO:0005737 cytoplasm; GO:0044433 cytoplasmic vesicle part; GO:0032991 macromolecular complex; GO:0044424 intracellular part; GO:0005623 cell; GO:0044422 organelle part; GO:0005740 mitochondrial enve…	GO:0097159 organic cyclic compound binding; GO:1901363 heterocyclic compound binding; GO:0003723 RNA binding; GO:0019865 immunoglobulin binding; GO:0043236 laminin binding; GO:0005488 binding; GO:0003676 nucleic acid binding; GO:0044877 macromolecular complex binding; GO:0030246 carbohydrate binding; GO:0005515 protein binding; GO:0050840 extracellular matrix binding; GO:0042056 chemoattractant a…	K06831	LGALS3; galectin-3		IPR001079; IPR013320;	Galectin, carbohydrate recognition domain; Concanavalin A-like lectin/glucanase domain;
Q08170	Serine/arginine-rich splicing factor 4 OS=Homo sapiens OX=9606 GN=SRSF4 PE=1 SV=2	1.723	Up	0.0108623	SRSF4	56.678	12.3	7	10	3	1.621	0.941	0.686	0.586	nucleus	GO:0050658 RNA transport; GO:0097659 nucleic acid-templated transcription; GO:0050686 negative regulation of mRNA processing; GO:0009058 biosynthetic process; GO:0051168 nuclear export; GO:0051169 nuclear transport; GO:0051253 negative regulation of RNA metabolic process; GO:1903312 negative regulation of mRNA metabolic process; GO:0044237 cellular metabolic process; GO:0015031 protein transport;…	GO:0043229 intracellular organelle; GO:0044446 intracellular organelle part; GO:0031981 nuclear lumen; GO:0044424 intracellular part; GO:0016604 nuclear body; GO:0005623 cell; GO:0044422 organelle part; GO:0043231 intracellular membrane-bounded organelle; GO:0043226 organelle; GO:0031974 membrane-enclosed lumen; GO:0005634 nucleus; GO:0005654 nucleoplasm; GO:0070013 intracellular organelle lumen;…	GO:0097159 organic cyclic compound binding; GO:1901363 heterocyclic compound binding; GO:0003729 mRNA binding; GO:0003723 RNA binding; GO:1901265 nucleoside phosphate binding; GO:0005488 binding; GO:0003676 nucleic acid binding; GO:1990825 sequence-specific mRNA binding; GO:0005515 protein binding; GO:0000166 nucleotide binding; GO:0036094 small molecule binding;	K12893	SFRS4_5_6; splicing factor, arginine/serine-rich 4/5/6	hsa03040 Spliceosome; hsa05168 Herpes simplex virus 1 infection	IPR000504; IPR012677;	RNA recognition motif domain; Nucleotide-binding alpha-beta plait domain;
O95757	Heat shock 70 kDa protein 4L OS=Homo sapiens OX=9606 GN=HSPA4L PE=1 SV=3	0.548	Down	0.042523	HSPA4L	94.511	6.1	4	5	2	0.723	1.319		1.041	cytoplasm	GO:0006457 protein folding; GO:0006986 response to unfolded protein; GO:0035966 response to topologically incorrect protein; GO:0042221 response to chemical; GO:0006950 response to stress; GO:0010033 response to organic substance; GO:0050896 response to stimulus; GO:0009987 cellular process;	GO:0043226 organelle; GO:0043231 intracellular membrane-bounded organelle; GO:0043229 intracellular organelle; GO:0005634 nucleus; GO:0044464 cell part; GO:0005622 intracellular; GO:0005737 cytoplasm; GO:0044424 intracellular part; GO:0005829 cytosol; GO:0043227 membrane-bounded organelle; GO:0005623 cell; GO:0044444 cytoplasmic part;	GO:0005524 ATP binding; GO:1901265 nucleoside phosphate binding; GO:0001882 nucleoside binding; GO:0043167 ion binding; GO:0000166 nucleotide binding; GO:0097159 organic cyclic compound binding; GO:1901363 heterocyclic compound binding; GO:0032549 ribonucleoside binding; GO:0097367 carbohydrate derivative binding; GO:0032553 ribonucleotide binding; GO:0005488 binding; GO:0032550 purine ribonucleo…	K09485	HSP110; heat shock protein 110kDa	hsa04141 Protein processing in endoplasmic reticulum	IPR029048; IPR029047;	Heat shock protein 70kD, C-terminal domain; Heat shock protein 70kD, peptide-binding domain;
P31689	DnaJ homolog subfamily A member 1 OS=Homo sapiens OX=9606 GN=DNAJA1 PE=1 SV=2	0.555	Down	0.0037842	DNAJA1	44.868	12.6	5	5	5	0.788	1.419		0.786	cytoplasm	GO:0044700 single organism signaling; GO:1905258 regulation of nitrosative stress-induced intrinsic apoptotic signaling pathway; GO:0032872 regulation of stress-activated MAPK cascade; GO:0010941 regulation of cell death; GO:0022414 reproductive process; GO:0043506 regulation of JUN kinase activity; GO:0071900 regulation of protein serine/threonine kinase activity; GO:0035966 response to topologi…	GO:0016020 membrane; GO:0042175 nuclear outer membrane-endoplasmic reticulum membrane network; GO:0044421 extracellular region part; GO:0005783 endoplasmic reticulum; GO:0031982 vesicle; GO:0005737 cytoplasm; GO:0044424 intracellular part; GO:0005623 cell; GO:0098562 cytoplasmic side of membrane; GO:0044422 organelle part; GO:0043228 non-membrane-bounded organelle; GO:0005856 cytoskeleton; GO:007…	GO:0055131 C3HC4-type RING finger domain binding; GO:1901265 nucleoside phosphate binding; GO:0031625 ubiquitin protein ligase binding; GO:0005102 receptor binding; GO:0060589 nucleoside-triphosphatase regulator activity; GO:0005515 protein binding; GO:0098772 molecular function regulator; GO:0030544 Hsp70 protein binding; GO:1901363 heterocyclic compound binding; GO:0097159 organic cyclic compou…	K09502	DNAJA1; DnaJ homolog subfamily A member 1	hsa04141 Protein processing in endoplasmic reticulum	IPR008971; IPR002939; IPR001623; IPR001305;	HSP40/DnaJ peptide-binding; Chaperone DnaJ, C-terminal; DnaJ domain; Heat shock protein DnaJ, cysteine-rich domain;
Q9Y678	Coatomer subunit gamma-1 OS=Homo sapiens OX=9606 GN=COPG1 PE=1 SV=1	0.616	Down	0.000161818	COPG1	97.717	8.6	8	9	7	0.719	1.167	0.465	1.036	cytoplasm	GO:0072384 organelle transport along microtubule; GO:0051640 organelle localization; GO:0046907 intracellular transport; GO:0048193 Golgi vesicle transport; GO:0044699 single-organism process; GO:0015031 protein transport; GO:0030705 cytoskeleton-dependent intracellular transport; GO:0099111 microtubule-based transport; GO:0051234 establishment of localization; GO:0010970 transport along microtub…	GO:0016020 membrane; GO:0005783 endoplasmic reticulum; GO:0042175 nuclear outer membrane-endoplasmic reticulum membrane network; GO:0031090 organelle membrane; GO:0031410 cytoplasmic vesicle; GO:0098796 membrane protein complex; GO:0030137 COPI-coated vesicle; GO:0030660 Golgi-associated vesicle membrane; GO:0005737 cytoplasm; GO:0031982 vesicle; GO:0044433 cytoplasmic vesicle part; GO:0032991 ma…	GO:0005515 protein binding; GO:0005198 structural molecule activity; GO:0005488 binding;	K17267	COPG; coatomer subunit gamma		IPR013040; IPR011989; IPR002553; IPR032154; IPR016024; IPR015873; IPR009028; IPR013041;	Coatomer, gamma subunit, appendage, Ig-like subdomain; Armadillo-like helical; Clathrin/coatomer adaptor, adaptin-like, N-terminal; Coatomer subunit gamma, C-terminal; Armadillo-type fold; Clathrin alpha-adaptin/coatomer adaptor, appendage, C-terminal subdomain; Coatomer/calthrin adaptor appendage, C-terminal subdomain; Coatomer/clathrin adaptor appendage, Ig-like subdomain;
P10412	Histone H1.4 OS=Homo sapiens OX=9606 GN=H1-4 PE=1 SV=2	1.661	Up	0.0124005	H1-4	21.865	34.2	9	16	4	0.51	0.307		1.955	nucleus	GO:0044085 cellular component biogenesis; GO:0051253 negative regulation of RNA metabolic process; GO:0044237 cellular metabolic process; GO:0032259 methylation; GO:2001141 regulation of RNA biosynthetic process; GO:0008152 metabolic process; GO:0008213 protein alkylation; GO:0006334 nucleosome assembly; GO:0022607 cellular component assembly; GO:0065003 macromolecular complex assembly; GO:001055…	GO:0044421 extracellular region part; GO:0031982 vesicle; GO:0032991 macromolecular complex; GO:0044424 intracellular part; GO:0005623 cell; GO:0000792 heterochromatin; GO:0044422 organelle part; GO:0044427 chromosomal part; GO:0043228 non-membrane-bounded organelle; GO:0031974 membrane-enclosed lumen; GO:0070062 extracellular exosome; GO:0070013 intracellular organelle lumen; GO:0044454 nuclear …	GO:0097159 organic cyclic compound binding; GO:1901363 heterocyclic compound binding; GO:0003677 DNA binding; GO:0003723 RNA binding; GO:0005515 protein binding; GO:0003682 chromatin binding; GO:0031490 chromatin DNA binding; GO:0005488 binding; GO:0003676 nucleic acid binding;	K11275	H1_5; histone H1/5		IPR011991; IPR005818;	Winged helix-turn-helix DNA-binding domain; Linker histone H1/H5, domain H15;
Q8N543	Prolyl 3-hydroxylase OGFOD1 OS=Homo sapiens OX=9606 GN=OGFOD1 PE=1 SV=1	0.638	Down	0.0135616	OGFOD1	63.245	5.5	3	3	3	0.662	1.038		1.187	nucleus	GO:0044085 cellular component biogenesis; GO:0050794 regulation of cellular process; GO:0016043 cellular component organization; GO:0022613 ribonucleoprotein complex biogenesis; GO:0022618 ribonucleoprotein complex assembly; GO:0060255 regulation of macromolecule metabolic process; GO:0010608 posttranscriptional regulation of gene expression; GO:0006449 regulation of translational termination; GO…	GO:0010494 cytoplasmic stress granule; GO:0043229 intracellular organelle; GO:0043232 intracellular non-membrane-bounded organelle; GO:0005737 cytoplasm; GO:0032991 macromolecular complex; GO:0044424 intracellular part; GO:0005829 cytosol; GO:0005623 cell; GO:0036464 cytoplasmic ribonucleoprotein granule; GO:0043228 non-membrane-bounded organelle; GO:0043231 intracellular membrane-bounded organel…	GO:0019842 vitamin binding; GO:0005506 iron ion binding; GO:0031418 L-ascorbic acid binding; GO:0031543 peptidyl-proline dioxygenase activity; GO:0043167 ion binding; GO:0043177 organic acid binding; GO:0016705 oxidoreductase activity, acting on paired donors, with incorporation or reduction of molecular oxygen; GO:0016706 oxidoreductase activity, acting on paired donors, with incorporation or re…				IPR006620; IPR019601; IPR005123;	Prolyl 4-hydroxylase, alpha subunit; Oxoglutarate/iron-dependent oxygenase, C-terminal degradation domain; Oxoglutarate/iron-dependent dioxygenase;
Q99720	Sigma non-opioid intracellular receptor 1 OS=Homo sapiens OX=9606 GN=SIGMAR1 PE=1 SV=1	1.725	Up	0.0047982	SIGMAR1	25.127	6.7	2	3	2	1.211	0.702		0.966	extracellular	GO:0044700 single organism signaling; GO:0044085 cellular component biogenesis; GO:0050794 regulation of cellular process; GO:0016043 cellular component organization; GO:0044707 single-multicellular organism process; GO:0010941 regulation of cell death; GO:0051260 protein homooligomerization; GO:0043067 regulation of programmed cell death; GO:0043523 regulation of neuron apoptotic process; GO:004…	GO:0016020 membrane; GO:0019867 outer membrane; GO:0031090 organelle membrane; GO:0005737 cytoplasm; GO:0005887 integral component of plasma membrane; GO:0005623 cell; GO:0044422 organelle part; GO:0005640 nuclear outer membrane; GO:0043228 non-membrane-bounded organelle; GO:0031965 nuclear membrane; GO:0098590 plasma membrane region; GO:0005622 intracellular; GO:0014069 postsynaptic density; GO:…	GO:0038023 signaling receptor activity; GO:0008528 G-protein coupled peptide receptor activity; GO:0004985 opioid receptor activity; GO:0060089 molecular transducer activity; GO:0004872 receptor activity; GO:0005488 binding; GO:0004930 G-protein coupled receptor activity; GO:0008144 drug binding; GO:0004888 transmembrane signaling receptor activity; GO:0001653 peptide receptor activity; GO:000487…	K20719	SIGMAR1; sigma non-opioid intracellular receptor
Q6IA86	Elongator complex protein 2 OS=Homo sapiens OX=9606 GN=ELP2 PE=1 SV=2	0.633	Down	0.0146438	ELP2	92.499	4	3	3	3	0.826	1.304		0.787	nucleus	GO:0046425 regulation of JAK-STAT cascade; GO:0050794 regulation of cellular process; GO:0006725 cellular aromatic compound metabolic process; GO:0097659 nucleic acid-templated transcription; GO:0060255 regulation of macromolecule metabolic process; GO:0019219 regulation of nucleobase-containing compound metabolic process; GO:0023051 regulation of signaling; GO:0009058 biosynthetic process; GO:00…	GO:0043229 intracellular organelle; GO:0044446 intracellular organelle part; GO:0005737 cytoplasm; GO:0032991 macromolecular complex; GO:0031981 nuclear lumen; GO:0044424 intracellular part; GO:1990234 transferase complex; GO:0005829 cytosol; GO:0005623 cell; GO:0000123 histone acetyltransferase complex; GO:0044422 organelle part; GO:0043231 intracellular membrane-bounded organelle; GO:0043226 or…	GO:0005515 protein binding; GO:0019900 kinase binding; GO:0005488 binding; GO:0019899 enzyme binding; GO:0019901 protein kinase binding;	K11374	ELP2; elongator complex protein 2		IPR017986; IPR015943;	WD40-repeat-containing domain; WD40/YVTN repeat-like-containing domain;
P46013	Proliferation marker protein Ki-67 OS=Homo sapiens OX=9606 GN=MKI67 PE=1 SV=2	1.657	Up	3.2406e-07	MKI67	358.69	7.4	16	17	16	1.438	0.868	0.588	0.627	mitochondria	GO:0031100 animal organ regeneration; GO:0022414 reproductive process; GO:0044699 single-organism process; GO:0010564 regulation of cell cycle process; GO:0044237 cellular metabolic process; GO:0030203 glycosaminoglycan metabolic process; GO:0051783 regulation of nuclear division; GO:0008152 metabolic process; GO:0009408 response to heat; GO:0044702 single organism reproductive process; GO:004317…	GO:0043229 intracellular organelle; GO:0016020 membrane; GO:0043232 intracellular non-membrane-bounded organelle; GO:0044446 intracellular organelle part; GO:0005737 cytoplasm; GO:0031981 nuclear lumen; GO:0044424 intracellular part; GO:0005730 nucleolus; GO:0016604 nuclear body; GO:0005623 cell; GO:0044422 organelle part; GO:0044427 chromosomal part; GO:0043228 non-membrane-bounded organelle; GO…	GO:0003677 DNA binding; GO:0003723 RNA binding; GO:0005524 ATP binding; GO:1901265 nucleoside phosphate binding; GO:0001882 nucleoside binding; GO:0043167 ion binding; GO:0005515 protein binding; GO:0000166 nucleotide binding; GO:1901363 heterocyclic compound binding; GO:0097159 organic cyclic compound binding; GO:0032549 ribonucleoside binding; GO:0097367 carbohydrate derivative binding; GO:0032…	K17582	MKI67; antigen KI-67		IPR008984; IPR000253; IPR029334;	SMAD/FHA domain; Forkhead-associated (FHA) domain; Protein phosphatase 1 binding domain;
Q9BZQ6	ER degradation-enhancing alpha-mannosidase-like protein 3 OS=Homo sapiens OX=9606 GN=EDEM3 PE=1 SV=2	1.693	Up	0.0150205	EDEM3	104.66	3.2	3	3	3	1.283	0.758		0.933	mitochondria	GO:0044700 single organism signaling; GO:0036508 protein alpha-1,2-demannosylation; GO:0043413 macromolecule glycosylation; GO:0006517 protein deglycosylation; GO:0044699 single-organism process; GO:0036503 ERAD pathway; GO:0009058 biosynthetic process; GO:0044237 cellular metabolic process; GO:0030968 endoplasmic reticulum unfolded protein response; GO:0007165 signal transduction; GO:0008152 met…	GO:0005788 endoplasmic reticulum lumen; GO:0043229 intracellular organelle; GO:0016020 membrane; GO:0005783 endoplasmic reticulum; GO:0005737 cytoplasm; GO:0044446 intracellular organelle part; GO:0012505 endomembrane system; GO:0044424 intracellular part; GO:0005623 cell; GO:0044422 organelle part; GO:0043226 organelle; GO:0043231 intracellular membrane-bounded organelle; GO:0031974 membrane-enc…	GO:0015924 mannosyl-oligosaccharide mannosidase activity; GO:0015923 mannosidase activity; GO:0003824 catalytic activity; GO:0005488 binding; GO:0043167 ion binding; GO:0004559 alpha-mannosidase activity; GO:0016798 hydrolase activity, acting on glycosyl bonds; GO:0046872 metal ion binding; GO:0004553 hydrolase activity, hydrolyzing O-glycosyl compounds; GO:0043169 cation binding; GO:0016787 hydr…	K10086	EDEM3; ER degradation enhancer, mannosidase alpha-like 3	hsa04141 Protein processing in endoplasmic reticulum	IPR003137;	PA domain;
O00422	Histone deacetylase complex subunit SAP18 OS=Homo sapiens OX=9606 GN=SAP18 PE=1 SV=1	1.526	Up	0.0029439	SAP18	17.561	19	4	4	4	1.184	0.776		0.904	nucleus	GO:0010941 regulation of cell death; GO:0000381 regulation of alternative mRNA splicing, via spliceosome; GO:0097659 nucleic acid-templated transcription; GO:0050686 negative regulation of mRNA processing; GO:0009058 biosynthetic process; GO:0051253 negative regulation of RNA metabolic process; GO:1903312 negative regulation of mRNA metabolic process; GO:0044237 cellular metabolic process; GO:200…	GO:0043229 intracellular organelle; GO:0044446 intracellular organelle part; GO:0005737 cytoplasm; GO:0032991 macromolecular complex; GO:0031981 nuclear lumen; GO:0044424 intracellular part; GO:0005829 cytosol; GO:0016604 nuclear body; GO:0005623 cell; GO:0000118 histone deacetylase complex; GO:0044422 organelle part; GO:0031974 membrane-enclosed lumen; GO:0043226 organelle; GO:0043231 intracellu…	GO:0003723 RNA binding; GO:0003714 transcription corepressor activity; GO:0016787 hydrolase activity; GO:0005515 protein binding; GO:0003712 transcription cofactor activity; GO:1901363 heterocyclic compound binding; GO:0097159 organic cyclic compound binding; GO:0004407 histone deacetylase activity; GO:0033558 protein deacetylase activity; GO:0003824 catalytic activity; GO:0005488 binding; GO:000…	K14324	SAP18; histone deacetylase complex subunit SAP18	hsa03013 RNA transport; hsa03015 mRNA surveillance pathway
Q02809	Procollagen-lysine,2-oxoglutarate 5-dioxygenase 1 OS=Homo sapiens OX=9606 GN=PLOD1 PE=1 SV=2	1.544	Up	0.00161948	PLOD1	83.549	4.3	3	3	3	1.249	0.809		0.773	extracellular	GO:0016053 organic acid biosynthetic process; GO:0009628 response to abiotic stimulus; GO:0044267 cellular protein metabolic process; GO:0009066 aspartate family amino acid metabolic process; GO:0042398 cellular modified amino acid biosynthetic process; GO:0044699 single-organism process; GO:0009058 biosynthetic process; GO:0050896 response to stimulus; GO:1901566 organonitrogen compound biosynth…	GO:0043229 intracellular organelle; GO:0016020 membrane; GO:0044421 extracellular region part; GO:0042175 nuclear outer membrane-endoplasmic reticulum membrane network; GO:0005783 endoplasmic reticulum; GO:0030867 rough endoplasmic reticulum membrane; GO:0098588 bounding membrane of organelle; GO:0031090 organelle membrane; GO:0005791 rough endoplasmic reticulum; GO:0031982 vesicle; GO:0044446 in…	GO:0019842 vitamin binding; GO:0005506 iron ion binding; GO:0070815 peptidyl-lysine 5-dioxygenase activity; GO:0031418 L-ascorbic acid binding; GO:0046983 protein dimerization activity; GO:0043167 ion binding; GO:0043177 organic acid binding; GO:0016705 oxidoreductase activity, acting on paired donors, with incorporation or reduction of molecular oxygen; GO:0005515 protein binding; GO:0016706 oxi…	K00473	PLOD1; procollagen-lysine,2-oxoglutarate 5-dioxygenase 1 [EC:1.14.11.4]	hsa00310 Lysine degradation; hsa01100 Metabolic pathways	IPR006620; IPR005123; IPR029044;	Prolyl 4-hydroxylase, alpha subunit; Oxoglutarate/iron-dependent dioxygenase; Nucleotide-diphospho-sugar transferases;
P29401	Transketolase OS=Homo sapiens OX=9606 GN=TKT PE=1 SV=3	0.615	Down	0.00163522	TKT	67.877	17.5	10	14	10	0.729	1.185	1.721	1.09	cytoplasm	GO:0006739 NADP metabolic process; GO:0016051 carbohydrate biosynthetic process; GO:0019362 pyridine nucleotide metabolic process; GO:0040008 regulation of growth; GO:0006725 cellular aromatic compound metabolic process; GO:0046496 nicotinamide nucleotide metabolic process; GO:0009117 nucleotide metabolic process; GO:0044699 single-organism process; GO:0009058 biosynthetic process; GO:0046364 mon…	GO:0044421 extracellular region part; GO:0031982 vesicle; GO:0005737 cytoplasm; GO:0044424 intracellular part; GO:0016604 nuclear body; GO:0005623 cell; GO:0044422 organelle part; GO:0070062 extracellular exosome; GO:0031974 membrane-enclosed lumen; GO:0005654 nucleoplasm; GO:0070013 intracellular organelle lumen; GO:0016607 nuclear speck; GO:0043209 myelin sheath; GO:0005622 intracellular; GO:00…	GO:0042802 identical protein binding; GO:0003824 catalytic activity; GO:0042803 protein homodimerization activity; GO:0005488 binding; GO:0016744 transferase activity, transferring aldehyde or ketonic groups; GO:0043167 ion binding; GO:0046983 protein dimerization activity; GO:0043169 cation binding; GO:0046872 metal ion binding; GO:0005515 protein binding; GO:0016740 transferase activity; GO:004…	K00615	E2.2.1.1, tktA, tktB; transketolase [EC:2.2.1.1]	hsa00030 Pentose phosphate pathway; hsa01100 Metabolic pathways; hsa01200 Carbon metabolism; hsa01230 Biosynthesis of amino acids	IPR005474; IPR009014; IPR033248; IPR005475; IPR029061;	Transketolase, N-terminal; Transketolase C-terminal/Pyruvate-ferredoxin oxidoreductase domain II; Transketolase, C-terminal domain; Transketolase-like, pyrimidine-binding domain; Thiamin diphosphate-binding fold;
Q96ME1	F-box/LRR-repeat protein 18 OS=Homo sapiens OX=9606 GN=FBXL18 PE=1 SV=2	0.531	Down	0.0409	FBXL18	88.34	2.5	2	2	2	0.631	1.188		1.069	plasma membrane	GO:0051603 proteolysis involved in cellular protein catabolic process; GO:0044257 cellular protein catabolic process; GO:0044267 cellular protein metabolic process; GO:0044237 cellular metabolic process; GO:0010498 proteasomal protein catabolic process; GO:0000209 protein polyubiquitination; GO:0071704 organic substance metabolic process; GO:0008152 metabolic process; GO:0044248 cellular cataboli…	GO:0044464 cell part; GO:0005622 intracellular; GO:0005737 cytoplasm; GO:0044424 intracellular part; GO:0005829 cytosol; GO:0005623 cell; GO:0044444 cytoplasmic part;	GO:0005515 protein binding; GO:0019787 ubiquitin-like protein transferase activity; GO:0003824 catalytic activity; GO:0016740 transferase activity; GO:0005488 binding; GO:0004842 ubiquitin-protein transferase activity;	K10284	FBXL18; F-box and leucine-rich repeat protein 18		IPR001810; IPR032675;	F-box domain; Leucine-rich repeat domain, L domain-like;
P10515	Dihydrolipoyllysine-residue acetyltransferase component of pyruvate dehydrogenase complex, mitochondrial OS=Homo sapiens OX=9606 GN=DLAT PE=1 SV=3	1.658	Up	0.029203	DLAT	68.996	3.9	3	3	3	1.285	0.775	0.834	1.451	mitochondria	GO:0051188 cofactor biosynthetic process; GO:0010510 regulation of acetyl-CoA biosynthetic process from pyruvate; GO:0044699 single-organism process; GO:0009058 biosynthetic process; GO:0019216 regulation of lipid metabolic process; GO:0044237 cellular metabolic process; GO:0035384 thioester biosynthetic process; GO:0044272 sulfur compound biosynthetic process; GO:0006085 acetyl-CoA biosynthetic …	GO:0005759 mitochondrial matrix; GO:0043229 intracellular organelle; GO:0044429 mitochondrial part; GO:0005737 cytoplasm; GO:0044446 intracellular organelle part; GO:0032991 macromolecular complex; GO:0044424 intracellular part; GO:0045254 pyruvate dehydrogenase complex; GO:0005623 cell; GO:0005739 mitochondrion; GO:0044422 organelle part; GO:0031974 membrane-enclosed lumen; GO:0043226 organelle;…	GO:0016417 S-acyltransferase activity; GO:0004742 dihydrolipoyllysine-residue acetyltransferase activity; GO:0016746 transferase activity, transferring acyl groups; GO:0003824 catalytic activity; GO:0005488 binding; GO:0016418 S-acetyltransferase activity; GO:0005515 protein binding; GO:0016747 transferase activity, transferring acyl groups other than amino-acyl groups; GO:0030523 dihydrolipoamid…	K00627	DLAT, aceF, pdhC; pyruvate dehydrogenase E2 component (dihydrolipoamide acetyltransferase) [EC:2.3.1.12]	hsa00010 Glycolysis / Gluconeogenesis; hsa00020 Citrate cycle (TCA cycle); hsa00620 Pyruvate metabolism; hsa01100 Metabolic pathways; hsa01200 Carbon metabolism	IPR004167; IPR001078; IPR011053; IPR000089; IPR023213;	E3-binding domain; 2-oxoacid dehydrogenase acyltransferase, catalytic domain; Single hybrid motif; Biotin/lipoyl attachment; Chloramphenicol acetyltransferase-like domain;
Q86V21	Acetoacetyl-CoA synthetase OS=Homo sapiens OX=9606 GN=AACS PE=1 SV=1	0.373	Down	0.00033629	AACS	75.143	2.5	2	2	2	0.583	1.561		0.783	cytoplasm	GO:0065008 regulation of biological quality; GO:0048732 gland development; GO:0042593 glucose homeostasis; GO:0050796 regulation of insulin secretion; GO:0044255 cellular lipid metabolic process; GO:0002793 positive regulation of peptide secretion; GO:0009749 response to glucose; GO:0044237 cellular metabolic process; GO:0009605 response to external stimulus; GO:0008152 metabolic process; GO:0032…	GO:0044464 cell part; GO:0005622 intracellular; GO:0005737 cytoplasm; GO:0044424 intracellular part; GO:0005623 cell; GO:0005829 cytosol; GO:0044444 cytoplasmic part;	GO:0030729 acetoacetate-CoA ligase activity; GO:0005524 ATP binding; GO:1901265 nucleoside phosphate binding; GO:0001882 nucleoside binding; GO:0043167 ion binding; GO:0016874 ligase activity; GO:0005515 protein binding; GO:0047760 butyrate-CoA ligase activity; GO:0016877 ligase activity, forming carbon-sulfur bonds; GO:0000166 nucleotide binding; GO:0097159 organic cyclic compound binding; GO:19…	K01907	AACS, acsA; acetoacetyl-CoA synthetase [EC:6.2.1.16]	hsa00280 Valine, leucine and isoleucine degradation; hsa00650 Butanoate metabolism; hsa01100 Metabolic pathways	IPR032387; IPR000873;	Acetyl-coenzyme A synthetase, N-terminal domain; AMP-dependent synthetase/ligase;
Q86UP2	Kinectin OS=Homo sapiens OX=9606 GN=KTN1 PE=1 SV=1	1.584	Up	6.1605e-10	KTN1	156.27	14.1	18	18	18	1.248	0.788	0.999	1.167	endoplasmic reticulum	GO:0044763 single-organism cellular process; GO:0007018 microtubule-based movement; GO:0006928 movement of cell or subcellular component; GO:0044699 single-organism process; GO:0009987 cellular process; GO:0007017 microtubule-based process;	GO:0043229 intracellular organelle; GO:0016020 membrane; GO:0042175 nuclear outer membrane-endoplasmic reticulum membrane network; GO:0031226 intrinsic component of plasma membrane; GO:0005783 endoplasmic reticulum; GO:0071944 cell periphery; GO:0044446 intracellular organelle part; GO:0005737 cytoplasm; GO:0031224 intrinsic component of membrane; GO:0012505 endomembrane system; GO:0044424 intrac…	GO:0097159 organic cyclic compound binding; GO:1901363 heterocyclic compound binding; GO:0050839 cell adhesion molecule binding; GO:0003723 RNA binding; GO:0008092 cytoskeletal protein binding; GO:0019894 kinesin binding; GO:0005488 binding; GO:0045296 cadherin binding; GO:0003676 nucleic acid binding; GO:0005515 protein binding;	K17975	KTN1; kinectin
P55283	Cadherin-4 OS=Homo sapiens OX=9606 GN=CDH4 PE=2 SV=2	2.596	Up	0.00021954	CDH4	100.28	2.7	3	3	3	1.69	0.651		0.629	plasma membrane	GO:0065008 regulation of biological quality; GO:0045666 positive regulation of neuron differentiation; GO:0048666 neuron development; GO:0048869 cellular developmental process; GO:0045216 cell-cell junction organization; GO:0032989 cellular component morphogenesis; GO:0022008 neurogenesis; GO:0044699 single-organism process; GO:0045927 positive regulation of growth; GO:0001558 regulation of cell …	GO:0016020 membrane; GO:0031226 intrinsic component of plasma membrane; GO:0044459 plasma membrane part; GO:0044425 membrane part; GO:0044464 cell part; GO:0071944 cell periphery; GO:0031224 intrinsic component of membrane; GO:0005887 integral component of plasma membrane; GO:0005623 cell; GO:0016021 integral component of membrane; GO:0005886 plasma membrane;	GO:0046872 metal ion binding; GO:0043169 cation binding; GO:0005509 calcium ion binding; GO:0005488 binding; GO:0043167 ion binding;	K06797	CDH4; cadherin 4, type 1, R-cadherin	hsa04514 Cell adhesion molecules (CAMs)	IPR015919; IPR027397; IPR000233; IPR014868; IPR002126;	Cadherin-like; Catenin binding domain; Cadherin, cytoplasmic domain; Cadherin prodomain; Cadherin;
Q9UNS1	Protein timeless homolog OS=Homo sapiens OX=9606 GN=TIMELESS PE=1 SV=2	0.651	Down	0.0138422	TIMELESS	138.66	5.4	5	5	5	0.959	1.472	1.147	0.622	nucleus	GO:0072718 response to cisplatin; GO:0097659 nucleic acid-templated transcription; GO:0030323 respiratory tube development; GO:1904975 response to bleomycin; GO:0044237 cellular metabolic process; GO:0048754 branching morphogenesis of an epithelial tube; GO:0008152 metabolic process; GO:0051606 detection of stimulus; GO:0009719 response to endogenous stimulus; GO:0044770 cell cycle phase transiti…	GO:0043229 intracellular organelle; GO:0043232 intracellular non-membrane-bounded organelle; GO:0044446 intracellular organelle part; GO:0031981 nuclear lumen; GO:0044424 intracellular part; GO:0005623 cell; GO:0044422 organelle part; GO:0044427 chromosomal part; GO:0043228 non-membrane-bounded organelle; GO:0043231 intracellular membrane-bounded organelle; GO:0043226 organelle; GO:0031974 membra…	GO:0005515 protein binding; GO:0042802 identical protein binding; GO:0046982 protein heterodimerization activity; GO:0042803 protein homodimerization activity; GO:0005488 binding; GO:0046983 protein dimerization activity;	K03155	TIMELESS; timeless		IPR007725; IPR006906;	Timeless C-terminal; Timeless protein;
Q9C004	Protein sprouty homolog 4 OS=Homo sapiens OX=9606 GN=SPRY4 PE=1 SV=2	1.518	Up	0.030975	SPRY4	32.541	9	2	2	2	1.195	0.787		0.906	cytoplasm	GO:0050794 regulation of cellular process; GO:0044707 single-multicellular organism process; GO:0009968 negative regulation of signal transduction; GO:0060255 regulation of macromolecule metabolic process; GO:0031399 regulation of protein modification process; GO:0023051 regulation of signaling; GO:0044699 single-organism process; GO:0048523 negative regulation of cellular process; GO:0048519 neg…	GO:0031252 cell leading edge; GO:0016020 membrane; GO:0042995 cell projection; GO:0071944 cell periphery; GO:0030054 cell junction; GO:0032587 ruffle membrane; GO:0005737 cytoplasm; GO:0070161 anchoring junction; GO:0044424 intracellular part; GO:0044463 cell projection part; GO:0005623 cell; GO:0005886 plasma membrane; GO:0044459 plasma membrane part; GO:0098590 plasma membrane region; GO:000592…	GO:0005515 protein binding; GO:0005488 binding;	K17385	SPRY4; protein sprouty homolog 4
Q9NWH9	SAFB-like transcription modulator OS=Homo sapiens OX=9606 GN=SLTM PE=1 SV=2	1.545	Up	0.0023222	SLTM	117.15	7.7	6	7	6	1.197	0.775		0.823	nucleus	GO:0050794 regulation of cellular process; GO:0006725 cellular aromatic compound metabolic process; GO:0097659 nucleic acid-templated transcription; GO:0060255 regulation of macromolecule metabolic process; GO:0019219 regulation of nucleobase-containing compound metabolic process; GO:0044699 single-organism process; GO:0009058 biosynthetic process; GO:0044237 cellular metabolic process; GO:007170…	GO:0043229 intracellular organelle; GO:0044446 intracellular organelle part; GO:0031981 nuclear lumen; GO:0044424 intracellular part; GO:0016604 nuclear body; GO:0005623 cell; GO:0044422 organelle part; GO:0043226 organelle; GO:0043231 intracellular membrane-bounded organelle; GO:0031974 membrane-enclosed lumen; GO:0005654 nucleoplasm; GO:0005634 nucleus; GO:0070013 intracellular organelle lumen;…	GO:0097159 organic cyclic compound binding; GO:1901363 heterocyclic compound binding; GO:0003677 DNA binding; GO:0003723 RNA binding; GO:1901265 nucleoside phosphate binding; GO:0003690 double-stranded DNA binding; GO:0005488 binding; GO:0003676 nucleic acid binding; GO:0000166 nucleotide binding; GO:0043565 sequence-specific DNA binding; GO:0036094 small molecule binding;				IPR003034; IPR000504; IPR012677;	SAP domain; RNA recognition motif domain; Nucleotide-binding alpha-beta plait domain;
Q12792	Twinfilin-1 OS=Homo sapiens OX=9606 GN=TWF1 PE=1 SV=3	0.663	Down	0.0033974	TWF1	40.282	11.1	5	5	4	0.882	1.33	0.473	0.793	cytoplasm	GO:0030833 regulation of actin filament polymerization; GO:0065008 regulation of biological quality; GO:0030835 negative regulation of actin filament depolymerization; GO:0051129 negative regulation of cellular component organization; GO:0044699 single-organism process; GO:0030832 regulation of actin filament length; GO:0051693 actin filament capping; GO:0042989 sequestering of actin monomers; GO…	GO:0016020 membrane; GO:0030054 cell junction; GO:0071944 cell periphery; GO:0030016 myofibril; GO:0032587 ruffle membrane; GO:0005737 cytoplasm; GO:0044424 intracellular part; GO:0099512 supramolecular fiber; GO:0098858 actin-based cell projection; GO:0005911 cell-cell junction; GO:0099080 supramolecular complex; GO:0005623 cell; GO:0043228 non-membrane-bounded organelle; GO:0005856 cytoskeleton…	GO:1901265 nucleoside phosphate binding; GO:0005515 protein binding; GO:1902936 phosphatidylinositol bisphosphate binding; GO:0097159 organic cyclic compound binding; GO:1901363 heterocyclic compound binding; GO:0008092 cytoskeletal protein binding; GO:0003785 actin monomer binding; GO:0032553 ribonucleotide binding; GO:0005546 phosphatidylinositol-4,5-bisphosphate binding; GO:0005488 binding; GO…	K08870	TWF; twinfilin		IPR029006; IPR002108;	ADF-H/Gelsolin-like domain; Actin-depolymerising factor homology domain;
Q9NUQ8	ATP-binding cassette sub-family F member 3 OS=Homo sapiens OX=9606 GN=ABCF3 PE=1 SV=2	0.657	Down	0.00194316	ABCF3	79.744	4.2	3	4	3	0.844	1.284		0.855	cytoplasm	GO:0006950 response to stress; GO:0002252 immune effector process; GO:0098542 defense response to other organism; GO:0002376 immune system process; GO:0044403 symbiosis, encompassing mutualism through parasitism; GO:0043207 response to external biotic stimulus; GO:0044764 multi-organism cellular process; GO:0050896 response to stimulus; GO:0051707 response to other organism; GO:0051704 multi-orga…	GO:0016020 membrane;	GO:0005524 ATP binding; GO:1901265 nucleoside phosphate binding; GO:0001882 nucleoside binding; GO:0043167 ion binding; GO:0016817 hydrolase activity, acting on acid anhydrides; GO:0016787 hydrolase activity; GO:0005515 protein binding; GO:0000166 nucleotide binding; GO:0017111 nucleoside-triphosphatase activity; GO:0016887 ATPase activity; GO:0097159 organic cyclic compound binding; GO:1901363 h…	K06158	ABCF3; ATP-binding cassette, subfamily F, member 3		IPR032781; IPR003593; IPR003439; IPR027417;	ABC-transporter extension domain; AAA+ ATPase domain; ABC transporter-like; P-loop containing nucleoside triphosphate hydrolase;
Q9Y375	Complex I intermediate-associated protein 30, mitochondrial OS=Homo sapiens OX=9606 GN=NDUFAF1 PE=1 SV=2	1.796	Up	0.0129443	NDUFAF1	37.763	8.3	3	3	3	1.248	0.695		0.833	mitochondria	GO:0044085 cellular component biogenesis; GO:0009116 nucleoside metabolic process; GO:0042278 purine nucleoside metabolic process; GO:0009167 purine ribonucleoside monophosphate metabolic process; GO:0009117 nucleotide metabolic process; GO:0044699 single-organism process; GO:0044237 cellular metabolic process; GO:0006796 phosphate-containing compound metabolic process; GO:0008152 metabolic proce…	GO:0016020 membrane; GO:0098800 inner mitochondrial membrane protein complex; GO:0031090 organelle membrane; GO:0098796 membrane protein complex; GO:0005737 cytoplasm; GO:0032991 macromolecular complex; GO:0045271 respiratory chain complex I; GO:0098798 mitochondrial protein complex; GO:0044424 intracellular part; GO:0005747 mitochondrial respiratory chain complex I; GO:0005623 cell; GO:0044455 m…	GO:0005515 protein binding; GO:0051082 unfolded protein binding; GO:0005488 binding;	K18159	NDUFAF1, CIA30; NADH dehydrogenase [ubiquinone] 1 alpha subcomplex assembly factor 1	hsa04714 Thermogenesis	IPR013857; IPR008979;	NADH:ubiquinone oxidoreductase intermediate-associated protein 30; Galactose-binding domain-like;
Q9NRX5	Serine incorporator 1 OS=Homo sapiens OX=9606 GN=SERINC1 PE=1 SV=1	0.608	Down	0.033298	SERINC1	50.494	4	2	3	2	0.63	1.037	0.848	1.291	plasma membrane	GO:0032329 serine transport; GO:0046486 glycerolipid metabolic process; GO:0006643 membrane lipid metabolic process; GO:0008654 phospholipid biosynthetic process; GO:0015807 L-amino acid transport; GO:1904219 positive regulation of CDP-diacylglycerol-serine O-phosphatidyltransferase activity; GO:0044699 single-organism process; GO:0009058 biosynthetic process; GO:0044255 cellular lipid metabolic …	GO:0043229 intracellular organelle; GO:0016020 membrane; GO:0042175 nuclear outer membrane-endoplasmic reticulum membrane network; GO:0005783 endoplasmic reticulum; GO:0044421 extracellular region part; GO:0071944 cell periphery; GO:0044446 intracellular organelle part; GO:0005737 cytoplasm; GO:0031982 vesicle; GO:0031224 intrinsic component of membrane; GO:0012505 endomembrane system; GO:0044424…	GO:0005342 organic acid transmembrane transporter activity; GO:0015179 L-amino acid transmembrane transporter activity; GO:0015075 ion transmembrane transporter activity; GO:1905361 L-serine transporter activity; GO:0022889 serine transmembrane transporter activity; GO:0022892 substrate-specific transporter activity; GO:0005515 protein binding; GO:0015194 L-serine transmembrane transporter activi…	K23544
P42694	Probable helicase with zinc finger domain OS=Homo sapiens OX=9606 GN=HELZ PE=1 SV=2	1.613	Up	0.0135962	HELZ	218.97	2.3	4	4	4	1.25	0.775	5.899	0.979	cytoplasm		GO:0043226 organelle; GO:0043231 intracellular membrane-bounded organelle; GO:0043229 intracellular organelle; GO:0016020 membrane; GO:0005634 nucleus; GO:0044464 cell part; GO:0005622 intracellular; GO:0044424 intracellular part; GO:0043227 membrane-bounded organelle; GO:0005623 cell;	GO:1901265 nucleoside phosphate binding; GO:0016817 hydrolase activity, acting on acid anhydrides; GO:0005515 protein binding; GO:0016787 hydrolase activity; GO:1901363 heterocyclic compound binding; GO:0097159 organic cyclic compound binding; GO:0016462 pyrophosphatase activity; GO:0003824 catalytic activity; GO:0032553 ribonucleotide binding; GO:0005488 binding; GO:0032550 purine ribonucleoside…				IPR000571; IPR011990; IPR027417;	Zinc finger, CCCH-type; Tetratricopeptide-like helical domain; P-loop containing nucleoside triphosphate hydrolase;
Q5T8P6	RNA-binding protein 26 OS=Homo sapiens OX=9606 GN=RBM26 PE=1 SV=3	1.88	Up	0.0075977	RBM26	113.6	2.5	2	3	2	1.41	0.75		0.634	nucleus	GO:0050794 regulation of cellular process; GO:0006725 cellular aromatic compound metabolic process; GO:0031324 negative regulation of cellular metabolic process; GO:0048519 negative regulation of biological process; GO:0048523 negative regulation of cellular process; GO:0010923 negative regulation of phosphatase activity; GO:0044237 cellular metabolic process; GO:0051346 negative regulation of hy…		GO:0097159 organic cyclic compound binding; GO:1901363 heterocyclic compound binding; GO:0003723 RNA binding; GO:1901265 nucleoside phosphate binding; GO:0005488 binding; GO:0003676 nucleic acid binding; GO:0043167 ion binding; GO:0043169 cation binding; GO:0046872 metal ion binding; GO:0005515 protein binding; GO:0000166 nucleotide binding; GO:0036094 small molecule binding;	K13192	RBM26; RNA-binding protein 26		IPR000571; IPR000504; IPR012677; IPR002483;	Zinc finger, CCCH-type; RNA recognition motif domain; Nucleotide-binding alpha-beta plait domain; PWI domain;
Q9NTZ6	RNA-binding protein 12 OS=Homo sapiens OX=9606 GN=RBM12 PE=1 SV=1	0.615	Down	0.0115426	RBM12	97.394	4.7	5	7	5	0.909	1.478	0.963	0.942	cytoplasm,nucleus		GO:0043229 intracellular organelle; GO:0044446 intracellular organelle part; GO:0031981 nuclear lumen; GO:0044424 intracellular part; GO:0005623 cell; GO:0044422 organelle part; GO:0043226 organelle; GO:0043231 intracellular membrane-bounded organelle; GO:0031974 membrane-enclosed lumen; GO:0005654 nucleoplasm; GO:0005634 nucleus; GO:0070013 intracellular organelle lumen; GO:0044464 cell part; GO…	GO:0097159 organic cyclic compound binding; GO:1901363 heterocyclic compound binding; GO:0003723 RNA binding; GO:1901265 nucleoside phosphate binding; GO:0005488 binding; GO:0003676 nucleic acid binding; GO:0005515 protein binding; GO:0000166 nucleotide binding; GO:0036094 small molecule binding;				IPR000504; IPR012677;	RNA recognition motif domain; Nucleotide-binding alpha-beta plait domain;
P06400	Retinoblastoma-associated protein OS=Homo sapiens OX=9606 GN=RB1 PE=1 SV=2	0.636	Down	0.000144867	RB1	106.16	6.9	5	6	5	0.854	1.342	1.663	0.81	nucleus	GO:0044700 single organism signaling; GO:0021700 developmental maturation; GO:1902807 negative regulation of cell cycle G1/S phase transition; GO:0009891 positive regulation of biosynthetic process; GO:0045445 myoblast differentiation; GO:0043353 enucleate erythrocyte differentiation; GO:0044237 cellular metabolic process; GO:0010564 regulation of cell cycle process; GO:0001558 regulation of cell…	GO:0032991 macromolecular complex; GO:0044424 intracellular part; GO:0070603 SWI/SNF superfamily-type complex; GO:0005623 cell; GO:0016604 nuclear body; GO:0044422 organelle part; GO:0044427 chromosomal part; GO:0043228 non-membrane-bounded organelle; GO:0005856 cytoskeleton; GO:0031974 membrane-enclosed lumen; GO:0005654 nucleoplasm; GO:0016605 PML body; GO:0070013 intracellular organelle lumen;…	GO:0003677 DNA binding; GO:0031625 ubiquitin protein ligase binding; GO:0005102 receptor binding; GO:0050681 androgen receptor binding; GO:0005515 protein binding; GO:0051427 hormone receptor binding; GO:0003712 transcription cofactor activity; GO:0019900 kinase binding; GO:0003700 transcription factor activity, sequence-specific DNA binding; GO:0001102 RNA polymerase II activating transcription …	K06618	RB1; retinoblastoma-associated protein	hsa01522 Endocrine resistance; hsa04110 Cell cycle; hsa04218 Cellular senescence; hsa04934 Cushing syndrome; hsa05160 Hepatitis C; hsa05161 Hepatitis B; hsa05163 Human cytomegalovirus infection; hsa05165 Human papillomavirus infection; hsa05166 Human T-cell leukemia virus 1 infection; hsa05167 Kaposi sarcoma-associated herpesvirus infection; hsa05169 Epstein-Barr virus infection; hsa05200 Pathway…	IPR015030; IPR002719; IPR013763; IPR024599; IPR002720;	Retinoblastoma-associated protein, C-terminal; Retinoblastoma-associated protein, B-box; Cyclin-like; Retinoblastoma-associated protein, N-terminal; Retinoblastoma-associated protein, A-box;
Q96BN8	Ubiquitin thioesterase otulin OS=Homo sapiens OX=9606 GN=OTULIN PE=1 SV=3	0.596	Down	0.0042178	OTULIN	40.262	9.9	4	4	4	0.696	1.167		1.022	cytoplasm	GO:0044700 single organism signaling; GO:0070646 protein modification by small protein removal; GO:0043433 negative regulation of sequence-specific DNA binding transcription factor activity; GO:0007166 cell surface receptor signaling pathway; GO:0001568 blood vessel development; GO:0023051 regulation of signaling; GO:0044699 single-organism process; GO:0035872 nucleotide-binding domain, leucine r…	GO:1902494 catalytic complex; GO:0071797 LUBAC complex; GO:0044464 cell part; GO:0005622 intracellular; GO:0005737 cytoplasm; GO:0032991 macromolecular complex; GO:0044424 intracellular part; GO:1990234 transferase complex; GO:0000151 ubiquitin ligase complex; GO:0005623 cell; GO:0005829 cytosol; GO:0044444 cytoplasmic part;	GO:0004843 thiol-dependent ubiquitin-specific protease activity; GO:0008233 peptidase activity; GO:0036459 thiol-dependent ubiquitinyl hydrolase activity; GO:0003824 catalytic activity; GO:0005488 binding; GO:0101005 ubiquitinyl hydrolase activity; GO:0070011 peptidase activity, acting on L-amino acid peptides; GO:0019783 ubiquitin-like protein-specific protease activity; GO:0005515 protein bindi…	K18343	OTULIN; ubiquitin thioesterase otulin [EC:3.4.19.12]
P52566	Rho GDP-dissociation inhibitor 2 OS=Homo sapiens OX=9606 GN=ARHGDIB PE=1 SV=3	0.55	Down	0.0115189	ARHGDIB	22.988	14.4	3	4	3	0.72	1.31		0.88	cytoplasm	GO:0050794 regulation of cellular process; GO:0044707 single-multicellular organism process; GO:0051093 negative regulation of developmental process; GO:0007162 negative regulation of cell adhesion; GO:0032956 regulation of actin cytoskeleton organization; GO:0023051 regulation of signaling; GO:0044699 single-organism process; GO:0051241 negative regulation of multicellular organismal process; GO…	GO:0097708 intracellular vesicle; GO:0043229 intracellular organelle; GO:0016020 membrane; GO:0044421 extracellular region part; GO:0043232 intracellular non-membrane-bounded organelle; GO:0031410 cytoplasmic vesicle; GO:0005737 cytoplasm; GO:0031982 vesicle; GO:0044424 intracellular part; GO:0005829 cytosol; GO:0005623 cell; GO:0005576 extracellular region; GO:0043228 non-membrane-bounded organe…	GO:0031267 small GTPase binding; GO:0017048 Rho GTPase binding; GO:0048365 Rac GTPase binding; GO:0060589 nucleoside-triphosphatase regulator activity; GO:0005092 GDP-dissociation inhibitor activity; GO:0030695 GTPase regulator activity; GO:0016817 hydrolase activity, acting on acid anhydrides; GO:0016787 hydrolase activity; GO:0005515 protein binding; GO:0017111 nucleoside-triphosphatase activit…	K12462	ARHGDI, RHOGDI; Rho GDP-dissociation inhibitor	hsa04722 Neurotrophin signaling pathway; hsa04962 Vasopressin-regulated water reabsorption	IPR014756; IPR024792;	Immunoglobulin E-set; Rho GDP-dissociation inhibitor domain;
P23921	Ribonucleoside-diphosphate reductase large subunit OS=Homo sapiens OX=9606 GN=RRM1 PE=1 SV=1	0.653	Down	1.422e-06	RRM1	90.069	14.3	12	15	12	1.053	1.612	0.526	0.476	cytoplasm	GO:0044085 cellular component biogenesis; GO:0022414 reproductive process; GO:0007420 brain development; GO:0009117 nucleotide metabolic process; GO:0008584 male gonad development; GO:0044699 single-organism process; GO:0009058 biosynthetic process; GO:0009262 deoxyribonucleotide metabolic process; GO:0044237 cellular metabolic process; GO:0006796 phosphate-containing compound metabolic process; …	GO:0043229 intracellular organelle; GO:0044421 extracellular region part; GO:0042995 cell projection; GO:0005635 nuclear envelope; GO:0031982 vesicle; GO:0005737 cytoplasm; GO:0031967 organelle envelope; GO:0044446 intracellular organelle part; GO:0043025 neuronal cell body; GO:0012505 endomembrane system; GO:0044424 intracellular part; GO:0005829 cytosol; GO:0005623 cell; GO:0005576 extracellula…	GO:0016725 oxidoreductase activity, acting on CH or CH2 groups; GO:0005524 ATP binding; GO:1901265 nucleoside phosphate binding; GO:0001882 nucleoside binding; GO:0043167 ion binding; GO:0061731 ribonucleoside-diphosphate reductase activity; GO:0004748 ribonucleoside-diphosphate reductase activity, thioredoxin disulfide as acceptor; GO:0005515 protein binding; GO:0000166 nucleotide binding; GO:00…	K10807	RRM1; ribonucleoside-diphosphate reductase subunit M1 [EC:1.17.4.1]	hsa00230 Purine metabolism; hsa00240 Pyrimidine metabolism; hsa00480 Glutathione metabolism; hsa00983 Drug metabolism - other enzymes; hsa01100 Metabolic pathways	IPR013346; IPR000788; IPR005144; IPR013509; IPR008926;	Ribonucleotide reductase, class I , alpha subunit; Ribonucleotide reductase large subunit, C-terminal; ATP-cone domain; Ribonucleotide reductase large subunit, N-terminal; Ribonucleotide reductase R1 subunit, N-terminal;
Q13418	Integrin-linked protein kinase OS=Homo sapiens OX=9606 GN=ILK PE=1 SV=2	0.65	Down	0.0062008	ILK	51.419	9.5	5	5	5	0.9	1.385	0.456	1.318	cytoplasm	GO:0044085 cellular component biogenesis; GO:0044700 single organism signaling; GO:0010941 regulation of cell death; GO:0061333 renal tubule morphogenesis; GO:0007272 ensheathment of neurons; GO:0043523 regulation of neuron apoptotic process; GO:0009891 positive regulation of biosynthetic process; GO:0044237 cellular metabolic process; GO:0014044 Schwann cell development; GO:0048754 branching mor…	GO:0030425 dendrite; GO:0016020 membrane; GO:0005737 cytoplasm; GO:0043025 neuronal cell body; GO:0032991 macromolecular complex; GO:0099080 supramolecular complex; GO:0005623 cell; GO:0044422 organelle part; GO:0043228 non-membrane-bounded organelle; GO:0005654 nucleoplasm; GO:0005925 focal adhesion; GO:0005622 intracellular; GO:0030027 lamellipodium; GO:0043005 neuron projection; GO:0030055 cel…	GO:1901265 nucleoside phosphate binding; GO:0016773 phosphotransferase activity, alcohol group as acceptor; GO:0005102 receptor binding; GO:0019901 protein kinase binding; GO:0005515 protein binding; GO:0005178 integrin binding; GO:0004672 protein kinase activity; GO:0004871 signal transducer activity; GO:1901363 heterocyclic compound binding; GO:0097159 organic cyclic compound binding; GO:001630…	K06272	ILK; integrin-linked kinase [EC:2.7.11.1]	hsa03320 PPAR signaling pathway; hsa04360 Axon guidance; hsa04510 Focal adhesion; hsa05100 Bacterial invasion of epithelial cells; hsa05131 Shigellosis; hsa05213 Endometrial cancer	IPR000719; IPR020683; IPR001245; IPR011009;	Protein kinase domain; Ankyrin repeat-containing domain; Serine-threonine/tyrosine-protein kinase catalytic domain; Protein kinase-like domain;
P31350	Ribonucleoside-diphosphate reductase subunit M2 OS=Homo sapiens OX=9606 GN=RRM2 PE=1 SV=1	0.47	Down	0.044077	RRM2	44.877	8.7	3	3	3	0.748	1.59	0.969	0.861	cytoplasm	GO:0044085 cellular component biogenesis; GO:0009117 nucleotide metabolic process; GO:0044699 single-organism process; GO:0009058 biosynthetic process; GO:0009262 deoxyribonucleotide metabolic process; GO:0044237 cellular metabolic process; GO:0006796 phosphate-containing compound metabolic process; GO:0009263 deoxyribonucleotide biosynthetic process; GO:2001141 regulation of RNA biosynthetic pro…	GO:0043229 intracellular organelle; GO:0044446 intracellular organelle part; GO:0005737 cytoplasm; GO:0031981 nuclear lumen; GO:0044424 intracellular part; GO:0005623 cell; GO:0005829 cytosol; GO:0044422 organelle part; GO:0043226 organelle; GO:0043231 intracellular membrane-bounded organelle; GO:0031974 membrane-enclosed lumen; GO:0005654 nucleoplasm; GO:0005634 nucleus; GO:0070013 intracellular…	GO:0016725 oxidoreductase activity, acting on CH or CH2 groups; GO:0003824 catalytic activity; GO:0005488 binding; GO:0043167 ion binding; GO:0061731 ribonucleoside-diphosphate reductase activity; GO:0046872 metal ion binding; GO:0043169 cation binding; GO:0004748 ribonucleoside-diphosphate reductase activity, thioredoxin disulfide as acceptor; GO:0005515 protein binding; GO:0016728 oxidoreductas…	K10808	RRM2; ribonucleoside-diphosphate reductase subunit M2 [EC:1.17.4.1]	hsa00230 Purine metabolism; hsa00240 Pyrimidine metabolism; hsa00480 Glutathione metabolism; hsa00983 Drug metabolism - other enzymes; hsa01100 Metabolic pathways; hsa04115 p53 signaling pathway	IPR012348; IPR009078;	Ribonucleotide reductase-related; Ferritin-like superfamily;
Q9HAV7	GrpE protein homolog 1, mitochondrial OS=Homo sapiens OX=9606 GN=GRPEL1 PE=1 SV=2	1.652	Up	0.00029954	GRPEL1	24.279	32.3	7	9	7	1.475	0.893	0.613	0.799	mitochondria	GO:0046907 intracellular transport; GO:0016043 cellular component organization; GO:0072594 establishment of protein localization to organelle; GO:0017038 protein import; GO:0006839 mitochondrial transport; GO:0044699 single-organism process; GO:0015031 protein transport; GO:0051234 establishment of localization; GO:0006457 protein folding; GO:0006605 protein targeting; GO:0051649 establishment of…	GO:0016020 membrane; GO:0098800 inner mitochondrial membrane protein complex; GO:0031090 organelle membrane; GO:0098796 membrane protein complex; GO:0005737 cytoplasm; GO:0032991 macromolecular complex; GO:0098798 mitochondrial protein complex; GO:0044424 intracellular part; GO:0005744 mitochondrial inner membrane presequence translocase complex; GO:0044455 mitochondrial membrane part; GO:0005623…	GO:1901265 nucleoside phosphate binding; GO:0051087 chaperone binding; GO:0060589 nucleoside-triphosphatase regulator activity; GO:0046983 protein dimerization activity; GO:0005515 protein binding; GO:0000166 nucleotide binding; GO:0098772 molecular function regulator; GO:1901363 heterocyclic compound binding; GO:0097159 organic cyclic compound binding; GO:0042802 identical protein binding; GO:00…	K03687	GRPE; molecular chaperone GrpE		IPR009012; IPR013805;	GrpE nucleotide exchange factor, head; GrpE nucleotide exchange factor, coiled-coil;
P61964	WD repeat-containing protein 5 OS=Homo sapiens OX=9606 GN=WDR5 PE=1 SV=1	1.533	Up	0.0032	WDR5	36.588	10.5	3	6	3	1.058	0.69	2.061	1.222	cytoplasm	GO:0044085 cellular component biogenesis; GO:1900402 regulation of carbohydrate metabolic process by regulation of transcription from RNA polymerase II promoter; GO:0097659 nucleic acid-templated transcription; GO:0009891 positive regulation of biosynthetic process; GO:0035948 positive regulation of gluconeogenesis by positive regulation of transcription from RNA polymerase II promoter; GO:006027…	GO:0032991 macromolecular complex; GO:0044424 intracellular part; GO:0005623 cell; GO:0000123 histone acetyltransferase complex; GO:0044422 organelle part; GO:0043228 non-membrane-bounded organelle; GO:0005856 cytoskeleton; GO:0031974 membrane-enclosed lumen; GO:0005815 microtubule organizing center; GO:1902494 catalytic complex; GO:0005654 nucleoplasm; GO:0031248 protein acetyltransferase comple…	GO:0042393 histone binding; GO:0008757 S-adenosylmethionine-dependent methyltransferase activity; GO:0008168 methyltransferase activity; GO:0008276 protein methyltransferase activity; GO:0003824 catalytic activity; GO:0042054 histone methyltransferase activity; GO:0035064 methylated histone binding; GO:0005488 binding; GO:0016279 protein-lysine N-methyltransferase activity; GO:0016278 lysine N-me…	K14963	WDR5, SWD3, CPS30; COMPASS component SWD3	hsa04934 Cushing syndrome	IPR017986; IPR015943;	WD40-repeat-containing domain; WD40/YVTN repeat-like-containing domain;
O95864	Acyl-CoA 6-desaturase OS=Homo sapiens OX=9606 GN=FADS2 PE=1 SV=1	1.864	Up	0.00111945	FADS2	52.259	3.8	2	2	2	1.659	0.89		0.391	plasma membrane	GO:0033559 unsaturated fatty acid metabolic process; GO:0016053 organic acid biosynthetic process; GO:0036109 alpha-linolenic acid metabolic process; GO:0044699 single-organism process; GO:0009058 biosynthetic process; GO:0044255 cellular lipid metabolic process; GO:0044237 cellular metabolic process; GO:0008610 lipid biosynthetic process; GO:0071704 organic substance metabolic process; GO:000815…	GO:0043229 intracellular organelle; GO:0016020 membrane; GO:0042175 nuclear outer membrane-endoplasmic reticulum membrane network; GO:0031226 intrinsic component of plasma membrane; GO:0005783 endoplasmic reticulum; GO:0071944 cell periphery; GO:0044446 intracellular organelle part; GO:0005737 cytoplasm; GO:0031224 intrinsic component of membrane; GO:0012505 endomembrane system; GO:0044424 intrac…	GO:0016213 linoleoyl-CoA desaturase activity; GO:0004768 stearoyl-CoA 9-desaturase activity; GO:0003824 catalytic activity; GO:0016215 acyl-CoA desaturase activity; GO:0016717 oxidoreductase activity, acting on paired donors, with oxidation of a pair of donors resulting in the reduction of molecular oxygen to two molecules of water; GO:0016705 oxidoreductase activity, acting on paired donors, wit…	K10226	FADS2; acyl-CoA 6-desaturase (Delta-6 desaturase) [EC:1.14.19.3]	hsa00592 alpha-Linolenic acid metabolism; hsa01040 Biosynthesis of unsaturated fatty acids; hsa01100 Metabolic pathways; hsa01212 Fatty acid metabolism; hsa03320 PPAR signaling pathway	IPR005804; IPR001199;	Fatty acid desaturase domain; Cytochrome b5-like heme/steroid binding domain;
Q05639	Elongation factor 1-alpha 2 OS=Homo sapiens OX=9606 GN=EEF1A2 PE=1 SV=1	0.653	Down	0.000116409	EEF1A2	50.47	26.8	14	27	7	0.789	1.208	1.083	0.994	cytoplasm	GO:0010941 regulation of cell death; GO:0006518 peptide metabolic process; GO:0009058 biosynthetic process; GO:0019216 regulation of lipid metabolic process; GO:0044237 cellular metabolic process; GO:0008152 metabolic process; GO:0009893 positive regulation of metabolic process; GO:0044093 positive regulation of molecular function; GO:0010562 positive regulation of phosphorus metabolic process; G…	GO:0016020 membrane; GO:0031090 organelle membrane; GO:0005737 cytoplasm; GO:0043025 neuronal cell body; GO:0032991 macromolecular complex; GO:0044424 intracellular part; GO:0005623 cell; GO:0098562 cytoplasmic side of membrane; GO:0044422 organelle part; GO:0005765 lysosomal membrane; GO:0044425 membrane part; GO:0005622 intracellular; GO:0044464 cell part; GO:0043209 myelin sheath; GO:0098805 w…	GO:1901265 nucleoside phosphate binding; GO:0003746 translation elongation factor activity; GO:0019901 protein kinase binding; GO:0016817 hydrolase activity, acting on acid anhydrides; GO:0016787 hydrolase activity; GO:0005515 protein binding; GO:1901363 heterocyclic compound binding; GO:0097159 organic cyclic compound binding; GO:0016462 pyrophosphatase activity; GO:0032553 ribonucleotide bindin…	K03231	EEF1A; elongation factor 1-alpha	hsa03013 RNA transport; hsa05134 Legionellosis; hsa05140 Leishmaniasis	IPR004160; IPR004161; IPR027417; IPR009001; IPR000795; IPR009000;	Translation elongation factor EFTu/EF1A, C-terminal; Translation elongation factor EFTu-like, domain 2; P-loop containing nucleoside triphosphate hydrolase; Translation elongation factor EF1A/initiation factor IF2gamma, C-terminal; Transcription factor, GTP-binding domain; Translation protein, beta-barrel domain;
Q8TEM1	Nuclear pore membrane glycoprotein 210 OS=Homo sapiens OX=9606 GN=NUP210 PE=1 SV=3	1.507	Up	0.0024785	NUP210	205.11	3.2	6	7	6	1.156	0.767	1.388	0.956	plasma membrane	GO:0050658 RNA transport; GO:0010256 endomembrane system organization; GO:0044699 single-organism process; GO:0009058 biosynthetic process; GO:1902581 multi-organism cellular localization; GO:0051169 nuclear transport; GO:0051168 nuclear export; GO:0044764 multi-organism cellular process; GO:0044237 cellular metabolic process; GO:0015031 protein transport; GO:0071431 tRNA-containing ribonucleopro…	GO:0043229 intracellular organelle; GO:0016020 membrane; GO:0042175 nuclear outer membrane-endoplasmic reticulum membrane network; GO:0005643 nuclear pore; GO:0005783 endoplasmic reticulum; GO:0031090 organelle membrane; GO:0005635 nuclear envelope; GO:0044446 intracellular organelle part; GO:0031967 organelle envelope; GO:0005737 cytoplasm; GO:0031224 intrinsic component of membrane; GO:0032991 …	GO:0005515 protein binding; GO:0005488 binding; GO:0046983 protein dimerization activity;	K14314	NUP210, GP210; nuclear pore complex protein Nup210	hsa03013 RNA transport	IPR008964; IPR003343;	Invasin/intimin cell-adhesion fragments; Bacterial Ig-like, group 2;
Q3ZCQ8	Mitochondrial import inner membrane translocase subunit TIM50 OS=Homo sapiens OX=9606 GN=TIMM50 PE=1 SV=2	1.682	Up	0.00116203	TIMM50	39.646	11	3	5	3	1.473	0.876	0.67	0.606	mitochondria	GO:0044700 single organism signaling; GO:0072594 establishment of protein localization to organelle; GO:0017038 protein import; GO:0006839 mitochondrial transport; GO:0044699 single-organism process; GO:0044237 cellular metabolic process; GO:0015031 protein transport; GO:0006796 phosphate-containing compound metabolic process; GO:0051234 establishment of localization; GO:0006605 protein targeting…	GO:0016020 membrane; GO:0098800 inner mitochondrial membrane protein complex; GO:0031090 organelle membrane; GO:0098796 membrane protein complex; GO:0005737 cytoplasm; GO:0031224 intrinsic component of membrane; GO:0032991 macromolecular complex; GO:0044424 intracellular part; GO:0098798 mitochondrial protein complex; GO:0005744 mitochondrial inner membrane presequence translocase complex; GO:001…	GO:0003723 RNA binding; GO:0005102 receptor binding; GO:0004722 protein serine/threonine phosphatase activity; GO:0016791 phosphatase activity; GO:0044877 macromolecular complex binding; GO:0005126 cytokine receptor binding; GO:0070851 growth factor receptor binding; GO:0005515 protein binding; GO:0016787 hydrolase activity; GO:0004721 phosphoprotein phosphatase activity; GO:0005134 interleukin-2…	K17496	TIM50; mitochondrial import inner membrane translocase subunit TIM50		IPR004274; IPR023214;	FCP1 homology domain; HAD-like domain;
Q9UJZ1	Stomatin-like protein 2, mitochondrial OS=Homo sapiens OX=9606 GN=STOML2 PE=1 SV=1	1.887	Up	0.027121	STOML2	38.534	15.2	4	4	4	1.236	0.655	0.788	1.237	mitochondria	GO:0044700 single organism signaling; GO:1900208 regulation of cardiolipin metabolic process; GO:0044085 cellular component biogenesis; GO:0065008 regulation of biological quality; GO:0009116 nucleoside metabolic process; GO:0045321 leukocyte activation; GO:0007166 cell surface receptor signaling pathway; GO:0009891 positive regulation of biosynthetic process; GO:0046129 purine ribonucleoside bio…	GO:0016020 membrane; GO:0031090 organelle membrane; GO:0019898 extrinsic component of membrane; GO:0098857 membrane microdomain; GO:0071944 cell periphery; GO:0005737 cytoplasm; GO:0044424 intracellular part; GO:0005623 cell; GO:0044422 organelle part; GO:0043228 non-membrane-bounded organelle; GO:0031974 membrane-enclosed lumen; GO:0005740 mitochondrial envelope; GO:0005856 cytoskeleton; GO:0070…	GO:1901612 cardiolipin binding; GO:0005102 receptor binding; GO:0005488 binding; GO:0005543 phospholipid binding; GO:0043167 ion binding; GO:0008289 lipid binding; GO:0005515 protein binding; GO:0043168 anion binding; GO:0051020 GTPase binding; GO:0019899 enzyme binding; GO:1901611 phosphatidylglycerol binding;				IPR032435; IPR001107;	Band 7, C-terminal extension; Band 7 domain;
Q9HD15	Steroid receptor RNA activator 1 OS=Homo sapiens OX=9606 GN=SRA1 PE=1 SV=1	0.665	Down	0.037617	SRA1	25.673	8.9	2	3	2	0.798	1.2		0.841	nucleus	GO:2000273 positive regulation of receptor activity; GO:0010941 regulation of cell death; GO:0097659 nucleic acid-templated transcription; GO:0048869 cellular developmental process; GO:0023051 regulation of signaling; GO:0044699 single-organism process; GO:0009058 biosynthetic process; GO:0044237 cellular metabolic process; GO:0010469 regulation of receptor activity; GO:2001141 regulation of RNA …	GO:0016020 membrane; GO:0044421 extracellular region part; GO:0071944 cell periphery; GO:0005737 cytoplasm; GO:0032991 macromolecular complex; GO:0044424 intracellular part; GO:0005623 cell; GO:0044422 organelle part; GO:0043228 non-membrane-bounded organelle; GO:0005856 cytoskeleton; GO:0031974 membrane-enclosed lumen; GO:0005654 nucleoplasm; GO:0070013 intracellular organelle lumen; GO:0015630 …	GO:0000989 transcription factor activity, transcription factor binding; GO:0003713 transcription coactivator activity; GO:0005515 protein binding; GO:0030374 ligand-dependent nuclear receptor transcription coactivator activity; GO:0003712 transcription cofactor activity; GO:0000988 transcription factor activity, protein binding; GO:0005488 binding;
P26639	Threonine--tRNA ligase 1, cytoplasmic OS=Homo sapiens OX=9606 GN=TARS1 PE=1 SV=3	0.616	Down	1.08458e-12	TARS1	83.434	24.1	16	19	16	0.721	1.171	2.862	1.013	cytoplasm	GO:0006518 peptide metabolic process; GO:0006725 cellular aromatic compound metabolic process; GO:0044267 cellular protein metabolic process; GO:0044699 single-organism process; GO:0009058 biosynthetic process; GO:1901566 organonitrogen compound biosynthetic process; GO:0043039 tRNA aminoacylation; GO:0044237 cellular metabolic process; GO:0006435 threonyl-tRNA aminoacylation; GO:0071704 organic …	GO:0043229 intracellular organelle; GO:0044421 extracellular region part; GO:0043232 intracellular non-membrane-bounded organelle; GO:0031982 vesicle; GO:0005737 cytoplasm; GO:0044424 intracellular part; GO:0005623 cell; GO:0005829 cytosol; GO:0005576 extracellular region; GO:0015629 actin cytoskeleton; GO:0043228 non-membrane-bounded organelle; GO:0005856 cytoskeleton; GO:0043226 organelle; GO:0…	GO:0016876 ligase activity, forming aminoacyl-tRNA and related compounds; GO:0004829 threonine-tRNA ligase activity; GO:0005524 ATP binding; GO:1901265 nucleoside phosphate binding; GO:0016875 ligase activity, forming carbon-oxygen bonds; GO:0046983 protein dimerization activity; GO:0001882 nucleoside binding; GO:0043167 ion binding; GO:0016874 ligase activity; GO:0005515 protein binding; GO:0000…	K01868	TARS, thrS; threonyl-tRNA synthetase [EC:6.1.1.3]	hsa00970 Aminoacyl-tRNA biosynthesis	IPR018163; IPR002314; IPR012675; IPR006195; IPR033728; IPR012947; IPR012676; IPR004095; IPR004154;	Threonyl/alanyl tRNA synthetase, class II-like, putative editing domain; Aminoacyl-tRNA synthetase, class II (G/ P/ S/T); Beta-grasp domain; Aminoacyl-tRNA synthetase, class II; Threonine-tRNA ligase catalytic core domain; Threonyl/alanyl tRNA synthetase, SAD; TGS-like; TGS; Anticodon-binding;
Q14980	Nuclear mitotic apparatus protein 1 OS=Homo sapiens OX=9606 GN=NUMA1 PE=1 SV=2	1.556	Up	0.000118892	NUMA1	238.26	10.8	22	22	21	1.254	0.806	2.38	0.994	mitochondria	GO:0000003 reproduction; GO:0000132 establishment of mitotic spindle orientation; GO:0051640 organelle localization; GO:0044707 single-multicellular organism process; GO:0006997 nucleus organization; GO:0016043 cellular component organization; GO:0022414 reproductive process; GO:0030323 respiratory tube development; GO:0048869 cellular developmental process; GO:0007067 mitotic nuclear division; G…	GO:0016020 membrane; GO:0030425 dendrite; GO:0061673 mitotic spindle astral microtubule; GO:0044421 extracellular region part; GO:0005938 cell cortex; GO:0005874 microtubule; GO:0031090 organelle membrane; GO:0005881 cytoplasmic microtubule; GO:0071944 cell periphery; GO:0031982 vesicle; GO:0099568 cytoplasmic region; GO:0005737 cytoplasm; GO:0043025 neuronal cell body; GO:0044424 intracellular p…	GO:0015631 tubulin binding; GO:0005515 protein binding; GO:0008092 cytoskeletal protein binding; GO:0005198 structural molecule activity; GO:0008017 microtubule binding; GO:0005488 binding;	K16808	NUMA1; nuclear mitotic apparatus protein 1
P01116	GTPase KRas OS=Homo sapiens OX=9606 GN=KRAS PE=1 SV=1	1.548	Up	0.0132248	KRAS	21.656	24.9	5	8	3	1.423	0.919	1.114	0.661	cytoplasm	GO:0044700 single organism signaling; GO:0010941 regulation of cell death; GO:0048732 gland development; GO:0090342 regulation of cell aging; GO:0022414 reproductive process; GO:0030323 respiratory tube development; GO:0043523 regulation of neuron apoptotic process; GO:0031347 regulation of defense response; GO:0044237 cellular metabolic process; GO:0032228 regulation of synaptic transmission, GA…	GO:0016020 membrane; GO:0019898 extrinsic component of membrane; GO:0098857 membrane microdomain; GO:0030054 cell junction; GO:0071944 cell periphery; GO:0005737 cytoplasm; GO:0044424 intracellular part; GO:0031234 extrinsic component of cytoplasmic side of plasma membrane; GO:0005623 cell; GO:0009898 cytoplasmic side of plasma membrane; GO:0098562 cytoplasmic side of membrane; GO:0005925 focal a…	GO:1901265 nucleoside phosphate binding; GO:0016817 hydrolase activity, acting on acid anhydrides; GO:0016787 hydrolase activity; GO:0005515 protein binding; GO:0097159 organic cyclic compound binding; GO:1901363 heterocyclic compound binding; GO:0016462 pyrophosphatase activity; GO:0019003 GDP binding; GO:0003824 catalytic activity; GO:0032553 ribonucleotide binding; GO:0005488 binding; GO:00039…	K07827	KRAS, KRAS2; GTPase KRas	hsa01521 EGFR tyrosine kinase inhibitor resistance; hsa01522 Endocrine resistance; hsa04010 MAPK signaling pathway; hsa04012 ErbB signaling pathway; hsa04014 Ras signaling pathway; hsa04015 Rap1 signaling pathway; hsa04062 Chemokine signaling pathway; hsa04068 FoxO signaling pathway; hsa04071 Sphingolipid signaling pathway; hsa04072 Phospholipase D signaling pathway; hsa04137 Mitophagy - animal; …	IPR005225; IPR027417;	Small GTP-binding protein domain; P-loop containing nucleoside triphosphate hydrolase;
P60842	Eukaryotic initiation factor 4A-I OS=Homo sapiens OX=9606 GN=EIF4A1 PE=1 SV=1	0.637	Down	4.4229e-06	EIF4A1	46.153	31.3	15	26	8	0.831	1.304	1.063	0.978	nucleus	GO:0006518 peptide metabolic process; GO:0009058 biosynthetic process; GO:0044764 multi-organism cellular process; GO:0044237 cellular metabolic process; GO:0008152 metabolic process; GO:0006413 translational initiation; GO:1901361 organic cyclic compound catabolic process; GO:0019538 protein metabolic process; GO:0043170 macromolecule metabolic process; GO:0006412 translation; GO:0044419 intersp…	GO:0016020 membrane; GO:0044421 extracellular region part; GO:0031982 vesicle; GO:0005737 cytoplasm; GO:0032991 macromolecular complex; GO:0044424 intracellular part; GO:0005623 cell; GO:0005829 cytosol; GO:0005576 extracellular region; GO:0031012 extracellular matrix; GO:0043226 organelle; GO:0070062 extracellular exosome; GO:0005622 intracellular; GO:0044464 cell part; GO:1903561 extracellular …	GO:0000339 RNA cap binding; GO:1901265 nucleoside phosphate binding; GO:0008026 ATP-dependent helicase activity; GO:0003743 translation initiation factor activity; GO:0016817 hydrolase activity, acting on acid anhydrides; GO:0005515 protein binding; GO:0016787 hydrolase activity; GO:0016887 ATPase activity; GO:1901363 heterocyclic compound binding; GO:0097159 organic cyclic compound binding; GO:0…	K03257	EIF4A; translation initiation factor 4A	hsa03013 RNA transport	IPR014014; IPR011545; IPR027417; IPR014001; IPR001650;	RNA helicase, DEAD-box type, Q motif; DEAD/DEAH box helicase domain; P-loop containing nucleoside triphosphate hydrolase; Helicase superfamily 1/2, ATP-binding domain; Helicase, C-terminal;
P49411	Elongation factor Tu, mitochondrial OS=Homo sapiens OX=9606 GN=TUFM PE=1 SV=2	1.533	Up	0.00046477	TUFM	49.541	18.4	8	9	8	1.136	0.741	0.979	1.094	mitochondria	GO:0006518 peptide metabolic process; GO:0045471 response to ethanol; GO:1901700 response to oxygen-containing compound; GO:0044267 cellular protein metabolic process; GO:0009058 biosynthetic process; GO:0050896 response to stimulus; GO:1901566 organonitrogen compound biosynthetic process; GO:0044237 cellular metabolic process; GO:0071704 organic substance metabolic process; GO:0008152 metabolic …	GO:0016020 membrane; GO:0044421 extracellular region part; GO:0031090 organelle membrane; GO:0031982 vesicle; GO:0005737 cytoplasm; GO:0044424 intracellular part; GO:0005623 cell; GO:0044422 organelle part; GO:0043228 non-membrane-bounded organelle; GO:0005740 mitochondrial envelope; GO:0070062 extracellular exosome; GO:0031974 membrane-enclosed lumen; GO:0070013 intracellular organelle lumen; GO…	GO:1901265 nucleoside phosphate binding; GO:0003746 translation elongation factor activity; GO:0016817 hydrolase activity, acting on acid anhydrides; GO:0016787 hydrolase activity; GO:0005515 protein binding; GO:1901363 heterocyclic compound binding; GO:0097159 organic cyclic compound binding; GO:0016462 pyrophosphatase activity; GO:0032553 ribonucleotide binding; GO:0003824 catalytic activity; G…	K02358	tuf, TUFM; elongation factor Tu		IPR004160; IPR004161; IPR009001; IPR027417; IPR000795; IPR009000; IPR033720;	Translation elongation factor EFTu/EF1A, C-terminal; Translation elongation factor EFTu-like, domain 2; Translation elongation factor EF1A/initiation factor IF2gamma, C-terminal; P-loop containing nucleoside triphosphate hydrolase; Transcription factor, GTP-binding domain; Translation protein, beta-barrel domain; Elongation factor Tu, domain 2;
Q9H074	Polyadenylate-binding protein-interacting protein 1 OS=Homo sapiens OX=9606 GN=PAIP1 PE=1 SV=1	0.584	Down	0.044983	PAIP1	53.524	15.2	7	7	7	0.64	1.095	0.841	1.179	cytoplasm,nucleus	GO:0065008 regulation of biological quality; GO:0006518 peptide metabolic process; GO:0032270 positive regulation of cellular protein metabolic process; GO:0043489 RNA stabilization; GO:0010608 posttranscriptional regulation of gene expression; GO:0009891 positive regulation of biosynthetic process; GO:0009058 biosynthetic process; GO:0044237 cellular metabolic process; GO:0008152 metabolic proce…	GO:0044464 cell part; GO:0005622 intracellular; GO:0005737 cytoplasm; GO:0044424 intracellular part; GO:0005623 cell; GO:0005829 cytosol; GO:0044444 cytoplasmic part;	GO:0097159 organic cyclic compound binding; GO:1901363 heterocyclic compound binding; GO:0003723 RNA binding; GO:0090079 translation regulator activity, nucleic acid binding; GO:0005488 binding; GO:0003676 nucleic acid binding; GO:0005515 protein binding; GO:0008494 translation activator activity; GO:0045182 translation regulator activity;	K14322	PAIP1; polyadenylate-binding protein-interacting protein 1	hsa03013 RNA transport	IPR016024; IPR003890; IPR009818; IPR016021;	Armadillo-type fold; MIF4G-like, type 3; Ataxin-2, C-terminal; MIF4G-like domain;
Q6WCQ1	Myosin phosphatase Rho-interacting protein OS=Homo sapiens OX=9606 GN=MPRIP PE=1 SV=3	1.521	Up	0.000142287	MPRIP	116.53	16.9	12	12	12	1.492	0.981	0.73	0.69	nucleus		GO:0043229 intracellular organelle; GO:0043232 intracellular non-membrane-bounded organelle; GO:0030054 cell junction; GO:0005737 cytoplasm; GO:0070161 anchoring junction; GO:0044424 intracellular part; GO:0005829 cytosol; GO:0005623 cell; GO:0015629 actin cytoskeleton; GO:0043228 non-membrane-bounded organelle; GO:0043226 organelle; GO:0005856 cytoskeleton; GO:0005925 focal adhesion; GO:0005622 …	GO:0003779 actin binding; GO:0050839 cell adhesion molecule binding; GO:0005515 protein binding; GO:0008092 cytoskeletal protein binding; GO:0005488 binding; GO:0045296 cadherin binding;	K23792			IPR011993; IPR001849;	PH domain-like; Pleckstrin homology domain;
Q6P3W7	SCY1-like protein 2 OS=Homo sapiens OX=9606 GN=SCYL2 PE=1 SV=1	0.578	Down	0.036343	SCYL2	103.71	3.9	3	3	3	0.72	1.245	5.563	0.937	cytoplasm	GO:0044700 single organism signaling; GO:0060627 regulation of vesicle-mediated transport; GO:0031623 receptor internalization; GO:0009968 negative regulation of signal transduction; GO:0007166 cell surface receptor signaling pathway; GO:0002092 positive regulation of receptor internalization; GO:0023051 regulation of signaling; GO:0090090 negative regulation of canonical Wnt signaling pathway; G…	GO:0010008 endosome membrane; GO:0043229 intracellular organelle; GO:0097708 intracellular vesicle; GO:0016020 membrane; GO:0098588 bounding membrane of organelle; GO:0031410 cytoplasmic vesicle; GO:0031090 organelle membrane; GO:0005737 cytoplasm; GO:0044446 intracellular organelle part; GO:0031982 vesicle; GO:0044433 cytoplasmic vesicle part; GO:0044440 endosomal part; GO:0012505 endomembrane s…	GO:0005524 ATP binding; GO:1901265 nucleoside phosphate binding; GO:0016773 phosphotransferase activity, alcohol group as acceptor; GO:0005102 receptor binding; GO:0001882 nucleoside binding; GO:0043167 ion binding; GO:0005515 protein binding; GO:0004672 protein kinase activity; GO:0000166 nucleotide binding; GO:0097159 organic cyclic compound binding; GO:1901363 heterocyclic compound binding; GO…	K17541	SCYL2; SCY1-like protein 2		IPR000719; IPR011989; IPR016024; IPR011009;	Protein kinase domain; Armadillo-like helical; Armadillo-type fold; Protein kinase-like domain;
Q9NZQ3	NCK-interacting protein with SH3 domain OS=Homo sapiens OX=9606 GN=NCKIPSD PE=1 SV=1	0.651	Down	0.000162501	NCKIPSD	78.959	4.3	3	4	3	0.844	1.296		0.757	plasma membrane	GO:0044700 single organism signaling; GO:0045666 positive regulation of neuron differentiation; GO:0006607 NLS-bearing protein import into nucleus; GO:0072594 establishment of protein localization to organelle; GO:0007166 cell surface receptor signaling pathway; GO:0017038 protein import; GO:0038094 Fc-gamma receptor signaling pathway; GO:0048869 cellular developmental process; GO:0022008 neuroge…	GO:0043229 intracellular organelle; GO:0099513 polymeric cytoskeletal fiber; GO:0043232 intracellular non-membrane-bounded organelle; GO:0044430 cytoskeletal part; GO:0005737 cytoplasm; GO:0044446 intracellular organelle part; GO:0099512 supramolecular fiber; GO:0044424 intracellular part; GO:0005829 cytosol; GO:0099080 supramolecular complex; GO:0005623 cell; GO:0044422 organelle part; GO:009908…	GO:0019904 protein domain specific binding; GO:0005515 protein binding; GO:0008092 cytoskeletal protein binding; GO:0017124 SH3 domain binding; GO:0005488 binding;				IPR001452; IPR018556;	SH3 domain; Domain of unknown function DUF2013;
P31751	RAC-beta serine/threonine-protein kinase OS=Homo sapiens OX=9606 GN=AKT2 PE=1 SV=2	0.49	Down	0.0176823	AKT2	55.768	3.7	2	2	2	0.656	1.34		0.912	cytoplasm	GO:0044700 single organism signaling; GO:0048732 gland development; GO:0032885 regulation of polysaccharide biosynthetic process; GO:0007272 ensheathment of neurons; GO:0010608 posttranscriptional regulation of gene expression; GO:0009891 positive regulation of biosynthetic process; GO:0010748 negative regulation of plasma membrane long-chain fatty acid transport; GO:0031338 regulation of vesicle…	GO:0016020 membrane; GO:0005938 cell cortex; GO:0031410 cytoplasmic vesicle; GO:0071944 cell periphery; GO:0032587 ruffle membrane; GO:0031982 vesicle; GO:0005737 cytoplasm; GO:0099568 cytoplasmic region; GO:0044424 intracellular part; GO:0005623 cell; GO:0044422 organelle part; GO:0005769 early endosome; GO:0031974 membrane-enclosed lumen; GO:0005654 nucleoplasm; GO:0070013 intracellular organel…	GO:0005524 ATP binding; GO:1901265 nucleoside phosphate binding; GO:0016773 phosphotransferase activity, alcohol group as acceptor; GO:0001882 nucleoside binding; GO:0043167 ion binding; GO:0005515 protein binding; GO:0000166 nucleotide binding; GO:0004672 protein kinase activity; GO:0097159 organic cyclic compound binding; GO:1901363 heterocyclic compound binding; GO:0032549 ribonucleoside bindi…	K04456	AKT; RAC serine/threonine-protein kinase [EC:2.7.11.1]	hsa01521 EGFR tyrosine kinase inhibitor resistance; hsa01522 Endocrine resistance; hsa01524 Platinum drug resistance; hsa04010 MAPK signaling pathway; hsa04012 ErbB signaling pathway; hsa04014 Ras signaling pathway; hsa04015 Rap1 signaling pathway; hsa04022 cGMP-PKG signaling pathway; hsa04024 cAMP signaling pathway; hsa04062 Chemokine signaling pathway; hsa04066 HIF-1 signaling pathway; hsa04068…	IPR000719; IPR011993; IPR017892; IPR000961; IPR011009; IPR001849;	Protein kinase domain; PH domain-like; Protein kinase, C-terminal; AGC-kinase, C-terminal; Protein kinase-like domain; Pleckstrin homology domain;
O75475	PC4 and SFRS1-interacting protein OS=Homo sapiens OX=9606 GN=PSIP1 PE=1 SV=1	1.836	Up	2.8954e-10	PSIP1	60.103	23.4	13	18	12	1.469	0.8	0.948	0.963	nucleus	GO:0044085 cellular component biogenesis; GO:0022613 ribonucleoprotein complex biogenesis; GO:0022618 ribonucleoprotein complex assembly; GO:0019043 establishment of viral latency; GO:0097659 nucleic acid-templated transcription; GO:0009891 positive regulation of biosynthetic process; GO:0009058 biosynthetic process; GO:0051169 nuclear transport; GO:0044764 multi-organism cellular process; GO:004…	GO:0005737 cytoplasm; GO:0044424 intracellular part; GO:0005623 cell; GO:0044422 organelle part; GO:0000792 heterochromatin; GO:0044427 chromosomal part; GO:0043228 non-membrane-bounded organelle; GO:0031974 membrane-enclosed lumen; GO:0005654 nucleoplasm; GO:0070013 intracellular organelle lumen; GO:0044454 nuclear chromosome part; GO:0005622 intracellular; GO:0044464 cell part; GO:0005694 chrom…	GO:0003677 DNA binding; GO:0003723 RNA binding; GO:0003690 double-stranded DNA binding; GO:0001190 transcriptional activator activity, RNA polymerase II transcription factor binding; GO:0005515 protein binding; GO:0003682 chromatin binding; GO:0003712 transcription cofactor activity; GO:0033613 activating transcription factor binding; GO:1901363 heterocyclic compound binding; GO:0097159 organic c…				IPR000313;	PWWP domain;
P02786	Transferrin receptor protein 1 OS=Homo sapiens OX=9606 GN=TFRC PE=1 SV=2	0.654	Down	5.266e-10	TFRC	84.87	18.8	14	21	14	0.83	1.27	0.8	0.887	plasma membrane	GO:0044409 entry into host; GO:0002694 regulation of leukocyte activation; GO:0045191 regulation of isotype switching; GO:0065008 regulation of biological quality; GO:0032944 regulation of mononuclear cell proliferation; GO:0002824 positive regulation of adaptive immune response based on somatic recombination of immune receptors built from immunoglobulin superfamily domains; GO:0044237 cellular m…	GO:0016323 basolateral plasma membrane; GO:0016020 membrane; GO:0005615 extracellular space; GO:0044421 extracellular region part; GO:0009897 external side of plasma membrane; GO:0031090 organelle membrane; GO:0031410 cytoplasmic vesicle; GO:0071944 cell periphery; GO:0005737 cytoplasm; GO:0031982 vesicle; GO:0044433 cytoplasmic vesicle part; GO:0032991 macromolecular complex; GO:0031224 intrinsi…	GO:0015399 primary active transmembrane transporter activity; GO:0046983 protein dimerization activity; GO:0022892 substrate-specific transporter activity; GO:0008320 protein transmembrane transporter activity; GO:0038024 cargo receptor activity; GO:0005515 protein binding; GO:0004998 transferrin receptor activity; GO:0022891 substrate-specific transmembrane transporter activity; GO:0097159 organ…	K06503	TFRC, CD71; transferrin receptor	hsa04066 HIF-1 signaling pathway; hsa04144 Endocytosis; hsa04145 Phagosome; hsa04216 Ferroptosis; hsa04640 Hematopoietic cell lineage	IPR003137; IPR007484; IPR007365;	PA domain; Peptidase M28; Transferrin receptor-like, dimerisation domain;
P55290	Cadherin-13 OS=Homo sapiens OX=9606 GN=CDH13 PE=1 SV=1	1.716	Up	0.0097613	CDH13	78.286	2.7	2	2	2	1.428	0.832		0.653	endoplasmic reticulum	GO:0060627 regulation of vesicle-mediated transport; GO:0044085 cellular component biogenesis; GO:0044700 single organism signaling; GO:0050850 positive regulation of calcium-mediated signaling; GO:0090130 tissue migration; GO:0030335 positive regulation of cell migration; GO:0009891 positive regulation of biosynthetic process; GO:0008285 negative regulation of cell proliferation; GO:0055098 resp…	GO:0016020 membrane; GO:0005615 extracellular space; GO:0044421 extracellular region part; GO:0009897 external side of plasma membrane; GO:0098857 membrane microdomain; GO:0030054 cell junction; GO:0071944 cell periphery; GO:0031982 vesicle; GO:0005737 cytoplasm; GO:0031224 intrinsic component of membrane; GO:0044424 intracellular part; GO:0005623 cell; GO:0070062 extracellular exosome; GO:009859…	GO:0042562 hormone binding; GO:0043167 ion binding; GO:0046983 protein dimerization activity; GO:0044877 macromolecular complex binding; GO:0005515 protein binding; GO:0071813 lipoprotein particle binding; GO:0050839 cell adhesion molecule binding; GO:0030169 low-density lipoprotein particle binding; GO:0042802 identical protein binding; GO:0005488 binding; GO:0042803 protein homodimerization act…	K06808	CDH13; cadherin 13, H-cadherin		IPR015919; IPR014868; IPR002126;	Cadherin-like; Cadherin prodomain; Cadherin;
P42166	Lamina-associated polypeptide 2, isoform alpha OS=Homo sapiens OX=9606 GN=TMPO PE=1 SV=2	2.237	Up	0.0022385	TMPO	75.491	13.1	7	8	2	1.463	0.654		0.778	nucleus	GO:0050794 regulation of cellular process; GO:0010468 regulation of gene expression; GO:0006355 regulation of transcription, DNA-templated; GO:0031326 regulation of cellular biosynthetic process; GO:0080090 regulation of primary metabolic process; GO:0060255 regulation of macromolecule metabolic process; GO:0019219 regulation of nucleobase-containing compound metabolic process; GO:0010556 regulat…	GO:0043229 intracellular organelle; GO:0043232 intracellular non-membrane-bounded organelle; GO:0005635 nuclear envelope; GO:0031967 organelle envelope; GO:0044446 intracellular organelle part; GO:0012505 endomembrane system; GO:0044424 intracellular part; GO:0005623 cell; GO:0044422 organelle part; GO:0044427 chromosomal part; GO:0043228 non-membrane-bounded organelle; GO:0043231 intracellular m…	GO:0097159 organic cyclic compound binding; GO:1901363 heterocyclic compound binding; GO:0050839 cell adhesion molecule binding; GO:0003677 DNA binding; GO:0005521 lamin binding; GO:0005488 binding; GO:0045296 cadherin binding; GO:0003676 nucleic acid binding; GO:0005515 protein binding;				IPR013146; IPR011015; IPR003887;	LEM-like domain; LEM/LEM-like domain; LEM domain;
P54802	Alpha-N-acetylglucosaminidase OS=Homo sapiens OX=9606 GN=NAGLU PE=1 SV=2	1.666	Up	0.023356	NAGLU	82.265	4.6	3	3	3	1.759	1.056	1.412	0.852	extracellular	GO:0060113 inner ear receptor cell differentiation; GO:0007420 brain development; GO:0006026 aminoglycan catabolic process; GO:0048666 neuron development; GO:0048869 cellular developmental process; GO:0044699 single-organism process; GO:0022008 neurogenesis; GO:0042474 middle ear morphogenesis; GO:0030203 glycosaminoglycan metabolic process; GO:0007622 rhythmic behavior; GO:0007610 behavior; GO:0…	GO:0043229 intracellular organelle; GO:0044421 extracellular region part; GO:0044446 intracellular organelle part; GO:0005737 cytoplasm; GO:0031982 vesicle; GO:0044424 intracellular part; GO:0005623 cell; GO:0043202 lysosomal lumen; GO:0005576 extracellular region; GO:0044422 organelle part; GO:0005775 vacuolar lumen; GO:0031974 membrane-enclosed lumen; GO:0043226 organelle; GO:0070062 extracellu…	GO:0004553 hydrolase activity, hydrolyzing O-glycosyl compounds; GO:0004561 alpha-N-acetylglucosaminidase activity; GO:0016787 hydrolase activity; GO:0003824 catalytic activity; GO:0016798 hydrolase activity, acting on glycosyl bonds; GO:0015929 hexosaminidase activity;	K01205	NAGLU; alpha-N-acetylglucosaminidase [EC:3.2.1.50]	hsa00531 Glycosaminoglycan degradation; hsa01100 Metabolic pathways; hsa04142 Lysosome	IPR024733; IPR024240; IPR024732; IPR017853;	Alpha-N-acetylglucosaminidase, tim-barrel domain; Alpha-N-acetylglucosaminidase, N-terminal; Alpha-N-acetylglucosaminidase, C-terminal; Glycoside hydrolase superfamily;
O95373	Importin-7 OS=Homo sapiens OX=9606 GN=IPO7 PE=1 SV=1	0.613	Down	0.0037003	IPO7	119.52	8.5	8	14	8	0.815	1.33	0.989	1.049	cytoplasm	GO:0050794 regulation of cellular process; GO:0044700 single organism signaling; GO:0046907 intracellular transport; GO:0072594 establishment of protein localization to organelle; GO:0017038 protein import; GO:1902593 single-organism nuclear import; GO:0044699 single-organism process; GO:0051169 nuclear transport; GO:0044764 multi-organism cellular process; GO:0050896 response to stimulus; GO:001…	GO:0043229 intracellular organelle; GO:0016020 membrane; GO:0005643 nuclear pore; GO:0005635 nuclear envelope; GO:0005737 cytoplasm; GO:0044446 intracellular organelle part; GO:0031967 organelle envelope; GO:0031981 nuclear lumen; GO:0032991 macromolecular complex; GO:0012505 endomembrane system; GO:0044424 intracellular part; GO:0005829 cytosol; GO:0005623 cell; GO:0044422 organelle part; GO:003…	GO:0031267 small GTPase binding; GO:0042393 histone binding; GO:0030234 enzyme regulator activity; GO:0017016 Ras GTPase binding; GO:0060589 nucleoside-triphosphatase regulator activity; GO:0005488 binding; GO:0030695 GTPase regulator activity; GO:0008536 Ran GTPase binding; GO:0005515 protein binding; GO:0051020 GTPase binding; GO:0098772 molecular function regulator; GO:0046332 SMAD binding; GO…	K20223	IPO7, RANBP7; importin-7		IPR001494; IPR011989; IPR016024; IPR013713;	Importin-beta, N-terminal domain; Armadillo-like helical; Armadillo-type fold; Exportin/Importin, Cse1-like;
Q08257	Quinone oxidoreductase OS=Homo sapiens OX=9606 GN=CRYZ PE=1 SV=1	1.718	Up	0.037359	CRYZ	35.206	7	2	3	2	1.328	0.773	3.515	1.085	cytoplasm	GO:0044085 cellular component biogenesis; GO:0071466 cellular response to xenobiotic stimulus; GO:0016043 cellular component organization; GO:0007601 visual perception; GO:0051260 protein homooligomerization; GO:0044699 single-organism process; GO:0050896 response to stimulus; GO:0044237 cellular metabolic process; GO:0050877 neurological system process; GO:0051259 protein oligomerization; GO:005…	GO:0070062 extracellular exosome; GO:0043226 organelle; GO:0044421 extracellular region part; GO:0044464 cell part; GO:0005622 intracellular; GO:0005737 cytoplasm; GO:0031982 vesicle; GO:1903561 extracellular vesicle; GO:0044424 intracellular part; GO:0005829 cytosol; GO:0005623 cell; GO:0043227 membrane-bounded organelle; GO:0005576 extracellular region; GO:0043230 extracellular organelle; GO:00…	GO:0016651 oxidoreductase activity, acting on NAD(P)H; GO:0003723 RNA binding; GO:1901265 nucleoside phosphate binding; GO:0003730 mRNA 3'-UTR binding; GO:0070402 NADPH binding; GO:0043167 ion binding; GO:0000166 nucleotide binding; GO:0008270 zinc ion binding; GO:0048037 cofactor binding; GO:0016655 oxidoreductase activity, acting on NAD(P)H, quinone or similar compound as acceptor; GO:0016491 o…	K00344	qor, CRYZ; NADPH2:quinone reductase [EC:1.6.5.5]		IPR011032; IPR020843; IPR016040; IPR013154; IPR013149;	GroES-like; Polyketide synthase, enoylreductase domain; NAD(P)-binding domain; Alcohol dehydrogenase, N-terminal; Alcohol dehydrogenase, C-terminal;
