# Supplementary material for: Quantitative proteomics analysis revealed the potential role of lncRNA Ftx in cardiomyocytes
Source: Proteome Sci. 2023 Jan 5;21:2. doi: 10.1186/s12953-022-00201-6 (PMC9814437; doi:10.1186/s12953-022-00201-6)
Supplement: Supplementary file 2 — Additional file 2. [file 12953_2022_201_MOESM2_ESM.xlsx]

## Sheet: Up
GO Terms Level 1	GO Terms Description	GO Terms Level	GO Terms ID	Mapping	Background	All Mapping	All Background	Fold Enrichment	Fisher' exact test P value	-log10(p value)	Related Protein
Cellular Component	heterochromatin	11	GO:0000792	5	34	66	3914	8.72	0.000223028	3.65	O75367 O75475 P10412 P52926 P17096
	chromatin	10	GO:0000785	10	169	66	3914	3.51	0.000446403	3.35	P07910 O75367 O75475 P10412 P52926 Q9NTI5 P42166 P17096 O14497 Q15651
	integral component of plasma membrane	8	GO:0005887	10	174	66	3914	3.41	0.000563425	3.25	O95864 Q86UP2 Q13433 P05556 P23229 P11717 O75487 Q99720 Q9Y6M7 P55283
	plasma membrane part	6	GO:0044459	16	399	66	3914	2.38	0.000707821	3.15	Q86UP2 Q13433 P23229 P55290 Q8IVF2 P01116 P11717 O75487 Q96EY1 P55283 O95864 Q9UJZ1 Q9C004 P05556 Q99720 Q9Y6M7
	intrinsic component of plasma membrane	7	GO:0031226	10	181	66	3914	3.28	0.000769243	3.11	O95864 Q86UP2 Q13433 P05556 P23229 P11717 O75487 Q99720 Q9Y6M7 P55283
	senescence-associated heterochromatin focus	12	GO:0035985	2	3	66	3914	39.54	0.000831161	3.08	P52926 P17096
	chromosomal part	9	GO:0044427	13	310	66	3914	2.49	0.00164047	2.79	P07910 O75367 O75475 P10412 P52926 P49711 Q9NTI5 P42166 P46013 P17096 P11387 O14497 Q15651
	external side of plasma membrane	7	GO:0009897	4	32	66	3914	7.41	0.00185974	2.73	P05556 P23229 P55290 O75487
Molecular Function	chromatin DNA binding	6	GO:0031490	6	24	65	3873	14.9	1.87879e-06	5.73	P07910 O75367 P10412 P52926 P49711 Q15651
	nucleosome binding	4	GO:0031491	5	18	65	3873	16.55	8.25149e-06	5.08	P07910 O75367 P52926 O14497 Q15651
	nucleosomal DNA binding	7	GO:0031492	4	9	65	3873	26.48	8.5533e-06	5.07	P07910 O75367 P52926 Q15651
	chromatin binding	3	GO:0003682	10	159	65	3873	3.75	0.000260484	3.58	P07910 O75367 O75475 P10412 P52926 P49711 P17096 P11387 O14497 Q15651
	double-stranded DNA binding	6	GO:0003690	9	142	65	3873	3.78	0.000515088	3.29	P07910 O75367 O75475 P52926 P49711 Q8WXF1 P17096 P11387 Q9NWH9
	monosaccharide binding	4	GO:0048029	4	24	65	3873	9.93	0.000596723	3.22	P13674 Q02809 P49257 P11717
	5'-deoxyribose-5-phosphate lyase activity	5	GO:0051575	2	3	65	3873	39.72	0.000823178	3.08	P52926 P17096
	sequence-specific double-stranded DNA binding	7	GO:1990837	7	101	65	3873	4.13	0.00134068	2.87	P07910 O75367 Q8WXF1 P52926 P49711 P11387 P17096
Biological Process	positive regulation of cell aging	6	GO:0090343	3	5	61	3812	37.5	3.81279e-05	4.42	P52926 P01116 P17096
	oncogene-induced cell senescence	7	GO:0090402	2	2	61	3812	62.49	0.000251935	3.6	P52926 P17096
	regulation of cellular senescence	7	GO:2000772	3	10	61	3812	18.75	0.000432055	3.36	P52926 P01116 P17096
	chromatin assembly or disassembly	7	GO:0006333	6	63	61	3812	5.95	0.000437172	3.36	O75367 P10412 P52926 P49711 P17096 O14497
	chromatin organization	6	GO:0006325	11	217	61	3812	3.17	0.00052771	3.28	P07910 O75367 P10412 P52926 P49711 P61964 P17096 P11387 O14497 Q15651 O00422
	cellular senescence	6	GO:0090398	3	12	61	3812	15.62	0.000774188	3.11	O60313 P52926 P17096
	nucleosome organization	7	GO:0034728	5	56	61	3812	5.58	0.00181511	2.74	O75367 P10412 P49711 P17096 O14497
	hemidesmosome assembly	7	GO:0031581	2	5	61	3812	25	0.00244221	2.61	P11047 P23229
	chromatin remodeling	7	GO:0006338	5	65	61	3812	4.81	0.00351613	2.45	P07910 P52926 P11387 P17096 O14497
	covalent chromatin modification	7	GO:0016569	8	163	61	3812	3.07	0.00400188	2.4	O75367 P10412 P52926 P49711 P61964 Q15651 O14497 O00422
	DNA packaging	7	GO:0006323	5	68	61	3812	4.59	0.00427786	2.37	O75367 P10412 P52926 P49711 P17096
	response to low-density lipoprotein particle	6	GO:0055098	2	7	61	3812	17.85	0.00502371	2.3	P05556 P55290
	cellular response to lipoprotein particle stimulus	6	GO:0071402	2	7	61	3812	17.85	0.00502371	2.3	P05556 P55290
	establishment of viral latency	7	GO:0019043	2	7	61	3812	17.85	0.00502371	2.3	O75475 P17096

## Sheet: Up GO2Protein
GO Terms Level 1	GO Terms ID	GO Terms Level	GO Terms Description	Fisher's exact test P value	Protein accession	Protein description	Ratio	Regulated Type	P value	Gene name	MW [kDa]	Coverage [%]	Peptides	PSMs	Unique peptides	AC_KD	AC_KD_C	AC_OE	AC_OE_C
Cellular Component	GO:0030425	6	dendrite	0.306385	O60313	Dynamin-like 120 kDa protein, mitochondrial OS=Homo sapiens OX=9606 GN=OPA1 PE=1 SV=3	1.562	Up	2.5196e-07	OPA1	111.63	12.2	11	13	11	1.248	0.799	1.081	0.844
Cellular Component	GO:0030425	6	dendrite	0.306385	P05556	Integrin beta-1 OS=Homo sapiens OX=9606 GN=ITGB1 PE=1 SV=2	1.548	Up	3.9039e-06	ITGB1	88.414	14	11	12	11	1.215	0.785	3.223	0.923
Cellular Component	GO:0030425	6	dendrite	0.306385	Q14980	Nuclear mitotic apparatus protein 1 OS=Homo sapiens OX=9606 GN=NUMA1 PE=1 SV=2	1.556	Up	0.000118892	NUMA1	238.26	10.8	22	22	21	1.254	0.806	2.38	0.994
Cellular Component	GO:0009897	7	external side of plasma membrane	0.00185974	P05556	Integrin beta-1 OS=Homo sapiens OX=9606 GN=ITGB1 PE=1 SV=2	1.548	Up	3.9039e-06	ITGB1	88.414	14	11	12	11	1.215	0.785	3.223	0.923
Cellular Component	GO:0009897	7	external side of plasma membrane	0.00185974	P23229	Integrin alpha-6 OS=Homo sapiens OX=9606 GN=ITGA6 PE=1 SV=5	1.628	Up	8.6661e-07	ITGA6	126.6	7.2	7	11	7	1.477	0.907	0.812	0.671
Cellular Component	GO:0009897	7	external side of plasma membrane	0.00185974	P55290	Cadherin-13 OS=Homo sapiens OX=9606 GN=CDH13 PE=1 SV=1	1.716	Up	0.0097613	CDH13	78.286	2.7	2	2	2	1.428	0.832		0.653
Cellular Component	GO:0009897	7	external side of plasma membrane	0.00185974	O75487	Glypican-4 OS=Homo sapiens OX=9606 GN=GPC4 PE=1 SV=4	1.561	Up	0.0041049	GPC4	62.411	2.9	2	2	2	1.377	0.882		0.656
Cellular Component	GO:0098800	13	inner mitochondrial membrane protein complex	0.08904	Q9Y375	Complex I intermediate-associated protein 30, mitochondrial OS=Homo sapiens OX=9606 GN=NDUFAF1 PE=1 SV=2	1.796	Up	0.0129443	NDUFAF1	37.763	8.3	3	3	3	1.248	0.695		0.833
Cellular Component	GO:0098800	13	inner mitochondrial membrane protein complex	0.08904	Q9HAV7	GrpE protein homolog 1, mitochondrial OS=Homo sapiens OX=9606 GN=GRPEL1 PE=1 SV=2	1.652	Up	0.00029954	GRPEL1	24.279	32.3	7	9	7	1.475	0.893	0.613	0.799
Cellular Component	GO:0098800	13	inner mitochondrial membrane protein complex	0.08904	Q3ZCQ8	Mitochondrial import inner membrane translocase subunit TIM50 OS=Homo sapiens OX=9606 GN=TIMM50 PE=1 SV=2	1.682	Up	0.00116203	TIMM50	39.646	11	3	5	3	1.473	0.876	0.67	0.606
Cellular Component	GO:0098858	5	actin-based cell projection	0.0703671	P05556	Integrin beta-1 OS=Homo sapiens OX=9606 GN=ITGB1 PE=1 SV=2	1.548	Up	3.9039e-06	ITGB1	88.414	14	11	12	11	1.215	0.785	3.223	0.923
Cellular Component	GO:0098858	5	actin-based cell projection	0.0703671	P23229	Integrin alpha-6 OS=Homo sapiens OX=9606 GN=ITGA6 PE=1 SV=5	1.628	Up	8.6661e-07	ITGA6	126.6	7.2	7	11	7	1.477	0.907	0.812	0.671
Cellular Component	GO:0098858	5	actin-based cell projection	0.0703671	Q9Y6M7	Sodium bicarbonate cotransporter 3 OS=Homo sapiens OX=9606 GN=SLC4A7 PE=1 SV=2	1.623	Up	0.0120606	SLC4A7	136.04	4.4	5	6	5	1.464	0.902	1.665	0.752
Cellular Component	GO:0030027	5	lamellipodium	0.318872	Q13433	Zinc transporter ZIP6 OS=Homo sapiens OX=9606 GN=SLC39A6 PE=1 SV=3	1.679	Up	0.006337	SLC39A6	85.046	2.9	2	2	2	1.33	0.792		0.778
Cellular Component	GO:0030027	5	lamellipodium	0.318872	P05556	Integrin beta-1 OS=Homo sapiens OX=9606 GN=ITGB1 PE=1 SV=2	1.548	Up	3.9039e-06	ITGB1	88.414	14	11	12	11	1.215	0.785	3.223	0.923
Cellular Component	GO:0097458	4	neuron part	0.120564	O60313	Dynamin-like 120 kDa protein, mitochondrial OS=Homo sapiens OX=9606 GN=OPA1 PE=1 SV=3	1.562	Up	2.5196e-07	OPA1	111.63	12.2	11	13	11	1.248	0.799	1.081	0.844
Cellular Component	GO:0097458	4	neuron part	0.120564	P55290	Cadherin-13 OS=Homo sapiens OX=9606 GN=CDH13 PE=1 SV=1	1.716	Up	0.0097613	CDH13	78.286	2.7	2	2	2	1.428	0.832		0.653
Cellular Component	GO:0097458	4	neuron part	0.120564	P05556	Integrin beta-1 OS=Homo sapiens OX=9606 GN=ITGB1 PE=1 SV=2	1.548	Up	3.9039e-06	ITGB1	88.414	14	11	12	11	1.215	0.785	3.223	0.923
Cellular Component	GO:0097458	4	neuron part	0.120564	Q14980	Nuclear mitotic apparatus protein 1 OS=Homo sapiens OX=9606 GN=NUMA1 PE=1 SV=2	1.556	Up	0.000118892	NUMA1	238.26	10.8	22	22	21	1.254	0.806	2.38	0.994
Cellular Component	GO:0097458	4	neuron part	0.120564	P11387	DNA topoisomerase 1 OS=Homo sapiens OX=9606 GN=TOP1 PE=1 SV=2	1.57	Up	0.00032012	TOP1	90.725	17.3	14	17	14	0.887	0.565	1.817	1.511
Cellular Component	GO:0097458	4	neuron part	0.120564	Q99720	Sigma non-opioid intracellular receptor 1 OS=Homo sapiens OX=9606 GN=SIGMAR1 PE=1 SV=1	1.725	Up	0.0047982	SIGMAR1	25.127	6.7	2	3	2	1.211	0.702		0.966
Cellular Component	GO:0097458	4	neuron part	0.120564	O14497	AT-rich interactive domain-containing protein 1A OS=Homo sapiens OX=9606 GN=ARID1A PE=1 SV=3	1.654	Up	0.021924	ARID1A	242.04	2.5	5	5	5	1.351	0.817		0.794
Cellular Component	GO:0097458	4	neuron part	0.120564	Q9Y6M7	Sodium bicarbonate cotransporter 3 OS=Homo sapiens OX=9606 GN=SLC4A7 PE=1 SV=2	1.623	Up	0.0120606	SLC4A7	136.04	4.4	5	6	5	1.464	0.902	1.665	0.752
Cellular Component	GO:0005743	12	mitochondrial inner membrane	0.0593167	P49411	Elongation factor Tu, mitochondrial OS=Homo sapiens OX=9606 GN=TUFM PE=1 SV=2	1.533	Up	0.00046477	TUFM	49.541	18.4	8	9	8	1.136	0.741	0.979	1.094
Cellular Component	GO:0005743	12	mitochondrial inner membrane	0.0593167	O60313	Dynamin-like 120 kDa protein, mitochondrial OS=Homo sapiens OX=9606 GN=OPA1 PE=1 SV=3	1.562	Up	2.5196e-07	OPA1	111.63	12.2	11	13	11	1.248	0.799	1.081	0.844
Cellular Component	GO:0005743	12	mitochondrial inner membrane	0.0593167	Q9UJZ1	Stomatin-like protein 2, mitochondrial OS=Homo sapiens OX=9606 GN=STOML2 PE=1 SV=1	1.887	Up	0.027121	STOML2	38.534	15.2	4	4	4	1.236	0.655	0.788	1.237
Cellular Component	GO:0005743	12	mitochondrial inner membrane	0.0593167	Q9Y375	Complex I intermediate-associated protein 30, mitochondrial OS=Homo sapiens OX=9606 GN=NDUFAF1 PE=1 SV=2	1.796	Up	0.0129443	NDUFAF1	37.763	8.3	3	3	3	1.248	0.695		0.833
Cellular Component	GO:0005743	12	mitochondrial inner membrane	0.0593167	Q9H3K2	Growth hormone-inducible transmembrane protein OS=Homo sapiens OX=9606 GN=GHITM PE=1 SV=2	1.58	Up	0.026177	GHITM	37.205	9.3	3	3	3	1.319	0.835		0.7
Cellular Component	GO:0005743	12	mitochondrial inner membrane	0.0593167	Q9HAV7	GrpE protein homolog 1, mitochondrial OS=Homo sapiens OX=9606 GN=GRPEL1 PE=1 SV=2	1.652	Up	0.00029954	GRPEL1	24.279	32.3	7	9	7	1.475	0.893	0.613	0.799
Cellular Component	GO:0005743	12	mitochondrial inner membrane	0.0593167	Q8N183	NADH dehydrogenase [ubiquinone] 1 alpha subcomplex assembly factor 2 OS=Homo sapiens OX=9606 GN=NDUFAF2 PE=1 SV=1	1.727	Up	0.025617	NDUFAF2	19.856	18.3	3	3	3	1.466	0.849	1.071	0.995
Cellular Component	GO:0005743	12	mitochondrial inner membrane	0.0593167	Q3ZCQ8	Mitochondrial import inner membrane translocase subunit TIM50 OS=Homo sapiens OX=9606 GN=TIMM50 PE=1 SV=2	1.682	Up	0.00116203	TIMM50	39.646	11	3	5	3	1.473	0.876	0.67	0.606
Cellular Component	GO:0044815	3	DNA packaging complex	0.0655209	O75367	Core histone macro-H2A.1 OS=Homo sapiens OX=9606 GN=H2AFY PE=1 SV=4	1.608	Up	0.031718	H2AFY	39.617	16.7	5	5	5	1.092	0.679	1.219	1.492
Cellular Component	GO:0044815	3	DNA packaging complex	0.0655209	P10412	Histone H1.4 OS=Homo sapiens OX=9606 GN=H1-4 PE=1 SV=2	1.661	Up	0.0124005	H1-4	21.865	34.2	9	16	4	0.51	0.307		1.955
Cellular Component	GO:0005924	5	cell-substrate adherens junction	0.0421489	P23229	Integrin alpha-6 OS=Homo sapiens OX=9606 GN=ITGA6 PE=1 SV=5	1.628	Up	8.6661e-07	ITGA6	126.6	7.2	7	11	7	1.477	0.907	0.812	0.671
Cellular Component	GO:0005924	5	cell-substrate adherens junction	0.0421489	P55290	Cadherin-13 OS=Homo sapiens OX=9606 GN=CDH13 PE=1 SV=1	1.716	Up	0.0097613	CDH13	78.286	2.7	2	2	2	1.428	0.832		0.653
Cellular Component	GO:0005924	5	cell-substrate adherens junction	0.0421489	P01116	GTPase KRas OS=Homo sapiens OX=9606 GN=KRAS PE=1 SV=1	1.548	Up	0.0132248	KRAS	21.656	24.9	5	8	3	1.423	0.919	1.114	0.661
Cellular Component	GO:0005924	5	cell-substrate adherens junction	0.0421489	P11717	Cation-independent mannose-6-phosphate receptor OS=Homo sapiens OX=9606 GN=IGF2R PE=1 SV=3	1.518	Up	0.0041417	IGF2R	274.37	3.9	9	9	9	1.342	0.884	1.347	1.158
Cellular Component	GO:0005924	5	cell-substrate adherens junction	0.0421489	Q6WCQ1	Myosin phosphatase Rho-interacting protein OS=Homo sapiens OX=9606 GN=MPRIP PE=1 SV=3	1.521	Up	0.000142287	MPRIP	116.53	16.9	12	12	12	1.492	0.981	0.73	0.69
Cellular Component	GO:0005924	5	cell-substrate adherens junction	0.0421489	Q9C004	Protein sprouty homolog 4 OS=Homo sapiens OX=9606 GN=SPRY4 PE=1 SV=2	1.518	Up	0.030975	SPRY4	32.541	9	2	2	2	1.195	0.787		0.906
Cellular Component	GO:0005924	5	cell-substrate adherens junction	0.0421489	P05556	Integrin beta-1 OS=Homo sapiens OX=9606 GN=ITGB1 PE=1 SV=2	1.548	Up	3.9039e-06	ITGB1	88.414	14	11	12	11	1.215	0.785	3.223	0.923
Cellular Component	GO:0005924	5	cell-substrate adherens junction	0.0421489	P17096	High mobility group protein HMG-I/HMG-Y OS=Homo sapiens OX=9606 GN=HMGA1 PE=1 SV=3	2.056	Up	5.5084e-05	HMGA1	11.676	30.8	4	6	4	1.495	0.727	0.562	0.9
Cellular Component	GO:0070161	3	anchoring junction	0.0804388	P23229	Integrin alpha-6 OS=Homo sapiens OX=9606 GN=ITGA6 PE=1 SV=5	1.628	Up	8.6661e-07	ITGA6	126.6	7.2	7	11	7	1.477	0.907	0.812	0.671
Cellular Component	GO:0070161	3	anchoring junction	0.0804388	P55290	Cadherin-13 OS=Homo sapiens OX=9606 GN=CDH13 PE=1 SV=1	1.716	Up	0.0097613	CDH13	78.286	2.7	2	2	2	1.428	0.832		0.653
Cellular Component	GO:0070161	3	anchoring junction	0.0804388	P01116	GTPase KRas OS=Homo sapiens OX=9606 GN=KRAS PE=1 SV=1	1.548	Up	0.0132248	KRAS	21.656	24.9	5	8	3	1.423	0.919	1.114	0.661
Cellular Component	GO:0070161	3	anchoring junction	0.0804388	P11717	Cation-independent mannose-6-phosphate receptor OS=Homo sapiens OX=9606 GN=IGF2R PE=1 SV=3	1.518	Up	0.0041417	IGF2R	274.37	3.9	9	9	9	1.342	0.884	1.347	1.158
Cellular Component	GO:0070161	3	anchoring junction	0.0804388	Q6WCQ1	Myosin phosphatase Rho-interacting protein OS=Homo sapiens OX=9606 GN=MPRIP PE=1 SV=3	1.521	Up	0.000142287	MPRIP	116.53	16.9	12	12	12	1.492	0.981	0.73	0.69
Cellular Component	GO:0070161	3	anchoring junction	0.0804388	Q9C004	Protein sprouty homolog 4 OS=Homo sapiens OX=9606 GN=SPRY4 PE=1 SV=2	1.518	Up	0.030975	SPRY4	32.541	9	2	2	2	1.195	0.787		0.906
Cellular Component	GO:0070161	3	anchoring junction	0.0804388	P05556	Integrin beta-1 OS=Homo sapiens OX=9606 GN=ITGB1 PE=1 SV=2	1.548	Up	3.9039e-06	ITGB1	88.414	14	11	12	11	1.215	0.785	3.223	0.923
Cellular Component	GO:0070161	3	anchoring junction	0.0804388	P17096	High mobility group protein HMG-I/HMG-Y OS=Homo sapiens OX=9606 GN=HMGA1 PE=1 SV=3	2.056	Up	5.5084e-05	HMGA1	11.676	30.8	4	6	4	1.495	0.727	0.562	0.9
Cellular Component	GO:0019897	7	extrinsic component of plasma membrane	0.0290292	Q9UJZ1	Stomatin-like protein 2, mitochondrial OS=Homo sapiens OX=9606 GN=STOML2 PE=1 SV=1	1.887	Up	0.027121	STOML2	38.534	15.2	4	4	4	1.236	0.655	0.788	1.237
Cellular Component	GO:0019897	7	extrinsic component of plasma membrane	0.0290292	P01116	GTPase KRas OS=Homo sapiens OX=9606 GN=KRAS PE=1 SV=1	1.548	Up	0.0132248	KRAS	21.656	24.9	5	8	3	1.423	0.919	1.114	0.661
Cellular Component	GO:0019897	7	extrinsic component of plasma membrane	0.0290292	Q96EY1	DnaJ homolog subfamily A member 3, mitochondrial OS=Homo sapiens OX=9606 GN=DNAJA3 PE=1 SV=2	1.568	Up	0.0091226	DNAJA3	52.488	5.8	3	5	3	1.637	1.044	0.948	0.981
Cellular Component	GO:0044452	12	nucleolar part	0.143397	Q8WXF1	Paraspeckle component 1 OS=Homo sapiens OX=9606 GN=PSPC1 PE=1 SV=1	1.52	Up	0.0143036	PSPC1	58.743	15.9	8	8	6	1.306	0.859	1.227	1.111
Cellular Component	GO:0044452	12	nucleolar part	0.143397	P11387	DNA topoisomerase 1 OS=Homo sapiens OX=9606 GN=TOP1 PE=1 SV=2	1.57	Up	0.00032012	TOP1	90.725	17.3	14	17	14	0.887	0.565	1.817	1.511
Cellular Component	GO:0044452	12	nucleolar part	0.143397	P38432	Coilin OS=Homo sapiens OX=9606 GN=COIL PE=1 SV=1	2.695	Up	0.0138644	COIL	62.608	5	2	3	2	1.458	0.541		0.903
Cellular Component	GO:0000786	11	nucleosome	0.0360171	O75367	Core histone macro-H2A.1 OS=Homo sapiens OX=9606 GN=H2AFY PE=1 SV=4	1.608	Up	0.031718	H2AFY	39.617	16.7	5	5	5	1.092	0.679	1.219	1.492
Cellular Component	GO:0000786	11	nucleosome	0.0360171	P10412	Histone H1.4 OS=Homo sapiens OX=9606 GN=H1-4 PE=1 SV=2	1.661	Up	0.0124005	H1-4	21.865	34.2	9	16	4	0.51	0.307		1.955
Cellular Component	GO:0005744	14	mitochondrial inner membrane presequence translocase complex	0.00271054	Q9HAV7	GrpE protein homolog 1, mitochondrial OS=Homo sapiens OX=9606 GN=GRPEL1 PE=1 SV=2	1.652	Up	0.00029954	GRPEL1	24.279	32.3	7	9	7	1.475	0.893	0.613	0.799
Cellular Component	GO:0005744	14	mitochondrial inner membrane presequence translocase complex	0.00271054	Q3ZCQ8	Mitochondrial import inner membrane translocase subunit TIM50 OS=Homo sapiens OX=9606 GN=TIMM50 PE=1 SV=2	1.682	Up	0.00116203	TIMM50	39.646	11	3	5	3	1.473	0.876	0.67	0.606
Cellular Component	GO:0030662	11	coated vesicle membrane	0.287477	P49257	Protein ERGIC-53 OS=Homo sapiens OX=9606 GN=LMAN1 PE=1 SV=2	1.513	Up	0.0156435	LMAN1	57.548	12.4	6	7	6	1.292	0.854	0.594	0.879
Cellular Component	GO:0030662	11	coated vesicle membrane	0.287477	P11717	Cation-independent mannose-6-phosphate receptor OS=Homo sapiens OX=9606 GN=IGF2R PE=1 SV=3	1.518	Up	0.0041417	IGF2R	274.37	3.9	9	9	9	1.342	0.884	1.347	1.158
Cellular Component	GO:0019866	9	organelle inner membrane	0.0378594	O60313	Dynamin-like 120 kDa protein, mitochondrial OS=Homo sapiens OX=9606 GN=OPA1 PE=1 SV=3	1.562	Up	2.5196e-07	OPA1	111.63	12.2	11	13	11	1.248	0.799	1.081	0.844
Cellular Component	GO:0019866	9	organelle inner membrane	0.0378594	Q9Y375	Complex I intermediate-associated protein 30, mitochondrial OS=Homo sapiens OX=9606 GN=NDUFAF1 PE=1 SV=2	1.796	Up	0.0129443	NDUFAF1	37.763	8.3	3	3	3	1.248	0.695		0.833
Cellular Component	GO:0019866	9	organelle inner membrane	0.0378594	Q8N183	NADH dehydrogenase [ubiquinone] 1 alpha subcomplex assembly factor 2 OS=Homo sapiens OX=9606 GN=NDUFAF2 PE=1 SV=1	1.727	Up	0.025617	NDUFAF2	19.856	18.3	3	3	3	1.466	0.849	1.071	0.995
Cellular Component	GO:0019866	9	organelle inner membrane	0.0378594	P49411	Elongation factor Tu, mitochondrial OS=Homo sapiens OX=9606 GN=TUFM PE=1 SV=2	1.533	Up	0.00046477	TUFM	49.541	18.4	8	9	8	1.136	0.741	0.979	1.094
Cellular Component	GO:0019866	9	organelle inner membrane	0.0378594	Q9UJZ1	Stomatin-like protein 2, mitochondrial OS=Homo sapiens OX=9606 GN=STOML2 PE=1 SV=1	1.887	Up	0.027121	STOML2	38.534	15.2	4	4	4	1.236	0.655	0.788	1.237
Cellular Component	GO:0019866	9	organelle inner membrane	0.0378594	Q9H3K2	Growth hormone-inducible transmembrane protein OS=Homo sapiens OX=9606 GN=GHITM PE=1 SV=2	1.58	Up	0.026177	GHITM	37.205	9.3	3	3	3	1.319	0.835		0.7
Cellular Component	GO:0019866	9	organelle inner membrane	0.0378594	Q9HAV7	GrpE protein homolog 1, mitochondrial OS=Homo sapiens OX=9606 GN=GRPEL1 PE=1 SV=2	1.652	Up	0.00029954	GRPEL1	24.279	32.3	7	9	7	1.475	0.893	0.613	0.799
Cellular Component	GO:0019866	9	organelle inner membrane	0.0378594	Q3ZCQ8	Mitochondrial import inner membrane translocase subunit TIM50 OS=Homo sapiens OX=9606 GN=TIMM50 PE=1 SV=2	1.682	Up	0.00116203	TIMM50	39.646	11	3	5	3	1.473	0.876	0.67	0.606
Cellular Component	GO:0019866	9	organelle inner membrane	0.0378594	Q99720	Sigma non-opioid intracellular receptor 1 OS=Homo sapiens OX=9606 GN=SIGMAR1 PE=1 SV=1	1.725	Up	0.0047982	SIGMAR1	25.127	6.7	2	3	2	1.211	0.702		0.966
Cellular Component	GO:0045121	6	membrane raft	0.0106171	O94905	Erlin-2 OS=Homo sapiens OX=9606 GN=ERLIN2 PE=1 SV=1	1.506	Up	0.0181552	ERLIN2	37.839	10	4	4	2	1.003	0.666		1.189
Cellular Component	GO:0045121	6	membrane raft	0.0106171	Q9UJZ1	Stomatin-like protein 2, mitochondrial OS=Homo sapiens OX=9606 GN=STOML2 PE=1 SV=1	1.887	Up	0.027121	STOML2	38.534	15.2	4	4	4	1.236	0.655	0.788	1.237
Cellular Component	GO:0045121	6	membrane raft	0.0106171	P05556	Integrin beta-1 OS=Homo sapiens OX=9606 GN=ITGB1 PE=1 SV=2	1.548	Up	3.9039e-06	ITGB1	88.414	14	11	12	11	1.215	0.785	3.223	0.923
Cellular Component	GO:0045121	6	membrane raft	0.0106171	P55290	Cadherin-13 OS=Homo sapiens OX=9606 GN=CDH13 PE=1 SV=1	1.716	Up	0.0097613	CDH13	78.286	2.7	2	2	2	1.428	0.832		0.653
Cellular Component	GO:0045121	6	membrane raft	0.0106171	P01116	GTPase KRas OS=Homo sapiens OX=9606 GN=KRAS PE=1 SV=1	1.548	Up	0.0132248	KRAS	21.656	24.9	5	8	3	1.423	0.919	1.114	0.661
Cellular Component	GO:0005788	10	endoplasmic reticulum lumen	0.274875	P13674	Prolyl 4-hydroxylase subunit alpha-1 OS=Homo sapiens OX=9606 GN=P4HA1 PE=1 SV=2	1.853	Up	3.9366e-05	P4HA1	61.049	14	7	7	7	1.612	0.87	1.017	0.844
Cellular Component	GO:0005788	10	endoplasmic reticulum lumen	0.274875	Q9BZQ6	ER degradation-enhancing alpha-mannosidase-like protein 3 OS=Homo sapiens OX=9606 GN=EDEM3 PE=1 SV=2	1.693	Up	0.0150205	EDEM3	104.66	3.2	3	3	3	1.283	0.758		0.933
Cellular Component	GO:0044463	5	cell projection part	0.181653	O60313	Dynamin-like 120 kDa protein, mitochondrial OS=Homo sapiens OX=9606 GN=OPA1 PE=1 SV=3	1.562	Up	2.5196e-07	OPA1	111.63	12.2	11	13	11	1.248	0.799	1.081	0.844
Cellular Component	GO:0044463	5	cell projection part	0.181653	Q13433	Zinc transporter ZIP6 OS=Homo sapiens OX=9606 GN=SLC39A6 PE=1 SV=3	1.679	Up	0.006337	SLC39A6	85.046	2.9	2	2	2	1.33	0.792		0.778
Cellular Component	GO:0044463	5	cell projection part	0.181653	Q9C004	Protein sprouty homolog 4 OS=Homo sapiens OX=9606 GN=SPRY4 PE=1 SV=2	1.518	Up	0.030975	SPRY4	32.541	9	2	2	2	1.195	0.787		0.906
Cellular Component	GO:0044463	5	cell projection part	0.181653	P05556	Integrin beta-1 OS=Homo sapiens OX=9606 GN=ITGB1 PE=1 SV=2	1.548	Up	3.9039e-06	ITGB1	88.414	14	11	12	11	1.215	0.785	3.223	0.923
Cellular Component	GO:0044463	5	cell projection part	0.181653	Q99720	Sigma non-opioid intracellular receptor 1 OS=Homo sapiens OX=9606 GN=SIGMAR1 PE=1 SV=1	1.725	Up	0.0047982	SIGMAR1	25.127	6.7	2	3	2	1.211	0.702		0.966
Cellular Component	GO:0044463	5	cell projection part	0.181653	P61964	WD repeat-containing protein 5 OS=Homo sapiens OX=9606 GN=WDR5 PE=1 SV=1	1.533	Up	0.0032	WDR5	36.588	10.5	3	6	3	1.058	0.69	2.061	1.222
Cellular Component	GO:0016363	12	nuclear matrix	0.187386	Q8WXF1	Paraspeckle component 1 OS=Homo sapiens OX=9606 GN=PSPC1 PE=1 SV=1	1.52	Up	0.0143036	PSPC1	58.743	15.9	8	8	6	1.306	0.859	1.227	1.111
Cellular Component	GO:0016363	12	nuclear matrix	0.187386	Q14980	Nuclear mitotic apparatus protein 1 OS=Homo sapiens OX=9606 GN=NUMA1 PE=1 SV=2	1.556	Up	0.000118892	NUMA1	238.26	10.8	22	22	21	1.254	0.806	2.38	0.994
Cellular Component	GO:0000775	11	chromosome, centromeric region	0.0640519	Q9NTI5	Sister chromatid cohesion protein PDS5 homolog B OS=Homo sapiens OX=9606 GN=PDS5B PE=1 SV=1	1.579	Up	0.0048438	PDS5B	164.67	3.9	6	8	6	1.031	0.653	1.636	1.233
Cellular Component	GO:0000775	11	chromosome, centromeric region	0.0640519	O75367	Core histone macro-H2A.1 OS=Homo sapiens OX=9606 GN=H2AFY PE=1 SV=4	1.608	Up	0.031718	H2AFY	39.617	16.7	5	5	5	1.092	0.679	1.219	1.492
Cellular Component	GO:0000775	11	chromosome, centromeric region	0.0640519	P46013	Proliferation marker protein Ki-67 OS=Homo sapiens OX=9606 GN=MKI67 PE=1 SV=2	1.657	Up	3.2406e-07	MKI67	358.69	7.4	16	17	16	1.438	0.868	0.588	0.627
Cellular Component	GO:0000775	11	chromosome, centromeric region	0.0640519	P49711	Transcriptional repressor CTCF OS=Homo sapiens OX=9606 GN=CTCF PE=1 SV=1	1.512	Up	1.50407e-05	CTCF	82.785	5.8	5	5	5	1.167	0.772		1.007
Cellular Component	GO:0031253	8	cell projection membrane	0.135594	Q13433	Zinc transporter ZIP6 OS=Homo sapiens OX=9606 GN=SLC39A6 PE=1 SV=3	1.679	Up	0.006337	SLC39A6	85.046	2.9	2	2	2	1.33	0.792		0.778
Cellular Component	GO:0031253	8	cell projection membrane	0.135594	Q9C004	Protein sprouty homolog 4 OS=Homo sapiens OX=9606 GN=SPRY4 PE=1 SV=2	1.518	Up	0.030975	SPRY4	32.541	9	2	2	2	1.195	0.787		0.906
Cellular Component	GO:0031253	8	cell projection membrane	0.135594	P05556	Integrin beta-1 OS=Homo sapiens OX=9606 GN=ITGB1 PE=1 SV=2	1.548	Up	3.9039e-06	ITGB1	88.414	14	11	12	11	1.215	0.785	3.223	0.923
Cellular Component	GO:0001726	5	ruffle	0.32512	Q9C004	Protein sprouty homolog 4 OS=Homo sapiens OX=9606 GN=SPRY4 PE=1 SV=2	1.518	Up	0.030975	SPRY4	32.541	9	2	2	2	1.195	0.787		0.906
Cellular Component	GO:0001726	5	ruffle	0.32512	P05556	Integrin beta-1 OS=Homo sapiens OX=9606 GN=ITGB1 PE=1 SV=2	1.548	Up	3.9039e-06	ITGB1	88.414	14	11	12	11	1.215	0.785	3.223	0.923
Cellular Component	GO:0031312	8	extrinsic component of organelle membrane	0.0115504	O60313	Dynamin-like 120 kDa protein, mitochondrial OS=Homo sapiens OX=9606 GN=OPA1 PE=1 SV=3	1.562	Up	2.5196e-07	OPA1	111.63	12.2	11	13	11	1.248	0.799	1.081	0.844
Cellular Component	GO:0031312	8	extrinsic component of organelle membrane	0.0115504	Q08378	Golgin subfamily A member 3 OS=Homo sapiens OX=9606 GN=GOLGA3 PE=1 SV=2	1.725	Up	0.0031158	GOLGA3	167.35	2.3	3	3	3	1.29	0.748		0.777
Cellular Component	GO:0098857	5	membrane microdomain	0.0106171	O94905	Erlin-2 OS=Homo sapiens OX=9606 GN=ERLIN2 PE=1 SV=1	1.506	Up	0.0181552	ERLIN2	37.839	10	4	4	2	1.003	0.666		1.189
Cellular Component	GO:0098857	5	membrane microdomain	0.0106171	Q9UJZ1	Stomatin-like protein 2, mitochondrial OS=Homo sapiens OX=9606 GN=STOML2 PE=1 SV=1	1.887	Up	0.027121	STOML2	38.534	15.2	4	4	4	1.236	0.655	0.788	1.237
Cellular Component	GO:0098857	5	membrane microdomain	0.0106171	P05556	Integrin beta-1 OS=Homo sapiens OX=9606 GN=ITGB1 PE=1 SV=2	1.548	Up	3.9039e-06	ITGB1	88.414	14	11	12	11	1.215	0.785	3.223	0.923
Cellular Component	GO:0098857	5	membrane microdomain	0.0106171	P55290	Cadherin-13 OS=Homo sapiens OX=9606 GN=CDH13 PE=1 SV=1	1.716	Up	0.0097613	CDH13	78.286	2.7	2	2	2	1.428	0.832		0.653
Cellular Component	GO:0098857	5	membrane microdomain	0.0106171	P01116	GTPase KRas OS=Homo sapiens OX=9606 GN=KRAS PE=1 SV=1	1.548	Up	0.0132248	KRAS	21.656	24.9	5	8	3	1.423	0.919	1.114	0.661
Cellular Component	GO:0000792	11	heterochromatin	0.000223028	O75367	Core histone macro-H2A.1 OS=Homo sapiens OX=9606 GN=H2AFY PE=1 SV=4	1.608	Up	0.031718	H2AFY	39.617	16.7	5	5	5	1.092	0.679	1.219	1.492
Cellular Component	GO:0000792	11	heterochromatin	0.000223028	O75475	PC4 and SFRS1-interacting protein OS=Homo sapiens OX=9606 GN=PSIP1 PE=1 SV=1	1.836	Up	2.8954e-10	PSIP1	60.103	23.4	13	18	12	1.469	0.8	0.948	0.963
Cellular Component	GO:0000792	11	heterochromatin	0.000223028	P10412	Histone H1.4 OS=Homo sapiens OX=9606 GN=H1-4 PE=1 SV=2	1.661	Up	0.0124005	H1-4	21.865	34.2	9	16	4	0.51	0.307		1.955
Cellular Component	GO:0000792	11	heterochromatin	0.000223028	P52926	High mobility group protein HMGI-C OS=Homo sapiens OX=9606 GN=HMGA2 PE=1 SV=1	2.279	Up	0.0176024	HMGA2	11.832	38.5	3	3	3	1.333	0.585	1.242	0.958
Cellular Component	GO:0000792	11	heterochromatin	0.000223028	P17096	High mobility group protein HMG-I/HMG-Y OS=Homo sapiens OX=9606 GN=HMGA1 PE=1 SV=3	2.056	Up	5.5084e-05	HMGA1	11.676	30.8	4	6	4	1.495	0.727	0.562	0.9
Cellular Component	GO:0005775	10	vacuolar lumen	0.300061	P54802	Alpha-N-acetylglucosaminidase OS=Homo sapiens OX=9606 GN=NAGLU PE=1 SV=2	1.666	Up	0.023356	NAGLU	82.265	4.6	3	3	3	1.759	1.056	1.412	0.852
Cellular Component	GO:0005775	10	vacuolar lumen	0.300061	O75487	Glypican-4 OS=Homo sapiens OX=9606 GN=GPC4 PE=1 SV=4	1.561	Up	0.0041049	GPC4	62.411	2.9	2	2	2	1.377	0.882		0.656
Cellular Component	GO:0098590	7	plasma membrane region	0.0120564	Q13433	Zinc transporter ZIP6 OS=Homo sapiens OX=9606 GN=SLC39A6 PE=1 SV=3	1.679	Up	0.006337	SLC39A6	85.046	2.9	2	2	2	1.33	0.792		0.778
Cellular Component	GO:0098590	7	plasma membrane region	0.0120564	P23229	Integrin alpha-6 OS=Homo sapiens OX=9606 GN=ITGA6 PE=1 SV=5	1.628	Up	8.6661e-07	ITGA6	126.6	7.2	7	11	7	1.477	0.907	0.812	0.671
Cellular Component	GO:0098590	7	plasma membrane region	0.0120564	P55290	Cadherin-13 OS=Homo sapiens OX=9606 GN=CDH13 PE=1 SV=1	1.716	Up	0.0097613	CDH13	78.286	2.7	2	2	2	1.428	0.832		0.653
Cellular Component	GO:0098590	7	plasma membrane region	0.0120564	Q96EY1	DnaJ homolog subfamily A member 3, mitochondrial OS=Homo sapiens OX=9606 GN=DNAJA3 PE=1 SV=2	1.568	Up	0.0091226	DNAJA3	52.488	5.8	3	5	3	1.637	1.044	0.948	0.981
Cellular Component	GO:0098590	7	plasma membrane region	0.0120564	Q9C004	Protein sprouty homolog 4 OS=Homo sapiens OX=9606 GN=SPRY4 PE=1 SV=2	1.518	Up	0.030975	SPRY4	32.541	9	2	2	2	1.195	0.787		0.906
Cellular Component	GO:0098590	7	plasma membrane region	0.0120564	P05556	Integrin beta-1 OS=Homo sapiens OX=9606 GN=ITGB1 PE=1 SV=2	1.548	Up	3.9039e-06	ITGB1	88.414	14	11	12	11	1.215	0.785	3.223	0.923
Cellular Component	GO:0098590	7	plasma membrane region	0.0120564	Q99720	Sigma non-opioid intracellular receptor 1 OS=Homo sapiens OX=9606 GN=SIGMAR1 PE=1 SV=1	1.725	Up	0.0047982	SIGMAR1	25.127	6.7	2	3	2	1.211	0.702		0.966
Cellular Component	GO:0098590	7	plasma membrane region	0.0120564	Q9Y6M7	Sodium bicarbonate cotransporter 3 OS=Homo sapiens OX=9606 GN=SLC4A7 PE=1 SV=2	1.623	Up	0.0120606	SLC4A7	136.04	4.4	5	6	5	1.464	0.902	1.665	0.752
Cellular Component	GO:0043209	4	myelin sheath	0.105031	P49411	Elongation factor Tu, mitochondrial OS=Homo sapiens OX=9606 GN=TUFM PE=1 SV=2	1.533	Up	0.00046477	TUFM	49.541	18.4	8	9	8	1.136	0.741	0.979	1.094
Cellular Component	GO:0043209	4	myelin sheath	0.105031	P05556	Integrin beta-1 OS=Homo sapiens OX=9606 GN=ITGB1 PE=1 SV=2	1.548	Up	3.9039e-06	ITGB1	88.414	14	11	12	11	1.215	0.785	3.223	0.923
Cellular Component	GO:0043209	4	myelin sheath	0.105031	P36957	Dihydrolipoyllysine-residue succinyltransferase component of 2-oxoglutarate dehydrogenase complex, mitochondrial OS=Homo sapiens OX=9606 GN=DLST PE=1 SV=4	1.516	Up	0.00052183	DLST	48.755	17.7	9	14	9	1.052	0.694	0.561	1.119
Cellular Component	GO:0043209	4	myelin sheath	0.105031	P10515	Dihydrolipoyllysine-residue acetyltransferase component of pyruvate dehydrogenase complex, mitochondrial OS=Homo sapiens OX=9606 GN=DLAT PE=1 SV=3	1.658	Up	0.029203	DLAT	68.996	3.9	3	3	3	1.285	0.775	0.834	1.451
Cellular Component	GO:0098589	4	membrane region	0.0504294	O94905	Erlin-2 OS=Homo sapiens OX=9606 GN=ERLIN2 PE=1 SV=1	1.506	Up	0.0181552	ERLIN2	37.839	10	4	4	2	1.003	0.666		1.189
Cellular Component	GO:0098589	4	membrane region	0.0504294	Q9UJZ1	Stomatin-like protein 2, mitochondrial OS=Homo sapiens OX=9606 GN=STOML2 PE=1 SV=1	1.887	Up	0.027121	STOML2	38.534	15.2	4	4	4	1.236	0.655	0.788	1.237
Cellular Component	GO:0098589	4	membrane region	0.0504294	P05556	Integrin beta-1 OS=Homo sapiens OX=9606 GN=ITGB1 PE=1 SV=2	1.548	Up	3.9039e-06	ITGB1	88.414	14	11	12	11	1.215	0.785	3.223	0.923
Cellular Component	GO:0098589	4	membrane region	0.0504294	P55290	Cadherin-13 OS=Homo sapiens OX=9606 GN=CDH13 PE=1 SV=1	1.716	Up	0.0097613	CDH13	78.286	2.7	2	2	2	1.428	0.832		0.653
Cellular Component	GO:0098589	4	membrane region	0.0504294	P01116	GTPase KRas OS=Homo sapiens OX=9606 GN=KRAS PE=1 SV=1	1.548	Up	0.0132248	KRAS	21.656	24.9	5	8	3	1.423	0.919	1.114	0.661
Cellular Component	GO:0005759	10	mitochondrial matrix	0.199842	P49411	Elongation factor Tu, mitochondrial OS=Homo sapiens OX=9606 GN=TUFM PE=1 SV=2	1.533	Up	0.00046477	TUFM	49.541	18.4	8	9	8	1.136	0.741	0.979	1.094
Cellular Component	GO:0005759	10	mitochondrial matrix	0.199842	Q5VUM1	Succinate dehydrogenase assembly factor 4, mitochondrial OS=Homo sapiens OX=9606 GN=SDHAF4 PE=3 SV=1	1.584	Up	0.032879	SDHAF4	12.213	19.4	2	3	2	1.563	0.987	0.671	0.601
Cellular Component	GO:0005759	10	mitochondrial matrix	0.199842	P36957	Dihydrolipoyllysine-residue succinyltransferase component of 2-oxoglutarate dehydrogenase complex, mitochondrial OS=Homo sapiens OX=9606 GN=DLST PE=1 SV=4	1.516	Up	0.00052183	DLST	48.755	17.7	9	14	9	1.052	0.694	0.561	1.119
Cellular Component	GO:0005759	10	mitochondrial matrix	0.199842	Q9HAV7	GrpE protein homolog 1, mitochondrial OS=Homo sapiens OX=9606 GN=GRPEL1 PE=1 SV=2	1.652	Up	0.00029954	GRPEL1	24.279	32.3	7	9	7	1.475	0.893	0.613	0.799
Cellular Component	GO:0005759	10	mitochondrial matrix	0.199842	P10515	Dihydrolipoyllysine-residue acetyltransferase component of pyruvate dehydrogenase complex, mitochondrial OS=Homo sapiens OX=9606 GN=DLAT PE=1 SV=3	1.658	Up	0.029203	DLAT	68.996	3.9	3	3	3	1.285	0.775	0.834	1.451
Cellular Component	GO:0005759	10	mitochondrial matrix	0.199842	Q96EY1	DnaJ homolog subfamily A member 3, mitochondrial OS=Homo sapiens OX=9606 GN=DNAJA3 PE=1 SV=2	1.568	Up	0.0091226	DNAJA3	52.488	5.8	3	5	3	1.637	1.044	0.948	0.981
Cellular Component	GO:0043235	3	receptor complex	0.163161	P05556	Integrin beta-1 OS=Homo sapiens OX=9606 GN=ITGB1 PE=1 SV=2	1.548	Up	3.9039e-06	ITGB1	88.414	14	11	12	11	1.215	0.785	3.223	0.923
Cellular Component	GO:0043235	3	receptor complex	0.163161	P23229	Integrin alpha-6 OS=Homo sapiens OX=9606 GN=ITGA6 PE=1 SV=5	1.628	Up	8.6661e-07	ITGA6	126.6	7.2	7	11	7	1.477	0.907	0.812	0.671
Cellular Component	GO:0001650	13	fibrillar center	0.0563574	Q8WXF1	Paraspeckle component 1 OS=Homo sapiens OX=9606 GN=PSPC1 PE=1 SV=1	1.52	Up	0.0143036	PSPC1	58.743	15.9	8	8	6	1.306	0.859	1.227	1.111
Cellular Component	GO:0001650	13	fibrillar center	0.0563574	P11387	DNA topoisomerase 1 OS=Homo sapiens OX=9606 GN=TOP1 PE=1 SV=2	1.57	Up	0.00032012	TOP1	90.725	17.3	14	17	14	0.887	0.565	1.817	1.511
Cellular Component	GO:0001650	13	fibrillar center	0.0563574	P38432	Coilin OS=Homo sapiens OX=9606 GN=COIL PE=1 SV=1	2.695	Up	0.0138644	COIL	62.608	5	2	3	2	1.458	0.541		0.903
Cellular Component	GO:0005720	14	nuclear heterochromatin	0.00365906	O75367	Core histone macro-H2A.1 OS=Homo sapiens OX=9606 GN=H2AFY PE=1 SV=4	1.608	Up	0.031718	H2AFY	39.617	16.7	5	5	5	1.092	0.679	1.219	1.492
Cellular Component	GO:0005720	14	nuclear heterochromatin	0.00365906	O75475	PC4 and SFRS1-interacting protein OS=Homo sapiens OX=9606 GN=PSIP1 PE=1 SV=1	1.836	Up	2.8954e-10	PSIP1	60.103	23.4	13	18	12	1.469	0.8	0.948	0.963
Cellular Component	GO:0005720	14	nuclear heterochromatin	0.00365906	P10412	Histone H1.4 OS=Homo sapiens OX=9606 GN=H1-4 PE=1 SV=2	1.661	Up	0.0124005	H1-4	21.865	34.2	9	16	4	0.51	0.307		1.955
Cellular Component	GO:0042383	6	sarcolemma	0.0799628	P05556	Integrin beta-1 OS=Homo sapiens OX=9606 GN=ITGB1 PE=1 SV=2	1.548	Up	3.9039e-06	ITGB1	88.414	14	11	12	11	1.215	0.785	3.223	0.923
Cellular Component	GO:0042383	6	sarcolemma	0.0799628	Q8IVF2	Protein AHNAK2 OS=Homo sapiens OX=9606 GN=AHNAK2 PE=1 SV=2	1.649	Up	4.12803e-12	AHNAK2	616.62	11.6	21	25	21	1.326	0.804	1.322	0.835
Cellular Component	GO:0009295	2	nucleoid	0.0849794	P49411	Elongation factor Tu, mitochondrial OS=Homo sapiens OX=9606 GN=TUFM PE=1 SV=2	1.533	Up	0.00046477	TUFM	49.541	18.4	8	9	8	1.136	0.741	0.979	1.094
Cellular Component	GO:0009295	2	nucleoid	0.0849794	Q96EY1	DnaJ homolog subfamily A member 3, mitochondrial OS=Homo sapiens OX=9606 GN=DNAJA3 PE=1 SV=2	1.568	Up	0.0091226	DNAJA3	52.488	5.8	3	5	3	1.637	1.044	0.948	0.981
Cellular Component	GO:0098636	3	protein complex involved in cell adhesion	0.0165768	P05556	Integrin beta-1 OS=Homo sapiens OX=9606 GN=ITGB1 PE=1 SV=2	1.548	Up	3.9039e-06	ITGB1	88.414	14	11	12	11	1.215	0.785	3.223	0.923
Cellular Component	GO:0098636	3	protein complex involved in cell adhesion	0.0165768	P23229	Integrin alpha-6 OS=Homo sapiens OX=9606 GN=ITGA6 PE=1 SV=5	1.628	Up	8.6661e-07	ITGA6	126.6	7.2	7	11	7	1.477	0.907	0.812	0.671
Cellular Component	GO:0016604	13	nuclear body	0.107217	P38432	Coilin OS=Homo sapiens OX=9606 GN=COIL PE=1 SV=1	2.695	Up	0.0138644	COIL	62.608	5	2	3	2	1.458	0.541		0.903
Cellular Component	GO:0016604	13	nuclear body	0.107217	Q8WXF1	Paraspeckle component 1 OS=Homo sapiens OX=9606 GN=PSPC1 PE=1 SV=1	1.52	Up	0.0143036	PSPC1	58.743	15.9	8	8	6	1.306	0.859	1.227	1.111
Cellular Component	GO:0016604	13	nuclear body	0.107217	Q08170	Serine/arginine-rich splicing factor 4 OS=Homo sapiens OX=9606 GN=SRSF4 PE=1 SV=2	1.723	Up	0.0108623	SRSF4	56.678	12.3	7	10	3	1.621	0.941	0.686	0.586
Cellular Component	GO:0016604	13	nuclear body	0.107217	P46013	Proliferation marker protein Ki-67 OS=Homo sapiens OX=9606 GN=MKI67 PE=1 SV=2	1.657	Up	3.2406e-07	MKI67	358.69	7.4	16	17	16	1.438	0.868	0.588	0.627
Cellular Component	GO:0016604	13	nuclear body	0.107217	Q9UGU0	Transcription factor 20 OS=Homo sapiens OX=9606 GN=TCF20 PE=1 SV=3	1.758	Up	0.031761	TCF20	211.77	1.2	2	2	2	1.331	0.757		0.809
Cellular Component	GO:0016604	13	nuclear body	0.107217	Q3ZCQ8	Mitochondrial import inner membrane translocase subunit TIM50 OS=Homo sapiens OX=9606 GN=TIMM50 PE=1 SV=2	1.682	Up	0.00116203	TIMM50	39.646	11	3	5	3	1.473	0.876	0.67	0.606
Cellular Component	GO:0016604	13	nuclear body	0.107217	O00422	Histone deacetylase complex subunit SAP18 OS=Homo sapiens OX=9606 GN=SAP18 PE=1 SV=1	1.526	Up	0.0029439	SAP18	17.561	19	4	4	4	1.184	0.776		0.904
Cellular Component	GO:0016604	13	nuclear body	0.107217	Q9NWH9	SAFB-like transcription modulator OS=Homo sapiens OX=9606 GN=SLTM PE=1 SV=2	1.545	Up	0.0023222	SLTM	117.15	7.7	6	7	6	1.197	0.775		0.823
Cellular Component	GO:0044427	9	chromosomal part	0.00164047	P07910	Heterogeneous nuclear ribonucleoproteins C1/C2 OS=Homo sapiens OX=9606 GN=HNRNPC PE=1 SV=4	1.542	Up	6.743e-08	HNRNPC	33.67	36.6	15	20	15	1.152	0.747	0.46	0.994
Cellular Component	GO:0044427	9	chromosomal part	0.00164047	O75367	Core histone macro-H2A.1 OS=Homo sapiens OX=9606 GN=H2AFY PE=1 SV=4	1.608	Up	0.031718	H2AFY	39.617	16.7	5	5	5	1.092	0.679	1.219	1.492
Cellular Component	GO:0044427	9	chromosomal part	0.00164047	O75475	PC4 and SFRS1-interacting protein OS=Homo sapiens OX=9606 GN=PSIP1 PE=1 SV=1	1.836	Up	2.8954e-10	PSIP1	60.103	23.4	13	18	12	1.469	0.8	0.948	0.963
Cellular Component	GO:0044427	9	chromosomal part	0.00164047	P10412	Histone H1.4 OS=Homo sapiens OX=9606 GN=H1-4 PE=1 SV=2	1.661	Up	0.0124005	H1-4	21.865	34.2	9	16	4	0.51	0.307		1.955
Cellular Component	GO:0044427	9	chromosomal part	0.00164047	P52926	High mobility group protein HMGI-C OS=Homo sapiens OX=9606 GN=HMGA2 PE=1 SV=1	2.279	Up	0.0176024	HMGA2	11.832	38.5	3	3	3	1.333	0.585	1.242	0.958
Cellular Component	GO:0044427	9	chromosomal part	0.00164047	P49711	Transcriptional repressor CTCF OS=Homo sapiens OX=9606 GN=CTCF PE=1 SV=1	1.512	Up	1.50407e-05	CTCF	82.785	5.8	5	5	5	1.167	0.772		1.007
Cellular Component	GO:0044427	9	chromosomal part	0.00164047	Q9NTI5	Sister chromatid cohesion protein PDS5 homolog B OS=Homo sapiens OX=9606 GN=PDS5B PE=1 SV=1	1.579	Up	0.0048438	PDS5B	164.67	3.9	6	8	6	1.031	0.653	1.636	1.233
Cellular Component	GO:0044427	9	chromosomal part	0.00164047	P42166	Lamina-associated polypeptide 2, isoform alpha OS=Homo sapiens OX=9606 GN=TMPO PE=1 SV=2	2.237	Up	0.0022385	TMPO	75.491	13.1	7	8	2	1.463	0.654		0.778
Cellular Component	GO:0044427	9	chromosomal part	0.00164047	P46013	Proliferation marker protein Ki-67 OS=Homo sapiens OX=9606 GN=MKI67 PE=1 SV=2	1.657	Up	3.2406e-07	MKI67	358.69	7.4	16	17	16	1.438	0.868	0.588	0.627
Cellular Component	GO:0044427	9	chromosomal part	0.00164047	P17096	High mobility group protein HMG-I/HMG-Y OS=Homo sapiens OX=9606 GN=HMGA1 PE=1 SV=3	2.056	Up	5.5084e-05	HMGA1	11.676	30.8	4	6	4	1.495	0.727	0.562	0.9
Cellular Component	GO:0044427	9	chromosomal part	0.00164047	P11387	DNA topoisomerase 1 OS=Homo sapiens OX=9606 GN=TOP1 PE=1 SV=2	1.57	Up	0.00032012	TOP1	90.725	17.3	14	17	14	0.887	0.565	1.817	1.511
Cellular Component	GO:0044427	9	chromosomal part	0.00164047	O14497	AT-rich interactive domain-containing protein 1A OS=Homo sapiens OX=9606 GN=ARID1A PE=1 SV=3	1.654	Up	0.021924	ARID1A	242.04	2.5	5	5	5	1.351	0.817		0.794
Cellular Component	GO:0044427	9	chromosomal part	0.00164047	Q15651	High mobility group nucleosome-binding domain-containing protein 3 OS=Homo sapiens OX=9606 GN=HMGN3 PE=1 SV=2	1.697	Up	0.0025243	HMGN3	10.666	18.2	3	3	2	1.135	0.669		1.066
Cellular Component	GO:0005694	8	chromosome	0.00230796	P07910	Heterogeneous nuclear ribonucleoproteins C1/C2 OS=Homo sapiens OX=9606 GN=HNRNPC PE=1 SV=4	1.542	Up	6.743e-08	HNRNPC	33.67	36.6	15	20	15	1.152	0.747	0.46	0.994
Cellular Component	GO:0005694	8	chromosome	0.00230796	O75367	Core histone macro-H2A.1 OS=Homo sapiens OX=9606 GN=H2AFY PE=1 SV=4	1.608	Up	0.031718	H2AFY	39.617	16.7	5	5	5	1.092	0.679	1.219	1.492
Cellular Component	GO:0005694	8	chromosome	0.00230796	O75475	PC4 and SFRS1-interacting protein OS=Homo sapiens OX=9606 GN=PSIP1 PE=1 SV=1	1.836	Up	2.8954e-10	PSIP1	60.103	23.4	13	18	12	1.469	0.8	0.948	0.963
Cellular Component	GO:0005694	8	chromosome	0.00230796	P10412	Histone H1.4 OS=Homo sapiens OX=9606 GN=H1-4 PE=1 SV=2	1.661	Up	0.0124005	H1-4	21.865	34.2	9	16	4	0.51	0.307		1.955
Cellular Component	GO:0005694	8	chromosome	0.00230796	P52926	High mobility group protein HMGI-C OS=Homo sapiens OX=9606 GN=HMGA2 PE=1 SV=1	2.279	Up	0.0176024	HMGA2	11.832	38.5	3	3	3	1.333	0.585	1.242	0.958
Cellular Component	GO:0005694	8	chromosome	0.00230796	P49711	Transcriptional repressor CTCF OS=Homo sapiens OX=9606 GN=CTCF PE=1 SV=1	1.512	Up	1.50407e-05	CTCF	82.785	5.8	5	5	5	1.167	0.772		1.007
Cellular Component	GO:0005694	8	chromosome	0.00230796	P42166	Lamina-associated polypeptide 2, isoform alpha OS=Homo sapiens OX=9606 GN=TMPO PE=1 SV=2	2.237	Up	0.0022385	TMPO	75.491	13.1	7	8	2	1.463	0.654		0.778
Cellular Component	GO:0005694	8	chromosome	0.00230796	Q9NTI5	Sister chromatid cohesion protein PDS5 homolog B OS=Homo sapiens OX=9606 GN=PDS5B PE=1 SV=1	1.579	Up	0.0048438	PDS5B	164.67	3.9	6	8	6	1.031	0.653	1.636	1.233
Cellular Component	GO:0005694	8	chromosome	0.00230796	P46013	Proliferation marker protein Ki-67 OS=Homo sapiens OX=9606 GN=MKI67 PE=1 SV=2	1.657	Up	3.2406e-07	MKI67	358.69	7.4	16	17	16	1.438	0.868	0.588	0.627
Cellular Component	GO:0005694	8	chromosome	0.00230796	Q14980	Nuclear mitotic apparatus protein 1 OS=Homo sapiens OX=9606 GN=NUMA1 PE=1 SV=2	1.556	Up	0.000118892	NUMA1	238.26	10.8	22	22	21	1.254	0.806	2.38	0.994
Cellular Component	GO:0005694	8	chromosome	0.00230796	P17096	High mobility group protein HMG-I/HMG-Y OS=Homo sapiens OX=9606 GN=HMGA1 PE=1 SV=3	2.056	Up	5.5084e-05	HMGA1	11.676	30.8	4	6	4	1.495	0.727	0.562	0.9
Cellular Component	GO:0005694	8	chromosome	0.00230796	P11387	DNA topoisomerase 1 OS=Homo sapiens OX=9606 GN=TOP1 PE=1 SV=2	1.57	Up	0.00032012	TOP1	90.725	17.3	14	17	14	0.887	0.565	1.817	1.511
Cellular Component	GO:0005694	8	chromosome	0.00230796	O14497	AT-rich interactive domain-containing protein 1A OS=Homo sapiens OX=9606 GN=ARID1A PE=1 SV=3	1.654	Up	0.021924	ARID1A	242.04	2.5	5	5	5	1.351	0.817		0.794
Cellular Component	GO:0005694	8	chromosome	0.00230796	Q15651	High mobility group nucleosome-binding domain-containing protein 3 OS=Homo sapiens OX=9606 GN=HMGN3 PE=1 SV=2	1.697	Up	0.0025243	HMGN3	10.666	18.2	3	3	2	1.135	0.669		1.066
Cellular Component	GO:0005912	4	adherens junction	0.0751056	P23229	Integrin alpha-6 OS=Homo sapiens OX=9606 GN=ITGA6 PE=1 SV=5	1.628	Up	8.6661e-07	ITGA6	126.6	7.2	7	11	7	1.477	0.907	0.812	0.671
Cellular Component	GO:0005912	4	adherens junction	0.0751056	P55290	Cadherin-13 OS=Homo sapiens OX=9606 GN=CDH13 PE=1 SV=1	1.716	Up	0.0097613	CDH13	78.286	2.7	2	2	2	1.428	0.832		0.653
Cellular Component	GO:0005912	4	adherens junction	0.0751056	P01116	GTPase KRas OS=Homo sapiens OX=9606 GN=KRAS PE=1 SV=1	1.548	Up	0.0132248	KRAS	21.656	24.9	5	8	3	1.423	0.919	1.114	0.661
Cellular Component	GO:0005912	4	adherens junction	0.0751056	P11717	Cation-independent mannose-6-phosphate receptor OS=Homo sapiens OX=9606 GN=IGF2R PE=1 SV=3	1.518	Up	0.0041417	IGF2R	274.37	3.9	9	9	9	1.342	0.884	1.347	1.158
Cellular Component	GO:0005912	4	adherens junction	0.0751056	Q6WCQ1	Myosin phosphatase Rho-interacting protein OS=Homo sapiens OX=9606 GN=MPRIP PE=1 SV=3	1.521	Up	0.000142287	MPRIP	116.53	16.9	12	12	12	1.492	0.981	0.73	0.69
Cellular Component	GO:0005912	4	adherens junction	0.0751056	Q9C004	Protein sprouty homolog 4 OS=Homo sapiens OX=9606 GN=SPRY4 PE=1 SV=2	1.518	Up	0.030975	SPRY4	32.541	9	2	2	2	1.195	0.787		0.906
Cellular Component	GO:0005912	4	adherens junction	0.0751056	P05556	Integrin beta-1 OS=Homo sapiens OX=9606 GN=ITGB1 PE=1 SV=2	1.548	Up	3.9039e-06	ITGB1	88.414	14	11	12	11	1.215	0.785	3.223	0.923
Cellular Component	GO:0005912	4	adherens junction	0.0751056	P17096	High mobility group protein HMG-I/HMG-Y OS=Homo sapiens OX=9606 GN=HMGA1 PE=1 SV=3	2.056	Up	5.5084e-05	HMGA1	11.676	30.8	4	6	4	1.495	0.727	0.562	0.9
Cellular Component	GO:0044432	9	endoplasmic reticulum part	0.0953092	Q8TEM1	Nuclear pore membrane glycoprotein 210 OS=Homo sapiens OX=9606 GN=NUP210 PE=1 SV=3	1.507	Up	0.0024785	NUP210	205.11	3.2	6	7	6	1.156	0.767	1.388	0.956
Cellular Component	GO:0044432	9	endoplasmic reticulum part	0.0953092	Q86UP2	Kinectin OS=Homo sapiens OX=9606 GN=KTN1 PE=1 SV=1	1.584	Up	6.1605e-10	KTN1	156.27	14.1	18	18	18	1.248	0.788	0.999	1.167
Cellular Component	GO:0044432	9	endoplasmic reticulum part	0.0953092	O94905	Erlin-2 OS=Homo sapiens OX=9606 GN=ERLIN2 PE=1 SV=1	1.506	Up	0.0181552	ERLIN2	37.839	10	4	4	2	1.003	0.666		1.189
Cellular Component	GO:0044432	9	endoplasmic reticulum part	0.0953092	P13674	Prolyl 4-hydroxylase subunit alpha-1 OS=Homo sapiens OX=9606 GN=P4HA1 PE=1 SV=2	1.853	Up	3.9366e-05	P4HA1	61.049	14	7	7	7	1.612	0.87	1.017	0.844
Cellular Component	GO:0044432	9	endoplasmic reticulum part	0.0953092	O95864	Acyl-CoA 6-desaturase OS=Homo sapiens OX=9606 GN=FADS2 PE=1 SV=1	1.864	Up	0.00111945	FADS2	52.259	3.8	2	2	2	1.659	0.89		0.391
Cellular Component	GO:0044432	9	endoplasmic reticulum part	0.0953092	Q02809	Procollagen-lysine,2-oxoglutarate 5-dioxygenase 1 OS=Homo sapiens OX=9606 GN=PLOD1 PE=1 SV=2	1.544	Up	0.00161948	PLOD1	83.549	4.3	3	3	3	1.249	0.809		0.773
Cellular Component	GO:0044432	9	endoplasmic reticulum part	0.0953092	P49257	Protein ERGIC-53 OS=Homo sapiens OX=9606 GN=LMAN1 PE=1 SV=2	1.513	Up	0.0156435	LMAN1	57.548	12.4	6	7	6	1.292	0.854	0.594	0.879
Cellular Component	GO:0044432	9	endoplasmic reticulum part	0.0953092	P37268	Squalene synthase OS=Homo sapiens OX=9606 GN=FDFT1 PE=1 SV=1	1.75	Up	0.00065642	FDFT1	48.115	7.2	3	3	3	1.624	0.928		0.479
Cellular Component	GO:0044432	9	endoplasmic reticulum part	0.0953092	Q99720	Sigma non-opioid intracellular receptor 1 OS=Homo sapiens OX=9606 GN=SIGMAR1 PE=1 SV=1	1.725	Up	0.0047982	SIGMAR1	25.127	6.7	2	3	2	1.211	0.702		0.966
Cellular Component	GO:0044432	9	endoplasmic reticulum part	0.0953092	Q9BZQ6	ER degradation-enhancing alpha-mannosidase-like protein 3 OS=Homo sapiens OX=9606 GN=EDEM3 PE=1 SV=2	1.693	Up	0.0150205	EDEM3	104.66	3.2	3	3	3	1.283	0.758		0.933
Cellular Component	GO:0000228	11	nuclear chromosome	0.0252076	P07910	Heterogeneous nuclear ribonucleoproteins C1/C2 OS=Homo sapiens OX=9606 GN=HNRNPC PE=1 SV=4	1.542	Up	6.743e-08	HNRNPC	33.67	36.6	15	20	15	1.152	0.747	0.46	0.994
Cellular Component	GO:0000228	11	nuclear chromosome	0.0252076	O75367	Core histone macro-H2A.1 OS=Homo sapiens OX=9606 GN=H2AFY PE=1 SV=4	1.608	Up	0.031718	H2AFY	39.617	16.7	5	5	5	1.092	0.679	1.219	1.492
Cellular Component	GO:0000228	11	nuclear chromosome	0.0252076	O75475	PC4 and SFRS1-interacting protein OS=Homo sapiens OX=9606 GN=PSIP1 PE=1 SV=1	1.836	Up	2.8954e-10	PSIP1	60.103	23.4	13	18	12	1.469	0.8	0.948	0.963
Cellular Component	GO:0000228	11	nuclear chromosome	0.0252076	P10412	Histone H1.4 OS=Homo sapiens OX=9606 GN=H1-4 PE=1 SV=2	1.661	Up	0.0124005	H1-4	21.865	34.2	9	16	4	0.51	0.307		1.955
Cellular Component	GO:0000228	11	nuclear chromosome	0.0252076	P52926	High mobility group protein HMGI-C OS=Homo sapiens OX=9606 GN=HMGA2 PE=1 SV=1	2.279	Up	0.0176024	HMGA2	11.832	38.5	3	3	3	1.333	0.585	1.242	0.958
Cellular Component	GO:0000228	11	nuclear chromosome	0.0252076	P11387	DNA topoisomerase 1 OS=Homo sapiens OX=9606 GN=TOP1 PE=1 SV=2	1.57	Up	0.00032012	TOP1	90.725	17.3	14	17	14	0.887	0.565	1.817	1.511
Cellular Component	GO:0000228	11	nuclear chromosome	0.0252076	O14497	AT-rich interactive domain-containing protein 1A OS=Homo sapiens OX=9606 GN=ARID1A PE=1 SV=3	1.654	Up	0.021924	ARID1A	242.04	2.5	5	5	5	1.351	0.817		0.794
Cellular Component	GO:0009986	4	cell surface	0.0227623	Q13433	Zinc transporter ZIP6 OS=Homo sapiens OX=9606 GN=SLC39A6 PE=1 SV=3	1.679	Up	0.006337	SLC39A6	85.046	2.9	2	2	2	1.33	0.792		0.778
Cellular Component	GO:0009986	4	cell surface	0.0227623	P05556	Integrin beta-1 OS=Homo sapiens OX=9606 GN=ITGB1 PE=1 SV=2	1.548	Up	3.9039e-06	ITGB1	88.414	14	11	12	11	1.215	0.785	3.223	0.923
Cellular Component	GO:0009986	4	cell surface	0.0227623	P23229	Integrin alpha-6 OS=Homo sapiens OX=9606 GN=ITGA6 PE=1 SV=5	1.628	Up	8.6661e-07	ITGA6	126.6	7.2	7	11	7	1.477	0.907	0.812	0.671
Cellular Component	GO:0009986	4	cell surface	0.0227623	P55290	Cadherin-13 OS=Homo sapiens OX=9606 GN=CDH13 PE=1 SV=1	1.716	Up	0.0097613	CDH13	78.286	2.7	2	2	2	1.428	0.832		0.653
Cellular Component	GO:0009986	4	cell surface	0.0227623	P11717	Cation-independent mannose-6-phosphate receptor OS=Homo sapiens OX=9606 GN=IGF2R PE=1 SV=3	1.518	Up	0.0041417	IGF2R	274.37	3.9	9	9	9	1.342	0.884	1.347	1.158
Cellular Component	GO:0009986	4	cell surface	0.0227623	O75487	Glypican-4 OS=Homo sapiens OX=9606 GN=GPC4 PE=1 SV=4	1.561	Up	0.0041049	GPC4	62.411	2.9	2	2	2	1.377	0.882		0.656
Cellular Component	GO:0005604	6	basement membrane	0.0564483	P11047	Laminin subunit gamma-1 OS=Homo sapiens OX=9606 GN=LAMC1 PE=1 SV=3	2.097	Up	2.4187e-11	LAMC1	177.6	7.1	11	13	11	1.724	0.822	0.593	0.456
Cellular Component	GO:0005604	6	basement membrane	0.0564483	P23229	Integrin alpha-6 OS=Homo sapiens OX=9606 GN=ITGA6 PE=1 SV=5	1.628	Up	8.6661e-07	ITGA6	126.6	7.2	7	11	7	1.477	0.907	0.812	0.671
Cellular Component	GO:0044454	12	nuclear chromosome part	0.0499156	P07910	Heterogeneous nuclear ribonucleoproteins C1/C2 OS=Homo sapiens OX=9606 GN=HNRNPC PE=1 SV=4	1.542	Up	6.743e-08	HNRNPC	33.67	36.6	15	20	15	1.152	0.747	0.46	0.994
Cellular Component	GO:0044454	12	nuclear chromosome part	0.0499156	O75367	Core histone macro-H2A.1 OS=Homo sapiens OX=9606 GN=H2AFY PE=1 SV=4	1.608	Up	0.031718	H2AFY	39.617	16.7	5	5	5	1.092	0.679	1.219	1.492
Cellular Component	GO:0044454	12	nuclear chromosome part	0.0499156	O75475	PC4 and SFRS1-interacting protein OS=Homo sapiens OX=9606 GN=PSIP1 PE=1 SV=1	1.836	Up	2.8954e-10	PSIP1	60.103	23.4	13	18	12	1.469	0.8	0.948	0.963
Cellular Component	GO:0044454	12	nuclear chromosome part	0.0499156	P10412	Histone H1.4 OS=Homo sapiens OX=9606 GN=H1-4 PE=1 SV=2	1.661	Up	0.0124005	H1-4	21.865	34.2	9	16	4	0.51	0.307		1.955
Cellular Component	GO:0044454	12	nuclear chromosome part	0.0499156	P11387	DNA topoisomerase 1 OS=Homo sapiens OX=9606 GN=TOP1 PE=1 SV=2	1.57	Up	0.00032012	TOP1	90.725	17.3	14	17	14	0.887	0.565	1.817	1.511
Cellular Component	GO:0044454	12	nuclear chromosome part	0.0499156	O14497	AT-rich interactive domain-containing protein 1A OS=Homo sapiens OX=9606 GN=ARID1A PE=1 SV=3	1.654	Up	0.021924	ARID1A	242.04	2.5	5	5	5	1.351	0.817		0.794
Cellular Component	GO:0030175	6	filopodium	0.139593	P05556	Integrin beta-1 OS=Homo sapiens OX=9606 GN=ITGB1 PE=1 SV=2	1.548	Up	3.9039e-06	ITGB1	88.414	14	11	12	11	1.215	0.785	3.223	0.923
Cellular Component	GO:0030175	6	filopodium	0.139593	P23229	Integrin alpha-6 OS=Homo sapiens OX=9606 GN=ITGA6 PE=1 SV=5	1.628	Up	8.6661e-07	ITGA6	126.6	7.2	7	11	7	1.477	0.907	0.812	0.671
Cellular Component	GO:0097060	8	synaptic membrane	0.0236574	P05556	Integrin beta-1 OS=Homo sapiens OX=9606 GN=ITGB1 PE=1 SV=2	1.548	Up	3.9039e-06	ITGB1	88.414	14	11	12	11	1.215	0.785	3.223	0.923
Cellular Component	GO:0097060	8	synaptic membrane	0.0236574	Q99720	Sigma non-opioid intracellular receptor 1 OS=Homo sapiens OX=9606 GN=SIGMAR1 PE=1 SV=1	1.725	Up	0.0047982	SIGMAR1	25.127	6.7	2	3	2	1.211	0.702		0.966
Cellular Component	GO:0097060	8	synaptic membrane	0.0236574	Q96EY1	DnaJ homolog subfamily A member 3, mitochondrial OS=Homo sapiens OX=9606 GN=DNAJA3 PE=1 SV=2	1.568	Up	0.0091226	DNAJA3	52.488	5.8	3	5	3	1.637	1.044	0.948	0.981
Cellular Component	GO:0030055	3	cell-substrate junction	0.043053	P23229	Integrin alpha-6 OS=Homo sapiens OX=9606 GN=ITGA6 PE=1 SV=5	1.628	Up	8.6661e-07	ITGA6	126.6	7.2	7	11	7	1.477	0.907	0.812	0.671
Cellular Component	GO:0030055	3	cell-substrate junction	0.043053	P55290	Cadherin-13 OS=Homo sapiens OX=9606 GN=CDH13 PE=1 SV=1	1.716	Up	0.0097613	CDH13	78.286	2.7	2	2	2	1.428	0.832		0.653
Cellular Component	GO:0030055	3	cell-substrate junction	0.043053	P01116	GTPase KRas OS=Homo sapiens OX=9606 GN=KRAS PE=1 SV=1	1.548	Up	0.0132248	KRAS	21.656	24.9	5	8	3	1.423	0.919	1.114	0.661
Cellular Component	GO:0030055	3	cell-substrate junction	0.043053	P11717	Cation-independent mannose-6-phosphate receptor OS=Homo sapiens OX=9606 GN=IGF2R PE=1 SV=3	1.518	Up	0.0041417	IGF2R	274.37	3.9	9	9	9	1.342	0.884	1.347	1.158
Cellular Component	GO:0030055	3	cell-substrate junction	0.043053	Q6WCQ1	Myosin phosphatase Rho-interacting protein OS=Homo sapiens OX=9606 GN=MPRIP PE=1 SV=3	1.521	Up	0.000142287	MPRIP	116.53	16.9	12	12	12	1.492	0.981	0.73	0.69
Cellular Component	GO:0030055	3	cell-substrate junction	0.043053	Q9C004	Protein sprouty homolog 4 OS=Homo sapiens OX=9606 GN=SPRY4 PE=1 SV=2	1.518	Up	0.030975	SPRY4	32.541	9	2	2	2	1.195	0.787		0.906
Cellular Component	GO:0030055	3	cell-substrate junction	0.043053	P05556	Integrin beta-1 OS=Homo sapiens OX=9606 GN=ITGB1 PE=1 SV=2	1.548	Up	3.9039e-06	ITGB1	88.414	14	11	12	11	1.215	0.785	3.223	0.923
Cellular Component	GO:0030055	3	cell-substrate junction	0.043053	P17096	High mobility group protein HMG-I/HMG-Y OS=Homo sapiens OX=9606 GN=HMGA1 PE=1 SV=3	2.056	Up	5.5084e-05	HMGA1	11.676	30.8	4	6	4	1.495	0.727	0.562	0.9
Cellular Component	GO:0042645	11	mitochondrial nucleoid	0.0849794	P49411	Elongation factor Tu, mitochondrial OS=Homo sapiens OX=9606 GN=TUFM PE=1 SV=2	1.533	Up	0.00046477	TUFM	49.541	18.4	8	9	8	1.136	0.741	0.979	1.094
Cellular Component	GO:0042645	11	mitochondrial nucleoid	0.0849794	Q96EY1	DnaJ homolog subfamily A member 3, mitochondrial OS=Homo sapiens OX=9606 GN=DNAJA3 PE=1 SV=2	1.568	Up	0.0091226	DNAJA3	52.488	5.8	3	5	3	1.637	1.044	0.948	0.981
Cellular Component	GO:0098802	7	plasma membrane receptor complex	0.0655209	P05556	Integrin beta-1 OS=Homo sapiens OX=9606 GN=ITGB1 PE=1 SV=2	1.548	Up	3.9039e-06	ITGB1	88.414	14	11	12	11	1.215	0.785	3.223	0.923
Cellular Component	GO:0098802	7	plasma membrane receptor complex	0.0655209	P23229	Integrin alpha-6 OS=Homo sapiens OX=9606 GN=ITGA6 PE=1 SV=5	1.628	Up	8.6661e-07	ITGA6	126.6	7.2	7	11	7	1.477	0.907	0.812	0.671
Cellular Component	GO:0098797	7	plasma membrane protein complex	0.262267	P05556	Integrin beta-1 OS=Homo sapiens OX=9606 GN=ITGB1 PE=1 SV=2	1.548	Up	3.9039e-06	ITGB1	88.414	14	11	12	11	1.215	0.785	3.223	0.923
Cellular Component	GO:0098797	7	plasma membrane protein complex	0.262267	P23229	Integrin alpha-6 OS=Homo sapiens OX=9606 GN=ITGA6 PE=1 SV=5	1.628	Up	8.6661e-07	ITGA6	126.6	7.2	7	11	7	1.477	0.907	0.812	0.671
Cellular Component	GO:0043202	11	lysosomal lumen	0.116892	P54802	Alpha-N-acetylglucosaminidase OS=Homo sapiens OX=9606 GN=NAGLU PE=1 SV=2	1.666	Up	0.023356	NAGLU	82.265	4.6	3	3	3	1.759	1.056	1.412	0.852
Cellular Component	GO:0043202	11	lysosomal lumen	0.116892	O75487	Glypican-4 OS=Homo sapiens OX=9606 GN=GPC4 PE=1 SV=4	1.561	Up	0.0041049	GPC4	62.411	2.9	2	2	2	1.377	0.882		0.656
Cellular Component	GO:0031012	4	extracellular matrix	0.142757	P11047	Laminin subunit gamma-1 OS=Homo sapiens OX=9606 GN=LAMC1 PE=1 SV=3	2.097	Up	2.4187e-11	LAMC1	177.6	7.1	11	13	11	1.724	0.822	0.593	0.456
Cellular Component	GO:0031012	4	extracellular matrix	0.142757	P23229	Integrin alpha-6 OS=Homo sapiens OX=9606 GN=ITGA6 PE=1 SV=5	1.628	Up	8.6661e-07	ITGA6	126.6	7.2	7	11	7	1.477	0.907	0.812	0.671
Cellular Component	GO:0031012	4	extracellular matrix	0.142757	P03956	Interstitial collagenase OS=Homo sapiens OX=9606 GN=MMP1 PE=1 SV=3	1.613	Up	0.026419	MMP1	54.006	4.1	2	2	2	1.529	0.948		0.458
Cellular Component	GO:0031012	4	extracellular matrix	0.142757	O75487	Glypican-4 OS=Homo sapiens OX=9606 GN=GPC4 PE=1 SV=4	1.561	Up	0.0041049	GPC4	62.411	2.9	2	2	2	1.377	0.882		0.656
Cellular Component	GO:0035985	12	senescence-associated heterochromatin focus	0.000831161	P52926	High mobility group protein HMGI-C OS=Homo sapiens OX=9606 GN=HMGA2 PE=1 SV=1	2.279	Up	0.0176024	HMGA2	11.832	38.5	3	3	3	1.333	0.585	1.242	0.958
Cellular Component	GO:0035985	12	senescence-associated heterochromatin focus	0.000831161	P17096	High mobility group protein HMG-I/HMG-Y OS=Homo sapiens OX=9606 GN=HMGA1 PE=1 SV=3	2.056	Up	5.5084e-05	HMGA1	11.676	30.8	4	6	4	1.495	0.727	0.562	0.9
Cellular Component	GO:0005758	11	mitochondrial intermembrane space	0.128121	O60313	Dynamin-like 120 kDa protein, mitochondrial OS=Homo sapiens OX=9606 GN=OPA1 PE=1 SV=3	1.562	Up	2.5196e-07	OPA1	111.63	12.2	11	13	11	1.248	0.799	1.081	0.844
Cellular Component	GO:0005758	11	mitochondrial intermembrane space	0.128121	Q9UJZ1	Stomatin-like protein 2, mitochondrial OS=Homo sapiens OX=9606 GN=STOML2 PE=1 SV=1	1.887	Up	0.027121	STOML2	38.534	15.2	4	4	4	1.236	0.655	0.788	1.237
Cellular Component	GO:1990204	4	oxidoreductase complex	0.00884475	P13674	Prolyl 4-hydroxylase subunit alpha-1 OS=Homo sapiens OX=9606 GN=P4HA1 PE=1 SV=2	1.853	Up	3.9366e-05	P4HA1	61.049	14	7	7	7	1.612	0.87	1.017	0.844
Cellular Component	GO:1990204	4	oxidoreductase complex	0.00884475	P36957	Dihydrolipoyllysine-residue succinyltransferase component of 2-oxoglutarate dehydrogenase complex, mitochondrial OS=Homo sapiens OX=9606 GN=DLST PE=1 SV=4	1.516	Up	0.00052183	DLST	48.755	17.7	9	14	9	1.052	0.694	0.561	1.119
Cellular Component	GO:1990204	4	oxidoreductase complex	0.00884475	Q9Y375	Complex I intermediate-associated protein 30, mitochondrial OS=Homo sapiens OX=9606 GN=NDUFAF1 PE=1 SV=2	1.796	Up	0.0129443	NDUFAF1	37.763	8.3	3	3	3	1.248	0.695		0.833
Cellular Component	GO:1990204	4	oxidoreductase complex	0.00884475	P10515	Dihydrolipoyllysine-residue acetyltransferase component of pyruvate dehydrogenase complex, mitochondrial OS=Homo sapiens OX=9606 GN=DLAT PE=1 SV=3	1.658	Up	0.029203	DLAT	68.996	3.9	3	3	3	1.285	0.775	0.834	1.451
Cellular Component	GO:0044449	9	contractile fiber part	0.237094	P49257	Protein ERGIC-53 OS=Homo sapiens OX=9606 GN=LMAN1 PE=1 SV=2	1.513	Up	0.0156435	LMAN1	57.548	12.4	6	7	6	1.292	0.854	0.594	0.879
Cellular Component	GO:0044449	9	contractile fiber part	0.237094	Q8IVF2	Protein AHNAK2 OS=Homo sapiens OX=9606 GN=AHNAK2 PE=1 SV=2	1.649	Up	4.12803e-12	AHNAK2	616.62	11.6	21	25	21	1.326	0.804	1.322	0.835
Cellular Component	GO:0030054	2	cell junction	0.103296	P23229	Integrin alpha-6 OS=Homo sapiens OX=9606 GN=ITGA6 PE=1 SV=5	1.628	Up	8.6661e-07	ITGA6	126.6	7.2	7	11	7	1.477	0.907	0.812	0.671
Cellular Component	GO:0030054	2	cell junction	0.103296	P55290	Cadherin-13 OS=Homo sapiens OX=9606 GN=CDH13 PE=1 SV=1	1.716	Up	0.0097613	CDH13	78.286	2.7	2	2	2	1.428	0.832		0.653
Cellular Component	GO:0030054	2	cell junction	0.103296	P01116	GTPase KRas OS=Homo sapiens OX=9606 GN=KRAS PE=1 SV=1	1.548	Up	0.0132248	KRAS	21.656	24.9	5	8	3	1.423	0.919	1.114	0.661
Cellular Component	GO:0030054	2	cell junction	0.103296	P11717	Cation-independent mannose-6-phosphate receptor OS=Homo sapiens OX=9606 GN=IGF2R PE=1 SV=3	1.518	Up	0.0041417	IGF2R	274.37	3.9	9	9	9	1.342	0.884	1.347	1.158
Cellular Component	GO:0030054	2	cell junction	0.103296	Q96EY1	DnaJ homolog subfamily A member 3, mitochondrial OS=Homo sapiens OX=9606 GN=DNAJA3 PE=1 SV=2	1.568	Up	0.0091226	DNAJA3	52.488	5.8	3	5	3	1.637	1.044	0.948	0.981
Cellular Component	GO:0030054	2	cell junction	0.103296	Q6WCQ1	Myosin phosphatase Rho-interacting protein OS=Homo sapiens OX=9606 GN=MPRIP PE=1 SV=3	1.521	Up	0.000142287	MPRIP	116.53	16.9	12	12	12	1.492	0.981	0.73	0.69
Cellular Component	GO:0030054	2	cell junction	0.103296	Q9C004	Protein sprouty homolog 4 OS=Homo sapiens OX=9606 GN=SPRY4 PE=1 SV=2	1.518	Up	0.030975	SPRY4	32.541	9	2	2	2	1.195	0.787		0.906
Cellular Component	GO:0030054	2	cell junction	0.103296	P05556	Integrin beta-1 OS=Homo sapiens OX=9606 GN=ITGB1 PE=1 SV=2	1.548	Up	3.9039e-06	ITGB1	88.414	14	11	12	11	1.215	0.785	3.223	0.923
Cellular Component	GO:0030054	2	cell junction	0.103296	P17096	High mobility group protein HMG-I/HMG-Y OS=Homo sapiens OX=9606 GN=HMGA1 PE=1 SV=3	2.056	Up	5.5084e-05	HMGA1	11.676	30.8	4	6	4	1.495	0.727	0.562	0.9
Cellular Component	GO:0030054	2	cell junction	0.103296	Q99720	Sigma non-opioid intracellular receptor 1 OS=Homo sapiens OX=9606 GN=SIGMAR1 PE=1 SV=1	1.725	Up	0.0047982	SIGMAR1	25.127	6.7	2	3	2	1.211	0.702		0.966
Cellular Component	GO:0030016	9	myofibril	0.262267	P49257	Protein ERGIC-53 OS=Homo sapiens OX=9606 GN=LMAN1 PE=1 SV=2	1.513	Up	0.0156435	LMAN1	57.548	12.4	6	7	6	1.292	0.854	0.594	0.879
Cellular Component	GO:0030016	9	myofibril	0.262267	Q8IVF2	Protein AHNAK2 OS=Homo sapiens OX=9606 GN=AHNAK2 PE=1 SV=2	1.649	Up	4.12803e-12	AHNAK2	616.62	11.6	21	25	21	1.326	0.804	1.322	0.835
Cellular Component	GO:0044420	5	extracellular matrix component	0.0609257	P11047	Laminin subunit gamma-1 OS=Homo sapiens OX=9606 GN=LAMC1 PE=1 SV=3	2.097	Up	2.4187e-11	LAMC1	177.6	7.1	11	13	11	1.724	0.822	0.593	0.456
Cellular Component	GO:0044420	5	extracellular matrix component	0.0609257	P23229	Integrin alpha-6 OS=Homo sapiens OX=9606 GN=ITGA6 PE=1 SV=5	1.628	Up	8.6661e-07	ITGA6	126.6	7.2	7	11	7	1.477	0.907	0.812	0.671
Cellular Component	GO:0043292	8	contractile fiber	0.274875	P49257	Protein ERGIC-53 OS=Homo sapiens OX=9606 GN=LMAN1 PE=1 SV=2	1.513	Up	0.0156435	LMAN1	57.548	12.4	6	7	6	1.292	0.854	0.594	0.879
Cellular Component	GO:0043292	8	contractile fiber	0.274875	Q8IVF2	Protein AHNAK2 OS=Homo sapiens OX=9606 GN=AHNAK2 PE=1 SV=2	1.649	Up	4.12803e-12	AHNAK2	616.62	11.6	21	25	21	1.326	0.804	1.322	0.835
Cellular Component	GO:0045211	9	postsynaptic membrane	0.0750443	Q99720	Sigma non-opioid intracellular receptor 1 OS=Homo sapiens OX=9606 GN=SIGMAR1 PE=1 SV=1	1.725	Up	0.0047982	SIGMAR1	25.127	6.7	2	3	2	1.211	0.702		0.966
Cellular Component	GO:0045211	9	postsynaptic membrane	0.0750443	Q96EY1	DnaJ homolog subfamily A member 3, mitochondrial OS=Homo sapiens OX=9606 GN=DNAJA3 PE=1 SV=2	1.568	Up	0.0091226	DNAJA3	52.488	5.8	3	5	3	1.637	1.044	0.948	0.981
Cellular Component	GO:0098687	10	chromosomal region	0.216577	Q9NTI5	Sister chromatid cohesion protein PDS5 homolog B OS=Homo sapiens OX=9606 GN=PDS5B PE=1 SV=1	1.579	Up	0.0048438	PDS5B	164.67	3.9	6	8	6	1.031	0.653	1.636	1.233
Cellular Component	GO:0098687	10	chromosomal region	0.216577	O75367	Core histone macro-H2A.1 OS=Homo sapiens OX=9606 GN=H2AFY PE=1 SV=4	1.608	Up	0.031718	H2AFY	39.617	16.7	5	5	5	1.092	0.679	1.219	1.492
Cellular Component	GO:0098687	10	chromosomal region	0.216577	P46013	Proliferation marker protein Ki-67 OS=Homo sapiens OX=9606 GN=MKI67 PE=1 SV=2	1.657	Up	3.2406e-07	MKI67	358.69	7.4	16	17	16	1.438	0.868	0.588	0.627
Cellular Component	GO:0098687	10	chromosomal region	0.216577	P49711	Transcriptional repressor CTCF OS=Homo sapiens OX=9606 GN=CTCF PE=1 SV=1	1.512	Up	1.50407e-05	CTCF	82.785	5.8	5	5	5	1.167	0.772		1.007
Cellular Component	GO:0030017	10	sarcomere	0.181279	P49257	Protein ERGIC-53 OS=Homo sapiens OX=9606 GN=LMAN1 PE=1 SV=2	1.513	Up	0.0156435	LMAN1	57.548	12.4	6	7	6	1.292	0.854	0.594	0.879
Cellular Component	GO:0030017	10	sarcomere	0.181279	Q8IVF2	Protein AHNAK2 OS=Homo sapiens OX=9606 GN=AHNAK2 PE=1 SV=2	1.649	Up	4.12803e-12	AHNAK2	616.62	11.6	21	25	21	1.326	0.804	1.322	0.835
Cellular Component	GO:0019898	4	extrinsic component of membrane	0.00956702	O60313	Dynamin-like 120 kDa protein, mitochondrial OS=Homo sapiens OX=9606 GN=OPA1 PE=1 SV=3	1.562	Up	2.5196e-07	OPA1	111.63	12.2	11	13	11	1.248	0.799	1.081	0.844
Cellular Component	GO:0019898	4	extrinsic component of membrane	0.00956702	Q9UJZ1	Stomatin-like protein 2, mitochondrial OS=Homo sapiens OX=9606 GN=STOML2 PE=1 SV=1	1.887	Up	0.027121	STOML2	38.534	15.2	4	4	4	1.236	0.655	0.788	1.237
Cellular Component	GO:0019898	4	extrinsic component of membrane	0.00956702	P01116	GTPase KRas OS=Homo sapiens OX=9606 GN=KRAS PE=1 SV=1	1.548	Up	0.0132248	KRAS	21.656	24.9	5	8	3	1.423	0.919	1.114	0.661
Cellular Component	GO:0019898	4	extrinsic component of membrane	0.00956702	Q96EY1	DnaJ homolog subfamily A member 3, mitochondrial OS=Homo sapiens OX=9606 GN=DNAJA3 PE=1 SV=2	1.568	Up	0.0091226	DNAJA3	52.488	5.8	3	5	3	1.637	1.044	0.948	0.981
Cellular Component	GO:0019898	4	extrinsic component of membrane	0.00956702	Q08378	Golgin subfamily A member 3 OS=Homo sapiens OX=9606 GN=GOLGA3 PE=1 SV=2	1.725	Up	0.0031158	GOLGA3	167.35	2.3	3	3	3	1.29	0.748		0.777
Cellular Component	GO:0032587	9	ruffle membrane	0.122474	Q9C004	Protein sprouty homolog 4 OS=Homo sapiens OX=9606 GN=SPRY4 PE=1 SV=2	1.518	Up	0.030975	SPRY4	32.541	9	2	2	2	1.195	0.787		0.906
Cellular Component	GO:0032587	9	ruffle membrane	0.122474	P05556	Integrin beta-1 OS=Homo sapiens OX=9606 GN=ITGB1 PE=1 SV=2	1.548	Up	3.9039e-06	ITGB1	88.414	14	11	12	11	1.215	0.785	3.223	0.923
Cellular Component	GO:0005887	8	integral component of plasma membrane	0.000563425	O95864	Acyl-CoA 6-desaturase OS=Homo sapiens OX=9606 GN=FADS2 PE=1 SV=1	1.864	Up	0.00111945	FADS2	52.259	3.8	2	2	2	1.659	0.89		0.391
Cellular Component	GO:0005887	8	integral component of plasma membrane	0.000563425	Q86UP2	Kinectin OS=Homo sapiens OX=9606 GN=KTN1 PE=1 SV=1	1.584	Up	6.1605e-10	KTN1	156.27	14.1	18	18	18	1.248	0.788	0.999	1.167
Cellular Component	GO:0005887	8	integral component of plasma membrane	0.000563425	Q13433	Zinc transporter ZIP6 OS=Homo sapiens OX=9606 GN=SLC39A6 PE=1 SV=3	1.679	Up	0.006337	SLC39A6	85.046	2.9	2	2	2	1.33	0.792		0.778
Cellular Component	GO:0005887	8	integral component of plasma membrane	0.000563425	P05556	Integrin beta-1 OS=Homo sapiens OX=9606 GN=ITGB1 PE=1 SV=2	1.548	Up	3.9039e-06	ITGB1	88.414	14	11	12	11	1.215	0.785	3.223	0.923
Cellular Component	GO:0005887	8	integral component of plasma membrane	0.000563425	P23229	Integrin alpha-6 OS=Homo sapiens OX=9606 GN=ITGA6 PE=1 SV=5	1.628	Up	8.6661e-07	ITGA6	126.6	7.2	7	11	7	1.477	0.907	0.812	0.671
Cellular Component	GO:0005887	8	integral component of plasma membrane	0.000563425	P11717	Cation-independent mannose-6-phosphate receptor OS=Homo sapiens OX=9606 GN=IGF2R PE=1 SV=3	1.518	Up	0.0041417	IGF2R	274.37	3.9	9	9	9	1.342	0.884	1.347	1.158
Cellular Component	GO:0005887	8	integral component of plasma membrane	0.000563425	O75487	Glypican-4 OS=Homo sapiens OX=9606 GN=GPC4 PE=1 SV=4	1.561	Up	0.0041049	GPC4	62.411	2.9	2	2	2	1.377	0.882		0.656
Cellular Component	GO:0005887	8	integral component of plasma membrane	0.000563425	Q99720	Sigma non-opioid intracellular receptor 1 OS=Homo sapiens OX=9606 GN=SIGMAR1 PE=1 SV=1	1.725	Up	0.0047982	SIGMAR1	25.127	6.7	2	3	2	1.211	0.702		0.966
Cellular Component	GO:0005887	8	integral component of plasma membrane	0.000563425	Q9Y6M7	Sodium bicarbonate cotransporter 3 OS=Homo sapiens OX=9606 GN=SLC4A7 PE=1 SV=2	1.623	Up	0.0120606	SLC4A7	136.04	4.4	5	6	5	1.464	0.902	1.665	0.752
Cellular Component	GO:0005887	8	integral component of plasma membrane	0.000563425	P55283	Cadherin-4 OS=Homo sapiens OX=9606 GN=CDH4 PE=2 SV=2	2.596	Up	0.00021954	CDH4	100.28	2.7	3	3	3	1.69	0.651		0.629
Cellular Component	GO:0044455	12	mitochondrial membrane part	0.0919366	O60313	Dynamin-like 120 kDa protein, mitochondrial OS=Homo sapiens OX=9606 GN=OPA1 PE=1 SV=3	1.562	Up	2.5196e-07	OPA1	111.63	12.2	11	13	11	1.248	0.799	1.081	0.844
Cellular Component	GO:0044455	12	mitochondrial membrane part	0.0919366	Q9Y375	Complex I intermediate-associated protein 30, mitochondrial OS=Homo sapiens OX=9606 GN=NDUFAF1 PE=1 SV=2	1.796	Up	0.0129443	NDUFAF1	37.763	8.3	3	3	3	1.248	0.695		0.833
Cellular Component	GO:0044455	12	mitochondrial membrane part	0.0919366	Q9HAV7	GrpE protein homolog 1, mitochondrial OS=Homo sapiens OX=9606 GN=GRPEL1 PE=1 SV=2	1.652	Up	0.00029954	GRPEL1	24.279	32.3	7	9	7	1.475	0.893	0.613	0.799
Cellular Component	GO:0044455	12	mitochondrial membrane part	0.0919366	Q3ZCQ8	Mitochondrial import inner membrane translocase subunit TIM50 OS=Homo sapiens OX=9606 GN=TIMM50 PE=1 SV=2	1.682	Up	0.00116203	TIMM50	39.646	11	3	5	3	1.473	0.876	0.67	0.606
Cellular Component	GO:0000793	9	condensed chromosome	0.206096	O75367	Core histone macro-H2A.1 OS=Homo sapiens OX=9606 GN=H2AFY PE=1 SV=4	1.608	Up	0.031718	H2AFY	39.617	16.7	5	5	5	1.092	0.679	1.219	1.492
Cellular Component	GO:0000793	9	condensed chromosome	0.206096	P46013	Proliferation marker protein Ki-67 OS=Homo sapiens OX=9606 GN=MKI67 PE=1 SV=2	1.657	Up	3.2406e-07	MKI67	358.69	7.4	16	17	16	1.438	0.868	0.588	0.627
Cellular Component	GO:0000793	9	condensed chromosome	0.206096	P49711	Transcriptional repressor CTCF OS=Homo sapiens OX=9606 GN=CTCF PE=1 SV=1	1.512	Up	1.50407e-05	CTCF	82.785	5.8	5	5	5	1.167	0.772		1.007
Cellular Component	GO:0005925	6	focal adhesion	0.0421489	P23229	Integrin alpha-6 OS=Homo sapiens OX=9606 GN=ITGA6 PE=1 SV=5	1.628	Up	8.6661e-07	ITGA6	126.6	7.2	7	11	7	1.477	0.907	0.812	0.671
Cellular Component	GO:0005925	6	focal adhesion	0.0421489	P55290	Cadherin-13 OS=Homo sapiens OX=9606 GN=CDH13 PE=1 SV=1	1.716	Up	0.0097613	CDH13	78.286	2.7	2	2	2	1.428	0.832		0.653
Cellular Component	GO:0005925	6	focal adhesion	0.0421489	P01116	GTPase KRas OS=Homo sapiens OX=9606 GN=KRAS PE=1 SV=1	1.548	Up	0.0132248	KRAS	21.656	24.9	5	8	3	1.423	0.919	1.114	0.661
Cellular Component	GO:0005925	6	focal adhesion	0.0421489	P11717	Cation-independent mannose-6-phosphate receptor OS=Homo sapiens OX=9606 GN=IGF2R PE=1 SV=3	1.518	Up	0.0041417	IGF2R	274.37	3.9	9	9	9	1.342	0.884	1.347	1.158
Cellular Component	GO:0005925	6	focal adhesion	0.0421489	Q6WCQ1	Myosin phosphatase Rho-interacting protein OS=Homo sapiens OX=9606 GN=MPRIP PE=1 SV=3	1.521	Up	0.000142287	MPRIP	116.53	16.9	12	12	12	1.492	0.981	0.73	0.69
Cellular Component	GO:0005925	6	focal adhesion	0.0421489	Q9C004	Protein sprouty homolog 4 OS=Homo sapiens OX=9606 GN=SPRY4 PE=1 SV=2	1.518	Up	0.030975	SPRY4	32.541	9	2	2	2	1.195	0.787		0.906
Cellular Component	GO:0005925	6	focal adhesion	0.0421489	P05556	Integrin beta-1 OS=Homo sapiens OX=9606 GN=ITGB1 PE=1 SV=2	1.548	Up	3.9039e-06	ITGB1	88.414	14	11	12	11	1.215	0.785	3.223	0.923
Cellular Component	GO:0005925	6	focal adhesion	0.0421489	P17096	High mobility group protein HMG-I/HMG-Y OS=Homo sapiens OX=9606 GN=HMGA1 PE=1 SV=3	2.056	Up	5.5084e-05	HMGA1	11.676	30.8	4	6	4	1.495	0.727	0.562	0.9
Cellular Component	GO:0031256	7	leading edge membrane	0.0486709	Q13433	Zinc transporter ZIP6 OS=Homo sapiens OX=9606 GN=SLC39A6 PE=1 SV=3	1.679	Up	0.006337	SLC39A6	85.046	2.9	2	2	2	1.33	0.792		0.778
Cellular Component	GO:0031256	7	leading edge membrane	0.0486709	Q9C004	Protein sprouty homolog 4 OS=Homo sapiens OX=9606 GN=SPRY4 PE=1 SV=2	1.518	Up	0.030975	SPRY4	32.541	9	2	2	2	1.195	0.787		0.906
Cellular Component	GO:0031256	7	leading edge membrane	0.0486709	P05556	Integrin beta-1 OS=Homo sapiens OX=9606 GN=ITGB1 PE=1 SV=2	1.548	Up	3.9039e-06	ITGB1	88.414	14	11	12	11	1.215	0.785	3.223	0.923
Cellular Component	GO:0000790	13	nuclear chromatin	0.026712	P07910	Heterogeneous nuclear ribonucleoproteins C1/C2 OS=Homo sapiens OX=9606 GN=HNRNPC PE=1 SV=4	1.542	Up	6.743e-08	HNRNPC	33.67	36.6	15	20	15	1.152	0.747	0.46	0.994
Cellular Component	GO:0000790	13	nuclear chromatin	0.026712	O75367	Core histone macro-H2A.1 OS=Homo sapiens OX=9606 GN=H2AFY PE=1 SV=4	1.608	Up	0.031718	H2AFY	39.617	16.7	5	5	5	1.092	0.679	1.219	1.492
Cellular Component	GO:0000790	13	nuclear chromatin	0.026712	O75475	PC4 and SFRS1-interacting protein OS=Homo sapiens OX=9606 GN=PSIP1 PE=1 SV=1	1.836	Up	2.8954e-10	PSIP1	60.103	23.4	13	18	12	1.469	0.8	0.948	0.963
Cellular Component	GO:0000790	13	nuclear chromatin	0.026712	P10412	Histone H1.4 OS=Homo sapiens OX=9606 GN=H1-4 PE=1 SV=2	1.661	Up	0.0124005	H1-4	21.865	34.2	9	16	4	0.51	0.307		1.955
Cellular Component	GO:0000790	13	nuclear chromatin	0.026712	O14497	AT-rich interactive domain-containing protein 1A OS=Homo sapiens OX=9606 GN=ARID1A PE=1 SV=3	1.654	Up	0.021924	ARID1A	242.04	2.5	5	5	5	1.351	0.817		0.794
Cellular Component	GO:0098552	4	side of membrane	0.0135835	P05556	Integrin beta-1 OS=Homo sapiens OX=9606 GN=ITGB1 PE=1 SV=2	1.548	Up	3.9039e-06	ITGB1	88.414	14	11	12	11	1.215	0.785	3.223	0.923
Cellular Component	GO:0098552	4	side of membrane	0.0135835	P23229	Integrin alpha-6 OS=Homo sapiens OX=9606 GN=ITGA6 PE=1 SV=5	1.628	Up	8.6661e-07	ITGA6	126.6	7.2	7	11	7	1.477	0.907	0.812	0.671
Cellular Component	GO:0098552	4	side of membrane	0.0135835	P55290	Cadherin-13 OS=Homo sapiens OX=9606 GN=CDH13 PE=1 SV=1	1.716	Up	0.0097613	CDH13	78.286	2.7	2	2	2	1.428	0.832		0.653
Cellular Component	GO:0098552	4	side of membrane	0.0135835	P01116	GTPase KRas OS=Homo sapiens OX=9606 GN=KRAS PE=1 SV=1	1.548	Up	0.0132248	KRAS	21.656	24.9	5	8	3	1.423	0.919	1.114	0.661
Cellular Component	GO:0098552	4	side of membrane	0.0135835	O75487	Glypican-4 OS=Homo sapiens OX=9606 GN=GPC4 PE=1 SV=4	1.561	Up	0.0041049	GPC4	62.411	2.9	2	2	2	1.377	0.882		0.656
Cellular Component	GO:0031226	7	intrinsic component of plasma membrane	0.000769243	O95864	Acyl-CoA 6-desaturase OS=Homo sapiens OX=9606 GN=FADS2 PE=1 SV=1	1.864	Up	0.00111945	FADS2	52.259	3.8	2	2	2	1.659	0.89		0.391
Cellular Component	GO:0031226	7	intrinsic component of plasma membrane	0.000769243	Q86UP2	Kinectin OS=Homo sapiens OX=9606 GN=KTN1 PE=1 SV=1	1.584	Up	6.1605e-10	KTN1	156.27	14.1	18	18	18	1.248	0.788	0.999	1.167
Cellular Component	GO:0031226	7	intrinsic component of plasma membrane	0.000769243	Q13433	Zinc transporter ZIP6 OS=Homo sapiens OX=9606 GN=SLC39A6 PE=1 SV=3	1.679	Up	0.006337	SLC39A6	85.046	2.9	2	2	2	1.33	0.792		0.778
Cellular Component	GO:0031226	7	intrinsic component of plasma membrane	0.000769243	P05556	Integrin beta-1 OS=Homo sapiens OX=9606 GN=ITGB1 PE=1 SV=2	1.548	Up	3.9039e-06	ITGB1	88.414	14	11	12	11	1.215	0.785	3.223	0.923
Cellular Component	GO:0031226	7	intrinsic component of plasma membrane	0.000769243	P23229	Integrin alpha-6 OS=Homo sapiens OX=9606 GN=ITGA6 PE=1 SV=5	1.628	Up	8.6661e-07	ITGA6	126.6	7.2	7	11	7	1.477	0.907	0.812	0.671
Cellular Component	GO:0031226	7	intrinsic component of plasma membrane	0.000769243	P11717	Cation-independent mannose-6-phosphate receptor OS=Homo sapiens OX=9606 GN=IGF2R PE=1 SV=3	1.518	Up	0.0041417	IGF2R	274.37	3.9	9	9	9	1.342	0.884	1.347	1.158
Cellular Component	GO:0031226	7	intrinsic component of plasma membrane	0.000769243	O75487	Glypican-4 OS=Homo sapiens OX=9606 GN=GPC4 PE=1 SV=4	1.561	Up	0.0041049	GPC4	62.411	2.9	2	2	2	1.377	0.882		0.656
Cellular Component	GO:0031226	7	intrinsic component of plasma membrane	0.000769243	Q99720	Sigma non-opioid intracellular receptor 1 OS=Homo sapiens OX=9606 GN=SIGMAR1 PE=1 SV=1	1.725	Up	0.0047982	SIGMAR1	25.127	6.7	2	3	2	1.211	0.702		0.966
Cellular Component	GO:0031226	7	intrinsic component of plasma membrane	0.000769243	Q9Y6M7	Sodium bicarbonate cotransporter 3 OS=Homo sapiens OX=9606 GN=SLC4A7 PE=1 SV=2	1.623	Up	0.0120606	SLC4A7	136.04	4.4	5	6	5	1.464	0.902	1.665	0.752
Cellular Component	GO:0031226	7	intrinsic component of plasma membrane	0.000769243	P55283	Cadherin-4 OS=Homo sapiens OX=9606 GN=CDH4 PE=2 SV=2	2.596	Up	0.00021954	CDH4	100.28	2.7	3	3	3	1.69	0.651		0.629
Cellular Component	GO:0098794	4	postsynapse	0.197374	P05556	Integrin beta-1 OS=Homo sapiens OX=9606 GN=ITGB1 PE=1 SV=2	1.548	Up	3.9039e-06	ITGB1	88.414	14	11	12	11	1.215	0.785	3.223	0.923
Cellular Component	GO:0098794	4	postsynapse	0.197374	Q99720	Sigma non-opioid intracellular receptor 1 OS=Homo sapiens OX=9606 GN=SIGMAR1 PE=1 SV=1	1.725	Up	0.0047982	SIGMAR1	25.127	6.7	2	3	2	1.211	0.702		0.966
Cellular Component	GO:0098794	4	postsynapse	0.197374	Q96EY1	DnaJ homolog subfamily A member 3, mitochondrial OS=Homo sapiens OX=9606 GN=DNAJA3 PE=1 SV=2	1.568	Up	0.0091226	DNAJA3	52.488	5.8	3	5	3	1.637	1.044	0.948	0.981
Cellular Component	GO:0000785	10	chromatin	0.000446403	P07910	Heterogeneous nuclear ribonucleoproteins C1/C2 OS=Homo sapiens OX=9606 GN=HNRNPC PE=1 SV=4	1.542	Up	6.743e-08	HNRNPC	33.67	36.6	15	20	15	1.152	0.747	0.46	0.994
Cellular Component	GO:0000785	10	chromatin	0.000446403	O75367	Core histone macro-H2A.1 OS=Homo sapiens OX=9606 GN=H2AFY PE=1 SV=4	1.608	Up	0.031718	H2AFY	39.617	16.7	5	5	5	1.092	0.679	1.219	1.492
Cellular Component	GO:0000785	10	chromatin	0.000446403	O75475	PC4 and SFRS1-interacting protein OS=Homo sapiens OX=9606 GN=PSIP1 PE=1 SV=1	1.836	Up	2.8954e-10	PSIP1	60.103	23.4	13	18	12	1.469	0.8	0.948	0.963
Cellular Component	GO:0000785	10	chromatin	0.000446403	P10412	Histone H1.4 OS=Homo sapiens OX=9606 GN=H1-4 PE=1 SV=2	1.661	Up	0.0124005	H1-4	21.865	34.2	9	16	4	0.51	0.307		1.955
Cellular Component	GO:0000785	10	chromatin	0.000446403	P52926	High mobility group protein HMGI-C OS=Homo sapiens OX=9606 GN=HMGA2 PE=1 SV=1	2.279	Up	0.0176024	HMGA2	11.832	38.5	3	3	3	1.333	0.585	1.242	0.958
Cellular Component	GO:0000785	10	chromatin	0.000446403	Q9NTI5	Sister chromatid cohesion protein PDS5 homolog B OS=Homo sapiens OX=9606 GN=PDS5B PE=1 SV=1	1.579	Up	0.0048438	PDS5B	164.67	3.9	6	8	6	1.031	0.653	1.636	1.233
Cellular Component	GO:0000785	10	chromatin	0.000446403	P42166	Lamina-associated polypeptide 2, isoform alpha OS=Homo sapiens OX=9606 GN=TMPO PE=1 SV=2	2.237	Up	0.0022385	TMPO	75.491	13.1	7	8	2	1.463	0.654		0.778
Cellular Component	GO:0000785	10	chromatin	0.000446403	P17096	High mobility group protein HMG-I/HMG-Y OS=Homo sapiens OX=9606 GN=HMGA1 PE=1 SV=3	2.056	Up	5.5084e-05	HMGA1	11.676	30.8	4	6	4	1.495	0.727	0.562	0.9
Cellular Component	GO:0000785	10	chromatin	0.000446403	O14497	AT-rich interactive domain-containing protein 1A OS=Homo sapiens OX=9606 GN=ARID1A PE=1 SV=3	1.654	Up	0.021924	ARID1A	242.04	2.5	5	5	5	1.351	0.817		0.794
Cellular Component	GO:0000785	10	chromatin	0.000446403	Q15651	High mobility group nucleosome-binding domain-containing protein 3 OS=Homo sapiens OX=9606 GN=HMGN3 PE=1 SV=2	1.697	Up	0.0025243	HMGN3	10.666	18.2	3	3	2	1.135	0.669		1.066
Cellular Component	GO:0034399	11	nuclear periphery	0.0990846	O75475	PC4 and SFRS1-interacting protein OS=Homo sapiens OX=9606 GN=PSIP1 PE=1 SV=1	1.836	Up	2.8954e-10	PSIP1	60.103	23.4	13	18	12	1.469	0.8	0.948	0.963
Cellular Component	GO:0034399	11	nuclear periphery	0.0990846	Q8WXF1	Paraspeckle component 1 OS=Homo sapiens OX=9606 GN=PSPC1 PE=1 SV=1	1.52	Up	0.0143036	PSPC1	58.743	15.9	8	8	6	1.306	0.859	1.227	1.111
Cellular Component	GO:0034399	11	nuclear periphery	0.0990846	Q14980	Nuclear mitotic apparatus protein 1 OS=Homo sapiens OX=9606 GN=NUMA1 PE=1 SV=2	1.556	Up	0.000118892	NUMA1	238.26	10.8	22	22	21	1.254	0.806	2.38	0.994
Cellular Component	GO:0016323	8	basolateral plasma membrane	0.181279	P23229	Integrin alpha-6 OS=Homo sapiens OX=9606 GN=ITGA6 PE=1 SV=5	1.628	Up	8.6661e-07	ITGA6	126.6	7.2	7	11	7	1.477	0.907	0.812	0.671
Cellular Component	GO:0016323	8	basolateral plasma membrane	0.181279	Q9Y6M7	Sodium bicarbonate cotransporter 3 OS=Homo sapiens OX=9606 GN=SLC4A7 PE=1 SV=2	1.623	Up	0.0120606	SLC4A7	136.04	4.4	5	6	5	1.464	0.902	1.665	0.752
Cellular Component	GO:0098798	10	mitochondrial protein complex	0.127948	Q9Y375	Complex I intermediate-associated protein 30, mitochondrial OS=Homo sapiens OX=9606 GN=NDUFAF1 PE=1 SV=2	1.796	Up	0.0129443	NDUFAF1	37.763	8.3	3	3	3	1.248	0.695		0.833
Cellular Component	GO:0098798	10	mitochondrial protein complex	0.127948	Q9HAV7	GrpE protein homolog 1, mitochondrial OS=Homo sapiens OX=9606 GN=GRPEL1 PE=1 SV=2	1.652	Up	0.00029954	GRPEL1	24.279	32.3	7	9	7	1.475	0.893	0.613	0.799
Cellular Component	GO:0098798	10	mitochondrial protein complex	0.127948	Q3ZCQ8	Mitochondrial import inner membrane translocase subunit TIM50 OS=Homo sapiens OX=9606 GN=TIMM50 PE=1 SV=2	1.682	Up	0.00116203	TIMM50	39.646	11	3	5	3	1.473	0.876	0.67	0.606
Cellular Component	GO:0031970	9	organelle envelope lumen	0.0329403	O60313	Dynamin-like 120 kDa protein, mitochondrial OS=Homo sapiens OX=9606 GN=OPA1 PE=1 SV=3	1.562	Up	2.5196e-07	OPA1	111.63	12.2	11	13	11	1.248	0.799	1.081	0.844
Cellular Component	GO:0031970	9	organelle envelope lumen	0.0329403	Q9UJZ1	Stomatin-like protein 2, mitochondrial OS=Homo sapiens OX=9606 GN=STOML2 PE=1 SV=1	1.887	Up	0.027121	STOML2	38.534	15.2	4	4	4	1.236	0.655	0.788	1.237
Cellular Component	GO:0031970	9	organelle envelope lumen	0.0329403	P11717	Cation-independent mannose-6-phosphate receptor OS=Homo sapiens OX=9606 GN=IGF2R PE=1 SV=3	1.518	Up	0.0041417	IGF2R	274.37	3.9	9	9	9	1.342	0.884	1.347	1.158
Cellular Component	GO:0032993	3	protein-DNA complex	0.0329403	O75367	Core histone macro-H2A.1 OS=Homo sapiens OX=9606 GN=H2AFY PE=1 SV=4	1.608	Up	0.031718	H2AFY	39.617	16.7	5	5	5	1.092	0.679	1.219	1.492
Cellular Component	GO:0032993	3	protein-DNA complex	0.0329403	P10412	Histone H1.4 OS=Homo sapiens OX=9606 GN=H1-4 PE=1 SV=2	1.661	Up	0.0124005	H1-4	21.865	34.2	9	16	4	0.51	0.307		1.955
Cellular Component	GO:0032993	3	protein-DNA complex	0.0329403	P52926	High mobility group protein HMGI-C OS=Homo sapiens OX=9606 GN=HMGA2 PE=1 SV=1	2.279	Up	0.0176024	HMGA2	11.832	38.5	3	3	3	1.333	0.585	1.242	0.958
Cellular Component	GO:0031594	3	neuromuscular junction	0.0223664	P05556	Integrin beta-1 OS=Homo sapiens OX=9606 GN=ITGB1 PE=1 SV=2	1.548	Up	3.9039e-06	ITGB1	88.414	14	11	12	11	1.215	0.785	3.223	0.923
Cellular Component	GO:0031594	3	neuromuscular junction	0.0223664	Q96EY1	DnaJ homolog subfamily A member 3, mitochondrial OS=Homo sapiens OX=9606 GN=DNAJA3 PE=1 SV=2	1.568	Up	0.0091226	DNAJA3	52.488	5.8	3	5	3	1.637	1.044	0.948	0.981
Cellular Component	GO:0031225	5	anchored component of membrane	0.02553	P55290	Cadherin-13 OS=Homo sapiens OX=9606 GN=CDH13 PE=1 SV=1	1.716	Up	0.0097613	CDH13	78.286	2.7	2	2	2	1.428	0.832		0.653
Cellular Component	GO:0031225	5	anchored component of membrane	0.02553	O75487	Glypican-4 OS=Homo sapiens OX=9606 GN=GPC4 PE=1 SV=4	1.561	Up	0.0041049	GPC4	62.411	2.9	2	2	2	1.377	0.882		0.656
Cellular Component	GO:0008305	9	integrin complex	0.0165768	P05556	Integrin beta-1 OS=Homo sapiens OX=9606 GN=ITGB1 PE=1 SV=2	1.548	Up	3.9039e-06	ITGB1	88.414	14	11	12	11	1.215	0.785	3.223	0.923
Cellular Component	GO:0008305	9	integrin complex	0.0165768	P23229	Integrin alpha-6 OS=Homo sapiens OX=9606 GN=ITGA6 PE=1 SV=5	1.628	Up	8.6661e-07	ITGA6	126.6	7.2	7	11	7	1.477	0.907	0.812	0.671
Cellular Component	GO:0036477	5	somatodendritic compartment	0.249452	O60313	Dynamin-like 120 kDa protein, mitochondrial OS=Homo sapiens OX=9606 GN=OPA1 PE=1 SV=3	1.562	Up	2.5196e-07	OPA1	111.63	12.2	11	13	11	1.248	0.799	1.081	0.844
Cellular Component	GO:0036477	5	somatodendritic compartment	0.249452	P05556	Integrin beta-1 OS=Homo sapiens OX=9606 GN=ITGB1 PE=1 SV=2	1.548	Up	3.9039e-06	ITGB1	88.414	14	11	12	11	1.215	0.785	3.223	0.923
Cellular Component	GO:0036477	5	somatodendritic compartment	0.249452	Q14980	Nuclear mitotic apparatus protein 1 OS=Homo sapiens OX=9606 GN=NUMA1 PE=1 SV=2	1.556	Up	0.000118892	NUMA1	238.26	10.8	22	22	21	1.254	0.806	2.38	0.994
Cellular Component	GO:0036477	5	somatodendritic compartment	0.249452	P11387	DNA topoisomerase 1 OS=Homo sapiens OX=9606 GN=TOP1 PE=1 SV=2	1.57	Up	0.00032012	TOP1	90.725	17.3	14	17	14	0.887	0.565	1.817	1.511
Cellular Component	GO:0044459	6	plasma membrane part	0.000707821	Q86UP2	Kinectin OS=Homo sapiens OX=9606 GN=KTN1 PE=1 SV=1	1.584	Up	6.1605e-10	KTN1	156.27	14.1	18	18	18	1.248	0.788	0.999	1.167
Cellular Component	GO:0044459	6	plasma membrane part	0.000707821	Q13433	Zinc transporter ZIP6 OS=Homo sapiens OX=9606 GN=SLC39A6 PE=1 SV=3	1.679	Up	0.006337	SLC39A6	85.046	2.9	2	2	2	1.33	0.792		0.778
Cellular Component	GO:0044459	6	plasma membrane part	0.000707821	P23229	Integrin alpha-6 OS=Homo sapiens OX=9606 GN=ITGA6 PE=1 SV=5	1.628	Up	8.6661e-07	ITGA6	126.6	7.2	7	11	7	1.477	0.907	0.812	0.671
Cellular Component	GO:0044459	6	plasma membrane part	0.000707821	P55290	Cadherin-13 OS=Homo sapiens OX=9606 GN=CDH13 PE=1 SV=1	1.716	Up	0.0097613	CDH13	78.286	2.7	2	2	2	1.428	0.832		0.653
Cellular Component	GO:0044459	6	plasma membrane part	0.000707821	Q8IVF2	Protein AHNAK2 OS=Homo sapiens OX=9606 GN=AHNAK2 PE=1 SV=2	1.649	Up	4.12803e-12	AHNAK2	616.62	11.6	21	25	21	1.326	0.804	1.322	0.835
Cellular Component	GO:0044459	6	plasma membrane part	0.000707821	P01116	GTPase KRas OS=Homo sapiens OX=9606 GN=KRAS PE=1 SV=1	1.548	Up	0.0132248	KRAS	21.656	24.9	5	8	3	1.423	0.919	1.114	0.661
Cellular Component	GO:0044459	6	plasma membrane part	0.000707821	P11717	Cation-independent mannose-6-phosphate receptor OS=Homo sapiens OX=9606 GN=IGF2R PE=1 SV=3	1.518	Up	0.0041417	IGF2R	274.37	3.9	9	9	9	1.342	0.884	1.347	1.158
Cellular Component	GO:0044459	6	plasma membrane part	0.000707821	O75487	Glypican-4 OS=Homo sapiens OX=9606 GN=GPC4 PE=1 SV=4	1.561	Up	0.0041049	GPC4	62.411	2.9	2	2	2	1.377	0.882		0.656
Cellular Component	GO:0044459	6	plasma membrane part	0.000707821	Q96EY1	DnaJ homolog subfamily A member 3, mitochondrial OS=Homo sapiens OX=9606 GN=DNAJA3 PE=1 SV=2	1.568	Up	0.0091226	DNAJA3	52.488	5.8	3	5	3	1.637	1.044	0.948	0.981
Cellular Component	GO:0044459	6	plasma membrane part	0.000707821	P55283	Cadherin-4 OS=Homo sapiens OX=9606 GN=CDH4 PE=2 SV=2	2.596	Up	0.00021954	CDH4	100.28	2.7	3	3	3	1.69	0.651		0.629
Cellular Component	GO:0044459	6	plasma membrane part	0.000707821	O95864	Acyl-CoA 6-desaturase OS=Homo sapiens OX=9606 GN=FADS2 PE=1 SV=1	1.864	Up	0.00111945	FADS2	52.259	3.8	2	2	2	1.659	0.89		0.391
Cellular Component	GO:0044459	6	plasma membrane part	0.000707821	Q9UJZ1	Stomatin-like protein 2, mitochondrial OS=Homo sapiens OX=9606 GN=STOML2 PE=1 SV=1	1.887	Up	0.027121	STOML2	38.534	15.2	4	4	4	1.236	0.655	0.788	1.237
Cellular Component	GO:0044459	6	plasma membrane part	0.000707821	Q9C004	Protein sprouty homolog 4 OS=Homo sapiens OX=9606 GN=SPRY4 PE=1 SV=2	1.518	Up	0.030975	SPRY4	32.541	9	2	2	2	1.195	0.787		0.906
Cellular Component	GO:0044459	6	plasma membrane part	0.000707821	P05556	Integrin beta-1 OS=Homo sapiens OX=9606 GN=ITGB1 PE=1 SV=2	1.548	Up	3.9039e-06	ITGB1	88.414	14	11	12	11	1.215	0.785	3.223	0.923
Cellular Component	GO:0044459	6	plasma membrane part	0.000707821	Q99720	Sigma non-opioid intracellular receptor 1 OS=Homo sapiens OX=9606 GN=SIGMAR1 PE=1 SV=1	1.725	Up	0.0047982	SIGMAR1	25.127	6.7	2	3	2	1.211	0.702		0.966
Cellular Component	GO:0044459	6	plasma membrane part	0.000707821	Q9Y6M7	Sodium bicarbonate cotransporter 3 OS=Homo sapiens OX=9606 GN=SLC4A7 PE=1 SV=2	1.623	Up	0.0120606	SLC4A7	136.04	4.4	5	6	5	1.464	0.902	1.665	0.752
Cellular Component	GO:0005578	5	proteinaceous extracellular matrix	0.00510245	P11047	Laminin subunit gamma-1 OS=Homo sapiens OX=9606 GN=LAMC1 PE=1 SV=3	2.097	Up	2.4187e-11	LAMC1	177.6	7.1	11	13	11	1.724	0.822	0.593	0.456
Cellular Component	GO:0005578	5	proteinaceous extracellular matrix	0.00510245	P23229	Integrin alpha-6 OS=Homo sapiens OX=9606 GN=ITGA6 PE=1 SV=5	1.628	Up	8.6661e-07	ITGA6	126.6	7.2	7	11	7	1.477	0.907	0.812	0.671
Cellular Component	GO:0005578	5	proteinaceous extracellular matrix	0.00510245	P03956	Interstitial collagenase OS=Homo sapiens OX=9606 GN=MMP1 PE=1 SV=3	1.613	Up	0.026419	MMP1	54.006	4.1	2	2	2	1.529	0.948		0.458
Cellular Component	GO:0005578	5	proteinaceous extracellular matrix	0.00510245	O75487	Glypican-4 OS=Homo sapiens OX=9606 GN=GPC4 PE=1 SV=4	1.561	Up	0.0041049	GPC4	62.411	2.9	2	2	2	1.377	0.882		0.656
Molecular Function	GO:0031406	5	carboxylic acid binding	0.0505648	P13674	Prolyl 4-hydroxylase subunit alpha-1 OS=Homo sapiens OX=9606 GN=P4HA1 PE=1 SV=2	1.853	Up	3.9366e-05	P4HA1	61.049	14	7	7	7	1.612	0.87	1.017	0.844
Molecular Function	GO:0031406	5	carboxylic acid binding	0.0505648	Q02809	Procollagen-lysine,2-oxoglutarate 5-dioxygenase 1 OS=Homo sapiens OX=9606 GN=PLOD1 PE=1 SV=2	1.544	Up	0.00161948	PLOD1	83.549	4.3	3	3	3	1.249	0.809		0.773
Molecular Function	GO:0031406	5	carboxylic acid binding	0.0505648	P11717	Cation-independent mannose-6-phosphate receptor OS=Homo sapiens OX=9606 GN=IGF2R PE=1 SV=3	1.518	Up	0.0041417	IGF2R	274.37	3.9	9	9	9	1.342	0.884	1.347	1.158
Molecular Function	GO:0003924	8	GTPase activity	0.0833217	P49411	Elongation factor Tu, mitochondrial OS=Homo sapiens OX=9606 GN=TUFM PE=1 SV=2	1.533	Up	0.00046477	TUFM	49.541	18.4	8	9	8	1.136	0.741	0.979	1.094
Molecular Function	GO:0003924	8	GTPase activity	0.0833217	O60313	Dynamin-like 120 kDa protein, mitochondrial OS=Homo sapiens OX=9606 GN=OPA1 PE=1 SV=3	1.562	Up	2.5196e-07	OPA1	111.63	12.2	11	13	11	1.248	0.799	1.081	0.844
Molecular Function	GO:0003924	8	GTPase activity	0.0833217	P01116	GTPase KRas OS=Homo sapiens OX=9606 GN=KRAS PE=1 SV=1	1.548	Up	0.0132248	KRAS	21.656	24.9	5	8	3	1.423	0.919	1.114	0.661
Molecular Function	GO:0003924	8	GTPase activity	0.0833217	P46199	Translation initiation factor IF-2, mitochondrial OS=Homo sapiens OX=9606 GN=MTIF2 PE=1 SV=2	1.87	Up	0.021004	MTIF2	81.316	2.8	2	2	2	1.152	0.616		1.097
Molecular Function	GO:0003677	5	DNA binding	0.00248126	P07910	Heterogeneous nuclear ribonucleoproteins C1/C2 OS=Homo sapiens OX=9606 GN=HNRNPC PE=1 SV=4	1.542	Up	6.743e-08	HNRNPC	33.67	36.6	15	20	15	1.152	0.747	0.46	0.994
Molecular Function	GO:0003677	5	DNA binding	0.00248126	O75475	PC4 and SFRS1-interacting protein OS=Homo sapiens OX=9606 GN=PSIP1 PE=1 SV=1	1.836	Up	2.8954e-10	PSIP1	60.103	23.4	13	18	12	1.469	0.8	0.948	0.963
Molecular Function	GO:0003677	5	DNA binding	0.00248126	P10412	Histone H1.4 OS=Homo sapiens OX=9606 GN=H1-4 PE=1 SV=2	1.661	Up	0.0124005	H1-4	21.865	34.2	9	16	4	0.51	0.307		1.955
Molecular Function	GO:0003677	5	DNA binding	0.00248126	P52926	High mobility group protein HMGI-C OS=Homo sapiens OX=9606 GN=HMGA2 PE=1 SV=1	2.279	Up	0.0176024	HMGA2	11.832	38.5	3	3	3	1.333	0.585	1.242	0.958
Molecular Function	GO:0003677	5	DNA binding	0.00248126	Q8WXF1	Paraspeckle component 1 OS=Homo sapiens OX=9606 GN=PSPC1 PE=1 SV=1	1.52	Up	0.0143036	PSPC1	58.743	15.9	8	8	6	1.306	0.859	1.227	1.111
Molecular Function	GO:0003677	5	DNA binding	0.00248126	Q9UGU0	Transcription factor 20 OS=Homo sapiens OX=9606 GN=TCF20 PE=1 SV=3	1.758	Up	0.031761	TCF20	211.77	1.2	2	2	2	1.331	0.757		0.809
Molecular Function	GO:0003677	5	DNA binding	0.00248126	O14497	AT-rich interactive domain-containing protein 1A OS=Homo sapiens OX=9606 GN=ARID1A PE=1 SV=3	1.654	Up	0.021924	ARID1A	242.04	2.5	5	5	5	1.351	0.817		0.794
Molecular Function	GO:0003677	5	DNA binding	0.00248126	Q15651	High mobility group nucleosome-binding domain-containing protein 3 OS=Homo sapiens OX=9606 GN=HMGN3 PE=1 SV=2	1.697	Up	0.0025243	HMGN3	10.666	18.2	3	3	2	1.135	0.669		1.066
Molecular Function	GO:0003677	5	DNA binding	0.00248126	O75367	Core histone macro-H2A.1 OS=Homo sapiens OX=9606 GN=H2AFY PE=1 SV=4	1.608	Up	0.031718	H2AFY	39.617	16.7	5	5	5	1.092	0.679	1.219	1.492
Molecular Function	GO:0003677	5	DNA binding	0.00248126	P49711	Transcriptional repressor CTCF OS=Homo sapiens OX=9606 GN=CTCF PE=1 SV=1	1.512	Up	1.50407e-05	CTCF	82.785	5.8	5	5	5	1.167	0.772		1.007
Molecular Function	GO:0003677	5	DNA binding	0.00248126	Q9NTI5	Sister chromatid cohesion protein PDS5 homolog B OS=Homo sapiens OX=9606 GN=PDS5B PE=1 SV=1	1.579	Up	0.0048438	PDS5B	164.67	3.9	6	8	6	1.031	0.653	1.636	1.233
Molecular Function	GO:0003677	5	DNA binding	0.00248126	P42166	Lamina-associated polypeptide 2, isoform alpha OS=Homo sapiens OX=9606 GN=TMPO PE=1 SV=2	2.237	Up	0.0022385	TMPO	75.491	13.1	7	8	2	1.463	0.654		0.778
Molecular Function	GO:0003677	5	DNA binding	0.00248126	P46013	Proliferation marker protein Ki-67 OS=Homo sapiens OX=9606 GN=MKI67 PE=1 SV=2	1.657	Up	3.2406e-07	MKI67	358.69	7.4	16	17	16	1.438	0.868	0.588	0.627
Molecular Function	GO:0003677	5	DNA binding	0.00248126	P11387	DNA topoisomerase 1 OS=Homo sapiens OX=9606 GN=TOP1 PE=1 SV=2	1.57	Up	0.00032012	TOP1	90.725	17.3	14	17	14	0.887	0.565	1.817	1.511
Molecular Function	GO:0003677	5	DNA binding	0.00248126	P17096	High mobility group protein HMG-I/HMG-Y OS=Homo sapiens OX=9606 GN=HMGA1 PE=1 SV=3	2.056	Up	5.5084e-05	HMGA1	11.676	30.8	4	6	4	1.495	0.727	0.562	0.9
Molecular Function	GO:0003677	5	DNA binding	0.00248126	Q9NWH9	SAFB-like transcription modulator OS=Homo sapiens OX=9606 GN=SLTM PE=1 SV=2	1.545	Up	0.0023222	SLTM	117.15	7.7	6	7	6	1.197	0.775		0.823
Molecular Function	GO:0001012	8	RNA polymerase II regulatory region DNA binding	0.081674	P07910	Heterogeneous nuclear ribonucleoproteins C1/C2 OS=Homo sapiens OX=9606 GN=HNRNPC PE=1 SV=4	1.542	Up	6.743e-08	HNRNPC	33.67	36.6	15	20	15	1.152	0.747	0.46	0.994
Molecular Function	GO:0001012	8	RNA polymerase II regulatory region DNA binding	0.081674	O75367	Core histone macro-H2A.1 OS=Homo sapiens OX=9606 GN=H2AFY PE=1 SV=4	1.608	Up	0.031718	H2AFY	39.617	16.7	5	5	5	1.092	0.679	1.219	1.492
Molecular Function	GO:0001012	8	RNA polymerase II regulatory region DNA binding	0.081674	P49711	Transcriptional repressor CTCF OS=Homo sapiens OX=9606 GN=CTCF PE=1 SV=1	1.512	Up	1.50407e-05	CTCF	82.785	5.8	5	5	5	1.167	0.772		1.007
Molecular Function	GO:0016705	4	oxidoreductase activity, acting on paired donors, with incorporation or reduction of molecular oxygen	0.0145084	O95864	Acyl-CoA 6-desaturase OS=Homo sapiens OX=9606 GN=FADS2 PE=1 SV=1	1.864	Up	0.00111945	FADS2	52.259	3.8	2	2	2	1.659	0.89		0.391
Molecular Function	GO:0016705	4	oxidoreductase activity, acting on paired donors, with incorporation or reduction of molecular oxygen	0.0145084	P13674	Prolyl 4-hydroxylase subunit alpha-1 OS=Homo sapiens OX=9606 GN=P4HA1 PE=1 SV=2	1.853	Up	3.9366e-05	P4HA1	61.049	14	7	7	7	1.612	0.87	1.017	0.844
Molecular Function	GO:0016705	4	oxidoreductase activity, acting on paired donors, with incorporation or reduction of molecular oxygen	0.0145084	Q02809	Procollagen-lysine,2-oxoglutarate 5-dioxygenase 1 OS=Homo sapiens OX=9606 GN=PLOD1 PE=1 SV=2	1.544	Up	0.00161948	PLOD1	83.549	4.3	3	3	3	1.249	0.809		0.773
Molecular Function	GO:0016747	5	transferase activity, transferring acyl groups other than amino-acyl groups	0.216779	P36957	Dihydrolipoyllysine-residue succinyltransferase component of 2-oxoglutarate dehydrogenase complex, mitochondrial OS=Homo sapiens OX=9606 GN=DLST PE=1 SV=4	1.516	Up	0.00052183	DLST	48.755	17.7	9	14	9	1.052	0.694	0.561	1.119
Molecular Function	GO:0016747	5	transferase activity, transferring acyl groups other than amino-acyl groups	0.216779	P10515	Dihydrolipoyllysine-residue acetyltransferase component of pyruvate dehydrogenase complex, mitochondrial OS=Homo sapiens OX=9606 GN=DLAT PE=1 SV=3	1.658	Up	0.029203	DLAT	68.996	3.9	3	3	3	1.285	0.775	0.834	1.451
Molecular Function	GO:0008135	6	translation factor activity, RNA binding	0.254238	P49411	Elongation factor Tu, mitochondrial OS=Homo sapiens OX=9606 GN=TUFM PE=1 SV=2	1.533	Up	0.00046477	TUFM	49.541	18.4	8	9	8	1.136	0.741	0.979	1.094
Molecular Function	GO:0008135	6	translation factor activity, RNA binding	0.254238	P46199	Translation initiation factor IF-2, mitochondrial OS=Homo sapiens OX=9606 GN=MTIF2 PE=1 SV=2	1.87	Up	0.021004	MTIF2	81.316	2.8	2	2	2	1.152	0.616		1.097
Molecular Function	GO:0004872	3	receptor activity	0.0809361	P05556	Integrin beta-1 OS=Homo sapiens OX=9606 GN=ITGB1 PE=1 SV=2	1.548	Up	3.9039e-06	ITGB1	88.414	14	11	12	11	1.215	0.785	3.223	0.923
Molecular Function	GO:0004872	3	receptor activity	0.0809361	P11717	Cation-independent mannose-6-phosphate receptor OS=Homo sapiens OX=9606 GN=IGF2R PE=1 SV=3	1.518	Up	0.0041417	IGF2R	274.37	3.9	9	9	9	1.342	0.884	1.347	1.158
Molecular Function	GO:0004872	3	receptor activity	0.0809361	O75487	Glypican-4 OS=Homo sapiens OX=9606 GN=GPC4 PE=1 SV=4	1.561	Up	0.0041049	GPC4	62.411	2.9	2	2	2	1.377	0.882		0.656
Molecular Function	GO:0004872	3	receptor activity	0.0809361	Q99720	Sigma non-opioid intracellular receptor 1 OS=Homo sapiens OX=9606 GN=SIGMAR1 PE=1 SV=1	1.725	Up	0.0047982	SIGMAR1	25.127	6.7	2	3	2	1.211	0.702		0.966
Molecular Function	GO:0003680	8	AT DNA binding	0.00162851	P52926	High mobility group protein HMGI-C OS=Homo sapiens OX=9606 GN=HMGA2 PE=1 SV=1	2.279	Up	0.0176024	HMGA2	11.832	38.5	3	3	3	1.333	0.585	1.242	0.958
Molecular Function	GO:0003680	8	AT DNA binding	0.00162851	P17096	High mobility group protein HMG-I/HMG-Y OS=Homo sapiens OX=9606 GN=HMGA1 PE=1 SV=3	2.056	Up	5.5084e-05	HMGA1	11.676	30.8	4	6	4	1.495	0.727	0.562	0.9
Molecular Function	GO:0005537	5	mannose binding	0.00268481	P49257	Protein ERGIC-53 OS=Homo sapiens OX=9606 GN=LMAN1 PE=1 SV=2	1.513	Up	0.0156435	LMAN1	57.548	12.4	6	7	6	1.292	0.854	0.594	0.879
Molecular Function	GO:0005537	5	mannose binding	0.00268481	P11717	Cation-independent mannose-6-phosphate receptor OS=Homo sapiens OX=9606 GN=IGF2R PE=1 SV=3	1.518	Up	0.0041417	IGF2R	274.37	3.9	9	9	9	1.342	0.884	1.347	1.158
Molecular Function	GO:0031491	4	nucleosome binding	8.25149e-06	P07910	Heterogeneous nuclear ribonucleoproteins C1/C2 OS=Homo sapiens OX=9606 GN=HNRNPC PE=1 SV=4	1.542	Up	6.743e-08	HNRNPC	33.67	36.6	15	20	15	1.152	0.747	0.46	0.994
Molecular Function	GO:0031491	4	nucleosome binding	8.25149e-06	O75367	Core histone macro-H2A.1 OS=Homo sapiens OX=9606 GN=H2AFY PE=1 SV=4	1.608	Up	0.031718	H2AFY	39.617	16.7	5	5	5	1.092	0.679	1.219	1.492
Molecular Function	GO:0031491	4	nucleosome binding	8.25149e-06	P52926	High mobility group protein HMGI-C OS=Homo sapiens OX=9606 GN=HMGA2 PE=1 SV=1	2.279	Up	0.0176024	HMGA2	11.832	38.5	3	3	3	1.333	0.585	1.242	0.958
Molecular Function	GO:0031491	4	nucleosome binding	8.25149e-06	O14497	AT-rich interactive domain-containing protein 1A OS=Homo sapiens OX=9606 GN=ARID1A PE=1 SV=3	1.654	Up	0.021924	ARID1A	242.04	2.5	5	5	5	1.351	0.817		0.794
Molecular Function	GO:0031491	4	nucleosome binding	8.25149e-06	Q15651	High mobility group nucleosome-binding domain-containing protein 3 OS=Homo sapiens OX=9606 GN=HMGN3 PE=1 SV=2	1.697	Up	0.0025243	HMGN3	10.666	18.2	3	3	2	1.135	0.669		1.066
Molecular Function	GO:0005509	6	calcium ion binding	0.137923	P55290	Cadherin-13 OS=Homo sapiens OX=9606 GN=CDH13 PE=1 SV=1	1.716	Up	0.0097613	CDH13	78.286	2.7	2	2	2	1.428	0.832		0.653
Molecular Function	GO:0005509	6	calcium ion binding	0.137923	P03956	Interstitial collagenase OS=Homo sapiens OX=9606 GN=MMP1 PE=1 SV=3	1.613	Up	0.026419	MMP1	54.006	4.1	2	2	2	1.529	0.948		0.458
Molecular Function	GO:0005509	6	calcium ion binding	0.137923	Q9BZQ6	ER degradation-enhancing alpha-mannosidase-like protein 3 OS=Homo sapiens OX=9606 GN=EDEM3 PE=1 SV=2	1.693	Up	0.0150205	EDEM3	104.66	3.2	3	3	3	1.283	0.758		0.933
Molecular Function	GO:0005509	6	calcium ion binding	0.137923	P55283	Cadherin-4 OS=Homo sapiens OX=9606 GN=CDH4 PE=2 SV=2	2.596	Up	0.00021954	CDH4	100.28	2.7	3	3	3	1.69	0.651		0.629
Molecular Function	GO:0043021	4	ribonucleoprotein complex binding	0.291871	Q3ZCQ8	Mitochondrial import inner membrane translocase subunit TIM50 OS=Homo sapiens OX=9606 GN=TIMM50 PE=1 SV=2	1.682	Up	0.00116203	TIMM50	39.646	11	3	5	3	1.473	0.876	0.67	0.606
Molecular Function	GO:0043021	4	ribonucleoprotein complex binding	0.291871	P46199	Translation initiation factor IF-2, mitochondrial OS=Homo sapiens OX=9606 GN=MTIF2 PE=1 SV=2	1.87	Up	0.021004	MTIF2	81.316	2.8	2	2	2	1.152	0.616		1.097
Molecular Function	GO:0015026	5	coreceptor activity	0.00551693	P05556	Integrin beta-1 OS=Homo sapiens OX=9606 GN=ITGB1 PE=1 SV=2	1.548	Up	3.9039e-06	ITGB1	88.414	14	11	12	11	1.215	0.785	3.223	0.923
Molecular Function	GO:0015026	5	coreceptor activity	0.00551693	O75487	Glypican-4 OS=Homo sapiens OX=9606 GN=GPC4 PE=1 SV=4	1.561	Up	0.0041049	GPC4	62.411	2.9	2	2	2	1.377	0.882		0.656
Molecular Function	GO:0004888	5	transmembrane signaling receptor activity	0.161941	P11717	Cation-independent mannose-6-phosphate receptor OS=Homo sapiens OX=9606 GN=IGF2R PE=1 SV=3	1.518	Up	0.0041417	IGF2R	274.37	3.9	9	9	9	1.342	0.884	1.347	1.158
Molecular Function	GO:0004888	5	transmembrane signaling receptor activity	0.161941	Q99720	Sigma non-opioid intracellular receptor 1 OS=Homo sapiens OX=9606 GN=SIGMAR1 PE=1 SV=1	1.725	Up	0.0047982	SIGMAR1	25.127	6.7	2	3	2	1.211	0.702		0.966
Molecular Function	GO:0050840	3	extracellular matrix binding	0.0286075	P05556	Integrin beta-1 OS=Homo sapiens OX=9606 GN=ITGB1 PE=1 SV=2	1.548	Up	3.9039e-06	ITGB1	88.414	14	11	12	11	1.215	0.785	3.223	0.923
Molecular Function	GO:0050840	3	extracellular matrix binding	0.0286075	P23229	Integrin alpha-6 OS=Homo sapiens OX=9606 GN=ITGA6 PE=1 SV=5	1.628	Up	8.6661e-07	ITGA6	126.6	7.2	7	11	7	1.477	0.907	0.812	0.671
Molecular Function	GO:0008017	6	microtubule binding	0.298132	O60313	Dynamin-like 120 kDa protein, mitochondrial OS=Homo sapiens OX=9606 GN=OPA1 PE=1 SV=3	1.562	Up	2.5196e-07	OPA1	111.63	12.2	11	13	11	1.248	0.799	1.081	0.844
Molecular Function	GO:0008017	6	microtubule binding	0.298132	Q14980	Nuclear mitotic apparatus protein 1 OS=Homo sapiens OX=9606 GN=NUMA1 PE=1 SV=2	1.556	Up	0.000118892	NUMA1	238.26	10.8	22	22	21	1.254	0.806	2.38	0.994
Molecular Function	GO:0019001	7	guanyl nucleotide binding	0.189716	P49411	Elongation factor Tu, mitochondrial OS=Homo sapiens OX=9606 GN=TUFM PE=1 SV=2	1.533	Up	0.00046477	TUFM	49.541	18.4	8	9	8	1.136	0.741	0.979	1.094
Molecular Function	GO:0019001	7	guanyl nucleotide binding	0.189716	O60313	Dynamin-like 120 kDa protein, mitochondrial OS=Homo sapiens OX=9606 GN=OPA1 PE=1 SV=3	1.562	Up	2.5196e-07	OPA1	111.63	12.2	11	13	11	1.248	0.799	1.081	0.844
Molecular Function	GO:0019001	7	guanyl nucleotide binding	0.189716	P01116	GTPase KRas OS=Homo sapiens OX=9606 GN=KRAS PE=1 SV=1	1.548	Up	0.0132248	KRAS	21.656	24.9	5	8	3	1.423	0.919	1.114	0.661
Molecular Function	GO:0019001	7	guanyl nucleotide binding	0.189716	P46199	Translation initiation factor IF-2, mitochondrial OS=Homo sapiens OX=9606 GN=MTIF2 PE=1 SV=2	1.87	Up	0.021004	MTIF2	81.316	2.8	2	2	2	1.152	0.616		1.097
Molecular Function	GO:0038023	4	signaling receptor activity	0.0155621	P05556	Integrin beta-1 OS=Homo sapiens OX=9606 GN=ITGB1 PE=1 SV=2	1.548	Up	3.9039e-06	ITGB1	88.414	14	11	12	11	1.215	0.785	3.223	0.923
Molecular Function	GO:0038023	4	signaling receptor activity	0.0155621	P11717	Cation-independent mannose-6-phosphate receptor OS=Homo sapiens OX=9606 GN=IGF2R PE=1 SV=3	1.518	Up	0.0041417	IGF2R	274.37	3.9	9	9	9	1.342	0.884	1.347	1.158
Molecular Function	GO:0038023	4	signaling receptor activity	0.0155621	O75487	Glypican-4 OS=Homo sapiens OX=9606 GN=GPC4 PE=1 SV=4	1.561	Up	0.0041049	GPC4	62.411	2.9	2	2	2	1.377	0.882		0.656
Molecular Function	GO:0038023	4	signaling receptor activity	0.0155621	Q99720	Sigma non-opioid intracellular receptor 1 OS=Homo sapiens OX=9606 GN=SIGMAR1 PE=1 SV=1	1.725	Up	0.0047982	SIGMAR1	25.127	6.7	2	3	2	1.211	0.702		0.966
Molecular Function	GO:0004536	6	deoxyribonuclease activity	0.0192044	P52926	High mobility group protein HMGI-C OS=Homo sapiens OX=9606 GN=HMGA2 PE=1 SV=1	2.279	Up	0.0176024	HMGA2	11.832	38.5	3	3	3	1.333	0.585	1.242	0.958
Molecular Function	GO:0004536	6	deoxyribonuclease activity	0.0192044	P17096	High mobility group protein HMG-I/HMG-Y OS=Homo sapiens OX=9606 GN=HMGA1 PE=1 SV=3	2.056	Up	5.5084e-05	HMGA1	11.676	30.8	4	6	4	1.495	0.727	0.562	0.9
Molecular Function	GO:0043177	4	organic acid binding	0.0531	P13674	Prolyl 4-hydroxylase subunit alpha-1 OS=Homo sapiens OX=9606 GN=P4HA1 PE=1 SV=2	1.853	Up	3.9366e-05	P4HA1	61.049	14	7	7	7	1.612	0.87	1.017	0.844
Molecular Function	GO:0043177	4	organic acid binding	0.0531	Q02809	Procollagen-lysine,2-oxoglutarate 5-dioxygenase 1 OS=Homo sapiens OX=9606 GN=PLOD1 PE=1 SV=2	1.544	Up	0.00161948	PLOD1	83.549	4.3	3	3	3	1.249	0.809		0.773
Molecular Function	GO:0043177	4	organic acid binding	0.0531	P11717	Cation-independent mannose-6-phosphate receptor OS=Homo sapiens OX=9606 GN=IGF2R PE=1 SV=3	1.518	Up	0.0041417	IGF2R	274.37	3.9	9	9	9	1.342	0.884	1.347	1.158
Molecular Function	GO:0043236	4	laminin binding	0.0138368	P05556	Integrin beta-1 OS=Homo sapiens OX=9606 GN=ITGB1 PE=1 SV=2	1.548	Up	3.9039e-06	ITGB1	88.414	14	11	12	11	1.215	0.785	3.223	0.923
Molecular Function	GO:0043236	4	laminin binding	0.0138368	P23229	Integrin alpha-6 OS=Homo sapiens OX=9606 GN=ITGA6 PE=1 SV=5	1.628	Up	8.6661e-07	ITGA6	126.6	7.2	7	11	7	1.477	0.907	0.812	0.671
Molecular Function	GO:0030246	3	carbohydrate binding	0.0138116	P13674	Prolyl 4-hydroxylase subunit alpha-1 OS=Homo sapiens OX=9606 GN=P4HA1 PE=1 SV=2	1.853	Up	3.9366e-05	P4HA1	61.049	14	7	7	7	1.612	0.87	1.017	0.844
Molecular Function	GO:0030246	3	carbohydrate binding	0.0138116	Q02809	Procollagen-lysine,2-oxoglutarate 5-dioxygenase 1 OS=Homo sapiens OX=9606 GN=PLOD1 PE=1 SV=2	1.544	Up	0.00161948	PLOD1	83.549	4.3	3	3	3	1.249	0.809		0.773
Molecular Function	GO:0030246	3	carbohydrate binding	0.0138116	P49257	Protein ERGIC-53 OS=Homo sapiens OX=9606 GN=LMAN1 PE=1 SV=2	1.513	Up	0.0156435	LMAN1	57.548	12.4	6	7	6	1.292	0.854	0.594	0.879
Molecular Function	GO:0030246	3	carbohydrate binding	0.0138116	P11717	Cation-independent mannose-6-phosphate receptor OS=Homo sapiens OX=9606 GN=IGF2R PE=1 SV=3	1.518	Up	0.0041417	IGF2R	274.37	3.9	9	9	9	1.342	0.884	1.347	1.158
Molecular Function	GO:0000988	2	transcription factor activity, protein binding	0.0364102	O75475	PC4 and SFRS1-interacting protein OS=Homo sapiens OX=9606 GN=PSIP1 PE=1 SV=1	1.836	Up	2.8954e-10	PSIP1	60.103	23.4	13	18	12	1.469	0.8	0.948	0.963
Molecular Function	GO:0000988	2	transcription factor activity, protein binding	0.0364102	P49711	Transcriptional repressor CTCF OS=Homo sapiens OX=9606 GN=CTCF PE=1 SV=1	1.512	Up	1.50407e-05	CTCF	82.785	5.8	5	5	5	1.167	0.772		1.007
Molecular Function	GO:0000988	2	transcription factor activity, protein binding	0.0364102	P17096	High mobility group protein HMG-I/HMG-Y OS=Homo sapiens OX=9606 GN=HMGA1 PE=1 SV=3	2.056	Up	5.5084e-05	HMGA1	11.676	30.8	4	6	4	1.495	0.727	0.562	0.9
Molecular Function	GO:0000988	2	transcription factor activity, protein binding	0.0364102	Q9UGU0	Transcription factor 20 OS=Homo sapiens OX=9606 GN=TCF20 PE=1 SV=3	1.758	Up	0.031761	TCF20	211.77	1.2	2	2	2	1.331	0.757		0.809
Molecular Function	GO:0000988	2	transcription factor activity, protein binding	0.0364102	O14497	AT-rich interactive domain-containing protein 1A OS=Homo sapiens OX=9606 GN=ARID1A PE=1 SV=3	1.654	Up	0.021924	ARID1A	242.04	2.5	5	5	5	1.351	0.817		0.794
Molecular Function	GO:0000988	2	transcription factor activity, protein binding	0.0364102	O00422	Histone deacetylase complex subunit SAP18 OS=Homo sapiens OX=9606 GN=SAP18 PE=1 SV=1	1.526	Up	0.0029439	SAP18	17.561	19	4	4	4	1.184	0.776		0.904
Molecular Function	GO:0016417	6	S-acyltransferase activity	0.00268481	P36957	Dihydrolipoyllysine-residue succinyltransferase component of 2-oxoglutarate dehydrogenase complex, mitochondrial OS=Homo sapiens OX=9606 GN=DLST PE=1 SV=4	1.516	Up	0.00052183	DLST	48.755	17.7	9	14	9	1.052	0.694	0.561	1.119
Molecular Function	GO:0016417	6	S-acyltransferase activity	0.00268481	P10515	Dihydrolipoyllysine-residue acetyltransferase component of pyruvate dehydrogenase complex, mitochondrial OS=Homo sapiens OX=9606 GN=DLAT PE=1 SV=3	1.658	Up	0.029203	DLAT	68.996	3.9	3	3	3	1.285	0.775	0.834	1.451
Molecular Function	GO:0016655	5	oxidoreductase activity, acting on NAD(P)H, quinone or similar compound as acceptor	0.0793039	Q8N183	NADH dehydrogenase [ubiquinone] 1 alpha subcomplex assembly factor 2 OS=Homo sapiens OX=9606 GN=NDUFAF2 PE=1 SV=1	1.727	Up	0.025617	NDUFAF2	19.856	18.3	3	3	3	1.466	0.849	1.071	0.995
Molecular Function	GO:0016655	5	oxidoreductase activity, acting on NAD(P)H, quinone or similar compound as acceptor	0.0793039	Q08257	Quinone oxidoreductase OS=Homo sapiens OX=9606 GN=CRYZ PE=1 SV=1	1.718	Up	0.037359	CRYZ	35.206	7	2	3	2	1.328	0.773	3.515	1.085
Molecular Function	GO:0000975	6	regulatory region DNA binding	0.00473312	P07910	Heterogeneous nuclear ribonucleoproteins C1/C2 OS=Homo sapiens OX=9606 GN=HNRNPC PE=1 SV=4	1.542	Up	6.743e-08	HNRNPC	33.67	36.6	15	20	15	1.152	0.747	0.46	0.994
Molecular Function	GO:0000975	6	regulatory region DNA binding	0.00473312	O75367	Core histone macro-H2A.1 OS=Homo sapiens OX=9606 GN=H2AFY PE=1 SV=4	1.608	Up	0.031718	H2AFY	39.617	16.7	5	5	5	1.092	0.679	1.219	1.492
Molecular Function	GO:0000975	6	regulatory region DNA binding	0.00473312	Q8WXF1	Paraspeckle component 1 OS=Homo sapiens OX=9606 GN=PSPC1 PE=1 SV=1	1.52	Up	0.0143036	PSPC1	58.743	15.9	8	8	6	1.306	0.859	1.227	1.111
Molecular Function	GO:0000975	6	regulatory region DNA binding	0.00473312	P52926	High mobility group protein HMGI-C OS=Homo sapiens OX=9606 GN=HMGA2 PE=1 SV=1	2.279	Up	0.0176024	HMGA2	11.832	38.5	3	3	3	1.333	0.585	1.242	0.958
Molecular Function	GO:0000975	6	regulatory region DNA binding	0.00473312	P49711	Transcriptional repressor CTCF OS=Homo sapiens OX=9606 GN=CTCF PE=1 SV=1	1.512	Up	1.50407e-05	CTCF	82.785	5.8	5	5	5	1.167	0.772		1.007
Molecular Function	GO:0000975	6	regulatory region DNA binding	0.00473312	P11387	DNA topoisomerase 1 OS=Homo sapiens OX=9606 GN=TOP1 PE=1 SV=2	1.57	Up	0.00032012	TOP1	90.725	17.3	14	17	14	0.887	0.565	1.817	1.511
Molecular Function	GO:0000975	6	regulatory region DNA binding	0.00473312	Q9UGU0	Transcription factor 20 OS=Homo sapiens OX=9606 GN=TCF20 PE=1 SV=3	1.758	Up	0.031761	TCF20	211.77	1.2	2	2	2	1.331	0.757		0.809
Molecular Function	GO:0016746	4	transferase activity, transferring acyl groups	0.273058	P36957	Dihydrolipoyllysine-residue succinyltransferase component of 2-oxoglutarate dehydrogenase complex, mitochondrial OS=Homo sapiens OX=9606 GN=DLST PE=1 SV=4	1.516	Up	0.00052183	DLST	48.755	17.7	9	14	9	1.052	0.694	0.561	1.119
Molecular Function	GO:0016746	4	transferase activity, transferring acyl groups	0.273058	P10515	Dihydrolipoyllysine-residue acetyltransferase component of pyruvate dehydrogenase complex, mitochondrial OS=Homo sapiens OX=9606 GN=DLAT PE=1 SV=3	1.658	Up	0.029203	DLAT	68.996	3.9	3	3	3	1.285	0.775	0.834	1.451
Molecular Function	GO:0005126	5	cytokine receptor binding	0.0893567	Q3ZCQ8	Mitochondrial import inner membrane translocase subunit TIM50 OS=Homo sapiens OX=9606 GN=TIMM50 PE=1 SV=2	1.682	Up	0.00116203	TIMM50	39.646	11	3	5	3	1.473	0.876	0.67	0.606
Molecular Function	GO:0005126	5	cytokine receptor binding	0.0893567	Q96EY1	DnaJ homolog subfamily A member 3, mitochondrial OS=Homo sapiens OX=9606 GN=DNAJA3 PE=1 SV=2	1.568	Up	0.0091226	DNAJA3	52.488	5.8	3	5	3	1.637	1.044	0.948	0.981
Molecular Function	GO:0003712	4	transcription cofactor activity	0.0270308	O75475	PC4 and SFRS1-interacting protein OS=Homo sapiens OX=9606 GN=PSIP1 PE=1 SV=1	1.836	Up	2.8954e-10	PSIP1	60.103	23.4	13	18	12	1.469	0.8	0.948	0.963
Molecular Function	GO:0003712	4	transcription cofactor activity	0.0270308	P49711	Transcriptional repressor CTCF OS=Homo sapiens OX=9606 GN=CTCF PE=1 SV=1	1.512	Up	1.50407e-05	CTCF	82.785	5.8	5	5	5	1.167	0.772		1.007
Molecular Function	GO:0003712	4	transcription cofactor activity	0.0270308	P17096	High mobility group protein HMG-I/HMG-Y OS=Homo sapiens OX=9606 GN=HMGA1 PE=1 SV=3	2.056	Up	5.5084e-05	HMGA1	11.676	30.8	4	6	4	1.495	0.727	0.562	0.9
Molecular Function	GO:0003712	4	transcription cofactor activity	0.0270308	Q9UGU0	Transcription factor 20 OS=Homo sapiens OX=9606 GN=TCF20 PE=1 SV=3	1.758	Up	0.031761	TCF20	211.77	1.2	2	2	2	1.331	0.757		0.809
Molecular Function	GO:0003712	4	transcription cofactor activity	0.0270308	O14497	AT-rich interactive domain-containing protein 1A OS=Homo sapiens OX=9606 GN=ARID1A PE=1 SV=3	1.654	Up	0.021924	ARID1A	242.04	2.5	5	5	5	1.351	0.817		0.794
Molecular Function	GO:0003712	4	transcription cofactor activity	0.0270308	O00422	Histone deacetylase complex subunit SAP18 OS=Homo sapiens OX=9606 GN=SAP18 PE=1 SV=1	1.526	Up	0.0029439	SAP18	17.561	19	4	4	4	1.184	0.776		0.904
Molecular Function	GO:0001067	5	regulatory region nucleic acid binding	0.00473312	P07910	Heterogeneous nuclear ribonucleoproteins C1/C2 OS=Homo sapiens OX=9606 GN=HNRNPC PE=1 SV=4	1.542	Up	6.743e-08	HNRNPC	33.67	36.6	15	20	15	1.152	0.747	0.46	0.994
Molecular Function	GO:0001067	5	regulatory region nucleic acid binding	0.00473312	O75367	Core histone macro-H2A.1 OS=Homo sapiens OX=9606 GN=H2AFY PE=1 SV=4	1.608	Up	0.031718	H2AFY	39.617	16.7	5	5	5	1.092	0.679	1.219	1.492
Molecular Function	GO:0001067	5	regulatory region nucleic acid binding	0.00473312	Q8WXF1	Paraspeckle component 1 OS=Homo sapiens OX=9606 GN=PSPC1 PE=1 SV=1	1.52	Up	0.0143036	PSPC1	58.743	15.9	8	8	6	1.306	0.859	1.227	1.111
Molecular Function	GO:0001067	5	regulatory region nucleic acid binding	0.00473312	P52926	High mobility group protein HMGI-C OS=Homo sapiens OX=9606 GN=HMGA2 PE=1 SV=1	2.279	Up	0.0176024	HMGA2	11.832	38.5	3	3	3	1.333	0.585	1.242	0.958
Molecular Function	GO:0001067	5	regulatory region nucleic acid binding	0.00473312	P49711	Transcriptional repressor CTCF OS=Homo sapiens OX=9606 GN=CTCF PE=1 SV=1	1.512	Up	1.50407e-05	CTCF	82.785	5.8	5	5	5	1.167	0.772		1.007
Molecular Function	GO:0001067	5	regulatory region nucleic acid binding	0.00473312	P11387	DNA topoisomerase 1 OS=Homo sapiens OX=9606 GN=TOP1 PE=1 SV=2	1.57	Up	0.00032012	TOP1	90.725	17.3	14	17	14	0.887	0.565	1.817	1.511
Molecular Function	GO:0001067	5	regulatory region nucleic acid binding	0.00473312	Q9UGU0	Transcription factor 20 OS=Homo sapiens OX=9606 GN=TCF20 PE=1 SV=3	1.758	Up	0.031761	TCF20	211.77	1.2	2	2	2	1.331	0.757		0.809
Molecular Function	GO:0004518	5	nuclease activity	0.260509	P52926	High mobility group protein HMGI-C OS=Homo sapiens OX=9606 GN=HMGA2 PE=1 SV=1	2.279	Up	0.0176024	HMGA2	11.832	38.5	3	3	3	1.333	0.585	1.242	0.958
Molecular Function	GO:0004518	5	nuclease activity	0.260509	P17096	High mobility group protein HMG-I/HMG-Y OS=Homo sapiens OX=9606 GN=HMGA1 PE=1 SV=3	2.056	Up	5.5084e-05	HMGA1	11.676	30.8	4	6	4	1.495	0.727	0.562	0.9
Molecular Function	GO:0051082	4	unfolded protein binding	0.0205326	Q9Y375	Complex I intermediate-associated protein 30, mitochondrial OS=Homo sapiens OX=9606 GN=NDUFAF1 PE=1 SV=2	1.796	Up	0.0129443	NDUFAF1	37.763	8.3	3	3	3	1.248	0.695		0.833
Molecular Function	GO:0051082	4	unfolded protein binding	0.0205326	P49257	Protein ERGIC-53 OS=Homo sapiens OX=9606 GN=LMAN1 PE=1 SV=2	1.513	Up	0.0156435	LMAN1	57.548	12.4	6	7	6	1.292	0.854	0.594	0.879
Molecular Function	GO:0051082	4	unfolded protein binding	0.0205326	Q9HAV7	GrpE protein homolog 1, mitochondrial OS=Homo sapiens OX=9606 GN=GRPEL1 PE=1 SV=2	1.652	Up	0.00029954	GRPEL1	24.279	32.3	7	9	7	1.475	0.893	0.613	0.799
Molecular Function	GO:0051082	4	unfolded protein binding	0.0205326	Q96EY1	DnaJ homolog subfamily A member 3, mitochondrial OS=Homo sapiens OX=9606 GN=DNAJA3 PE=1 SV=2	1.568	Up	0.0091226	DNAJA3	52.488	5.8	3	5	3	1.637	1.044	0.948	0.981
Molecular Function	GO:0008134	4	transcription factor binding	0.0966654	O75475	PC4 and SFRS1-interacting protein OS=Homo sapiens OX=9606 GN=PSIP1 PE=1 SV=1	1.836	Up	2.8954e-10	PSIP1	60.103	23.4	13	18	12	1.469	0.8	0.948	0.963
Molecular Function	GO:0008134	4	transcription factor binding	0.0966654	P52926	High mobility group protein HMGI-C OS=Homo sapiens OX=9606 GN=HMGA2 PE=1 SV=1	2.279	Up	0.0176024	HMGA2	11.832	38.5	3	3	3	1.333	0.585	1.242	0.958
Molecular Function	GO:0008134	4	transcription factor binding	0.0966654	P17096	High mobility group protein HMG-I/HMG-Y OS=Homo sapiens OX=9606 GN=HMGA1 PE=1 SV=3	2.056	Up	5.5084e-05	HMGA1	11.676	30.8	4	6	4	1.495	0.727	0.562	0.9
Molecular Function	GO:0008134	4	transcription factor binding	0.0966654	Q15651	High mobility group nucleosome-binding domain-containing protein 3 OS=Homo sapiens OX=9606 GN=HMGN3 PE=1 SV=2	1.697	Up	0.0025243	HMGN3	10.666	18.2	3	3	2	1.135	0.669		1.066
Molecular Function	GO:0008134	4	transcription factor binding	0.0966654	Q96EY1	DnaJ homolog subfamily A member 3, mitochondrial OS=Homo sapiens OX=9606 GN=DNAJA3 PE=1 SV=2	1.568	Up	0.0091226	DNAJA3	52.488	5.8	3	5	3	1.637	1.044	0.948	0.981
Molecular Function	GO:0031490	6	chromatin DNA binding	1.87879e-06	P07910	Heterogeneous nuclear ribonucleoproteins C1/C2 OS=Homo sapiens OX=9606 GN=HNRNPC PE=1 SV=4	1.542	Up	6.743e-08	HNRNPC	33.67	36.6	15	20	15	1.152	0.747	0.46	0.994
Molecular Function	GO:0031490	6	chromatin DNA binding	1.87879e-06	O75367	Core histone macro-H2A.1 OS=Homo sapiens OX=9606 GN=H2AFY PE=1 SV=4	1.608	Up	0.031718	H2AFY	39.617	16.7	5	5	5	1.092	0.679	1.219	1.492
Molecular Function	GO:0031490	6	chromatin DNA binding	1.87879e-06	P10412	Histone H1.4 OS=Homo sapiens OX=9606 GN=H1-4 PE=1 SV=2	1.661	Up	0.0124005	H1-4	21.865	34.2	9	16	4	0.51	0.307		1.955
Molecular Function	GO:0031490	6	chromatin DNA binding	1.87879e-06	P52926	High mobility group protein HMGI-C OS=Homo sapiens OX=9606 GN=HMGA2 PE=1 SV=1	2.279	Up	0.0176024	HMGA2	11.832	38.5	3	3	3	1.333	0.585	1.242	0.958
Molecular Function	GO:0031490	6	chromatin DNA binding	1.87879e-06	P49711	Transcriptional repressor CTCF OS=Homo sapiens OX=9606 GN=CTCF PE=1 SV=1	1.512	Up	1.50407e-05	CTCF	82.785	5.8	5	5	5	1.167	0.772		1.007
Molecular Function	GO:0031490	6	chromatin DNA binding	1.87879e-06	Q15651	High mobility group nucleosome-binding domain-containing protein 3 OS=Homo sapiens OX=9606 GN=HMGN3 PE=1 SV=2	1.697	Up	0.0025243	HMGN3	10.666	18.2	3	3	2	1.135	0.669		1.066
Molecular Function	GO:0004713	7	protein tyrosine kinase activity	0.0945186	O94905	Erlin-2 OS=Homo sapiens OX=9606 GN=ERLIN2 PE=1 SV=1	1.506	Up	0.0181552	ERLIN2	37.839	10	4	4	2	1.003	0.666		1.189
Molecular Function	GO:0004713	7	protein tyrosine kinase activity	0.0945186	P11717	Cation-independent mannose-6-phosphate receptor OS=Homo sapiens OX=9606 GN=IGF2R PE=1 SV=3	1.518	Up	0.0041417	IGF2R	274.37	3.9	9	9	9	1.342	0.884	1.347	1.158
Molecular Function	GO:0051427	5	hormone receptor binding	0.192124	P17096	High mobility group protein HMG-I/HMG-Y OS=Homo sapiens OX=9606 GN=HMGA1 PE=1 SV=3	2.056	Up	5.5084e-05	HMGA1	11.676	30.8	4	6	4	1.495	0.727	0.562	0.9
Molecular Function	GO:0051427	5	hormone receptor binding	0.192124	Q15651	High mobility group nucleosome-binding domain-containing protein 3 OS=Homo sapiens OX=9606 GN=HMGN3 PE=1 SV=2	1.697	Up	0.0025243	HMGN3	10.666	18.2	3	3	2	1.135	0.669		1.066
Molecular Function	GO:0003700	3	transcription factor activity, sequence-specific DNA binding	0.294572	P52926	High mobility group protein HMGI-C OS=Homo sapiens OX=9606 GN=HMGA2 PE=1 SV=1	2.279	Up	0.0176024	HMGA2	11.832	38.5	3	3	3	1.333	0.585	1.242	0.958
Molecular Function	GO:0003700	3	transcription factor activity, sequence-specific DNA binding	0.294572	P49711	Transcriptional repressor CTCF OS=Homo sapiens OX=9606 GN=CTCF PE=1 SV=1	1.512	Up	1.50407e-05	CTCF	82.785	5.8	5	5	5	1.167	0.772		1.007
Molecular Function	GO:0003700	3	transcription factor activity, sequence-specific DNA binding	0.294572	P17096	High mobility group protein HMG-I/HMG-Y OS=Homo sapiens OX=9606 GN=HMGA1 PE=1 SV=3	2.056	Up	5.5084e-05	HMGA1	11.676	30.8	4	6	4	1.495	0.727	0.562	0.9
Molecular Function	GO:0001047	8	core promoter binding	0.00592966	O75367	Core histone macro-H2A.1 OS=Homo sapiens OX=9606 GN=H2AFY PE=1 SV=4	1.608	Up	0.031718	H2AFY	39.617	16.7	5	5	5	1.092	0.679	1.219	1.492
Molecular Function	GO:0001047	8	core promoter binding	0.00592966	Q8WXF1	Paraspeckle component 1 OS=Homo sapiens OX=9606 GN=PSPC1 PE=1 SV=1	1.52	Up	0.0143036	PSPC1	58.743	15.9	8	8	6	1.306	0.859	1.227	1.111
Molecular Function	GO:0001047	8	core promoter binding	0.00592966	P52926	High mobility group protein HMGI-C OS=Homo sapiens OX=9606 GN=HMGA2 PE=1 SV=1	2.279	Up	0.0176024	HMGA2	11.832	38.5	3	3	3	1.333	0.585	1.242	0.958
Molecular Function	GO:0001047	8	core promoter binding	0.00592966	P11387	DNA topoisomerase 1 OS=Homo sapiens OX=9606 GN=TOP1 PE=1 SV=2	1.57	Up	0.00032012	TOP1	90.725	17.3	14	17	14	0.887	0.565	1.817	1.511
Molecular Function	GO:0001071	2	nucleic acid binding transcription factor activity	0.294572	P52926	High mobility group protein HMGI-C OS=Homo sapiens OX=9606 GN=HMGA2 PE=1 SV=1	2.279	Up	0.0176024	HMGA2	11.832	38.5	3	3	3	1.333	0.585	1.242	0.958
Molecular Function	GO:0001071	2	nucleic acid binding transcription factor activity	0.294572	P49711	Transcriptional repressor CTCF OS=Homo sapiens OX=9606 GN=CTCF PE=1 SV=1	1.512	Up	1.50407e-05	CTCF	82.785	5.8	5	5	5	1.167	0.772		1.007
Molecular Function	GO:0001071	2	nucleic acid binding transcription factor activity	0.294572	P17096	High mobility group protein HMG-I/HMG-Y OS=Homo sapiens OX=9606 GN=HMGA1 PE=1 SV=3	2.056	Up	5.5084e-05	HMGA1	11.676	30.8	4	6	4	1.495	0.727	0.562	0.9
Molecular Function	GO:0000989	3	transcription factor activity, transcription factor binding	0.0334023	O75475	PC4 and SFRS1-interacting protein OS=Homo sapiens OX=9606 GN=PSIP1 PE=1 SV=1	1.836	Up	2.8954e-10	PSIP1	60.103	23.4	13	18	12	1.469	0.8	0.948	0.963
Molecular Function	GO:0000989	3	transcription factor activity, transcription factor binding	0.0334023	P49711	Transcriptional repressor CTCF OS=Homo sapiens OX=9606 GN=CTCF PE=1 SV=1	1.512	Up	1.50407e-05	CTCF	82.785	5.8	5	5	5	1.167	0.772		1.007
Molecular Function	GO:0000989	3	transcription factor activity, transcription factor binding	0.0334023	P17096	High mobility group protein HMG-I/HMG-Y OS=Homo sapiens OX=9606 GN=HMGA1 PE=1 SV=3	2.056	Up	5.5084e-05	HMGA1	11.676	30.8	4	6	4	1.495	0.727	0.562	0.9
Molecular Function	GO:0000989	3	transcription factor activity, transcription factor binding	0.0334023	Q9UGU0	Transcription factor 20 OS=Homo sapiens OX=9606 GN=TCF20 PE=1 SV=3	1.758	Up	0.031761	TCF20	211.77	1.2	2	2	2	1.331	0.757		0.809
Molecular Function	GO:0000989	3	transcription factor activity, transcription factor binding	0.0334023	O14497	AT-rich interactive domain-containing protein 1A OS=Homo sapiens OX=9606 GN=ARID1A PE=1 SV=3	1.654	Up	0.021924	ARID1A	242.04	2.5	5	5	5	1.351	0.817		0.794
Molecular Function	GO:0000989	3	transcription factor activity, transcription factor binding	0.0334023	O00422	Histone deacetylase complex subunit SAP18 OS=Homo sapiens OX=9606 GN=SAP18 PE=1 SV=1	1.526	Up	0.0029439	SAP18	17.561	19	4	4	4	1.184	0.776		0.904
Molecular Function	GO:0008022	4	protein C-terminus binding	0.323089	P46013	Proliferation marker protein Ki-67 OS=Homo sapiens OX=9606 GN=MKI67 PE=1 SV=2	1.657	Up	3.2406e-07	MKI67	358.69	7.4	16	17	16	1.438	0.868	0.588	0.627
Molecular Function	GO:0008022	4	protein C-terminus binding	0.323089	P38432	Coilin OS=Homo sapiens OX=9606 GN=COIL PE=1 SV=1	2.695	Up	0.0138644	COIL	62.608	5	2	3	2	1.458	0.541		0.903
Molecular Function	GO:0001228	5	transcriptional activator activity, RNA polymerase II transcription regulatory region sequence-specific binding	0.0250624	P52926	High mobility group protein HMGI-C OS=Homo sapiens OX=9606 GN=HMGA2 PE=1 SV=1	2.279	Up	0.0176024	HMGA2	11.832	38.5	3	3	3	1.333	0.585	1.242	0.958
Molecular Function	GO:0001228	5	transcriptional activator activity, RNA polymerase II transcription regulatory region sequence-specific binding	0.0250624	P49711	Transcriptional repressor CTCF OS=Homo sapiens OX=9606 GN=CTCF PE=1 SV=1	1.512	Up	1.50407e-05	CTCF	82.785	5.8	5	5	5	1.167	0.772		1.007
Molecular Function	GO:0001228	5	transcriptional activator activity, RNA polymerase II transcription regulatory region sequence-specific binding	0.0250624	P17096	High mobility group protein HMG-I/HMG-Y OS=Homo sapiens OX=9606 GN=HMGA1 PE=1 SV=3	2.056	Up	5.5084e-05	HMGA1	11.676	30.8	4	6	4	1.495	0.727	0.562	0.9
Molecular Function	GO:0000976	8	transcription regulatory region sequence-specific DNA binding	0.0139559	P07910	Heterogeneous nuclear ribonucleoproteins C1/C2 OS=Homo sapiens OX=9606 GN=HNRNPC PE=1 SV=4	1.542	Up	6.743e-08	HNRNPC	33.67	36.6	15	20	15	1.152	0.747	0.46	0.994
Molecular Function	GO:0000976	8	transcription regulatory region sequence-specific DNA binding	0.0139559	O75367	Core histone macro-H2A.1 OS=Homo sapiens OX=9606 GN=H2AFY PE=1 SV=4	1.608	Up	0.031718	H2AFY	39.617	16.7	5	5	5	1.092	0.679	1.219	1.492
Molecular Function	GO:0000976	8	transcription regulatory region sequence-specific DNA binding	0.0139559	Q8WXF1	Paraspeckle component 1 OS=Homo sapiens OX=9606 GN=PSPC1 PE=1 SV=1	1.52	Up	0.0143036	PSPC1	58.743	15.9	8	8	6	1.306	0.859	1.227	1.111
Molecular Function	GO:0000976	8	transcription regulatory region sequence-specific DNA binding	0.0139559	P49711	Transcriptional repressor CTCF OS=Homo sapiens OX=9606 GN=CTCF PE=1 SV=1	1.512	Up	1.50407e-05	CTCF	82.785	5.8	5	5	5	1.167	0.772		1.007
Molecular Function	GO:0000976	8	transcription regulatory region sequence-specific DNA binding	0.0139559	P11387	DNA topoisomerase 1 OS=Homo sapiens OX=9606 GN=TOP1 PE=1 SV=2	1.57	Up	0.00032012	TOP1	90.725	17.3	14	17	14	0.887	0.565	1.817	1.511
Molecular Function	GO:1990837	7	sequence-specific double-stranded DNA binding	0.00134068	P07910	Heterogeneous nuclear ribonucleoproteins C1/C2 OS=Homo sapiens OX=9606 GN=HNRNPC PE=1 SV=4	1.542	Up	6.743e-08	HNRNPC	33.67	36.6	15	20	15	1.152	0.747	0.46	0.994
Molecular Function	GO:1990837	7	sequence-specific double-stranded DNA binding	0.00134068	O75367	Core histone macro-H2A.1 OS=Homo sapiens OX=9606 GN=H2AFY PE=1 SV=4	1.608	Up	0.031718	H2AFY	39.617	16.7	5	5	5	1.092	0.679	1.219	1.492
Molecular Function	GO:1990837	7	sequence-specific double-stranded DNA binding	0.00134068	Q8WXF1	Paraspeckle component 1 OS=Homo sapiens OX=9606 GN=PSPC1 PE=1 SV=1	1.52	Up	0.0143036	PSPC1	58.743	15.9	8	8	6	1.306	0.859	1.227	1.111
Molecular Function	GO:1990837	7	sequence-specific double-stranded DNA binding	0.00134068	P52926	High mobility group protein HMGI-C OS=Homo sapiens OX=9606 GN=HMGA2 PE=1 SV=1	2.279	Up	0.0176024	HMGA2	11.832	38.5	3	3	3	1.333	0.585	1.242	0.958
Molecular Function	GO:1990837	7	sequence-specific double-stranded DNA binding	0.00134068	P49711	Transcriptional repressor CTCF OS=Homo sapiens OX=9606 GN=CTCF PE=1 SV=1	1.512	Up	1.50407e-05	CTCF	82.785	5.8	5	5	5	1.167	0.772		1.007
Molecular Function	GO:1990837	7	sequence-specific double-stranded DNA binding	0.00134068	P11387	DNA topoisomerase 1 OS=Homo sapiens OX=9606 GN=TOP1 PE=1 SV=2	1.57	Up	0.00032012	TOP1	90.725	17.3	14	17	14	0.887	0.565	1.817	1.511
Molecular Function	GO:1990837	7	sequence-specific double-stranded DNA binding	0.00134068	P17096	High mobility group protein HMG-I/HMG-Y OS=Homo sapiens OX=9606 GN=HMGA1 PE=1 SV=3	2.056	Up	5.5084e-05	HMGA1	11.676	30.8	4	6	4	1.495	0.727	0.562	0.9
Molecular Function	GO:0044877	3	macromolecular complex binding	0.0108845	P07910	Heterogeneous nuclear ribonucleoproteins C1/C2 OS=Homo sapiens OX=9606 GN=HNRNPC PE=1 SV=4	1.542	Up	6.743e-08	HNRNPC	33.67	36.6	15	20	15	1.152	0.747	0.46	0.994
Molecular Function	GO:0044877	3	macromolecular complex binding	0.0108845	O75367	Core histone macro-H2A.1 OS=Homo sapiens OX=9606 GN=H2AFY PE=1 SV=4	1.608	Up	0.031718	H2AFY	39.617	16.7	5	5	5	1.092	0.679	1.219	1.492
Molecular Function	GO:0044877	3	macromolecular complex binding	0.0108845	P23229	Integrin alpha-6 OS=Homo sapiens OX=9606 GN=ITGA6 PE=1 SV=5	1.628	Up	8.6661e-07	ITGA6	126.6	7.2	7	11	7	1.477	0.907	0.812	0.671
Molecular Function	GO:0044877	3	macromolecular complex binding	0.0108845	P55290	Cadherin-13 OS=Homo sapiens OX=9606 GN=CDH13 PE=1 SV=1	1.716	Up	0.0097613	CDH13	78.286	2.7	2	2	2	1.428	0.832		0.653
Molecular Function	GO:0044877	3	macromolecular complex binding	0.0108845	P52926	High mobility group protein HMGI-C OS=Homo sapiens OX=9606 GN=HMGA2 PE=1 SV=1	2.279	Up	0.0176024	HMGA2	11.832	38.5	3	3	3	1.333	0.585	1.242	0.958
Molecular Function	GO:0044877	3	macromolecular complex binding	0.0108845	P01116	GTPase KRas OS=Homo sapiens OX=9606 GN=KRAS PE=1 SV=1	1.548	Up	0.0132248	KRAS	21.656	24.9	5	8	3	1.423	0.919	1.114	0.661
Molecular Function	GO:0044877	3	macromolecular complex binding	0.0108845	P28290	Protein ITPRID2 OS=Homo sapiens OX=9606 GN=ITPRID2 PE=1 SV=3	1.644	Up	0.011703	ITPRID2	138.38	2.5	3	3	3	1.355	0.824		0.727
Molecular Function	GO:0044877	3	macromolecular complex binding	0.0108845	P05556	Integrin beta-1 OS=Homo sapiens OX=9606 GN=ITGB1 PE=1 SV=2	1.548	Up	3.9039e-06	ITGB1	88.414	14	11	12	11	1.215	0.785	3.223	0.923
Molecular Function	GO:0044877	3	macromolecular complex binding	0.0108845	O14497	AT-rich interactive domain-containing protein 1A OS=Homo sapiens OX=9606 GN=ARID1A PE=1 SV=3	1.654	Up	0.021924	ARID1A	242.04	2.5	5	5	5	1.351	0.817		0.794
Molecular Function	GO:0044877	3	macromolecular complex binding	0.0108845	Q3ZCQ8	Mitochondrial import inner membrane translocase subunit TIM50 OS=Homo sapiens OX=9606 GN=TIMM50 PE=1 SV=2	1.682	Up	0.00116203	TIMM50	39.646	11	3	5	3	1.473	0.876	0.67	0.606
Molecular Function	GO:0044877	3	macromolecular complex binding	0.0108845	Q15651	High mobility group nucleosome-binding domain-containing protein 3 OS=Homo sapiens OX=9606 GN=HMGN3 PE=1 SV=2	1.697	Up	0.0025243	HMGN3	10.666	18.2	3	3	2	1.135	0.669		1.066
Molecular Function	GO:0044877	3	macromolecular complex binding	0.0108845	P46199	Translation initiation factor IF-2, mitochondrial OS=Homo sapiens OX=9606 GN=MTIF2 PE=1 SV=2	1.87	Up	0.021004	MTIF2	81.316	2.8	2	2	2	1.152	0.616		1.097
Molecular Function	GO:0050839	4	cell adhesion molecule binding	0.140998	P42166	Lamina-associated polypeptide 2, isoform alpha OS=Homo sapiens OX=9606 GN=TMPO PE=1 SV=2	2.237	Up	0.0022385	TMPO	75.491	13.1	7	8	2	1.463	0.654		0.778
Molecular Function	GO:0050839	4	cell adhesion molecule binding	0.140998	Q86UP2	Kinectin OS=Homo sapiens OX=9606 GN=KTN1 PE=1 SV=1	1.584	Up	6.1605e-10	KTN1	156.27	14.1	18	18	18	1.248	0.788	0.999	1.167
Molecular Function	GO:0050839	4	cell adhesion molecule binding	0.140998	Q6WCQ1	Myosin phosphatase Rho-interacting protein OS=Homo sapiens OX=9606 GN=MPRIP PE=1 SV=3	1.521	Up	0.000142287	MPRIP	116.53	16.9	12	12	12	1.492	0.981	0.73	0.69
Molecular Function	GO:0050839	4	cell adhesion molecule binding	0.140998	P05556	Integrin beta-1 OS=Homo sapiens OX=9606 GN=ITGB1 PE=1 SV=2	1.548	Up	3.9039e-06	ITGB1	88.414	14	11	12	11	1.215	0.785	3.223	0.923
Molecular Function	GO:0050839	4	cell adhesion molecule binding	0.140998	P23229	Integrin alpha-6 OS=Homo sapiens OX=9606 GN=ITGA6 PE=1 SV=5	1.628	Up	8.6661e-07	ITGA6	126.6	7.2	7	11	7	1.477	0.907	0.812	0.671
Molecular Function	GO:0050839	4	cell adhesion molecule binding	0.140998	P55290	Cadherin-13 OS=Homo sapiens OX=9606 GN=CDH13 PE=1 SV=1	1.716	Up	0.0097613	CDH13	78.286	2.7	2	2	2	1.428	0.832		0.653
Molecular Function	GO:0050839	4	cell adhesion molecule binding	0.140998	Q08378	Golgin subfamily A member 3 OS=Homo sapiens OX=9606 GN=GOLGA3 PE=1 SV=2	1.725	Up	0.0031158	GOLGA3	167.35	2.3	3	3	3	1.29	0.748		0.777
Molecular Function	GO:0060089	2	molecular transducer activity	0.0809361	P05556	Integrin beta-1 OS=Homo sapiens OX=9606 GN=ITGB1 PE=1 SV=2	1.548	Up	3.9039e-06	ITGB1	88.414	14	11	12	11	1.215	0.785	3.223	0.923
Molecular Function	GO:0060089	2	molecular transducer activity	0.0809361	P11717	Cation-independent mannose-6-phosphate receptor OS=Homo sapiens OX=9606 GN=IGF2R PE=1 SV=3	1.518	Up	0.0041417	IGF2R	274.37	3.9	9	9	9	1.342	0.884	1.347	1.158
Molecular Function	GO:0060089	2	molecular transducer activity	0.0809361	O75487	Glypican-4 OS=Homo sapiens OX=9606 GN=GPC4 PE=1 SV=4	1.561	Up	0.0041049	GPC4	62.411	2.9	2	2	2	1.377	0.882		0.656
Molecular Function	GO:0060089	2	molecular transducer activity	0.0809361	Q99720	Sigma non-opioid intracellular receptor 1 OS=Homo sapiens OX=9606 GN=SIGMAR1 PE=1 SV=1	1.725	Up	0.0047982	SIGMAR1	25.127	6.7	2	3	2	1.211	0.702		0.966
Molecular Function	GO:0000982	5	transcription factor activity, RNA polymerase II core promoter proximal region sequence-specific binding	0.132794	P52926	High mobility group protein HMGI-C OS=Homo sapiens OX=9606 GN=HMGA2 PE=1 SV=1	2.279	Up	0.0176024	HMGA2	11.832	38.5	3	3	3	1.333	0.585	1.242	0.958
Molecular Function	GO:0000982	5	transcription factor activity, RNA polymerase II core promoter proximal region sequence-specific binding	0.132794	P49711	Transcriptional repressor CTCF OS=Homo sapiens OX=9606 GN=CTCF PE=1 SV=1	1.512	Up	1.50407e-05	CTCF	82.785	5.8	5	5	5	1.167	0.772		1.007
Molecular Function	GO:0003713	5	transcription coactivator activity	0.0610705	O75475	PC4 and SFRS1-interacting protein OS=Homo sapiens OX=9606 GN=PSIP1 PE=1 SV=1	1.836	Up	2.8954e-10	PSIP1	60.103	23.4	13	18	12	1.469	0.8	0.948	0.963
Molecular Function	GO:0003713	5	transcription coactivator activity	0.0610705	P17096	High mobility group protein HMG-I/HMG-Y OS=Homo sapiens OX=9606 GN=HMGA1 PE=1 SV=3	2.056	Up	5.5084e-05	HMGA1	11.676	30.8	4	6	4	1.495	0.727	0.562	0.9
Molecular Function	GO:0003713	5	transcription coactivator activity	0.0610705	Q9UGU0	Transcription factor 20 OS=Homo sapiens OX=9606 GN=TCF20 PE=1 SV=3	1.758	Up	0.031761	TCF20	211.77	1.2	2	2	2	1.331	0.757		0.809
Molecular Function	GO:0003713	5	transcription coactivator activity	0.0610705	O14497	AT-rich interactive domain-containing protein 1A OS=Homo sapiens OX=9606 GN=ARID1A PE=1 SV=3	1.654	Up	0.021924	ARID1A	242.04	2.5	5	5	5	1.351	0.817		0.794
Molecular Function	GO:0001948	4	glycoprotein binding	0.110495	P11717	Cation-independent mannose-6-phosphate receptor OS=Homo sapiens OX=9606 GN=IGF2R PE=1 SV=3	1.518	Up	0.0041417	IGF2R	274.37	3.9	9	9	9	1.342	0.884	1.347	1.158
Molecular Function	GO:0001948	4	glycoprotein binding	0.110495	O75487	Glypican-4 OS=Homo sapiens OX=9606 GN=GPC4 PE=1 SV=4	1.561	Up	0.0041049	GPC4	62.411	2.9	2	2	2	1.377	0.882		0.656
Molecular Function	GO:0005506	7	iron ion binding	0.074422	P13674	Prolyl 4-hydroxylase subunit alpha-1 OS=Homo sapiens OX=9606 GN=P4HA1 PE=1 SV=2	1.853	Up	3.9366e-05	P4HA1	61.049	14	7	7	7	1.612	0.87	1.017	0.844
Molecular Function	GO:0005506	7	iron ion binding	0.074422	Q02809	Procollagen-lysine,2-oxoglutarate 5-dioxygenase 1 OS=Homo sapiens OX=9606 GN=PLOD1 PE=1 SV=2	1.544	Up	0.00161948	PLOD1	83.549	4.3	3	3	3	1.249	0.809		0.773
Molecular Function	GO:0004520	7	endodeoxyribonuclease activity	0.00727656	P52926	High mobility group protein HMGI-C OS=Homo sapiens OX=9606 GN=HMGA2 PE=1 SV=1	2.279	Up	0.0176024	HMGA2	11.832	38.5	3	3	3	1.333	0.585	1.242	0.958
Molecular Function	GO:0004520	7	endodeoxyribonuclease activity	0.00727656	P17096	High mobility group protein HMG-I/HMG-Y OS=Homo sapiens OX=9606 GN=HMGA1 PE=1 SV=3	2.056	Up	5.5084e-05	HMGA1	11.676	30.8	4	6	4	1.495	0.727	0.562	0.9
Molecular Function	GO:0004553	5	hydrolase activity, hydrolyzing O-glycosyl compounds	0.0433969	P54802	Alpha-N-acetylglucosaminidase OS=Homo sapiens OX=9606 GN=NAGLU PE=1 SV=2	1.666	Up	0.023356	NAGLU	82.265	4.6	3	3	3	1.759	1.056	1.412	0.852
Molecular Function	GO:0004553	5	hydrolase activity, hydrolyzing O-glycosyl compounds	0.0433969	Q9BZQ6	ER degradation-enhancing alpha-mannosidase-like protein 3 OS=Homo sapiens OX=9606 GN=EDEM3 PE=1 SV=2	1.693	Up	0.0150205	EDEM3	104.66	3.2	3	3	3	1.283	0.758		0.933
Molecular Function	GO:0001078	6	transcriptional repressor activity, RNA polymerase II core promoter proximal region sequence-specific binding	0.016426	P52926	High mobility group protein HMGI-C OS=Homo sapiens OX=9606 GN=HMGA2 PE=1 SV=1	2.279	Up	0.0176024	HMGA2	11.832	38.5	3	3	3	1.333	0.585	1.242	0.958
Molecular Function	GO:0001078	6	transcriptional repressor activity, RNA polymerase II core promoter proximal region sequence-specific binding	0.016426	P49711	Transcriptional repressor CTCF OS=Homo sapiens OX=9606 GN=CTCF PE=1 SV=1	1.512	Up	1.50407e-05	CTCF	82.785	5.8	5	5	5	1.167	0.772		1.007
Molecular Function	GO:0005102	4	receptor binding	0.0158475	P23229	Integrin alpha-6 OS=Homo sapiens OX=9606 GN=ITGA6 PE=1 SV=5	1.628	Up	8.6661e-07	ITGA6	126.6	7.2	7	11	7	1.477	0.907	0.812	0.671
Molecular Function	GO:0005102	4	receptor binding	0.0158475	Q96EY1	DnaJ homolog subfamily A member 3, mitochondrial OS=Homo sapiens OX=9606 GN=DNAJA3 PE=1 SV=2	1.568	Up	0.0091226	DNAJA3	52.488	5.8	3	5	3	1.637	1.044	0.948	0.981
Molecular Function	GO:0005102	4	receptor binding	0.0158475	P19971	Thymidine phosphorylase OS=Homo sapiens OX=9606 GN=TYMP PE=1 SV=2	2.254	Up	0.0102423	TYMP	49.955	4.1	2	3	2	1.012	0.449	3.454	1.431
Molecular Function	GO:0005102	4	receptor binding	0.0158475	Q9UJZ1	Stomatin-like protein 2, mitochondrial OS=Homo sapiens OX=9606 GN=STOML2 PE=1 SV=1	1.887	Up	0.027121	STOML2	38.534	15.2	4	4	4	1.236	0.655	0.788	1.237
Molecular Function	GO:0005102	4	receptor binding	0.0158475	P28290	Protein ITPRID2 OS=Homo sapiens OX=9606 GN=ITPRID2 PE=1 SV=3	1.644	Up	0.011703	ITPRID2	138.38	2.5	3	3	3	1.355	0.824		0.727
Molecular Function	GO:0005102	4	receptor binding	0.0158475	P05556	Integrin beta-1 OS=Homo sapiens OX=9606 GN=ITGB1 PE=1 SV=2	1.548	Up	3.9039e-06	ITGB1	88.414	14	11	12	11	1.215	0.785	3.223	0.923
Molecular Function	GO:0005102	4	receptor binding	0.0158475	P17096	High mobility group protein HMG-I/HMG-Y OS=Homo sapiens OX=9606 GN=HMGA1 PE=1 SV=3	2.056	Up	5.5084e-05	HMGA1	11.676	30.8	4	6	4	1.495	0.727	0.562	0.9
Molecular Function	GO:0005102	4	receptor binding	0.0158475	Q3ZCQ8	Mitochondrial import inner membrane translocase subunit TIM50 OS=Homo sapiens OX=9606 GN=TIMM50 PE=1 SV=2	1.682	Up	0.00116203	TIMM50	39.646	11	3	5	3	1.473	0.876	0.67	0.606
Molecular Function	GO:0005102	4	receptor binding	0.0158475	Q15651	High mobility group nucleosome-binding domain-containing protein 3 OS=Homo sapiens OX=9606 GN=HMGN3 PE=1 SV=2	1.697	Up	0.0025243	HMGN3	10.666	18.2	3	3	2	1.135	0.669		1.066
Molecular Function	GO:0005102	4	receptor binding	0.0158475	O14497	AT-rich interactive domain-containing protein 1A OS=Homo sapiens OX=9606 GN=ARID1A PE=1 SV=3	1.654	Up	0.021924	ARID1A	242.04	2.5	5	5	5	1.351	0.817		0.794
Molecular Function	GO:0003690	6	double-stranded DNA binding	0.000515088	P07910	Heterogeneous nuclear ribonucleoproteins C1/C2 OS=Homo sapiens OX=9606 GN=HNRNPC PE=1 SV=4	1.542	Up	6.743e-08	HNRNPC	33.67	36.6	15	20	15	1.152	0.747	0.46	0.994
Molecular Function	GO:0003690	6	double-stranded DNA binding	0.000515088	O75367	Core histone macro-H2A.1 OS=Homo sapiens OX=9606 GN=H2AFY PE=1 SV=4	1.608	Up	0.031718	H2AFY	39.617	16.7	5	5	5	1.092	0.679	1.219	1.492
Molecular Function	GO:0003690	6	double-stranded DNA binding	0.000515088	O75475	PC4 and SFRS1-interacting protein OS=Homo sapiens OX=9606 GN=PSIP1 PE=1 SV=1	1.836	Up	2.8954e-10	PSIP1	60.103	23.4	13	18	12	1.469	0.8	0.948	0.963
Molecular Function	GO:0003690	6	double-stranded DNA binding	0.000515088	P52926	High mobility group protein HMGI-C OS=Homo sapiens OX=9606 GN=HMGA2 PE=1 SV=1	2.279	Up	0.0176024	HMGA2	11.832	38.5	3	3	3	1.333	0.585	1.242	0.958
Molecular Function	GO:0003690	6	double-stranded DNA binding	0.000515088	P49711	Transcriptional repressor CTCF OS=Homo sapiens OX=9606 GN=CTCF PE=1 SV=1	1.512	Up	1.50407e-05	CTCF	82.785	5.8	5	5	5	1.167	0.772		1.007
Molecular Function	GO:0003690	6	double-stranded DNA binding	0.000515088	Q8WXF1	Paraspeckle component 1 OS=Homo sapiens OX=9606 GN=PSPC1 PE=1 SV=1	1.52	Up	0.0143036	PSPC1	58.743	15.9	8	8	6	1.306	0.859	1.227	1.111
Molecular Function	GO:0003690	6	double-stranded DNA binding	0.000515088	P17096	High mobility group protein HMG-I/HMG-Y OS=Homo sapiens OX=9606 GN=HMGA1 PE=1 SV=3	2.056	Up	5.5084e-05	HMGA1	11.676	30.8	4	6	4	1.495	0.727	0.562	0.9
Molecular Function	GO:0003690	6	double-stranded DNA binding	0.000515088	P11387	DNA topoisomerase 1 OS=Homo sapiens OX=9606 GN=TOP1 PE=1 SV=2	1.57	Up	0.00032012	TOP1	90.725	17.3	14	17	14	0.887	0.565	1.817	1.511
Molecular Function	GO:0003690	6	double-stranded DNA binding	0.000515088	Q9NWH9	SAFB-like transcription modulator OS=Homo sapiens OX=9606 GN=SLTM PE=1 SV=2	1.545	Up	0.0023222	SLTM	117.15	7.7	6	7	6	1.197	0.775		0.823
Molecular Function	GO:0003682	3	chromatin binding	0.000260484	P07910	Heterogeneous nuclear ribonucleoproteins C1/C2 OS=Homo sapiens OX=9606 GN=HNRNPC PE=1 SV=4	1.542	Up	6.743e-08	HNRNPC	33.67	36.6	15	20	15	1.152	0.747	0.46	0.994
Molecular Function	GO:0003682	3	chromatin binding	0.000260484	O75367	Core histone macro-H2A.1 OS=Homo sapiens OX=9606 GN=H2AFY PE=1 SV=4	1.608	Up	0.031718	H2AFY	39.617	16.7	5	5	5	1.092	0.679	1.219	1.492
Molecular Function	GO:0003682	3	chromatin binding	0.000260484	O75475	PC4 and SFRS1-interacting protein OS=Homo sapiens OX=9606 GN=PSIP1 PE=1 SV=1	1.836	Up	2.8954e-10	PSIP1	60.103	23.4	13	18	12	1.469	0.8	0.948	0.963
Molecular Function	GO:0003682	3	chromatin binding	0.000260484	P10412	Histone H1.4 OS=Homo sapiens OX=9606 GN=H1-4 PE=1 SV=2	1.661	Up	0.0124005	H1-4	21.865	34.2	9	16	4	0.51	0.307		1.955
Molecular Function	GO:0003682	3	chromatin binding	0.000260484	P52926	High mobility group protein HMGI-C OS=Homo sapiens OX=9606 GN=HMGA2 PE=1 SV=1	2.279	Up	0.0176024	HMGA2	11.832	38.5	3	3	3	1.333	0.585	1.242	0.958
Molecular Function	GO:0003682	3	chromatin binding	0.000260484	P49711	Transcriptional repressor CTCF OS=Homo sapiens OX=9606 GN=CTCF PE=1 SV=1	1.512	Up	1.50407e-05	CTCF	82.785	5.8	5	5	5	1.167	0.772		1.007
Molecular Function	GO:0003682	3	chromatin binding	0.000260484	P17096	High mobility group protein HMG-I/HMG-Y OS=Homo sapiens OX=9606 GN=HMGA1 PE=1 SV=3	2.056	Up	5.5084e-05	HMGA1	11.676	30.8	4	6	4	1.495	0.727	0.562	0.9
Molecular Function	GO:0003682	3	chromatin binding	0.000260484	P11387	DNA topoisomerase 1 OS=Homo sapiens OX=9606 GN=TOP1 PE=1 SV=2	1.57	Up	0.00032012	TOP1	90.725	17.3	14	17	14	0.887	0.565	1.817	1.511
Molecular Function	GO:0003682	3	chromatin binding	0.000260484	O14497	AT-rich interactive domain-containing protein 1A OS=Homo sapiens OX=9606 GN=ARID1A PE=1 SV=3	1.654	Up	0.021924	ARID1A	242.04	2.5	5	5	5	1.351	0.817		0.794
Molecular Function	GO:0003682	3	chromatin binding	0.000260484	Q15651	High mobility group nucleosome-binding domain-containing protein 3 OS=Homo sapiens OX=9606 GN=HMGN3 PE=1 SV=2	1.697	Up	0.0025243	HMGN3	10.666	18.2	3	3	2	1.135	0.669		1.066
Molecular Function	GO:0046873	8	metal ion transmembrane transporter activity	0.192124	Q13433	Zinc transporter ZIP6 OS=Homo sapiens OX=9606 GN=SLC39A6 PE=1 SV=3	1.679	Up	0.006337	SLC39A6	85.046	2.9	2	2	2	1.33	0.792		0.778
Molecular Function	GO:0046873	8	metal ion transmembrane transporter activity	0.192124	Q9Y6M7	Sodium bicarbonate cotransporter 3 OS=Homo sapiens OX=9606 GN=SLC4A7 PE=1 SV=2	1.623	Up	0.0120606	SLC4A7	136.04	4.4	5	6	5	1.464	0.902	1.665	0.752
Molecular Function	GO:0003906	8	DNA-(apurinic or apyrimidinic site) lyase activity	0.00162851	P52926	High mobility group protein HMGI-C OS=Homo sapiens OX=9606 GN=HMGA2 PE=1 SV=1	2.279	Up	0.0176024	HMGA2	11.832	38.5	3	3	3	1.333	0.585	1.242	0.958
Molecular Function	GO:0003906	8	DNA-(apurinic or apyrimidinic site) lyase activity	0.00162851	P17096	High mobility group protein HMG-I/HMG-Y OS=Homo sapiens OX=9606 GN=HMGA1 PE=1 SV=3	2.056	Up	5.5084e-05	HMGA1	11.676	30.8	4	6	4	1.495	0.727	0.562	0.9
Molecular Function	GO:0001046	9	core promoter sequence-specific DNA binding	0.0793039	O75367	Core histone macro-H2A.1 OS=Homo sapiens OX=9606 GN=H2AFY PE=1 SV=4	1.608	Up	0.031718	H2AFY	39.617	16.7	5	5	5	1.092	0.679	1.219	1.492
Molecular Function	GO:0001046	9	core promoter sequence-specific DNA binding	0.0793039	P11387	DNA topoisomerase 1 OS=Homo sapiens OX=9606 GN=TOP1 PE=1 SV=2	1.57	Up	0.00032012	TOP1	90.725	17.3	14	17	14	0.887	0.565	1.817	1.511
Molecular Function	GO:0051213	4	dioxygenase activity	0.0433969	P13674	Prolyl 4-hydroxylase subunit alpha-1 OS=Homo sapiens OX=9606 GN=P4HA1 PE=1 SV=2	1.853	Up	3.9366e-05	P4HA1	61.049	14	7	7	7	1.612	0.87	1.017	0.844
Molecular Function	GO:0051213	4	dioxygenase activity	0.0433969	Q02809	Procollagen-lysine,2-oxoglutarate 5-dioxygenase 1 OS=Homo sapiens OX=9606 GN=PLOD1 PE=1 SV=2	1.544	Up	0.00161948	PLOD1	83.549	4.3	3	3	3	1.249	0.809		0.773
Molecular Function	GO:0045296	5	cadherin binding	0.0778151	P42166	Lamina-associated polypeptide 2, isoform alpha OS=Homo sapiens OX=9606 GN=TMPO PE=1 SV=2	2.237	Up	0.0022385	TMPO	75.491	13.1	7	8	2	1.463	0.654		0.778
Molecular Function	GO:0045296	5	cadherin binding	0.0778151	Q86UP2	Kinectin OS=Homo sapiens OX=9606 GN=KTN1 PE=1 SV=1	1.584	Up	6.1605e-10	KTN1	156.27	14.1	18	18	18	1.248	0.788	0.999	1.167
Molecular Function	GO:0045296	5	cadherin binding	0.0778151	Q6WCQ1	Myosin phosphatase Rho-interacting protein OS=Homo sapiens OX=9606 GN=MPRIP PE=1 SV=3	1.521	Up	0.000142287	MPRIP	116.53	16.9	12	12	12	1.492	0.981	0.73	0.69
Molecular Function	GO:0045296	5	cadherin binding	0.0778151	P05556	Integrin beta-1 OS=Homo sapiens OX=9606 GN=ITGB1 PE=1 SV=2	1.548	Up	3.9039e-06	ITGB1	88.414	14	11	12	11	1.215	0.785	3.223	0.923
Molecular Function	GO:0045296	5	cadherin binding	0.0778151	P23229	Integrin alpha-6 OS=Homo sapiens OX=9606 GN=ITGA6 PE=1 SV=5	1.628	Up	8.6661e-07	ITGA6	126.6	7.2	7	11	7	1.477	0.907	0.812	0.671
Molecular Function	GO:0045296	5	cadherin binding	0.0778151	P55290	Cadherin-13 OS=Homo sapiens OX=9606 GN=CDH13 PE=1 SV=1	1.716	Up	0.0097613	CDH13	78.286	2.7	2	2	2	1.428	0.832		0.653
Molecular Function	GO:0045296	5	cadherin binding	0.0778151	Q08378	Golgin subfamily A member 3 OS=Homo sapiens OX=9606 GN=GOLGA3 PE=1 SV=2	1.725	Up	0.0031158	GOLGA3	167.35	2.3	3	3	3	1.29	0.748		0.777
Molecular Function	GO:0003714	5	transcription corepressor activity	0.192124	P49711	Transcriptional repressor CTCF OS=Homo sapiens OX=9606 GN=CTCF PE=1 SV=1	1.512	Up	1.50407e-05	CTCF	82.785	5.8	5	5	5	1.167	0.772		1.007
Molecular Function	GO:0003714	5	transcription corepressor activity	0.192124	O00422	Histone deacetylase complex subunit SAP18 OS=Homo sapiens OX=9606 GN=SAP18 PE=1 SV=1	1.526	Up	0.0029439	SAP18	17.561	19	4	4	4	1.184	0.776		0.904
Molecular Function	GO:0003730	7	mRNA 3'-UTR binding	0.0696427	P07910	Heterogeneous nuclear ribonucleoproteins C1/C2 OS=Homo sapiens OX=9606 GN=HNRNPC PE=1 SV=4	1.542	Up	6.743e-08	HNRNPC	33.67	36.6	15	20	15	1.152	0.747	0.46	0.994
Molecular Function	GO:0003730	7	mRNA 3'-UTR binding	0.0696427	Q08257	Quinone oxidoreductase OS=Homo sapiens OX=9606 GN=CRYZ PE=1 SV=1	1.718	Up	0.037359	CRYZ	35.206	7	2	3	2	1.328	0.773	3.515	1.085
Molecular Function	GO:0016829	3	lyase activity	0.298132	P52926	High mobility group protein HMGI-C OS=Homo sapiens OX=9606 GN=HMGA2 PE=1 SV=1	2.279	Up	0.0176024	HMGA2	11.832	38.5	3	3	3	1.333	0.585	1.242	0.958
Molecular Function	GO:0016829	3	lyase activity	0.298132	P17096	High mobility group protein HMG-I/HMG-Y OS=Homo sapiens OX=9606 GN=HMGA1 PE=1 SV=3	2.056	Up	5.5084e-05	HMGA1	11.676	30.8	4	6	4	1.495	0.727	0.562	0.9
Molecular Function	GO:0016798	4	hydrolase activity, acting on glycosyl bonds	0.0696427	P54802	Alpha-N-acetylglucosaminidase OS=Homo sapiens OX=9606 GN=NAGLU PE=1 SV=2	1.666	Up	0.023356	NAGLU	82.265	4.6	3	3	3	1.759	1.056	1.412	0.852
Molecular Function	GO:0016798	4	hydrolase activity, acting on glycosyl bonds	0.0696427	Q9BZQ6	ER degradation-enhancing alpha-mannosidase-like protein 3 OS=Homo sapiens OX=9606 GN=EDEM3 PE=1 SV=2	1.693	Up	0.0150205	EDEM3	104.66	3.2	3	3	3	1.283	0.758		0.933
Molecular Function	GO:0005178	5	integrin binding	0.110495	P05556	Integrin beta-1 OS=Homo sapiens OX=9606 GN=ITGB1 PE=1 SV=2	1.548	Up	3.9039e-06	ITGB1	88.414	14	11	12	11	1.215	0.785	3.223	0.923
Molecular Function	GO:0005178	5	integrin binding	0.110495	P23229	Integrin alpha-6 OS=Homo sapiens OX=9606 GN=ITGA6 PE=1 SV=5	1.628	Up	8.6661e-07	ITGA6	126.6	7.2	7	11	7	1.477	0.907	0.812	0.671
Molecular Function	GO:0016706	5	oxidoreductase activity, acting on paired donors, with incorporation or reduction of molecular oxygen, 2-oxoglutarate as one donor, and incorporation of one atom each of oxygen into both donors	0.0253018	P13674	Prolyl 4-hydroxylase subunit alpha-1 OS=Homo sapiens OX=9606 GN=P4HA1 PE=1 SV=2	1.853	Up	3.9366e-05	P4HA1	61.049	14	7	7	7	1.612	0.87	1.017	0.844
Molecular Function	GO:0016706	5	oxidoreductase activity, acting on paired donors, with incorporation or reduction of molecular oxygen, 2-oxoglutarate as one donor, and incorporation of one atom each of oxygen into both donors	0.0253018	Q02809	Procollagen-lysine,2-oxoglutarate 5-dioxygenase 1 OS=Homo sapiens OX=9606 GN=PLOD1 PE=1 SV=2	1.544	Up	0.00161948	PLOD1	83.549	4.3	3	3	3	1.249	0.809		0.773
Molecular Function	GO:0004871	2	signal transducer activity	0.228493	P05556	Integrin beta-1 OS=Homo sapiens OX=9606 GN=ITGB1 PE=1 SV=2	1.548	Up	3.9039e-06	ITGB1	88.414	14	11	12	11	1.215	0.785	3.223	0.923
Molecular Function	GO:0004871	2	signal transducer activity	0.228493	P11717	Cation-independent mannose-6-phosphate receptor OS=Homo sapiens OX=9606 GN=IGF2R PE=1 SV=3	1.518	Up	0.0041417	IGF2R	274.37	3.9	9	9	9	1.342	0.884	1.347	1.158
Molecular Function	GO:0004871	2	signal transducer activity	0.228493	O75487	Glypican-4 OS=Homo sapiens OX=9606 GN=GPC4 PE=1 SV=4	1.561	Up	0.0041049	GPC4	62.411	2.9	2	2	2	1.377	0.882		0.656
Molecular Function	GO:0004871	2	signal transducer activity	0.228493	Q99720	Sigma non-opioid intracellular receptor 1 OS=Homo sapiens OX=9606 GN=SIGMAR1 PE=1 SV=1	1.725	Up	0.0047982	SIGMAR1	25.127	6.7	2	3	2	1.211	0.702		0.966
Molecular Function	GO:0003729	6	mRNA binding	0.244145	P07910	Heterogeneous nuclear ribonucleoproteins C1/C2 OS=Homo sapiens OX=9606 GN=HNRNPC PE=1 SV=4	1.542	Up	6.743e-08	HNRNPC	33.67	36.6	15	20	15	1.152	0.747	0.46	0.994
Molecular Function	GO:0003729	6	mRNA binding	0.244145	Q08170	Serine/arginine-rich splicing factor 4 OS=Homo sapiens OX=9606 GN=SRSF4 PE=1 SV=2	1.723	Up	0.0108623	SRSF4	56.678	12.3	7	10	3	1.621	0.941	0.686	0.586
Molecular Function	GO:0003729	6	mRNA binding	0.244145	Q08257	Quinone oxidoreductase OS=Homo sapiens OX=9606 GN=CRYZ PE=1 SV=1	1.718	Up	0.037359	CRYZ	35.206	7	2	3	2	1.328	0.773	3.515	1.085
Molecular Function	GO:0000978	10	RNA polymerase II core promoter proximal region sequence-specific DNA binding	0.0997652	P07910	Heterogeneous nuclear ribonucleoproteins C1/C2 OS=Homo sapiens OX=9606 GN=HNRNPC PE=1 SV=4	1.542	Up	6.743e-08	HNRNPC	33.67	36.6	15	20	15	1.152	0.747	0.46	0.994
Molecular Function	GO:0000978	10	RNA polymerase II core promoter proximal region sequence-specific DNA binding	0.0997652	P49711	Transcriptional repressor CTCF OS=Homo sapiens OX=9606 GN=CTCF PE=1 SV=1	1.512	Up	1.50407e-05	CTCF	82.785	5.8	5	5	5	1.167	0.772		1.007
Molecular Function	GO:0001227	5	transcriptional repressor activity, RNA polymerase II transcription regulatory region sequence-specific binding	0.0433969	P52926	High mobility group protein HMGI-C OS=Homo sapiens OX=9606 GN=HMGA2 PE=1 SV=1	2.279	Up	0.0176024	HMGA2	11.832	38.5	3	3	3	1.333	0.585	1.242	0.958
Molecular Function	GO:0001227	5	transcriptional repressor activity, RNA polymerase II transcription regulatory region sequence-specific binding	0.0433969	P49711	Transcriptional repressor CTCF OS=Homo sapiens OX=9606 GN=CTCF PE=1 SV=1	1.512	Up	1.50407e-05	CTCF	82.785	5.8	5	5	5	1.167	0.772		1.007
Molecular Function	GO:0000977	9	RNA polymerase II regulatory region sequence-specific DNA binding	0.081674	P07910	Heterogeneous nuclear ribonucleoproteins C1/C2 OS=Homo sapiens OX=9606 GN=HNRNPC PE=1 SV=4	1.542	Up	6.743e-08	HNRNPC	33.67	36.6	15	20	15	1.152	0.747	0.46	0.994
Molecular Function	GO:0000977	9	RNA polymerase II regulatory region sequence-specific DNA binding	0.081674	O75367	Core histone macro-H2A.1 OS=Homo sapiens OX=9606 GN=H2AFY PE=1 SV=4	1.608	Up	0.031718	H2AFY	39.617	16.7	5	5	5	1.092	0.679	1.219	1.492
Molecular Function	GO:0000977	9	RNA polymerase II regulatory region sequence-specific DNA binding	0.081674	P49711	Transcriptional repressor CTCF OS=Homo sapiens OX=9606 GN=CTCF PE=1 SV=1	1.512	Up	1.50407e-05	CTCF	82.785	5.8	5	5	5	1.167	0.772		1.007
Molecular Function	GO:0051575	5	5'-deoxyribose-5-phosphate lyase activity	0.000823178	P52926	High mobility group protein HMGI-C OS=Homo sapiens OX=9606 GN=HMGA2 PE=1 SV=1	2.279	Up	0.0176024	HMGA2	11.832	38.5	3	3	3	1.333	0.585	1.242	0.958
Molecular Function	GO:0051575	5	5'-deoxyribose-5-phosphate lyase activity	0.000823178	P17096	High mobility group protein HMG-I/HMG-Y OS=Homo sapiens OX=9606 GN=HMGA1 PE=1 SV=3	2.056	Up	5.5084e-05	HMGA1	11.676	30.8	4	6	4	1.495	0.727	0.562	0.9
Molecular Function	GO:0043565	6	sequence-specific DNA binding	0.00241002	P07910	Heterogeneous nuclear ribonucleoproteins C1/C2 OS=Homo sapiens OX=9606 GN=HNRNPC PE=1 SV=4	1.542	Up	6.743e-08	HNRNPC	33.67	36.6	15	20	15	1.152	0.747	0.46	0.994
Molecular Function	GO:0043565	6	sequence-specific DNA binding	0.00241002	O75367	Core histone macro-H2A.1 OS=Homo sapiens OX=9606 GN=H2AFY PE=1 SV=4	1.608	Up	0.031718	H2AFY	39.617	16.7	5	5	5	1.092	0.679	1.219	1.492
Molecular Function	GO:0043565	6	sequence-specific DNA binding	0.00241002	P52926	High mobility group protein HMGI-C OS=Homo sapiens OX=9606 GN=HMGA2 PE=1 SV=1	2.279	Up	0.0176024	HMGA2	11.832	38.5	3	3	3	1.333	0.585	1.242	0.958
Molecular Function	GO:0043565	6	sequence-specific DNA binding	0.00241002	P49711	Transcriptional repressor CTCF OS=Homo sapiens OX=9606 GN=CTCF PE=1 SV=1	1.512	Up	1.50407e-05	CTCF	82.785	5.8	5	5	5	1.167	0.772		1.007
Molecular Function	GO:0043565	6	sequence-specific DNA binding	0.00241002	Q8WXF1	Paraspeckle component 1 OS=Homo sapiens OX=9606 GN=PSPC1 PE=1 SV=1	1.52	Up	0.0143036	PSPC1	58.743	15.9	8	8	6	1.306	0.859	1.227	1.111
Molecular Function	GO:0043565	6	sequence-specific DNA binding	0.00241002	P17096	High mobility group protein HMG-I/HMG-Y OS=Homo sapiens OX=9606 GN=HMGA1 PE=1 SV=3	2.056	Up	5.5084e-05	HMGA1	11.676	30.8	4	6	4	1.495	0.727	0.562	0.9
Molecular Function	GO:0043565	6	sequence-specific DNA binding	0.00241002	P11387	DNA topoisomerase 1 OS=Homo sapiens OX=9606 GN=TOP1 PE=1 SV=2	1.57	Up	0.00032012	TOP1	90.725	17.3	14	17	14	0.887	0.565	1.817	1.511
Molecular Function	GO:0043565	6	sequence-specific DNA binding	0.00241002	Q9NWH9	SAFB-like transcription modulator OS=Homo sapiens OX=9606 GN=SLTM PE=1 SV=2	1.545	Up	0.0023222	SLTM	117.15	7.7	6	7	6	1.197	0.775		0.823
Molecular Function	GO:0001159	8	core promoter proximal region DNA binding	0.115971	P07910	Heterogeneous nuclear ribonucleoproteins C1/C2 OS=Homo sapiens OX=9606 GN=HNRNPC PE=1 SV=4	1.542	Up	6.743e-08	HNRNPC	33.67	36.6	15	20	15	1.152	0.747	0.46	0.994
Molecular Function	GO:0001159	8	core promoter proximal region DNA binding	0.115971	P49711	Transcriptional repressor CTCF OS=Homo sapiens OX=9606 GN=CTCF PE=1 SV=1	1.512	Up	1.50407e-05	CTCF	82.785	5.8	5	5	5	1.167	0.772		1.007
Molecular Function	GO:0044212	7	transcription regulatory region DNA binding	0.00473312	P07910	Heterogeneous nuclear ribonucleoproteins C1/C2 OS=Homo sapiens OX=9606 GN=HNRNPC PE=1 SV=4	1.542	Up	6.743e-08	HNRNPC	33.67	36.6	15	20	15	1.152	0.747	0.46	0.994
Molecular Function	GO:0044212	7	transcription regulatory region DNA binding	0.00473312	O75367	Core histone macro-H2A.1 OS=Homo sapiens OX=9606 GN=H2AFY PE=1 SV=4	1.608	Up	0.031718	H2AFY	39.617	16.7	5	5	5	1.092	0.679	1.219	1.492
Molecular Function	GO:0044212	7	transcription regulatory region DNA binding	0.00473312	Q8WXF1	Paraspeckle component 1 OS=Homo sapiens OX=9606 GN=PSPC1 PE=1 SV=1	1.52	Up	0.0143036	PSPC1	58.743	15.9	8	8	6	1.306	0.859	1.227	1.111
Molecular Function	GO:0044212	7	transcription regulatory region DNA binding	0.00473312	P52926	High mobility group protein HMGI-C OS=Homo sapiens OX=9606 GN=HMGA2 PE=1 SV=1	2.279	Up	0.0176024	HMGA2	11.832	38.5	3	3	3	1.333	0.585	1.242	0.958
Molecular Function	GO:0044212	7	transcription regulatory region DNA binding	0.00473312	P49711	Transcriptional repressor CTCF OS=Homo sapiens OX=9606 GN=CTCF PE=1 SV=1	1.512	Up	1.50407e-05	CTCF	82.785	5.8	5	5	5	1.167	0.772		1.007
Molecular Function	GO:0044212	7	transcription regulatory region DNA binding	0.00473312	P11387	DNA topoisomerase 1 OS=Homo sapiens OX=9606 GN=TOP1 PE=1 SV=2	1.57	Up	0.00032012	TOP1	90.725	17.3	14	17	14	0.887	0.565	1.817	1.511
Molecular Function	GO:0044212	7	transcription regulatory region DNA binding	0.00473312	Q9UGU0	Transcription factor 20 OS=Homo sapiens OX=9606 GN=TCF20 PE=1 SV=3	1.758	Up	0.031761	TCF20	211.77	1.2	2	2	2	1.331	0.757		0.809
Molecular Function	GO:0032561	8	guanyl ribonucleotide binding	0.189716	P49411	Elongation factor Tu, mitochondrial OS=Homo sapiens OX=9606 GN=TUFM PE=1 SV=2	1.533	Up	0.00046477	TUFM	49.541	18.4	8	9	8	1.136	0.741	0.979	1.094
Molecular Function	GO:0032561	8	guanyl ribonucleotide binding	0.189716	O60313	Dynamin-like 120 kDa protein, mitochondrial OS=Homo sapiens OX=9606 GN=OPA1 PE=1 SV=3	1.562	Up	2.5196e-07	OPA1	111.63	12.2	11	13	11	1.248	0.799	1.081	0.844
Molecular Function	GO:0032561	8	guanyl ribonucleotide binding	0.189716	P01116	GTPase KRas OS=Homo sapiens OX=9606 GN=KRAS PE=1 SV=1	1.548	Up	0.0132248	KRAS	21.656	24.9	5	8	3	1.423	0.919	1.114	0.661
Molecular Function	GO:0032561	8	guanyl ribonucleotide binding	0.189716	P46199	Translation initiation factor IF-2, mitochondrial OS=Homo sapiens OX=9606 GN=MTIF2 PE=1 SV=2	1.87	Up	0.021004	MTIF2	81.316	2.8	2	2	2	1.152	0.616		1.097
Molecular Function	GO:0031492	7	nucleosomal DNA binding	8.5533e-06	P07910	Heterogeneous nuclear ribonucleoproteins C1/C2 OS=Homo sapiens OX=9606 GN=HNRNPC PE=1 SV=4	1.542	Up	6.743e-08	HNRNPC	33.67	36.6	15	20	15	1.152	0.747	0.46	0.994
Molecular Function	GO:0031492	7	nucleosomal DNA binding	8.5533e-06	O75367	Core histone macro-H2A.1 OS=Homo sapiens OX=9606 GN=H2AFY PE=1 SV=4	1.608	Up	0.031718	H2AFY	39.617	16.7	5	5	5	1.092	0.679	1.219	1.492
Molecular Function	GO:0031492	7	nucleosomal DNA binding	8.5533e-06	P52926	High mobility group protein HMGI-C OS=Homo sapiens OX=9606 GN=HMGA2 PE=1 SV=1	2.279	Up	0.0176024	HMGA2	11.832	38.5	3	3	3	1.333	0.585	1.242	0.958
Molecular Function	GO:0031492	7	nucleosomal DNA binding	8.5533e-06	Q15651	High mobility group nucleosome-binding domain-containing protein 3 OS=Homo sapiens OX=9606 GN=HMGN3 PE=1 SV=2	1.697	Up	0.0025243	HMGN3	10.666	18.2	3	3	2	1.135	0.669		1.066
Molecular Function	GO:0099600	4	transmembrane receptor activity	0.179951	P11717	Cation-independent mannose-6-phosphate receptor OS=Homo sapiens OX=9606 GN=IGF2R PE=1 SV=3	1.518	Up	0.0041417	IGF2R	274.37	3.9	9	9	9	1.342	0.884	1.347	1.158
Molecular Function	GO:0099600	4	transmembrane receptor activity	0.179951	Q99720	Sigma non-opioid intracellular receptor 1 OS=Homo sapiens OX=9606 GN=SIGMAR1 PE=1 SV=1	1.725	Up	0.0047982	SIGMAR1	25.127	6.7	2	3	2	1.211	0.702		0.966
Molecular Function	GO:0000981	4	RNA polymerase II transcription factor activity, sequence-specific DNA binding	0.119192	P52926	High mobility group protein HMGI-C OS=Homo sapiens OX=9606 GN=HMGA2 PE=1 SV=1	2.279	Up	0.0176024	HMGA2	11.832	38.5	3	3	3	1.333	0.585	1.242	0.958
Molecular Function	GO:0000981	4	RNA polymerase II transcription factor activity, sequence-specific DNA binding	0.119192	P49711	Transcriptional repressor CTCF OS=Homo sapiens OX=9606 GN=CTCF PE=1 SV=1	1.512	Up	1.50407e-05	CTCF	82.785	5.8	5	5	5	1.167	0.772		1.007
Molecular Function	GO:0000981	4	RNA polymerase II transcription factor activity, sequence-specific DNA binding	0.119192	P17096	High mobility group protein HMG-I/HMG-Y OS=Homo sapiens OX=9606 GN=HMGA1 PE=1 SV=3	2.056	Up	5.5084e-05	HMGA1	11.676	30.8	4	6	4	1.495	0.727	0.562	0.9
Molecular Function	GO:0048029	4	monosaccharide binding	0.000596723	P13674	Prolyl 4-hydroxylase subunit alpha-1 OS=Homo sapiens OX=9606 GN=P4HA1 PE=1 SV=2	1.853	Up	3.9366e-05	P4HA1	61.049	14	7	7	7	1.612	0.87	1.017	0.844
Molecular Function	GO:0048029	4	monosaccharide binding	0.000596723	Q02809	Procollagen-lysine,2-oxoglutarate 5-dioxygenase 1 OS=Homo sapiens OX=9606 GN=PLOD1 PE=1 SV=2	1.544	Up	0.00161948	PLOD1	83.549	4.3	3	3	3	1.249	0.809		0.773
Molecular Function	GO:0048029	4	monosaccharide binding	0.000596723	P49257	Protein ERGIC-53 OS=Homo sapiens OX=9606 GN=LMAN1 PE=1 SV=2	1.513	Up	0.0156435	LMAN1	57.548	12.4	6	7	6	1.292	0.854	0.594	0.879
Molecular Function	GO:0048029	4	monosaccharide binding	0.000596723	P11717	Cation-independent mannose-6-phosphate receptor OS=Homo sapiens OX=9606 GN=IGF2R PE=1 SV=3	1.518	Up	0.0041417	IGF2R	274.37	3.9	9	9	9	1.342	0.884	1.347	1.158
Molecular Function	GO:0000987	9	core promoter proximal region sequence-specific DNA binding	0.110495	P07910	Heterogeneous nuclear ribonucleoproteins C1/C2 OS=Homo sapiens OX=9606 GN=HNRNPC PE=1 SV=4	1.542	Up	6.743e-08	HNRNPC	33.67	36.6	15	20	15	1.152	0.747	0.46	0.994
Molecular Function	GO:0000987	9	core promoter proximal region sequence-specific DNA binding	0.110495	P49711	Transcriptional repressor CTCF OS=Homo sapiens OX=9606 GN=CTCF PE=1 SV=1	1.512	Up	1.50407e-05	CTCF	82.785	5.8	5	5	5	1.167	0.772		1.007
Molecular Function	GO:0016835	4	carbon-oxygen lyase activity	0.0649706	P52926	High mobility group protein HMGI-C OS=Homo sapiens OX=9606 GN=HMGA2 PE=1 SV=1	2.279	Up	0.0176024	HMGA2	11.832	38.5	3	3	3	1.333	0.585	1.242	0.958
Molecular Function	GO:0016835	4	carbon-oxygen lyase activity	0.0649706	P17096	High mobility group protein HMG-I/HMG-Y OS=Homo sapiens OX=9606 GN=HMGA1 PE=1 SV=3	2.056	Up	5.5084e-05	HMGA1	11.676	30.8	4	6	4	1.495	0.727	0.562	0.9
Molecular Function	GO:0005525	9	GTP binding	0.179546	P49411	Elongation factor Tu, mitochondrial OS=Homo sapiens OX=9606 GN=TUFM PE=1 SV=2	1.533	Up	0.00046477	TUFM	49.541	18.4	8	9	8	1.136	0.741	0.979	1.094
Molecular Function	GO:0005525	9	GTP binding	0.179546	O60313	Dynamin-like 120 kDa protein, mitochondrial OS=Homo sapiens OX=9606 GN=OPA1 PE=1 SV=3	1.562	Up	2.5196e-07	OPA1	111.63	12.2	11	13	11	1.248	0.799	1.081	0.844
Molecular Function	GO:0005525	9	GTP binding	0.179546	P01116	GTPase KRas OS=Homo sapiens OX=9606 GN=KRAS PE=1 SV=1	1.548	Up	0.0132248	KRAS	21.656	24.9	5	8	3	1.423	0.919	1.114	0.661
Molecular Function	GO:0005525	9	GTP binding	0.179546	P46199	Translation initiation factor IF-2, mitochondrial OS=Homo sapiens OX=9606 GN=MTIF2 PE=1 SV=2	1.87	Up	0.021004	MTIF2	81.316	2.8	2	2	2	1.152	0.616		1.097
Molecular Function	GO:0004519	6	endonuclease activity	0.0945186	P52926	High mobility group protein HMGI-C OS=Homo sapiens OX=9606 GN=HMGA2 PE=1 SV=1	2.279	Up	0.0176024	HMGA2	11.832	38.5	3	3	3	1.333	0.585	1.242	0.958
Molecular Function	GO:0004519	6	endonuclease activity	0.0945186	P17096	High mobility group protein HMG-I/HMG-Y OS=Homo sapiens OX=9606 GN=HMGA1 PE=1 SV=3	2.056	Up	5.5084e-05	HMGA1	11.676	30.8	4	6	4	1.495	0.727	0.562	0.9
Molecular Function	GO:0016651	4	oxidoreductase activity, acting on NAD(P)H	0.179951	Q8N183	NADH dehydrogenase [ubiquinone] 1 alpha subcomplex assembly factor 2 OS=Homo sapiens OX=9606 GN=NDUFAF2 PE=1 SV=1	1.727	Up	0.025617	NDUFAF2	19.856	18.3	3	3	3	1.466	0.849	1.071	0.995
Molecular Function	GO:0016651	4	oxidoreductase activity, acting on NAD(P)H	0.179951	Q08257	Quinone oxidoreductase OS=Homo sapiens OX=9606 GN=CRYZ PE=1 SV=1	1.718	Up	0.037359	CRYZ	35.206	7	2	3	2	1.328	0.773	3.515	1.085
Molecular Function	GO:0019842	4	vitamin binding	0.0604108	P13674	Prolyl 4-hydroxylase subunit alpha-1 OS=Homo sapiens OX=9606 GN=P4HA1 PE=1 SV=2	1.853	Up	3.9366e-05	P4HA1	61.049	14	7	7	7	1.612	0.87	1.017	0.844
Molecular Function	GO:0019842	4	vitamin binding	0.0604108	Q02809	Procollagen-lysine,2-oxoglutarate 5-dioxygenase 1 OS=Homo sapiens OX=9606 GN=PLOD1 PE=1 SV=2	1.544	Up	0.00161948	PLOD1	83.549	4.3	3	3	3	1.249	0.809		0.773
Molecular Function	GO:0031418	6	L-ascorbic acid binding	0.00727656	P13674	Prolyl 4-hydroxylase subunit alpha-1 OS=Homo sapiens OX=9606 GN=P4HA1 PE=1 SV=2	1.853	Up	3.9366e-05	P4HA1	61.049	14	7	7	7	1.612	0.87	1.017	0.844
Molecular Function	GO:0031418	6	L-ascorbic acid binding	0.00727656	Q02809	Procollagen-lysine,2-oxoglutarate 5-dioxygenase 1 OS=Homo sapiens OX=9606 GN=PLOD1 PE=1 SV=2	1.544	Up	0.00161948	PLOD1	83.549	4.3	3	3	3	1.249	0.809		0.773
Molecular Function	GO:0004930	6	G-protein coupled receptor activity	0.0192044	P11717	Cation-independent mannose-6-phosphate receptor OS=Homo sapiens OX=9606 GN=IGF2R PE=1 SV=3	1.518	Up	0.0041417	IGF2R	274.37	3.9	9	9	9	1.342	0.884	1.347	1.158
Molecular Function	GO:0004930	6	G-protein coupled receptor activity	0.0192044	Q99720	Sigma non-opioid intracellular receptor 1 OS=Homo sapiens OX=9606 GN=SIGMAR1 PE=1 SV=1	1.725	Up	0.0047982	SIGMAR1	25.127	6.7	2	3	2	1.211	0.702		0.966
Molecular Function	GO:0035257	6	nuclear hormone receptor binding	0.173911	P17096	High mobility group protein HMG-I/HMG-Y OS=Homo sapiens OX=9606 GN=HMGA1 PE=1 SV=3	2.056	Up	5.5084e-05	HMGA1	11.676	30.8	4	6	4	1.495	0.727	0.562	0.9
Molecular Function	GO:0035257	6	nuclear hormone receptor binding	0.173911	Q15651	High mobility group nucleosome-binding domain-containing protein 3 OS=Homo sapiens OX=9606 GN=HMGN3 PE=1 SV=2	1.697	Up	0.0025243	HMGN3	10.666	18.2	3	3	2	1.135	0.669		1.066
Biological Process	GO:0090130	4	tissue migration	0.0326952	P05556	Integrin beta-1 OS=Homo sapiens OX=9606 GN=ITGB1 PE=1 SV=2	1.548	Up	3.9039e-06	ITGB1	88.414	14	11	12	11	1.215	0.785	3.223	0.923
Biological Process	GO:0090130	4	tissue migration	0.0326952	P55290	Cadherin-13 OS=Homo sapiens OX=9606 GN=CDH13 PE=1 SV=1	1.716	Up	0.0097613	CDH13	78.286	2.7	2	2	2	1.428	0.832		0.653
Biological Process	GO:0006066	5	alcohol metabolic process	0.356282	O94905	Erlin-2 OS=Homo sapiens OX=9606 GN=ERLIN2 PE=1 SV=1	1.506	Up	0.0181552	ERLIN2	37.839	10	4	4	2	1.003	0.666		1.189
Biological Process	GO:0006066	5	alcohol metabolic process	0.356282	P37268	Squalene synthase OS=Homo sapiens OX=9606 GN=FDFT1 PE=1 SV=1	1.75	Up	0.00065642	FDFT1	48.115	7.2	3	3	3	1.624	0.928		0.479
Biological Process	GO:0050796	10	regulation of insulin secretion	0.122824	Q15651	High mobility group nucleosome-binding domain-containing protein 3 OS=Homo sapiens OX=9606 GN=HMGN3 PE=1 SV=2	1.697	Up	0.0025243	HMGN3	10.666	18.2	3	3	2	1.135	0.669		1.066
Biological Process	GO:0050796	10	regulation of insulin secretion	0.122824	Q8N183	NADH dehydrogenase [ubiquinone] 1 alpha subcomplex assembly factor 2 OS=Homo sapiens OX=9606 GN=NDUFAF2 PE=1 SV=1	1.727	Up	0.025617	NDUFAF2	19.856	18.3	3	3	3	1.466	0.849	1.071	0.995
Biological Process	GO:0050686	10	negative regulation of mRNA processing	0.0361713	Q08170	Serine/arginine-rich splicing factor 4 OS=Homo sapiens OX=9606 GN=SRSF4 PE=1 SV=2	1.723	Up	0.0108623	SRSF4	56.678	12.3	7	10	3	1.621	0.941	0.686	0.586
Biological Process	GO:0050686	10	negative regulation of mRNA processing	0.0361713	O00422	Histone deacetylase complex subunit SAP18 OS=Homo sapiens OX=9606 GN=SAP18 PE=1 SV=1	1.526	Up	0.0029439	SAP18	17.561	19	4	4	4	1.184	0.776		0.904
Biological Process	GO:0007492	5	endoderm development	0.0361713	P11047	Laminin subunit gamma-1 OS=Homo sapiens OX=9606 GN=LAMC1 PE=1 SV=3	2.097	Up	2.4187e-11	LAMC1	177.6	7.1	11	13	11	1.724	0.822	0.593	0.456
Biological Process	GO:0007492	5	endoderm development	0.0361713	P52926	High mobility group protein HMGI-C OS=Homo sapiens OX=9606 GN=HMGA2 PE=1 SV=1	2.279	Up	0.0176024	HMGA2	11.832	38.5	3	3	3	1.333	0.585	1.242	0.958
Biological Process	GO:0001525	11	angiogenesis	0.078755	P05556	Integrin beta-1 OS=Homo sapiens OX=9606 GN=ITGB1 PE=1 SV=2	1.548	Up	3.9039e-06	ITGB1	88.414	14	11	12	11	1.215	0.785	3.223	0.923
Biological Process	GO:0001525	11	angiogenesis	0.078755	P55290	Cadherin-13 OS=Homo sapiens OX=9606 GN=CDH13 PE=1 SV=1	1.716	Up	0.0097613	CDH13	78.286	2.7	2	2	2	1.428	0.832		0.653
Biological Process	GO:0001525	11	angiogenesis	0.078755	P19971	Thymidine phosphorylase OS=Homo sapiens OX=9606 GN=TYMP PE=1 SV=2	2.254	Up	0.0102423	TYMP	49.955	4.1	2	3	2	1.012	0.449	3.454	1.431
Biological Process	GO:0006091	4	generation of precursor metabolites and energy	0.181217	P36957	Dihydrolipoyllysine-residue succinyltransferase component of 2-oxoglutarate dehydrogenase complex, mitochondrial OS=Homo sapiens OX=9606 GN=DLST PE=1 SV=4	1.516	Up	0.00052183	DLST	48.755	17.7	9	14	9	1.052	0.694	0.561	1.119
Biological Process	GO:0006091	4	generation of precursor metabolites and energy	0.181217	Q9Y375	Complex I intermediate-associated protein 30, mitochondrial OS=Homo sapiens OX=9606 GN=NDUFAF1 PE=1 SV=2	1.796	Up	0.0129443	NDUFAF1	37.763	8.3	3	3	3	1.248	0.695		0.833
Biological Process	GO:0006091	4	generation of precursor metabolites and energy	0.181217	P10515	Dihydrolipoyllysine-residue acetyltransferase component of pyruvate dehydrogenase complex, mitochondrial OS=Homo sapiens OX=9606 GN=DLAT PE=1 SV=3	1.658	Up	0.029203	DLAT	68.996	3.9	3	3	3	1.285	0.775	0.834	1.451
Biological Process	GO:0006091	4	generation of precursor metabolites and energy	0.181217	Q8N183	NADH dehydrogenase [ubiquinone] 1 alpha subcomplex assembly factor 2 OS=Homo sapiens OX=9606 GN=NDUFAF2 PE=1 SV=1	1.727	Up	0.025617	NDUFAF2	19.856	18.3	3	3	3	1.466	0.849	1.071	0.995
Biological Process	GO:0008544	5	epidermis development	0.201823	Q02809	Procollagen-lysine,2-oxoglutarate 5-dioxygenase 1 OS=Homo sapiens OX=9606 GN=PLOD1 PE=1 SV=2	1.544	Up	0.00161948	PLOD1	83.549	4.3	3	3	3	1.249	0.809		0.773
Biological Process	GO:0008544	5	epidermis development	0.201823	Q9Y6M7	Sodium bicarbonate cotransporter 3 OS=Homo sapiens OX=9606 GN=SLC4A7 PE=1 SV=2	1.623	Up	0.0120606	SLC4A7	136.04	4.4	5	6	5	1.464	0.902	1.665	0.752
Biological Process	GO:0009790	5	embryo development	0.21719	P05556	Integrin beta-1 OS=Homo sapiens OX=9606 GN=ITGB1 PE=1 SV=2	1.548	Up	3.9039e-06	ITGB1	88.414	14	11	12	11	1.215	0.785	3.223	0.923
Biological Process	GO:0009790	5	embryo development	0.21719	P54802	Alpha-N-acetylglucosaminidase OS=Homo sapiens OX=9606 GN=NAGLU PE=1 SV=2	1.666	Up	0.023356	NAGLU	82.265	4.6	3	3	3	1.759	1.056	1.412	0.852
Biological Process	GO:0009790	5	embryo development	0.21719	P52926	High mobility group protein HMGI-C OS=Homo sapiens OX=9606 GN=HMGA2 PE=1 SV=1	2.279	Up	0.0176024	HMGA2	11.832	38.5	3	3	3	1.333	0.585	1.242	0.958
Biological Process	GO:0009790	5	embryo development	0.21719	P11387	DNA topoisomerase 1 OS=Homo sapiens OX=9606 GN=TOP1 PE=1 SV=2	1.57	Up	0.00032012	TOP1	90.725	17.3	14	17	14	0.887	0.565	1.817	1.511
Biological Process	GO:0009790	5	embryo development	0.21719	O14497	AT-rich interactive domain-containing protein 1A OS=Homo sapiens OX=9606 GN=ARID1A PE=1 SV=3	1.654	Up	0.021924	ARID1A	242.04	2.5	5	5	5	1.351	0.817		0.794
Biological Process	GO:0048598	6	embryonic morphogenesis	0.0603349	P05556	Integrin beta-1 OS=Homo sapiens OX=9606 GN=ITGB1 PE=1 SV=2	1.548	Up	3.9039e-06	ITGB1	88.414	14	11	12	11	1.215	0.785	3.223	0.923
Biological Process	GO:0048598	6	embryonic morphogenesis	0.0603349	P54802	Alpha-N-acetylglucosaminidase OS=Homo sapiens OX=9606 GN=NAGLU PE=1 SV=2	1.666	Up	0.023356	NAGLU	82.265	4.6	3	3	3	1.759	1.056	1.412	0.852
Biological Process	GO:0048598	6	embryonic morphogenesis	0.0603349	P52926	High mobility group protein HMGI-C OS=Homo sapiens OX=9606 GN=HMGA2 PE=1 SV=1	2.279	Up	0.0176024	HMGA2	11.832	38.5	3	3	3	1.333	0.585	1.242	0.958
Biological Process	GO:0048598	6	embryonic morphogenesis	0.0603349	O14497	AT-rich interactive domain-containing protein 1A OS=Homo sapiens OX=9606 GN=ARID1A PE=1 SV=3	1.654	Up	0.021924	ARID1A	242.04	2.5	5	5	5	1.351	0.817		0.794
Biological Process	GO:0072350	8	tricarboxylic acid metabolic process	0.0729927	P36957	Dihydrolipoyllysine-residue succinyltransferase component of 2-oxoglutarate dehydrogenase complex, mitochondrial OS=Homo sapiens OX=9606 GN=DLST PE=1 SV=4	1.516	Up	0.00052183	DLST	48.755	17.7	9	14	9	1.052	0.694	0.561	1.119
Biological Process	GO:0072350	8	tricarboxylic acid metabolic process	0.0729927	P10515	Dihydrolipoyllysine-residue acetyltransferase component of pyruvate dehydrogenase complex, mitochondrial OS=Homo sapiens OX=9606 GN=DLAT PE=1 SV=3	1.658	Up	0.029203	DLAT	68.996	3.9	3	3	3	1.285	0.775	0.834	1.451
Biological Process	GO:0045815	8	positive regulation of gene expression, epigenetic	0.0105984	O75367	Core histone macro-H2A.1 OS=Homo sapiens OX=9606 GN=H2AFY PE=1 SV=4	1.608	Up	0.031718	H2AFY	39.617	16.7	5	5	5	1.092	0.679	1.219	1.492
Biological Process	GO:0045815	8	positive regulation of gene expression, epigenetic	0.0105984	P17096	High mobility group protein HMG-I/HMG-Y OS=Homo sapiens OX=9606 GN=HMGA1 PE=1 SV=3	2.056	Up	5.5084e-05	HMGA1	11.676	30.8	4	6	4	1.495	0.727	0.562	0.9
Biological Process	GO:0045815	8	positive regulation of gene expression, epigenetic	0.0105984	O14497	AT-rich interactive domain-containing protein 1A OS=Homo sapiens OX=9606 GN=ARID1A PE=1 SV=3	1.654	Up	0.021924	ARID1A	242.04	2.5	5	5	5	1.351	0.817		0.794
Biological Process	GO:0010257	8	NADH dehydrogenase complex assembly	0.0920066	Q9Y375	Complex I intermediate-associated protein 30, mitochondrial OS=Homo sapiens OX=9606 GN=NDUFAF1 PE=1 SV=2	1.796	Up	0.0129443	NDUFAF1	37.763	8.3	3	3	3	1.248	0.695		0.833
Biological Process	GO:0010257	8	NADH dehydrogenase complex assembly	0.0920066	Q8N183	NADH dehydrogenase [ubiquinone] 1 alpha subcomplex assembly factor 2 OS=Homo sapiens OX=9606 GN=NDUFAF2 PE=1 SV=1	1.727	Up	0.025617	NDUFAF2	19.856	18.3	3	3	3	1.466	0.849	1.071	0.995
Biological Process	GO:0060537	5	muscle tissue development	0.201823	P05556	Integrin beta-1 OS=Homo sapiens OX=9606 GN=ITGB1 PE=1 SV=2	1.548	Up	3.9039e-06	ITGB1	88.414	14	11	12	11	1.215	0.785	3.223	0.923
Biological Process	GO:0060537	5	muscle tissue development	0.201823	O14497	AT-rich interactive domain-containing protein 1A OS=Homo sapiens OX=9606 GN=ARID1A PE=1 SV=3	1.654	Up	0.021924	ARID1A	242.04	2.5	5	5	5	1.351	0.817		0.794
Biological Process	GO:0010811	6	positive regulation of cell-substrate adhesion	0.0776145	P23229	Integrin alpha-6 OS=Homo sapiens OX=9606 GN=ITGA6 PE=1 SV=5	1.628	Up	8.6661e-07	ITGA6	126.6	7.2	7	11	7	1.477	0.907	0.812	0.671
Biological Process	GO:0010811	6	positive regulation of cell-substrate adhesion	0.0776145	P55290	Cadherin-13 OS=Homo sapiens OX=9606 GN=CDH13 PE=1 SV=1	1.716	Up	0.0097613	CDH13	78.286	2.7	2	2	2	1.428	0.832		0.653
Biological Process	GO:2001234	9	negative regulation of apoptotic signaling pathway	0.279183	O60313	Dynamin-like 120 kDa protein, mitochondrial OS=Homo sapiens OX=9606 GN=OPA1 PE=1 SV=3	1.562	Up	2.5196e-07	OPA1	111.63	12.2	11	13	11	1.248	0.799	1.081	0.844
Biological Process	GO:2001234	9	negative regulation of apoptotic signaling pathway	0.279183	P23229	Integrin alpha-6 OS=Homo sapiens OX=9606 GN=ITGA6 PE=1 SV=5	1.628	Up	8.6661e-07	ITGA6	126.6	7.2	7	11	7	1.477	0.907	0.812	0.671
Biological Process	GO:0051172	6	negative regulation of nitrogen compound metabolic process	0.0299117	P07910	Heterogeneous nuclear ribonucleoproteins C1/C2 OS=Homo sapiens OX=9606 GN=HNRNPC PE=1 SV=4	1.542	Up	6.743e-08	HNRNPC	33.67	36.6	15	20	15	1.152	0.747	0.46	0.994
Biological Process	GO:0051172	6	negative regulation of nitrogen compound metabolic process	0.0299117	O75367	Core histone macro-H2A.1 OS=Homo sapiens OX=9606 GN=H2AFY PE=1 SV=4	1.608	Up	0.031718	H2AFY	39.617	16.7	5	5	5	1.092	0.679	1.219	1.492
Biological Process	GO:0051172	6	negative regulation of nitrogen compound metabolic process	0.0299117	P10412	Histone H1.4 OS=Homo sapiens OX=9606 GN=H1-4 PE=1 SV=2	1.661	Up	0.0124005	H1-4	21.865	34.2	9	16	4	0.51	0.307		1.955
Biological Process	GO:0051172	6	negative regulation of nitrogen compound metabolic process	0.0299117	P52926	High mobility group protein HMGI-C OS=Homo sapiens OX=9606 GN=HMGA2 PE=1 SV=1	2.279	Up	0.0176024	HMGA2	11.832	38.5	3	3	3	1.333	0.585	1.242	0.958
Biological Process	GO:0051172	6	negative regulation of nitrogen compound metabolic process	0.0299117	P49711	Transcriptional repressor CTCF OS=Homo sapiens OX=9606 GN=CTCF PE=1 SV=1	1.512	Up	1.50407e-05	CTCF	82.785	5.8	5	5	5	1.167	0.772		1.007
Biological Process	GO:0051172	6	negative regulation of nitrogen compound metabolic process	0.0299117	Q96EY1	DnaJ homolog subfamily A member 3, mitochondrial OS=Homo sapiens OX=9606 GN=DNAJA3 PE=1 SV=2	1.568	Up	0.0091226	DNAJA3	52.488	5.8	3	5	3	1.637	1.044	0.948	0.981
Biological Process	GO:0051172	6	negative regulation of nitrogen compound metabolic process	0.0299117	Q08170	Serine/arginine-rich splicing factor 4 OS=Homo sapiens OX=9606 GN=SRSF4 PE=1 SV=2	1.723	Up	0.0108623	SRSF4	56.678	12.3	7	10	3	1.621	0.941	0.686	0.586
Biological Process	GO:0051172	6	negative regulation of nitrogen compound metabolic process	0.0299117	Q8WXF1	Paraspeckle component 1 OS=Homo sapiens OX=9606 GN=PSPC1 PE=1 SV=1	1.52	Up	0.0143036	PSPC1	58.743	15.9	8	8	6	1.306	0.859	1.227	1.111
Biological Process	GO:0051172	6	negative regulation of nitrogen compound metabolic process	0.0299117	P17096	High mobility group protein HMG-I/HMG-Y OS=Homo sapiens OX=9606 GN=HMGA1 PE=1 SV=3	2.056	Up	5.5084e-05	HMGA1	11.676	30.8	4	6	4	1.495	0.727	0.562	0.9
Biological Process	GO:0051172	6	negative regulation of nitrogen compound metabolic process	0.0299117	O14497	AT-rich interactive domain-containing protein 1A OS=Homo sapiens OX=9606 GN=ARID1A PE=1 SV=3	1.654	Up	0.021924	ARID1A	242.04	2.5	5	5	5	1.351	0.817		0.794
Biological Process	GO:0051172	6	negative regulation of nitrogen compound metabolic process	0.0299117	O00422	Histone deacetylase complex subunit SAP18 OS=Homo sapiens OX=9606 GN=SAP18 PE=1 SV=1	1.526	Up	0.0029439	SAP18	17.561	19	4	4	4	1.184	0.776		0.904
Biological Process	GO:0098662	8	inorganic cation transmembrane transport	0.197746	Q13433	Zinc transporter ZIP6 OS=Homo sapiens OX=9606 GN=SLC39A6 PE=1 SV=3	1.679	Up	0.006337	SLC39A6	85.046	2.9	2	2	2	1.33	0.792		0.778
Biological Process	GO:0098662	8	inorganic cation transmembrane transport	0.197746	Q9UJZ1	Stomatin-like protein 2, mitochondrial OS=Homo sapiens OX=9606 GN=STOML2 PE=1 SV=1	1.887	Up	0.027121	STOML2	38.534	15.2	4	4	4	1.236	0.655	0.788	1.237
Biological Process	GO:0098662	8	inorganic cation transmembrane transport	0.197746	Q9Y6M7	Sodium bicarbonate cotransporter 3 OS=Homo sapiens OX=9606 GN=SLC4A7 PE=1 SV=2	1.623	Up	0.0120606	SLC4A7	136.04	4.4	5	6	5	1.464	0.902	1.665	0.752
Biological Process	GO:0030001	7	metal ion transport	0.222826	Q13433	Zinc transporter ZIP6 OS=Homo sapiens OX=9606 GN=SLC39A6 PE=1 SV=3	1.679	Up	0.006337	SLC39A6	85.046	2.9	2	2	2	1.33	0.792		0.778
Biological Process	GO:0030001	7	metal ion transport	0.222826	Q9UJZ1	Stomatin-like protein 2, mitochondrial OS=Homo sapiens OX=9606 GN=STOML2 PE=1 SV=1	1.887	Up	0.027121	STOML2	38.534	15.2	4	4	4	1.236	0.655	0.788	1.237
Biological Process	GO:0030001	7	metal ion transport	0.222826	Q9Y6M7	Sodium bicarbonate cotransporter 3 OS=Homo sapiens OX=9606 GN=SLC4A7 PE=1 SV=2	1.623	Up	0.0120606	SLC4A7	136.04	4.4	5	6	5	1.464	0.902	1.665	0.752
Biological Process	GO:0045892	11	negative regulation of transcription, DNA-templated	0.0299158	O75367	Core histone macro-H2A.1 OS=Homo sapiens OX=9606 GN=H2AFY PE=1 SV=4	1.608	Up	0.031718	H2AFY	39.617	16.7	5	5	5	1.092	0.679	1.219	1.492
Biological Process	GO:0045892	11	negative regulation of transcription, DNA-templated	0.0299158	P10412	Histone H1.4 OS=Homo sapiens OX=9606 GN=H1-4 PE=1 SV=2	1.661	Up	0.0124005	H1-4	21.865	34.2	9	16	4	0.51	0.307		1.955
Biological Process	GO:0045892	11	negative regulation of transcription, DNA-templated	0.0299158	P52926	High mobility group protein HMGI-C OS=Homo sapiens OX=9606 GN=HMGA2 PE=1 SV=1	2.279	Up	0.0176024	HMGA2	11.832	38.5	3	3	3	1.333	0.585	1.242	0.958
Biological Process	GO:0045892	11	negative regulation of transcription, DNA-templated	0.0299158	P49711	Transcriptional repressor CTCF OS=Homo sapiens OX=9606 GN=CTCF PE=1 SV=1	1.512	Up	1.50407e-05	CTCF	82.785	5.8	5	5	5	1.167	0.772		1.007
Biological Process	GO:0045892	11	negative regulation of transcription, DNA-templated	0.0299158	Q96EY1	DnaJ homolog subfamily A member 3, mitochondrial OS=Homo sapiens OX=9606 GN=DNAJA3 PE=1 SV=2	1.568	Up	0.0091226	DNAJA3	52.488	5.8	3	5	3	1.637	1.044	0.948	0.981
Biological Process	GO:0045892	11	negative regulation of transcription, DNA-templated	0.0299158	Q8WXF1	Paraspeckle component 1 OS=Homo sapiens OX=9606 GN=PSPC1 PE=1 SV=1	1.52	Up	0.0143036	PSPC1	58.743	15.9	8	8	6	1.306	0.859	1.227	1.111
Biological Process	GO:0045892	11	negative regulation of transcription, DNA-templated	0.0299158	P17096	High mobility group protein HMG-I/HMG-Y OS=Homo sapiens OX=9606 GN=HMGA1 PE=1 SV=3	2.056	Up	5.5084e-05	HMGA1	11.676	30.8	4	6	4	1.495	0.727	0.562	0.9
Biological Process	GO:0045892	11	negative regulation of transcription, DNA-templated	0.0299158	O14497	AT-rich interactive domain-containing protein 1A OS=Homo sapiens OX=9606 GN=ARID1A PE=1 SV=3	1.654	Up	0.021924	ARID1A	242.04	2.5	5	5	5	1.351	0.817		0.794
Biological Process	GO:0009653	4	anatomical structure morphogenesis	0.0186304	P11047	Laminin subunit gamma-1 OS=Homo sapiens OX=9606 GN=LAMC1 PE=1 SV=3	2.097	Up	2.4187e-11	LAMC1	177.6	7.1	11	13	11	1.724	0.822	0.593	0.456
Biological Process	GO:0009653	4	anatomical structure morphogenesis	0.0186304	O60313	Dynamin-like 120 kDa protein, mitochondrial OS=Homo sapiens OX=9606 GN=OPA1 PE=1 SV=3	1.562	Up	2.5196e-07	OPA1	111.63	12.2	11	13	11	1.248	0.799	1.081	0.844
Biological Process	GO:0009653	4	anatomical structure morphogenesis	0.0186304	P54802	Alpha-N-acetylglucosaminidase OS=Homo sapiens OX=9606 GN=NAGLU PE=1 SV=2	1.666	Up	0.023356	NAGLU	82.265	4.6	3	3	3	1.759	1.056	1.412	0.852
Biological Process	GO:0009653	4	anatomical structure morphogenesis	0.0186304	P23229	Integrin alpha-6 OS=Homo sapiens OX=9606 GN=ITGA6 PE=1 SV=5	1.628	Up	8.6661e-07	ITGA6	126.6	7.2	7	11	7	1.477	0.907	0.812	0.671
Biological Process	GO:0009653	4	anatomical structure morphogenesis	0.0186304	P55290	Cadherin-13 OS=Homo sapiens OX=9606 GN=CDH13 PE=1 SV=1	1.716	Up	0.0097613	CDH13	78.286	2.7	2	2	2	1.428	0.832		0.653
Biological Process	GO:0009653	4	anatomical structure morphogenesis	0.0186304	P52926	High mobility group protein HMGI-C OS=Homo sapiens OX=9606 GN=HMGA2 PE=1 SV=1	2.279	Up	0.0176024	HMGA2	11.832	38.5	3	3	3	1.333	0.585	1.242	0.958
Biological Process	GO:0009653	4	anatomical structure morphogenesis	0.0186304	P01116	GTPase KRas OS=Homo sapiens OX=9606 GN=KRAS PE=1 SV=1	1.548	Up	0.0132248	KRAS	21.656	24.9	5	8	3	1.423	0.919	1.114	0.661
Biological Process	GO:0009653	4	anatomical structure morphogenesis	0.0186304	O75487	Glypican-4 OS=Homo sapiens OX=9606 GN=GPC4 PE=1 SV=4	1.561	Up	0.0041049	GPC4	62.411	2.9	2	2	2	1.377	0.882		0.656
Biological Process	GO:0009653	4	anatomical structure morphogenesis	0.0186304	P55283	Cadherin-4 OS=Homo sapiens OX=9606 GN=CDH4 PE=2 SV=2	2.596	Up	0.00021954	CDH4	100.28	2.7	3	3	3	1.69	0.651		0.629
Biological Process	GO:0009653	4	anatomical structure morphogenesis	0.0186304	P19971	Thymidine phosphorylase OS=Homo sapiens OX=9606 GN=TYMP PE=1 SV=2	2.254	Up	0.0102423	TYMP	49.955	4.1	2	3	2	1.012	0.449	3.454	1.431
Biological Process	GO:0009653	4	anatomical structure morphogenesis	0.0186304	P05556	Integrin beta-1 OS=Homo sapiens OX=9606 GN=ITGB1 PE=1 SV=2	1.548	Up	3.9039e-06	ITGB1	88.414	14	11	12	11	1.215	0.785	3.223	0.923
Biological Process	GO:0009653	4	anatomical structure morphogenesis	0.0186304	O14497	AT-rich interactive domain-containing protein 1A OS=Homo sapiens OX=9606 GN=ARID1A PE=1 SV=3	1.654	Up	0.021924	ARID1A	242.04	2.5	5	5	5	1.351	0.817		0.794
Biological Process	GO:0030902	9	hindbrain development	0.0729927	P05556	Integrin beta-1 OS=Homo sapiens OX=9606 GN=ITGB1 PE=1 SV=2	1.548	Up	3.9039e-06	ITGB1	88.414	14	11	12	11	1.215	0.785	3.223	0.923
Biological Process	GO:0030902	9	hindbrain development	0.0729927	P54802	Alpha-N-acetylglucosaminidase OS=Homo sapiens OX=9606 GN=NAGLU PE=1 SV=2	1.666	Up	0.023356	NAGLU	82.265	4.6	3	3	3	1.759	1.056	1.412	0.852
Biological Process	GO:0060562	7	epithelial tube morphogenesis	0.207702	P01116	GTPase KRas OS=Homo sapiens OX=9606 GN=KRAS PE=1 SV=1	1.548	Up	0.0132248	KRAS	21.656	24.9	5	8	3	1.423	0.919	1.114	0.661
Biological Process	GO:0060562	7	epithelial tube morphogenesis	0.207702	O14497	AT-rich interactive domain-containing protein 1A OS=Homo sapiens OX=9606 GN=ARID1A PE=1 SV=3	1.654	Up	0.021924	ARID1A	242.04	2.5	5	5	5	1.351	0.817		0.794
Biological Process	GO:0008283	3	cell proliferation	0.151385	Q9NTI5	Sister chromatid cohesion protein PDS5 homolog B OS=Homo sapiens OX=9606 GN=PDS5B PE=1 SV=1	1.579	Up	0.0048438	PDS5B	164.67	3.9	6	8	6	1.031	0.653	1.636	1.233
Biological Process	GO:0008283	3	cell proliferation	0.151385	P46013	Proliferation marker protein Ki-67 OS=Homo sapiens OX=9606 GN=MKI67 PE=1 SV=2	1.657	Up	3.2406e-07	MKI67	358.69	7.4	16	17	16	1.438	0.868	0.588	0.627
Biological Process	GO:0008283	3	cell proliferation	0.151385	P55290	Cadherin-13 OS=Homo sapiens OX=9606 GN=CDH13 PE=1 SV=1	1.716	Up	0.0097613	CDH13	78.286	2.7	2	2	2	1.428	0.832		0.653
Biological Process	GO:0008283	3	cell proliferation	0.151385	P52926	High mobility group protein HMGI-C OS=Homo sapiens OX=9606 GN=HMGA2 PE=1 SV=1	2.279	Up	0.0176024	HMGA2	11.832	38.5	3	3	3	1.333	0.585	1.242	0.958
Biological Process	GO:0008283	3	cell proliferation	0.151385	O75487	Glypican-4 OS=Homo sapiens OX=9606 GN=GPC4 PE=1 SV=4	1.561	Up	0.0041049	GPC4	62.411	2.9	2	2	2	1.377	0.882		0.656
Biological Process	GO:0043484	8	regulation of RNA splicing	0.243306	Q08170	Serine/arginine-rich splicing factor 4 OS=Homo sapiens OX=9606 GN=SRSF4 PE=1 SV=2	1.723	Up	0.0108623	SRSF4	56.678	12.3	7	10	3	1.621	0.941	0.686	0.586
Biological Process	GO:0043484	8	regulation of RNA splicing	0.243306	O00422	Histone deacetylase complex subunit SAP18 OS=Homo sapiens OX=9606 GN=SAP18 PE=1 SV=1	1.526	Up	0.0029439	SAP18	17.561	19	4	4	4	1.184	0.776		0.904
Biological Process	GO:0019217	7	regulation of fatty acid metabolic process	0.0326952	O94905	Erlin-2 OS=Homo sapiens OX=9606 GN=ERLIN2 PE=1 SV=1	1.506	Up	0.0181552	ERLIN2	37.839	10	4	4	2	1.003	0.666		1.189
Biological Process	GO:0019217	7	regulation of fatty acid metabolic process	0.0326952	P10515	Dihydrolipoyllysine-residue acetyltransferase component of pyruvate dehydrogenase complex, mitochondrial OS=Homo sapiens OX=9606 GN=DLAT PE=1 SV=3	1.658	Up	0.029203	DLAT	68.996	3.9	3	3	3	1.285	0.775	0.834	1.451
Biological Process	GO:2001251	8	negative regulation of chromosome organization	0.0405198	P07910	Heterogeneous nuclear ribonucleoproteins C1/C2 OS=Homo sapiens OX=9606 GN=HNRNPC PE=1 SV=4	1.542	Up	6.743e-08	HNRNPC	33.67	36.6	15	20	15	1.152	0.747	0.46	0.994
Biological Process	GO:2001251	8	negative regulation of chromosome organization	0.0405198	O75367	Core histone macro-H2A.1 OS=Homo sapiens OX=9606 GN=H2AFY PE=1 SV=4	1.608	Up	0.031718	H2AFY	39.617	16.7	5	5	5	1.092	0.679	1.219	1.492
Biological Process	GO:2001251	8	negative regulation of chromosome organization	0.0405198	P17096	High mobility group protein HMG-I/HMG-Y OS=Homo sapiens OX=9606 GN=HMGA1 PE=1 SV=3	2.056	Up	5.5084e-05	HMGA1	11.676	30.8	4	6	4	1.495	0.727	0.562	0.9
Biological Process	GO:0016584	9	nucleosome positioning	0.00502371	P10412	Histone H1.4 OS=Homo sapiens OX=9606 GN=H1-4 PE=1 SV=2	1.661	Up	0.0124005	H1-4	21.865	34.2	9	16	4	0.51	0.307		1.955
Biological Process	GO:0016584	9	nucleosome positioning	0.00502371	P49711	Transcriptional repressor CTCF OS=Homo sapiens OX=9606 GN=CTCF PE=1 SV=1	1.512	Up	1.50407e-05	CTCF	82.785	5.8	5	5	5	1.167	0.772		1.007
Biological Process	GO:0070838	8	divalent metal ion transport	0.207702	Q13433	Zinc transporter ZIP6 OS=Homo sapiens OX=9606 GN=SLC39A6 PE=1 SV=3	1.679	Up	0.006337	SLC39A6	85.046	2.9	2	2	2	1.33	0.792		0.778
Biological Process	GO:0070838	8	divalent metal ion transport	0.207702	Q9UJZ1	Stomatin-like protein 2, mitochondrial OS=Homo sapiens OX=9606 GN=STOML2 PE=1 SV=1	1.887	Up	0.027121	STOML2	38.534	15.2	4	4	4	1.236	0.655	0.788	1.237
Biological Process	GO:0008284	6	positive regulation of cell proliferation	0.0360479	P11047	Laminin subunit gamma-1 OS=Homo sapiens OX=9606 GN=LAMC1 PE=1 SV=3	2.097	Up	2.4187e-11	LAMC1	177.6	7.1	11	13	11	1.724	0.822	0.593	0.456
Biological Process	GO:0008284	6	positive regulation of cell proliferation	0.0360479	P05556	Integrin beta-1 OS=Homo sapiens OX=9606 GN=ITGB1 PE=1 SV=2	1.548	Up	3.9039e-06	ITGB1	88.414	14	11	12	11	1.215	0.785	3.223	0.923
Biological Process	GO:0008284	6	positive regulation of cell proliferation	0.0360479	P55290	Cadherin-13 OS=Homo sapiens OX=9606 GN=CDH13 PE=1 SV=1	1.716	Up	0.0097613	CDH13	78.286	2.7	2	2	2	1.428	0.832		0.653
Biological Process	GO:0008284	6	positive regulation of cell proliferation	0.0360479	P52926	High mobility group protein HMGI-C OS=Homo sapiens OX=9606 GN=HMGA2 PE=1 SV=1	2.279	Up	0.0176024	HMGA2	11.832	38.5	3	3	3	1.333	0.585	1.242	0.958
Biological Process	GO:0008284	6	positive regulation of cell proliferation	0.0360479	P01116	GTPase KRas OS=Homo sapiens OX=9606 GN=KRAS PE=1 SV=1	1.548	Up	0.0132248	KRAS	21.656	24.9	5	8	3	1.423	0.919	1.114	0.661
Biological Process	GO:0008284	6	positive regulation of cell proliferation	0.0360479	Q96EY1	DnaJ homolog subfamily A member 3, mitochondrial OS=Homo sapiens OX=9606 GN=DNAJA3 PE=1 SV=2	1.568	Up	0.0091226	DNAJA3	52.488	5.8	3	5	3	1.637	1.044	0.948	0.981
Biological Process	GO:0031100	7	animal organ regeneration	0.0871254	P46013	Proliferation marker protein Ki-67 OS=Homo sapiens OX=9606 GN=MKI67 PE=1 SV=2	1.657	Up	3.2406e-07	MKI67	358.69	7.4	16	17	16	1.438	0.868	0.588	0.627
Biological Process	GO:0031100	7	animal organ regeneration	0.0871254	P11717	Cation-independent mannose-6-phosphate receptor OS=Homo sapiens OX=9606 GN=IGF2R PE=1 SV=3	1.518	Up	0.0041417	IGF2R	274.37	3.9	9	9	9	1.342	0.884	1.347	1.158
Biological Process	GO:0001568	9	blood vessel development	0.0746951	P05556	Integrin beta-1 OS=Homo sapiens OX=9606 GN=ITGB1 PE=1 SV=2	1.548	Up	3.9039e-06	ITGB1	88.414	14	11	12	11	1.215	0.785	3.223	0.923
Biological Process	GO:0001568	9	blood vessel development	0.0746951	P55290	Cadherin-13 OS=Homo sapiens OX=9606 GN=CDH13 PE=1 SV=1	1.716	Up	0.0097613	CDH13	78.286	2.7	2	2	2	1.428	0.832		0.653
Biological Process	GO:0001568	9	blood vessel development	0.0746951	O14497	AT-rich interactive domain-containing protein 1A OS=Homo sapiens OX=9606 GN=ARID1A PE=1 SV=3	1.654	Up	0.021924	ARID1A	242.04	2.5	5	5	5	1.351	0.817		0.794
Biological Process	GO:0001568	9	blood vessel development	0.0746951	P19971	Thymidine phosphorylase OS=Homo sapiens OX=9606 GN=TYMP PE=1 SV=2	2.254	Up	0.0102423	TYMP	49.955	4.1	2	3	2	1.012	0.449	3.454	1.431
Biological Process	GO:0033627	4	cell adhesion mediated by integrin	0.00843626	P05556	Integrin beta-1 OS=Homo sapiens OX=9606 GN=ITGB1 PE=1 SV=2	1.548	Up	3.9039e-06	ITGB1	88.414	14	11	12	11	1.215	0.785	3.223	0.923
Biological Process	GO:0033627	4	cell adhesion mediated by integrin	0.00843626	P23229	Integrin alpha-6 OS=Homo sapiens OX=9606 GN=ITGA6 PE=1 SV=5	1.628	Up	8.6661e-07	ITGA6	126.6	7.2	7	11	7	1.477	0.907	0.812	0.671
Biological Process	GO:0017038	7	protein import	0.373735	Q9HAV7	GrpE protein homolog 1, mitochondrial OS=Homo sapiens OX=9606 GN=GRPEL1 PE=1 SV=2	1.652	Up	0.00029954	GRPEL1	24.279	32.3	7	9	7	1.475	0.893	0.613	0.799
Biological Process	GO:0017038	7	protein import	0.373735	Q3ZCQ8	Mitochondrial import inner membrane translocase subunit TIM50 OS=Homo sapiens OX=9606 GN=TIMM50 PE=1 SV=2	1.682	Up	0.00116203	TIMM50	39.646	11	3	5	3	1.473	0.876	0.67	0.606
Biological Process	GO:0048858	7	cell projection morphogenesis	0.185491	P05556	Integrin beta-1 OS=Homo sapiens OX=9606 GN=ITGB1 PE=1 SV=2	1.548	Up	3.9039e-06	ITGB1	88.414	14	11	12	11	1.215	0.785	3.223	0.923
Biological Process	GO:0048858	7	cell projection morphogenesis	0.185491	P01116	GTPase KRas OS=Homo sapiens OX=9606 GN=KRAS PE=1 SV=1	1.548	Up	0.0132248	KRAS	21.656	24.9	5	8	3	1.423	0.919	1.114	0.661
Biological Process	GO:0048858	7	cell projection morphogenesis	0.185491	P55283	Cadherin-4 OS=Homo sapiens OX=9606 GN=CDH4 PE=2 SV=2	2.596	Up	0.00021954	CDH4	100.28	2.7	3	3	3	1.69	0.651		0.629
Biological Process	GO:0007156	6	homophilic cell adhesion via plasma membrane adhesion molecules	0.000432055	P05556	Integrin beta-1 OS=Homo sapiens OX=9606 GN=ITGB1 PE=1 SV=2	1.548	Up	3.9039e-06	ITGB1	88.414	14	11	12	11	1.215	0.785	3.223	0.923
Biological Process	GO:0007156	6	homophilic cell adhesion via plasma membrane adhesion molecules	0.000432055	P55290	Cadherin-13 OS=Homo sapiens OX=9606 GN=CDH13 PE=1 SV=1	1.716	Up	0.0097613	CDH13	78.286	2.7	2	2	2	1.428	0.832		0.653
Biological Process	GO:0007156	6	homophilic cell adhesion via plasma membrane adhesion molecules	0.000432055	P55283	Cadherin-4 OS=Homo sapiens OX=9606 GN=CDH4 PE=2 SV=2	2.596	Up	0.00021954	CDH4	100.28	2.7	3	3	3	1.69	0.651		0.629
Biological Process	GO:0045944	12	positive regulation of transcription from RNA polymerase II promoter	0.00491877	O94905	Erlin-2 OS=Homo sapiens OX=9606 GN=ERLIN2 PE=1 SV=1	1.506	Up	0.0181552	ERLIN2	37.839	10	4	4	2	1.003	0.666		1.189
Biological Process	GO:0045944	12	positive regulation of transcription from RNA polymerase II promoter	0.00491877	O75475	PC4 and SFRS1-interacting protein OS=Homo sapiens OX=9606 GN=PSIP1 PE=1 SV=1	1.836	Up	2.8954e-10	PSIP1	60.103	23.4	13	18	12	1.469	0.8	0.948	0.963
Biological Process	GO:0045944	12	positive regulation of transcription from RNA polymerase II promoter	0.00491877	P23229	Integrin alpha-6 OS=Homo sapiens OX=9606 GN=ITGA6 PE=1 SV=5	1.628	Up	8.6661e-07	ITGA6	126.6	7.2	7	11	7	1.477	0.907	0.812	0.671
Biological Process	GO:0045944	12	positive regulation of transcription from RNA polymerase II promoter	0.00491877	P55290	Cadherin-13 OS=Homo sapiens OX=9606 GN=CDH13 PE=1 SV=1	1.716	Up	0.0097613	CDH13	78.286	2.7	2	2	2	1.428	0.832		0.653
Biological Process	GO:0045944	12	positive regulation of transcription from RNA polymerase II promoter	0.00491877	P52926	High mobility group protein HMGI-C OS=Homo sapiens OX=9606 GN=HMGA2 PE=1 SV=1	2.279	Up	0.0176024	HMGA2	11.832	38.5	3	3	3	1.333	0.585	1.242	0.958
Biological Process	GO:0045944	12	positive regulation of transcription from RNA polymerase II promoter	0.00491877	P49711	Transcriptional repressor CTCF OS=Homo sapiens OX=9606 GN=CTCF PE=1 SV=1	1.512	Up	1.50407e-05	CTCF	82.785	5.8	5	5	5	1.167	0.772		1.007
Biological Process	GO:0045944	12	positive regulation of transcription from RNA polymerase II promoter	0.00491877	P61964	WD repeat-containing protein 5 OS=Homo sapiens OX=9606 GN=WDR5 PE=1 SV=1	1.533	Up	0.0032	WDR5	36.588	10.5	3	6	3	1.058	0.69	2.061	1.222
Biological Process	GO:0045944	12	positive regulation of transcription from RNA polymerase II promoter	0.00491877	P17096	High mobility group protein HMG-I/HMG-Y OS=Homo sapiens OX=9606 GN=HMGA1 PE=1 SV=3	2.056	Up	5.5084e-05	HMGA1	11.676	30.8	4	6	4	1.495	0.727	0.562	0.9
Biological Process	GO:0045944	12	positive regulation of transcription from RNA polymerase II promoter	0.00491877	Q15651	High mobility group nucleosome-binding domain-containing protein 3 OS=Homo sapiens OX=9606 GN=HMGN3 PE=1 SV=2	1.697	Up	0.0025243	HMGN3	10.666	18.2	3	3	2	1.135	0.669		1.066
Biological Process	GO:0007044	6	cell-substrate junction assembly	0.0261721	P11047	Laminin subunit gamma-1 OS=Homo sapiens OX=9606 GN=LAMC1 PE=1 SV=3	2.097	Up	2.4187e-11	LAMC1	177.6	7.1	11	13	11	1.724	0.822	0.593	0.456
Biological Process	GO:0007044	6	cell-substrate junction assembly	0.0261721	P23229	Integrin alpha-6 OS=Homo sapiens OX=9606 GN=ITGA6 PE=1 SV=5	1.628	Up	8.6661e-07	ITGA6	126.6	7.2	7	11	7	1.477	0.907	0.812	0.671
Biological Process	GO:0055114	4	oxidation-reduction process	0.0757529	Q9Y375	Complex I intermediate-associated protein 30, mitochondrial OS=Homo sapiens OX=9606 GN=NDUFAF1 PE=1 SV=2	1.796	Up	0.0129443	NDUFAF1	37.763	8.3	3	3	3	1.248	0.695		0.833
Biological Process	GO:0055114	4	oxidation-reduction process	0.0757529	Q8N183	NADH dehydrogenase [ubiquinone] 1 alpha subcomplex assembly factor 2 OS=Homo sapiens OX=9606 GN=NDUFAF2 PE=1 SV=1	1.727	Up	0.025617	NDUFAF2	19.856	18.3	3	3	3	1.466	0.849	1.071	0.995
Biological Process	GO:0055114	4	oxidation-reduction process	0.0757529	Q08257	Quinone oxidoreductase OS=Homo sapiens OX=9606 GN=CRYZ PE=1 SV=1	1.718	Up	0.037359	CRYZ	35.206	7	2	3	2	1.328	0.773	3.515	1.085
Biological Process	GO:0055114	4	oxidation-reduction process	0.0757529	P13674	Prolyl 4-hydroxylase subunit alpha-1 OS=Homo sapiens OX=9606 GN=P4HA1 PE=1 SV=2	1.853	Up	3.9366e-05	P4HA1	61.049	14	7	7	7	1.612	0.87	1.017	0.844
Biological Process	GO:0055114	4	oxidation-reduction process	0.0757529	O95864	Acyl-CoA 6-desaturase OS=Homo sapiens OX=9606 GN=FADS2 PE=1 SV=1	1.864	Up	0.00111945	FADS2	52.259	3.8	2	2	2	1.659	0.89		0.391
Biological Process	GO:0055114	4	oxidation-reduction process	0.0757529	Q02809	Procollagen-lysine,2-oxoglutarate 5-dioxygenase 1 OS=Homo sapiens OX=9606 GN=PLOD1 PE=1 SV=2	1.544	Up	0.00161948	PLOD1	83.549	4.3	3	3	3	1.249	0.809		0.773
Biological Process	GO:0055114	4	oxidation-reduction process	0.0757529	P36957	Dihydrolipoyllysine-residue succinyltransferase component of 2-oxoglutarate dehydrogenase complex, mitochondrial OS=Homo sapiens OX=9606 GN=DLST PE=1 SV=4	1.516	Up	0.00052183	DLST	48.755	17.7	9	14	9	1.052	0.694	0.561	1.119
Biological Process	GO:0055114	4	oxidation-reduction process	0.0757529	P37268	Squalene synthase OS=Homo sapiens OX=9606 GN=FDFT1 PE=1 SV=1	1.75	Up	0.00065642	FDFT1	48.115	7.2	3	3	3	1.624	0.928		0.479
Biological Process	GO:0055114	4	oxidation-reduction process	0.0757529	P10515	Dihydrolipoyllysine-residue acetyltransferase component of pyruvate dehydrogenase complex, mitochondrial OS=Homo sapiens OX=9606 GN=DLAT PE=1 SV=3	1.658	Up	0.029203	DLAT	68.996	3.9	3	3	3	1.285	0.775	0.834	1.451
Biological Process	GO:0051321	5	meiotic cell cycle	0.2136	P46013	Proliferation marker protein Ki-67 OS=Homo sapiens OX=9606 GN=MKI67 PE=1 SV=2	1.657	Up	3.2406e-07	MKI67	358.69	7.4	16	17	16	1.438	0.868	0.588	0.627
Biological Process	GO:0051321	5	meiotic cell cycle	0.2136	Q14980	Nuclear mitotic apparatus protein 1 OS=Homo sapiens OX=9606 GN=NUMA1 PE=1 SV=2	1.556	Up	0.000118892	NUMA1	238.26	10.8	22	22	21	1.254	0.806	2.38	0.994
Biological Process	GO:0007229	7	integrin-mediated signaling pathway	0.0871254	P05556	Integrin beta-1 OS=Homo sapiens OX=9606 GN=ITGB1 PE=1 SV=2	1.548	Up	3.9039e-06	ITGB1	88.414	14	11	12	11	1.215	0.785	3.223	0.923
Biological Process	GO:0007229	7	integrin-mediated signaling pathway	0.0871254	P23229	Integrin alpha-6 OS=Homo sapiens OX=9606 GN=ITGA6 PE=1 SV=5	1.628	Up	8.6661e-07	ITGA6	126.6	7.2	7	11	7	1.477	0.907	0.812	0.671
Biological Process	GO:0006101	9	citrate metabolic process	0.0684654	P36957	Dihydrolipoyllysine-residue succinyltransferase component of 2-oxoglutarate dehydrogenase complex, mitochondrial OS=Homo sapiens OX=9606 GN=DLST PE=1 SV=4	1.516	Up	0.00052183	DLST	48.755	17.7	9	14	9	1.052	0.694	0.561	1.119
Biological Process	GO:0006101	9	citrate metabolic process	0.0684654	P10515	Dihydrolipoyllysine-residue acetyltransferase component of pyruvate dehydrogenase complex, mitochondrial OS=Homo sapiens OX=9606 GN=DLAT PE=1 SV=3	1.658	Up	0.029203	DLAT	68.996	3.9	3	3	3	1.285	0.775	0.834	1.451
Biological Process	GO:0007623	3	circadian rhythm	0.128183	P54802	Alpha-N-acetylglucosaminidase OS=Homo sapiens OX=9606 GN=NAGLU PE=1 SV=2	1.666	Up	0.023356	NAGLU	82.265	4.6	3	3	3	1.759	1.056	1.412	0.852
Biological Process	GO:0007623	3	circadian rhythm	0.128183	P11387	DNA topoisomerase 1 OS=Homo sapiens OX=9606 GN=TOP1 PE=1 SV=2	1.57	Up	0.00032012	TOP1	90.725	17.3	14	17	14	0.887	0.565	1.817	1.511
Biological Process	GO:0097031	5	mitochondrial respiratory chain complex I biogenesis	0.0920066	Q9Y375	Complex I intermediate-associated protein 30, mitochondrial OS=Homo sapiens OX=9606 GN=NDUFAF1 PE=1 SV=2	1.796	Up	0.0129443	NDUFAF1	37.763	8.3	3	3	3	1.248	0.695		0.833
Biological Process	GO:0097031	5	mitochondrial respiratory chain complex I biogenesis	0.0920066	Q8N183	NADH dehydrogenase [ubiquinone] 1 alpha subcomplex assembly factor 2 OS=Homo sapiens OX=9606 GN=NDUFAF2 PE=1 SV=1	1.727	Up	0.025617	NDUFAF2	19.856	18.3	3	3	3	1.466	0.849	1.071	0.995
Biological Process	GO:0016571	10	histone methylation	0.0871254	P10412	Histone H1.4 OS=Homo sapiens OX=9606 GN=H1-4 PE=1 SV=2	1.661	Up	0.0124005	H1-4	21.865	34.2	9	16	4	0.51	0.307		1.955
Biological Process	GO:0016571	10	histone methylation	0.0871254	P61964	WD repeat-containing protein 5 OS=Homo sapiens OX=9606 GN=WDR5 PE=1 SV=1	1.533	Up	0.0032	WDR5	36.588	10.5	3	6	3	1.058	0.69	2.061	1.222
Biological Process	GO:0048738	8	cardiac muscle tissue development	0.0871254	P05556	Integrin beta-1 OS=Homo sapiens OX=9606 GN=ITGB1 PE=1 SV=2	1.548	Up	3.9039e-06	ITGB1	88.414	14	11	12	11	1.215	0.785	3.223	0.923
Biological Process	GO:0048738	8	cardiac muscle tissue development	0.0871254	O14497	AT-rich interactive domain-containing protein 1A OS=Homo sapiens OX=9606 GN=ARID1A PE=1 SV=3	1.654	Up	0.021924	ARID1A	242.04	2.5	5	5	5	1.351	0.817		0.794
Biological Process	GO:0043065	8	positive regulation of apoptotic process	0.0271309	P05556	Integrin beta-1 OS=Homo sapiens OX=9606 GN=ITGB1 PE=1 SV=2	1.548	Up	3.9039e-06	ITGB1	88.414	14	11	12	11	1.215	0.785	3.223	0.923
Biological Process	GO:0043065	8	positive regulation of apoptotic process	0.0271309	P23229	Integrin alpha-6 OS=Homo sapiens OX=9606 GN=ITGA6 PE=1 SV=5	1.628	Up	8.6661e-07	ITGA6	126.6	7.2	7	11	7	1.477	0.907	0.812	0.671
Biological Process	GO:0043065	8	positive regulation of apoptotic process	0.0271309	P52926	High mobility group protein HMGI-C OS=Homo sapiens OX=9606 GN=HMGA2 PE=1 SV=1	2.279	Up	0.0176024	HMGA2	11.832	38.5	3	3	3	1.333	0.585	1.242	0.958
Biological Process	GO:0043065	8	positive regulation of apoptotic process	0.0271309	P11717	Cation-independent mannose-6-phosphate receptor OS=Homo sapiens OX=9606 GN=IGF2R PE=1 SV=3	1.518	Up	0.0041417	IGF2R	274.37	3.9	9	9	9	1.342	0.884	1.347	1.158
Biological Process	GO:0043065	8	positive regulation of apoptotic process	0.0271309	Q96EY1	DnaJ homolog subfamily A member 3, mitochondrial OS=Homo sapiens OX=9606 GN=DNAJA3 PE=1 SV=2	1.568	Up	0.0091226	DNAJA3	52.488	5.8	3	5	3	1.637	1.044	0.948	0.981
Biological Process	GO:0043065	8	positive regulation of apoptotic process	0.0271309	O00422	Histone deacetylase complex subunit SAP18 OS=Homo sapiens OX=9606 GN=SAP18 PE=1 SV=1	1.526	Up	0.0029439	SAP18	17.561	19	4	4	4	1.184	0.776		0.904
Biological Process	GO:0043066	8	negative regulation of apoptotic process	0.113088	O60313	Dynamin-like 120 kDa protein, mitochondrial OS=Homo sapiens OX=9606 GN=OPA1 PE=1 SV=3	1.562	Up	2.5196e-07	OPA1	111.63	12.2	11	13	11	1.248	0.799	1.081	0.844
Biological Process	GO:0043066	8	negative regulation of apoptotic process	0.113088	P05556	Integrin beta-1 OS=Homo sapiens OX=9606 GN=ITGB1 PE=1 SV=2	1.548	Up	3.9039e-06	ITGB1	88.414	14	11	12	11	1.215	0.785	3.223	0.923
Biological Process	GO:0043066	8	negative regulation of apoptotic process	0.113088	P23229	Integrin alpha-6 OS=Homo sapiens OX=9606 GN=ITGA6 PE=1 SV=5	1.628	Up	8.6661e-07	ITGA6	126.6	7.2	7	11	7	1.477	0.907	0.812	0.671
Biological Process	GO:0043066	8	negative regulation of apoptotic process	0.113088	P52926	High mobility group protein HMGI-C OS=Homo sapiens OX=9606 GN=HMGA2 PE=1 SV=1	2.279	Up	0.0176024	HMGA2	11.832	38.5	3	3	3	1.333	0.585	1.242	0.958
Biological Process	GO:0043066	8	negative regulation of apoptotic process	0.113088	P01116	GTPase KRas OS=Homo sapiens OX=9606 GN=KRAS PE=1 SV=1	1.548	Up	0.0132248	KRAS	21.656	24.9	5	8	3	1.423	0.919	1.114	0.661
Biological Process	GO:0043066	8	negative regulation of apoptotic process	0.113088	Q96EY1	DnaJ homolog subfamily A member 3, mitochondrial OS=Homo sapiens OX=9606 GN=DNAJA3 PE=1 SV=2	1.568	Up	0.0091226	DNAJA3	52.488	5.8	3	5	3	1.637	1.044	0.948	0.981
Biological Process	GO:0042490	10	mechanoreceptor differentiation	0.0149966	P54802	Alpha-N-acetylglucosaminidase OS=Homo sapiens OX=9606 GN=NAGLU PE=1 SV=2	1.666	Up	0.023356	NAGLU	82.265	4.6	3	3	3	1.759	1.056	1.412	0.852
Biological Process	GO:0042490	10	mechanoreceptor differentiation	0.0149966	Q9Y6M7	Sodium bicarbonate cotransporter 3 OS=Homo sapiens OX=9606 GN=SLC4A7 PE=1 SV=2	1.623	Up	0.0120606	SLC4A7	136.04	4.4	5	6	5	1.464	0.902	1.665	0.752
Biological Process	GO:0006637	6	acyl-CoA metabolic process	0.139063	P36957	Dihydrolipoyllysine-residue succinyltransferase component of 2-oxoglutarate dehydrogenase complex, mitochondrial OS=Homo sapiens OX=9606 GN=DLST PE=1 SV=4	1.516	Up	0.00052183	DLST	48.755	17.7	9	14	9	1.052	0.694	0.561	1.119
Biological Process	GO:0006637	6	acyl-CoA metabolic process	0.139063	P10515	Dihydrolipoyllysine-residue acetyltransferase component of pyruvate dehydrogenase complex, mitochondrial OS=Homo sapiens OX=9606 GN=DLAT PE=1 SV=3	1.658	Up	0.029203	DLAT	68.996	3.9	3	3	3	1.285	0.775	0.834	1.451
Biological Process	GO:0043933	4	macromolecular complex subunit organization	0.0411158	P11047	Laminin subunit gamma-1 OS=Homo sapiens OX=9606 GN=LAMC1 PE=1 SV=3	2.097	Up	2.4187e-11	LAMC1	177.6	7.1	11	13	11	1.724	0.822	0.593	0.456
Biological Process	GO:0043933	4	macromolecular complex subunit organization	0.0411158	O75367	Core histone macro-H2A.1 OS=Homo sapiens OX=9606 GN=H2AFY PE=1 SV=4	1.608	Up	0.031718	H2AFY	39.617	16.7	5	5	5	1.092	0.679	1.219	1.492
Biological Process	GO:0043933	4	macromolecular complex subunit organization	0.0411158	O60313	Dynamin-like 120 kDa protein, mitochondrial OS=Homo sapiens OX=9606 GN=OPA1 PE=1 SV=3	1.562	Up	2.5196e-07	OPA1	111.63	12.2	11	13	11	1.248	0.799	1.081	0.844
Biological Process	GO:0043933	4	macromolecular complex subunit organization	0.0411158	O75475	PC4 and SFRS1-interacting protein OS=Homo sapiens OX=9606 GN=PSIP1 PE=1 SV=1	1.836	Up	2.8954e-10	PSIP1	60.103	23.4	13	18	12	1.469	0.8	0.948	0.963
Biological Process	GO:0043933	4	macromolecular complex subunit organization	0.0411158	Q9Y375	Complex I intermediate-associated protein 30, mitochondrial OS=Homo sapiens OX=9606 GN=NDUFAF1 PE=1 SV=2	1.796	Up	0.0129443	NDUFAF1	37.763	8.3	3	3	3	1.248	0.695		0.833
Biological Process	GO:0043933	4	macromolecular complex subunit organization	0.0411158	P10412	Histone H1.4 OS=Homo sapiens OX=9606 GN=H1-4 PE=1 SV=2	1.661	Up	0.0124005	H1-4	21.865	34.2	9	16	4	0.51	0.307		1.955
Biological Process	GO:0043933	4	macromolecular complex subunit organization	0.0411158	P49711	Transcriptional repressor CTCF OS=Homo sapiens OX=9606 GN=CTCF PE=1 SV=1	1.512	Up	1.50407e-05	CTCF	82.785	5.8	5	5	5	1.167	0.772		1.007
Biological Process	GO:0043933	4	macromolecular complex subunit organization	0.0411158	Q8N183	NADH dehydrogenase [ubiquinone] 1 alpha subcomplex assembly factor 2 OS=Homo sapiens OX=9606 GN=NDUFAF2 PE=1 SV=1	1.727	Up	0.025617	NDUFAF2	19.856	18.3	3	3	3	1.466	0.849	1.071	0.995
Biological Process	GO:0043933	4	macromolecular complex subunit organization	0.0411158	Q08257	Quinone oxidoreductase OS=Homo sapiens OX=9606 GN=CRYZ PE=1 SV=1	1.718	Up	0.037359	CRYZ	35.206	7	2	3	2	1.328	0.773	3.515	1.085
Biological Process	GO:0043933	4	macromolecular complex subunit organization	0.0411158	P13674	Prolyl 4-hydroxylase subunit alpha-1 OS=Homo sapiens OX=9606 GN=P4HA1 PE=1 SV=2	1.853	Up	3.9366e-05	P4HA1	61.049	14	7	7	7	1.612	0.87	1.017	0.844
Biological Process	GO:0043933	4	macromolecular complex subunit organization	0.0411158	Q9UJZ1	Stomatin-like protein 2, mitochondrial OS=Homo sapiens OX=9606 GN=STOML2 PE=1 SV=1	1.887	Up	0.027121	STOML2	38.534	15.2	4	4	4	1.236	0.655	0.788	1.237
Biological Process	GO:0043933	4	macromolecular complex subunit organization	0.0411158	P49257	Protein ERGIC-53 OS=Homo sapiens OX=9606 GN=LMAN1 PE=1 SV=2	1.513	Up	0.0156435	LMAN1	57.548	12.4	6	7	6	1.292	0.854	0.594	0.879
Biological Process	GO:0043933	4	macromolecular complex subunit organization	0.0411158	P17096	High mobility group protein HMG-I/HMG-Y OS=Homo sapiens OX=9606 GN=HMGA1 PE=1 SV=3	2.056	Up	5.5084e-05	HMGA1	11.676	30.8	4	6	4	1.495	0.727	0.562	0.9
Biological Process	GO:0043933	4	macromolecular complex subunit organization	0.0411158	O14497	AT-rich interactive domain-containing protein 1A OS=Homo sapiens OX=9606 GN=ARID1A PE=1 SV=3	1.654	Up	0.021924	ARID1A	242.04	2.5	5	5	5	1.351	0.817		0.794
Biological Process	GO:0043933	4	macromolecular complex subunit organization	0.0411158	Q99720	Sigma non-opioid intracellular receptor 1 OS=Homo sapiens OX=9606 GN=SIGMAR1 PE=1 SV=1	1.725	Up	0.0047982	SIGMAR1	25.127	6.7	2	3	2	1.211	0.702		0.966
Biological Process	GO:0043933	4	macromolecular complex subunit organization	0.0411158	P46199	Translation initiation factor IF-2, mitochondrial OS=Homo sapiens OX=9606 GN=MTIF2 PE=1 SV=2	1.87	Up	0.021004	MTIF2	81.316	2.8	2	2	2	1.152	0.616		1.097
Biological Process	GO:0018193	8	peptidyl-amino acid modification	0.0420872	Q8TEM1	Nuclear pore membrane glycoprotein 210 OS=Homo sapiens OX=9606 GN=NUP210 PE=1 SV=3	1.507	Up	0.0024785	NUP210	205.11	3.2	6	7	6	1.156	0.767	1.388	0.956
Biological Process	GO:0018193	8	peptidyl-amino acid modification	0.0420872	O94905	Erlin-2 OS=Homo sapiens OX=9606 GN=ERLIN2 PE=1 SV=1	1.506	Up	0.0181552	ERLIN2	37.839	10	4	4	2	1.003	0.666		1.189
Biological Process	GO:0018193	8	peptidyl-amino acid modification	0.0420872	P10412	Histone H1.4 OS=Homo sapiens OX=9606 GN=H1-4 PE=1 SV=2	1.661	Up	0.0124005	H1-4	21.865	34.2	9	16	4	0.51	0.307		1.955
Biological Process	GO:0018193	8	peptidyl-amino acid modification	0.0420872	P52926	High mobility group protein HMGI-C OS=Homo sapiens OX=9606 GN=HMGA2 PE=1 SV=1	2.279	Up	0.0176024	HMGA2	11.832	38.5	3	3	3	1.333	0.585	1.242	0.958
Biological Process	GO:0018193	8	peptidyl-amino acid modification	0.0420872	P61964	WD repeat-containing protein 5 OS=Homo sapiens OX=9606 GN=WDR5 PE=1 SV=1	1.533	Up	0.0032	WDR5	36.588	10.5	3	6	3	1.058	0.69	2.061	1.222
Biological Process	GO:0018193	8	peptidyl-amino acid modification	0.0420872	P13674	Prolyl 4-hydroxylase subunit alpha-1 OS=Homo sapiens OX=9606 GN=P4HA1 PE=1 SV=2	1.853	Up	3.9366e-05	P4HA1	61.049	14	7	7	7	1.612	0.87	1.017	0.844
Biological Process	GO:0018193	8	peptidyl-amino acid modification	0.0420872	P49257	Protein ERGIC-53 OS=Homo sapiens OX=9606 GN=LMAN1 PE=1 SV=2	1.513	Up	0.0156435	LMAN1	57.548	12.4	6	7	6	1.292	0.854	0.594	0.879
Biological Process	GO:0018193	8	peptidyl-amino acid modification	0.0420872	P11387	DNA topoisomerase 1 OS=Homo sapiens OX=9606 GN=TOP1 PE=1 SV=2	1.57	Up	0.00032012	TOP1	90.725	17.3	14	17	14	0.887	0.565	1.817	1.511
Biological Process	GO:1901659	6	glycosyl compound biosynthetic process	0.249277	Q9UJZ1	Stomatin-like protein 2, mitochondrial OS=Homo sapiens OX=9606 GN=STOML2 PE=1 SV=1	1.887	Up	0.027121	STOML2	38.534	15.2	4	4	4	1.236	0.655	0.788	1.237
Biological Process	GO:1901659	6	glycosyl compound biosynthetic process	0.249277	P19971	Thymidine phosphorylase OS=Homo sapiens OX=9606 GN=TYMP PE=1 SV=2	2.254	Up	0.0102423	TYMP	49.955	4.1	2	3	2	1.012	0.449	3.454	1.431
Biological Process	GO:0098742	5	cell-cell adhesion via plasma-membrane adhesion molecules	0.00188269	P05556	Integrin beta-1 OS=Homo sapiens OX=9606 GN=ITGB1 PE=1 SV=2	1.548	Up	3.9039e-06	ITGB1	88.414	14	11	12	11	1.215	0.785	3.223	0.923
Biological Process	GO:0098742	5	cell-cell adhesion via plasma-membrane adhesion molecules	0.00188269	P55290	Cadherin-13 OS=Homo sapiens OX=9606 GN=CDH13 PE=1 SV=1	1.716	Up	0.0097613	CDH13	78.286	2.7	2	2	2	1.428	0.832		0.653
Biological Process	GO:0098742	5	cell-cell adhesion via plasma-membrane adhesion molecules	0.00188269	P55283	Cadherin-4 OS=Homo sapiens OX=9606 GN=CDH4 PE=2 SV=2	2.596	Up	0.00021954	CDH4	100.28	2.7	3	3	3	1.69	0.651		0.629
Biological Process	GO:0031327	7	negative regulation of cellular biosynthetic process	0.0156186	P07910	Heterogeneous nuclear ribonucleoproteins C1/C2 OS=Homo sapiens OX=9606 GN=HNRNPC PE=1 SV=4	1.542	Up	6.743e-08	HNRNPC	33.67	36.6	15	20	15	1.152	0.747	0.46	0.994
Biological Process	GO:0031327	7	negative regulation of cellular biosynthetic process	0.0156186	O94905	Erlin-2 OS=Homo sapiens OX=9606 GN=ERLIN2 PE=1 SV=1	1.506	Up	0.0181552	ERLIN2	37.839	10	4	4	2	1.003	0.666		1.189
Biological Process	GO:0031327	7	negative regulation of cellular biosynthetic process	0.0156186	O75367	Core histone macro-H2A.1 OS=Homo sapiens OX=9606 GN=H2AFY PE=1 SV=4	1.608	Up	0.031718	H2AFY	39.617	16.7	5	5	5	1.092	0.679	1.219	1.492
Biological Process	GO:0031327	7	negative regulation of cellular biosynthetic process	0.0156186	P10412	Histone H1.4 OS=Homo sapiens OX=9606 GN=H1-4 PE=1 SV=2	1.661	Up	0.0124005	H1-4	21.865	34.2	9	16	4	0.51	0.307		1.955
Biological Process	GO:0031327	7	negative regulation of cellular biosynthetic process	0.0156186	P52926	High mobility group protein HMGI-C OS=Homo sapiens OX=9606 GN=HMGA2 PE=1 SV=1	2.279	Up	0.0176024	HMGA2	11.832	38.5	3	3	3	1.333	0.585	1.242	0.958
Biological Process	GO:0031327	7	negative regulation of cellular biosynthetic process	0.0156186	P49711	Transcriptional repressor CTCF OS=Homo sapiens OX=9606 GN=CTCF PE=1 SV=1	1.512	Up	1.50407e-05	CTCF	82.785	5.8	5	5	5	1.167	0.772		1.007
Biological Process	GO:0031327	7	negative regulation of cellular biosynthetic process	0.0156186	Q96EY1	DnaJ homolog subfamily A member 3, mitochondrial OS=Homo sapiens OX=9606 GN=DNAJA3 PE=1 SV=2	1.568	Up	0.0091226	DNAJA3	52.488	5.8	3	5	3	1.637	1.044	0.948	0.981
Biological Process	GO:0031327	7	negative regulation of cellular biosynthetic process	0.0156186	Q8WXF1	Paraspeckle component 1 OS=Homo sapiens OX=9606 GN=PSPC1 PE=1 SV=1	1.52	Up	0.0143036	PSPC1	58.743	15.9	8	8	6	1.306	0.859	1.227	1.111
Biological Process	GO:0031327	7	negative regulation of cellular biosynthetic process	0.0156186	P17096	High mobility group protein HMG-I/HMG-Y OS=Homo sapiens OX=9606 GN=HMGA1 PE=1 SV=3	2.056	Up	5.5084e-05	HMGA1	11.676	30.8	4	6	4	1.495	0.727	0.562	0.9
Biological Process	GO:0031327	7	negative regulation of cellular biosynthetic process	0.0156186	O14497	AT-rich interactive domain-containing protein 1A OS=Homo sapiens OX=9606 GN=ARID1A PE=1 SV=3	1.654	Up	0.021924	ARID1A	242.04	2.5	5	5	5	1.351	0.817		0.794
Biological Process	GO:0031327	7	negative regulation of cellular biosynthetic process	0.0156186	O00422	Histone deacetylase complex subunit SAP18 OS=Homo sapiens OX=9606 GN=SAP18 PE=1 SV=1	1.526	Up	0.0029439	SAP18	17.561	19	4	4	4	1.184	0.776		0.904
Biological Process	GO:0031099	4	regeneration	0.150139	P46013	Proliferation marker protein Ki-67 OS=Homo sapiens OX=9606 GN=MKI67 PE=1 SV=2	1.657	Up	3.2406e-07	MKI67	358.69	7.4	16	17	16	1.438	0.868	0.588	0.627
Biological Process	GO:0031099	4	regeneration	0.150139	P11717	Cation-independent mannose-6-phosphate receptor OS=Homo sapiens OX=9606 GN=IGF2R PE=1 SV=3	1.518	Up	0.0041417	IGF2R	274.37	3.9	9	9	9	1.342	0.884	1.347	1.158
Biological Process	GO:0051169	6	nuclear transport	0.259538	Q8TEM1	Nuclear pore membrane glycoprotein 210 OS=Homo sapiens OX=9606 GN=NUP210 PE=1 SV=3	1.507	Up	0.0024785	NUP210	205.11	3.2	6	7	6	1.156	0.767	1.388	0.956
Biological Process	GO:0051169	6	nuclear transport	0.259538	O75475	PC4 and SFRS1-interacting protein OS=Homo sapiens OX=9606 GN=PSIP1 PE=1 SV=1	1.836	Up	2.8954e-10	PSIP1	60.103	23.4	13	18	12	1.469	0.8	0.948	0.963
Biological Process	GO:0051169	6	nuclear transport	0.259538	Q08170	Serine/arginine-rich splicing factor 4 OS=Homo sapiens OX=9606 GN=SRSF4 PE=1 SV=2	1.723	Up	0.0108623	SRSF4	56.678	12.3	7	10	3	1.621	0.941	0.686	0.586
Biological Process	GO:0051169	6	nuclear transport	0.259538	P17096	High mobility group protein HMG-I/HMG-Y OS=Homo sapiens OX=9606 GN=HMGA1 PE=1 SV=3	2.056	Up	5.5084e-05	HMGA1	11.676	30.8	4	6	4	1.495	0.727	0.562	0.9
Biological Process	GO:0007610	2	behavior	0.157788	P05556	Integrin beta-1 OS=Homo sapiens OX=9606 GN=ITGB1 PE=1 SV=2	1.548	Up	3.9039e-06	ITGB1	88.414	14	11	12	11	1.215	0.785	3.223	0.923
Biological Process	GO:0007610	2	behavior	0.157788	P54802	Alpha-N-acetylglucosaminidase OS=Homo sapiens OX=9606 GN=NAGLU PE=1 SV=2	1.666	Up	0.023356	NAGLU	82.265	4.6	3	3	3	1.759	1.056	1.412	0.852
Biological Process	GO:0007610	2	behavior	0.157788	P01116	GTPase KRas OS=Homo sapiens OX=9606 GN=KRAS PE=1 SV=1	1.548	Up	0.0132248	KRAS	21.656	24.9	5	8	3	1.423	0.919	1.114	0.661
Biological Process	GO:0050678	6	regulation of epithelial cell proliferation	0.219516	P11047	Laminin subunit gamma-1 OS=Homo sapiens OX=9606 GN=LAMC1 PE=1 SV=3	2.097	Up	2.4187e-11	LAMC1	177.6	7.1	11	13	11	1.724	0.822	0.593	0.456
Biological Process	GO:0050678	6	regulation of epithelial cell proliferation	0.219516	P55290	Cadherin-13 OS=Homo sapiens OX=9606 GN=CDH13 PE=1 SV=1	1.716	Up	0.0097613	CDH13	78.286	2.7	2	2	2	1.428	0.832		0.653
Biological Process	GO:0009408	5	response to heat	0.0164036	O75475	PC4 and SFRS1-interacting protein OS=Homo sapiens OX=9606 GN=PSIP1 PE=1 SV=1	1.836	Up	2.8954e-10	PSIP1	60.103	23.4	13	18	12	1.469	0.8	0.948	0.963
Biological Process	GO:0009408	5	response to heat	0.0164036	P46013	Proliferation marker protein Ki-67 OS=Homo sapiens OX=9606 GN=MKI67 PE=1 SV=2	1.657	Up	3.2406e-07	MKI67	358.69	7.4	16	17	16	1.438	0.868	0.588	0.627
Biological Process	GO:0009408	5	response to heat	0.0164036	Q96EY1	DnaJ homolog subfamily A member 3, mitochondrial OS=Homo sapiens OX=9606 GN=DNAJA3 PE=1 SV=2	1.568	Up	0.0091226	DNAJA3	52.488	5.8	3	5	3	1.637	1.044	0.948	0.981
Biological Process	GO:0010558	7	negative regulation of macromolecule biosynthetic process	0.0340068	P07910	Heterogeneous nuclear ribonucleoproteins C1/C2 OS=Homo sapiens OX=9606 GN=HNRNPC PE=1 SV=4	1.542	Up	6.743e-08	HNRNPC	33.67	36.6	15	20	15	1.152	0.747	0.46	0.994
Biological Process	GO:0010558	7	negative regulation of macromolecule biosynthetic process	0.0340068	O75367	Core histone macro-H2A.1 OS=Homo sapiens OX=9606 GN=H2AFY PE=1 SV=4	1.608	Up	0.031718	H2AFY	39.617	16.7	5	5	5	1.092	0.679	1.219	1.492
Biological Process	GO:0010558	7	negative regulation of macromolecule biosynthetic process	0.0340068	P10412	Histone H1.4 OS=Homo sapiens OX=9606 GN=H1-4 PE=1 SV=2	1.661	Up	0.0124005	H1-4	21.865	34.2	9	16	4	0.51	0.307		1.955
Biological Process	GO:0010558	7	negative regulation of macromolecule biosynthetic process	0.0340068	P52926	High mobility group protein HMGI-C OS=Homo sapiens OX=9606 GN=HMGA2 PE=1 SV=1	2.279	Up	0.0176024	HMGA2	11.832	38.5	3	3	3	1.333	0.585	1.242	0.958
Biological Process	GO:0010558	7	negative regulation of macromolecule biosynthetic process	0.0340068	P49711	Transcriptional repressor CTCF OS=Homo sapiens OX=9606 GN=CTCF PE=1 SV=1	1.512	Up	1.50407e-05	CTCF	82.785	5.8	5	5	5	1.167	0.772		1.007
Biological Process	GO:0010558	7	negative regulation of macromolecule biosynthetic process	0.0340068	Q96EY1	DnaJ homolog subfamily A member 3, mitochondrial OS=Homo sapiens OX=9606 GN=DNAJA3 PE=1 SV=2	1.568	Up	0.0091226	DNAJA3	52.488	5.8	3	5	3	1.637	1.044	0.948	0.981
Biological Process	GO:0010558	7	negative regulation of macromolecule biosynthetic process	0.0340068	Q8WXF1	Paraspeckle component 1 OS=Homo sapiens OX=9606 GN=PSPC1 PE=1 SV=1	1.52	Up	0.0143036	PSPC1	58.743	15.9	8	8	6	1.306	0.859	1.227	1.111
Biological Process	GO:0010558	7	negative regulation of macromolecule biosynthetic process	0.0340068	P17096	High mobility group protein HMG-I/HMG-Y OS=Homo sapiens OX=9606 GN=HMGA1 PE=1 SV=3	2.056	Up	5.5084e-05	HMGA1	11.676	30.8	4	6	4	1.495	0.727	0.562	0.9
Biological Process	GO:0010558	7	negative regulation of macromolecule biosynthetic process	0.0340068	O14497	AT-rich interactive domain-containing protein 1A OS=Homo sapiens OX=9606 GN=ARID1A PE=1 SV=3	1.654	Up	0.021924	ARID1A	242.04	2.5	5	5	5	1.351	0.817		0.794
Biological Process	GO:0010558	7	negative regulation of macromolecule biosynthetic process	0.0340068	O00422	Histone deacetylase complex subunit SAP18 OS=Homo sapiens OX=9606 GN=SAP18 PE=1 SV=1	1.526	Up	0.0029439	SAP18	17.561	19	4	4	4	1.184	0.776		0.904
Biological Process	GO:0031498	8	chromatin disassembly	0.0149966	P17096	High mobility group protein HMG-I/HMG-Y OS=Homo sapiens OX=9606 GN=HMGA1 PE=1 SV=3	2.056	Up	5.5084e-05	HMGA1	11.676	30.8	4	6	4	1.495	0.727	0.562	0.9
Biological Process	GO:0031498	8	chromatin disassembly	0.0149966	O14497	AT-rich interactive domain-containing protein 1A OS=Homo sapiens OX=9606 GN=ARID1A PE=1 SV=3	1.654	Up	0.021924	ARID1A	242.04	2.5	5	5	5	1.351	0.817		0.794
Biological Process	GO:0007088	8	regulation of mitotic nuclear division	0.2136	O75367	Core histone macro-H2A.1 OS=Homo sapiens OX=9606 GN=H2AFY PE=1 SV=4	1.608	Up	0.031718	H2AFY	39.617	16.7	5	5	5	1.092	0.679	1.219	1.492
Biological Process	GO:0007088	8	regulation of mitotic nuclear division	0.2136	P46013	Proliferation marker protein Ki-67 OS=Homo sapiens OX=9606 GN=MKI67 PE=1 SV=2	1.657	Up	3.2406e-07	MKI67	358.69	7.4	16	17	16	1.438	0.868	0.588	0.627
Biological Process	GO:0000122	12	negative regulation of transcription from RNA polymerase II promoter	0.0360479	O75367	Core histone macro-H2A.1 OS=Homo sapiens OX=9606 GN=H2AFY PE=1 SV=4	1.608	Up	0.031718	H2AFY	39.617	16.7	5	5	5	1.092	0.679	1.219	1.492
Biological Process	GO:0000122	12	negative regulation of transcription from RNA polymerase II promoter	0.0360479	P10412	Histone H1.4 OS=Homo sapiens OX=9606 GN=H1-4 PE=1 SV=2	1.661	Up	0.0124005	H1-4	21.865	34.2	9	16	4	0.51	0.307		1.955
Biological Process	GO:0000122	12	negative regulation of transcription from RNA polymerase II promoter	0.0360479	P52926	High mobility group protein HMGI-C OS=Homo sapiens OX=9606 GN=HMGA2 PE=1 SV=1	2.279	Up	0.0176024	HMGA2	11.832	38.5	3	3	3	1.333	0.585	1.242	0.958
Biological Process	GO:0000122	12	negative regulation of transcription from RNA polymerase II promoter	0.0360479	P49711	Transcriptional repressor CTCF OS=Homo sapiens OX=9606 GN=CTCF PE=1 SV=1	1.512	Up	1.50407e-05	CTCF	82.785	5.8	5	5	5	1.167	0.772		1.007
Biological Process	GO:0000122	12	negative regulation of transcription from RNA polymerase II promoter	0.0360479	O14497	AT-rich interactive domain-containing protein 1A OS=Homo sapiens OX=9606 GN=ARID1A PE=1 SV=3	1.654	Up	0.021924	ARID1A	242.04	2.5	5	5	5	1.351	0.817		0.794
Biological Process	GO:0000122	12	negative regulation of transcription from RNA polymerase II promoter	0.0360479	Q96EY1	DnaJ homolog subfamily A member 3, mitochondrial OS=Homo sapiens OX=9606 GN=DNAJA3 PE=1 SV=2	1.568	Up	0.0091226	DNAJA3	52.488	5.8	3	5	3	1.637	1.044	0.948	0.981
Biological Process	GO:0090398	6	cellular senescence	0.000774188	O60313	Dynamin-like 120 kDa protein, mitochondrial OS=Homo sapiens OX=9606 GN=OPA1 PE=1 SV=3	1.562	Up	2.5196e-07	OPA1	111.63	12.2	11	13	11	1.248	0.799	1.081	0.844
Biological Process	GO:0090398	6	cellular senescence	0.000774188	P52926	High mobility group protein HMGI-C OS=Homo sapiens OX=9606 GN=HMGA2 PE=1 SV=1	2.279	Up	0.0176024	HMGA2	11.832	38.5	3	3	3	1.333	0.585	1.242	0.958
Biological Process	GO:0090398	6	cellular senescence	0.000774188	P17096	High mobility group protein HMG-I/HMG-Y OS=Homo sapiens OX=9606 GN=HMGA1 PE=1 SV=3	2.056	Up	5.5084e-05	HMGA1	11.676	30.8	4	6	4	1.495	0.727	0.562	0.9
Biological Process	GO:0065004	7	protein-DNA complex assembly	0.291141	O75367	Core histone macro-H2A.1 OS=Homo sapiens OX=9606 GN=H2AFY PE=1 SV=4	1.608	Up	0.031718	H2AFY	39.617	16.7	5	5	5	1.092	0.679	1.219	1.492
Biological Process	GO:0065004	7	protein-DNA complex assembly	0.291141	P10412	Histone H1.4 OS=Homo sapiens OX=9606 GN=H1-4 PE=1 SV=2	1.661	Up	0.0124005	H1-4	21.865	34.2	9	16	4	0.51	0.307		1.955
Biological Process	GO:0050900	7	leukocyte migration	0.0156984	P05556	Integrin beta-1 OS=Homo sapiens OX=9606 GN=ITGB1 PE=1 SV=2	1.548	Up	3.9039e-06	ITGB1	88.414	14	11	12	11	1.215	0.785	3.223	0.923
Biological Process	GO:0050900	7	leukocyte migration	0.0156984	P23229	Integrin alpha-6 OS=Homo sapiens OX=9606 GN=ITGA6 PE=1 SV=5	1.628	Up	8.6661e-07	ITGA6	126.6	7.2	7	11	7	1.477	0.907	0.812	0.671
Biological Process	GO:0050900	7	leukocyte migration	0.0156984	P01116	GTPase KRas OS=Homo sapiens OX=9606 GN=KRAS PE=1 SV=1	1.548	Up	0.0132248	KRAS	21.656	24.9	5	8	3	1.423	0.919	1.114	0.661
Biological Process	GO:0050900	7	leukocyte migration	0.0156984	P03956	Interstitial collagenase OS=Homo sapiens OX=9606 GN=MMP1 PE=1 SV=3	1.613	Up	0.026419	MMP1	54.006	4.1	2	2	2	1.529	0.948		0.458
Biological Process	GO:0046883	8	regulation of hormone secretion	0.167071	Q15651	High mobility group nucleosome-binding domain-containing protein 3 OS=Homo sapiens OX=9606 GN=HMGN3 PE=1 SV=2	1.697	Up	0.0025243	HMGN3	10.666	18.2	3	3	2	1.135	0.669		1.066
Biological Process	GO:0046883	8	regulation of hormone secretion	0.167071	Q8N183	NADH dehydrogenase [ubiquinone] 1 alpha subcomplex assembly factor 2 OS=Homo sapiens OX=9606 GN=NDUFAF2 PE=1 SV=1	1.727	Up	0.025617	NDUFAF2	19.856	18.3	3	3	3	1.466	0.849	1.071	0.995
Biological Process	GO:0010817	4	regulation of hormone levels	0.379513	Q15651	High mobility group nucleosome-binding domain-containing protein 3 OS=Homo sapiens OX=9606 GN=HMGN3 PE=1 SV=2	1.697	Up	0.0025243	HMGN3	10.666	18.2	3	3	2	1.135	0.669		1.066
Biological Process	GO:0010817	4	regulation of hormone levels	0.379513	Q8N183	NADH dehydrogenase [ubiquinone] 1 alpha subcomplex assembly factor 2 OS=Homo sapiens OX=9606 GN=NDUFAF2 PE=1 SV=1	1.727	Up	0.025617	NDUFAF2	19.856	18.3	3	3	3	1.466	0.849	1.071	0.995
Biological Process	GO:0043068	7	positive regulation of programmed cell death	0.0271309	P05556	Integrin beta-1 OS=Homo sapiens OX=9606 GN=ITGB1 PE=1 SV=2	1.548	Up	3.9039e-06	ITGB1	88.414	14	11	12	11	1.215	0.785	3.223	0.923
Biological Process	GO:0043068	7	positive regulation of programmed cell death	0.0271309	P23229	Integrin alpha-6 OS=Homo sapiens OX=9606 GN=ITGA6 PE=1 SV=5	1.628	Up	8.6661e-07	ITGA6	126.6	7.2	7	11	7	1.477	0.907	0.812	0.671
Biological Process	GO:0043068	7	positive regulation of programmed cell death	0.0271309	P52926	High mobility group protein HMGI-C OS=Homo sapiens OX=9606 GN=HMGA2 PE=1 SV=1	2.279	Up	0.0176024	HMGA2	11.832	38.5	3	3	3	1.333	0.585	1.242	0.958
Biological Process	GO:0043068	7	positive regulation of programmed cell death	0.0271309	P11717	Cation-independent mannose-6-phosphate receptor OS=Homo sapiens OX=9606 GN=IGF2R PE=1 SV=3	1.518	Up	0.0041417	IGF2R	274.37	3.9	9	9	9	1.342	0.884	1.347	1.158
Biological Process	GO:0043068	7	positive regulation of programmed cell death	0.0271309	Q96EY1	DnaJ homolog subfamily A member 3, mitochondrial OS=Homo sapiens OX=9606 GN=DNAJA3 PE=1 SV=2	1.568	Up	0.0091226	DNAJA3	52.488	5.8	3	5	3	1.637	1.044	0.948	0.981
Biological Process	GO:0043068	7	positive regulation of programmed cell death	0.0271309	O00422	Histone deacetylase complex subunit SAP18 OS=Homo sapiens OX=9606 GN=SAP18 PE=1 SV=1	1.526	Up	0.0029439	SAP18	17.561	19	4	4	4	1.184	0.776		0.904
Biological Process	GO:0034502	7	protein localization to chromosome	0.0513858	O75367	Core histone macro-H2A.1 OS=Homo sapiens OX=9606 GN=H2AFY PE=1 SV=4	1.608	Up	0.031718	H2AFY	39.617	16.7	5	5	5	1.092	0.679	1.219	1.492
Biological Process	GO:0034502	7	protein localization to chromosome	0.0513858	P49711	Transcriptional repressor CTCF OS=Homo sapiens OX=9606 GN=CTCF PE=1 SV=1	1.512	Up	1.50407e-05	CTCF	82.785	5.8	5	5	5	1.167	0.772		1.007
Biological Process	GO:0006260	8	DNA replication	0.153945	P11387	DNA topoisomerase 1 OS=Homo sapiens OX=9606 GN=TOP1 PE=1 SV=2	1.57	Up	0.00032012	TOP1	90.725	17.3	14	17	14	0.887	0.565	1.817	1.511
Biological Process	GO:0006260	8	DNA replication	0.153945	P17096	High mobility group protein HMG-I/HMG-Y OS=Homo sapiens OX=9606 GN=HMGA1 PE=1 SV=3	2.056	Up	5.5084e-05	HMGA1	11.676	30.8	4	6	4	1.495	0.727	0.562	0.9
Biological Process	GO:0006260	8	DNA replication	0.153945	Q96EY1	DnaJ homolog subfamily A member 3, mitochondrial OS=Homo sapiens OX=9606 GN=DNAJA3 PE=1 SV=2	1.568	Up	0.0091226	DNAJA3	52.488	5.8	3	5	3	1.637	1.044	0.948	0.981
Biological Process	GO:0042127	5	regulation of cell proliferation	0.092756	P11047	Laminin subunit gamma-1 OS=Homo sapiens OX=9606 GN=LAMC1 PE=1 SV=3	2.097	Up	2.4187e-11	LAMC1	177.6	7.1	11	13	11	1.724	0.822	0.593	0.456
Biological Process	GO:0042127	5	regulation of cell proliferation	0.092756	P55290	Cadherin-13 OS=Homo sapiens OX=9606 GN=CDH13 PE=1 SV=1	1.716	Up	0.0097613	CDH13	78.286	2.7	2	2	2	1.428	0.832		0.653
Biological Process	GO:0042127	5	regulation of cell proliferation	0.092756	P52926	High mobility group protein HMGI-C OS=Homo sapiens OX=9606 GN=HMGA2 PE=1 SV=1	2.279	Up	0.0176024	HMGA2	11.832	38.5	3	3	3	1.333	0.585	1.242	0.958
Biological Process	GO:0042127	5	regulation of cell proliferation	0.092756	P01116	GTPase KRas OS=Homo sapiens OX=9606 GN=KRAS PE=1 SV=1	1.548	Up	0.0132248	KRAS	21.656	24.9	5	8	3	1.423	0.919	1.114	0.661
Biological Process	GO:0042127	5	regulation of cell proliferation	0.092756	Q96EY1	DnaJ homolog subfamily A member 3, mitochondrial OS=Homo sapiens OX=9606 GN=DNAJA3 PE=1 SV=2	1.568	Up	0.0091226	DNAJA3	52.488	5.8	3	5	3	1.637	1.044	0.948	0.981
Biological Process	GO:0042127	5	regulation of cell proliferation	0.092756	Q9NTI5	Sister chromatid cohesion protein PDS5 homolog B OS=Homo sapiens OX=9606 GN=PDS5B PE=1 SV=1	1.579	Up	0.0048438	PDS5B	164.67	3.9	6	8	6	1.031	0.653	1.636	1.233
Biological Process	GO:0042127	5	regulation of cell proliferation	0.092756	P05556	Integrin beta-1 OS=Homo sapiens OX=9606 GN=ITGB1 PE=1 SV=2	1.548	Up	3.9039e-06	ITGB1	88.414	14	11	12	11	1.215	0.785	3.223	0.923
Biological Process	GO:0042127	5	regulation of cell proliferation	0.092756	P17096	High mobility group protein HMG-I/HMG-Y OS=Homo sapiens OX=9606 GN=HMGA1 PE=1 SV=3	2.056	Up	5.5084e-05	HMGA1	11.676	30.8	4	6	4	1.495	0.727	0.562	0.9
Biological Process	GO:0090132	5	epithelium migration	0.0261721	P05556	Integrin beta-1 OS=Homo sapiens OX=9606 GN=ITGB1 PE=1 SV=2	1.548	Up	3.9039e-06	ITGB1	88.414	14	11	12	11	1.215	0.785	3.223	0.923
Biological Process	GO:0090132	5	epithelium migration	0.0261721	P55290	Cadherin-13 OS=Homo sapiens OX=9606 GN=CDH13 PE=1 SV=1	1.716	Up	0.0097613	CDH13	78.286	2.7	2	2	2	1.428	0.832		0.653
Biological Process	GO:0032981	9	mitochondrial respiratory chain complex I assembly	0.0920066	Q9Y375	Complex I intermediate-associated protein 30, mitochondrial OS=Homo sapiens OX=9606 GN=NDUFAF1 PE=1 SV=2	1.796	Up	0.0129443	NDUFAF1	37.763	8.3	3	3	3	1.248	0.695		0.833
Biological Process	GO:0032981	9	mitochondrial respiratory chain complex I assembly	0.0920066	Q8N183	NADH dehydrogenase [ubiquinone] 1 alpha subcomplex assembly factor 2 OS=Homo sapiens OX=9606 GN=NDUFAF2 PE=1 SV=1	1.727	Up	0.025617	NDUFAF2	19.856	18.3	3	3	3	1.466	0.849	1.071	0.995
Biological Process	GO:0055007	9	cardiac muscle cell differentiation	0.0231359	P05556	Integrin beta-1 OS=Homo sapiens OX=9606 GN=ITGB1 PE=1 SV=2	1.548	Up	3.9039e-06	ITGB1	88.414	14	11	12	11	1.215	0.785	3.223	0.923
Biological Process	GO:0055007	9	cardiac muscle cell differentiation	0.0231359	O14497	AT-rich interactive domain-containing protein 1A OS=Homo sapiens OX=9606 GN=ARID1A PE=1 SV=3	1.654	Up	0.021924	ARID1A	242.04	2.5	5	5	5	1.351	0.817		0.794
Biological Process	GO:0006323	7	DNA packaging	0.00427786	O75367	Core histone macro-H2A.1 OS=Homo sapiens OX=9606 GN=H2AFY PE=1 SV=4	1.608	Up	0.031718	H2AFY	39.617	16.7	5	5	5	1.092	0.679	1.219	1.492
Biological Process	GO:0006323	7	DNA packaging	0.00427786	P10412	Histone H1.4 OS=Homo sapiens OX=9606 GN=H1-4 PE=1 SV=2	1.661	Up	0.0124005	H1-4	21.865	34.2	9	16	4	0.51	0.307		1.955
Biological Process	GO:0006323	7	DNA packaging	0.00427786	P52926	High mobility group protein HMGI-C OS=Homo sapiens OX=9606 GN=HMGA2 PE=1 SV=1	2.279	Up	0.0176024	HMGA2	11.832	38.5	3	3	3	1.333	0.585	1.242	0.958
Biological Process	GO:0006323	7	DNA packaging	0.00427786	P49711	Transcriptional repressor CTCF OS=Homo sapiens OX=9606 GN=CTCF PE=1 SV=1	1.512	Up	1.50407e-05	CTCF	82.785	5.8	5	5	5	1.167	0.772		1.007
Biological Process	GO:0006323	7	DNA packaging	0.00427786	P17096	High mobility group protein HMG-I/HMG-Y OS=Homo sapiens OX=9606 GN=HMGA1 PE=1 SV=3	2.056	Up	5.5084e-05	HMGA1	11.676	30.8	4	6	4	1.495	0.727	0.562	0.9
Biological Process	GO:0010628	7	positive regulation of gene expression	0.0319465	O94905	Erlin-2 OS=Homo sapiens OX=9606 GN=ERLIN2 PE=1 SV=1	1.506	Up	0.0181552	ERLIN2	37.839	10	4	4	2	1.003	0.666		1.189
Biological Process	GO:0010628	7	positive regulation of gene expression	0.0319465	O75367	Core histone macro-H2A.1 OS=Homo sapiens OX=9606 GN=H2AFY PE=1 SV=4	1.608	Up	0.031718	H2AFY	39.617	16.7	5	5	5	1.092	0.679	1.219	1.492
Biological Process	GO:0010628	7	positive regulation of gene expression	0.0319465	O75475	PC4 and SFRS1-interacting protein OS=Homo sapiens OX=9606 GN=PSIP1 PE=1 SV=1	1.836	Up	2.8954e-10	PSIP1	60.103	23.4	13	18	12	1.469	0.8	0.948	0.963
Biological Process	GO:0010628	7	positive regulation of gene expression	0.0319465	P23229	Integrin alpha-6 OS=Homo sapiens OX=9606 GN=ITGA6 PE=1 SV=5	1.628	Up	8.6661e-07	ITGA6	126.6	7.2	7	11	7	1.477	0.907	0.812	0.671
Biological Process	GO:0010628	7	positive regulation of gene expression	0.0319465	P55290	Cadherin-13 OS=Homo sapiens OX=9606 GN=CDH13 PE=1 SV=1	1.716	Up	0.0097613	CDH13	78.286	2.7	2	2	2	1.428	0.832		0.653
Biological Process	GO:0010628	7	positive regulation of gene expression	0.0319465	P52926	High mobility group protein HMGI-C OS=Homo sapiens OX=9606 GN=HMGA2 PE=1 SV=1	2.279	Up	0.0176024	HMGA2	11.832	38.5	3	3	3	1.333	0.585	1.242	0.958
Biological Process	GO:0010628	7	positive regulation of gene expression	0.0319465	P49711	Transcriptional repressor CTCF OS=Homo sapiens OX=9606 GN=CTCF PE=1 SV=1	1.512	Up	1.50407e-05	CTCF	82.785	5.8	5	5	5	1.167	0.772		1.007
Biological Process	GO:0010628	7	positive regulation of gene expression	0.0319465	P01116	GTPase KRas OS=Homo sapiens OX=9606 GN=KRAS PE=1 SV=1	1.548	Up	0.0132248	KRAS	21.656	24.9	5	8	3	1.423	0.919	1.114	0.661
Biological Process	GO:0010628	7	positive regulation of gene expression	0.0319465	P61964	WD repeat-containing protein 5 OS=Homo sapiens OX=9606 GN=WDR5 PE=1 SV=1	1.533	Up	0.0032	WDR5	36.588	10.5	3	6	3	1.058	0.69	2.061	1.222
Biological Process	GO:0010628	7	positive regulation of gene expression	0.0319465	P17096	High mobility group protein HMG-I/HMG-Y OS=Homo sapiens OX=9606 GN=HMGA1 PE=1 SV=3	2.056	Up	5.5084e-05	HMGA1	11.676	30.8	4	6	4	1.495	0.727	0.562	0.9
Biological Process	GO:0010628	7	positive regulation of gene expression	0.0319465	O14497	AT-rich interactive domain-containing protein 1A OS=Homo sapiens OX=9606 GN=ARID1A PE=1 SV=3	1.654	Up	0.021924	ARID1A	242.04	2.5	5	5	5	1.351	0.817		0.794
Biological Process	GO:0010628	7	positive regulation of gene expression	0.0319465	Q15651	High mobility group nucleosome-binding domain-containing protein 3 OS=Homo sapiens OX=9606 GN=HMGN3 PE=1 SV=2	1.697	Up	0.0025243	HMGN3	10.666	18.2	3	3	2	1.135	0.669		1.066
Biological Process	GO:0006626	9	protein targeting to mitochondrion	0.107109	Q9HAV7	GrpE protein homolog 1, mitochondrial OS=Homo sapiens OX=9606 GN=GRPEL1 PE=1 SV=2	1.652	Up	0.00029954	GRPEL1	24.279	32.3	7	9	7	1.475	0.893	0.613	0.799
Biological Process	GO:0006626	9	protein targeting to mitochondrion	0.107109	Q3ZCQ8	Mitochondrial import inner membrane translocase subunit TIM50 OS=Homo sapiens OX=9606 GN=TIMM50 PE=1 SV=2	1.682	Up	0.00116203	TIMM50	39.646	11	3	5	3	1.473	0.876	0.67	0.606
Biological Process	GO:0090343	6	positive regulation of cell aging	3.81279e-05	P52926	High mobility group protein HMGI-C OS=Homo sapiens OX=9606 GN=HMGA2 PE=1 SV=1	2.279	Up	0.0176024	HMGA2	11.832	38.5	3	3	3	1.333	0.585	1.242	0.958
Biological Process	GO:0090343	6	positive regulation of cell aging	3.81279e-05	P01116	GTPase KRas OS=Homo sapiens OX=9606 GN=KRAS PE=1 SV=1	1.548	Up	0.0132248	KRAS	21.656	24.9	5	8	3	1.423	0.919	1.114	0.661
Biological Process	GO:0090343	6	positive regulation of cell aging	3.81279e-05	P17096	High mobility group protein HMG-I/HMG-Y OS=Homo sapiens OX=9606 GN=HMGA1 PE=1 SV=3	2.056	Up	5.5084e-05	HMGA1	11.676	30.8	4	6	4	1.495	0.727	0.562	0.9
Biological Process	GO:0008203	7	cholesterol metabolic process	0.122824	O94905	Erlin-2 OS=Homo sapiens OX=9606 GN=ERLIN2 PE=1 SV=1	1.506	Up	0.0181552	ERLIN2	37.839	10	4	4	2	1.003	0.666		1.189
Biological Process	GO:0008203	7	cholesterol metabolic process	0.122824	P37268	Squalene synthase OS=Homo sapiens OX=9606 GN=FDFT1 PE=1 SV=1	1.75	Up	0.00065642	FDFT1	48.115	7.2	3	3	3	1.624	0.928		0.479
Biological Process	GO:1901136	5	carbohydrate derivative catabolic process	0.00541794	P54802	Alpha-N-acetylglucosaminidase OS=Homo sapiens OX=9606 GN=NAGLU PE=1 SV=2	1.666	Up	0.023356	NAGLU	82.265	4.6	3	3	3	1.759	1.056	1.412	0.852
Biological Process	GO:1901136	5	carbohydrate derivative catabolic process	0.00541794	O75487	Glypican-4 OS=Homo sapiens OX=9606 GN=GPC4 PE=1 SV=4	1.561	Up	0.0041049	GPC4	62.411	2.9	2	2	2	1.377	0.882		0.656
Biological Process	GO:1901136	5	carbohydrate derivative catabolic process	0.00541794	Q9BZQ6	ER degradation-enhancing alpha-mannosidase-like protein 3 OS=Homo sapiens OX=9606 GN=EDEM3 PE=1 SV=2	1.693	Up	0.0150205	EDEM3	104.66	3.2	3	3	3	1.283	0.758		0.933
Biological Process	GO:1901136	5	carbohydrate derivative catabolic process	0.00541794	P19971	Thymidine phosphorylase OS=Homo sapiens OX=9606 GN=TYMP PE=1 SV=2	2.254	Up	0.0102423	TYMP	49.955	4.1	2	3	2	1.012	0.449	3.454	1.431
Biological Process	GO:1901605	9	alpha-amino acid metabolic process	0.142606	P13674	Prolyl 4-hydroxylase subunit alpha-1 OS=Homo sapiens OX=9606 GN=P4HA1 PE=1 SV=2	1.853	Up	3.9366e-05	P4HA1	61.049	14	7	7	7	1.612	0.87	1.017	0.844
Biological Process	GO:1901605	9	alpha-amino acid metabolic process	0.142606	P36957	Dihydrolipoyllysine-residue succinyltransferase component of 2-oxoglutarate dehydrogenase complex, mitochondrial OS=Homo sapiens OX=9606 GN=DLST PE=1 SV=4	1.516	Up	0.00052183	DLST	48.755	17.7	9	14	9	1.052	0.694	0.561	1.119
Biological Process	GO:1901605	9	alpha-amino acid metabolic process	0.142606	Q02809	Procollagen-lysine,2-oxoglutarate 5-dioxygenase 1 OS=Homo sapiens OX=9606 GN=PLOD1 PE=1 SV=2	1.544	Up	0.00161948	PLOD1	83.549	4.3	3	3	3	1.249	0.809		0.773
Biological Process	GO:0030031	5	cell projection assembly	0.165565	P23229	Integrin alpha-6 OS=Homo sapiens OX=9606 GN=ITGA6 PE=1 SV=5	1.628	Up	8.6661e-07	ITGA6	126.6	7.2	7	11	7	1.477	0.907	0.812	0.671
Biological Process	GO:0030031	5	cell projection assembly	0.165565	P55290	Cadherin-13 OS=Homo sapiens OX=9606 GN=CDH13 PE=1 SV=1	1.716	Up	0.0097613	CDH13	78.286	2.7	2	2	2	1.428	0.832		0.653
Biological Process	GO:0030031	5	cell projection assembly	0.165565	P61964	WD repeat-containing protein 5 OS=Homo sapiens OX=9606 GN=WDR5 PE=1 SV=1	1.533	Up	0.0032	WDR5	36.588	10.5	3	6	3	1.058	0.69	2.061	1.222
Biological Process	GO:0006873	7	cellular ion homeostasis	0.283465	Q13433	Zinc transporter ZIP6 OS=Homo sapiens OX=9606 GN=SLC39A6 PE=1 SV=3	1.679	Up	0.006337	SLC39A6	85.046	2.9	2	2	2	1.33	0.792		0.778
Biological Process	GO:0006873	7	cellular ion homeostasis	0.283465	Q9UJZ1	Stomatin-like protein 2, mitochondrial OS=Homo sapiens OX=9606 GN=STOML2 PE=1 SV=1	1.887	Up	0.027121	STOML2	38.534	15.2	4	4	4	1.236	0.655	0.788	1.237
Biological Process	GO:0006873	7	cellular ion homeostasis	0.283465	Q9Y6M7	Sodium bicarbonate cotransporter 3 OS=Homo sapiens OX=9606 GN=SLC4A7 PE=1 SV=2	1.623	Up	0.0120606	SLC4A7	136.04	4.4	5	6	5	1.464	0.902	1.665	0.752
Biological Process	GO:0031507	9	heterochromatin assembly	0.00362563	P52926	High mobility group protein HMGI-C OS=Homo sapiens OX=9606 GN=HMGA2 PE=1 SV=1	2.279	Up	0.0176024	HMGA2	11.832	38.5	3	3	3	1.333	0.585	1.242	0.958
Biological Process	GO:0031507	9	heterochromatin assembly	0.00362563	P17096	High mobility group protein HMG-I/HMG-Y OS=Homo sapiens OX=9606 GN=HMGA1 PE=1 SV=3	2.056	Up	5.5084e-05	HMGA1	11.676	30.8	4	6	4	1.495	0.727	0.562	0.9
Biological Process	GO:0071427	11	mRNA-containing ribonucleoprotein complex export from nucleus	0.314986	Q8TEM1	Nuclear pore membrane glycoprotein 210 OS=Homo sapiens OX=9606 GN=NUP210 PE=1 SV=3	1.507	Up	0.0024785	NUP210	205.11	3.2	6	7	6	1.156	0.767	1.388	0.956
Biological Process	GO:0071427	11	mRNA-containing ribonucleoprotein complex export from nucleus	0.314986	Q08170	Serine/arginine-rich splicing factor 4 OS=Homo sapiens OX=9606 GN=SRSF4 PE=1 SV=2	1.723	Up	0.0108623	SRSF4	56.678	12.3	7	10	3	1.621	0.941	0.686	0.586
Biological Process	GO:0030433	12	ubiquitin-dependent ERAD pathway	0.107109	O94905	Erlin-2 OS=Homo sapiens OX=9606 GN=ERLIN2 PE=1 SV=1	1.506	Up	0.0181552	ERLIN2	37.839	10	4	4	2	1.003	0.666		1.189
Biological Process	GO:0030433	12	ubiquitin-dependent ERAD pathway	0.107109	Q9BZQ6	ER degradation-enhancing alpha-mannosidase-like protein 3 OS=Homo sapiens OX=9606 GN=EDEM3 PE=1 SV=2	1.693	Up	0.0150205	EDEM3	104.66	3.2	3	3	3	1.283	0.758		0.933
Biological Process	GO:1903507	10	negative regulation of nucleic acid-templated transcription	0.0140385	O75367	Core histone macro-H2A.1 OS=Homo sapiens OX=9606 GN=H2AFY PE=1 SV=4	1.608	Up	0.031718	H2AFY	39.617	16.7	5	5	5	1.092	0.679	1.219	1.492
Biological Process	GO:1903507	10	negative regulation of nucleic acid-templated transcription	0.0140385	P10412	Histone H1.4 OS=Homo sapiens OX=9606 GN=H1-4 PE=1 SV=2	1.661	Up	0.0124005	H1-4	21.865	34.2	9	16	4	0.51	0.307		1.955
Biological Process	GO:1903507	10	negative regulation of nucleic acid-templated transcription	0.0140385	P52926	High mobility group protein HMGI-C OS=Homo sapiens OX=9606 GN=HMGA2 PE=1 SV=1	2.279	Up	0.0176024	HMGA2	11.832	38.5	3	3	3	1.333	0.585	1.242	0.958
Biological Process	GO:1903507	10	negative regulation of nucleic acid-templated transcription	0.0140385	P49711	Transcriptional repressor CTCF OS=Homo sapiens OX=9606 GN=CTCF PE=1 SV=1	1.512	Up	1.50407e-05	CTCF	82.785	5.8	5	5	5	1.167	0.772		1.007
Biological Process	GO:1903507	10	negative regulation of nucleic acid-templated transcription	0.0140385	Q96EY1	DnaJ homolog subfamily A member 3, mitochondrial OS=Homo sapiens OX=9606 GN=DNAJA3 PE=1 SV=2	1.568	Up	0.0091226	DNAJA3	52.488	5.8	3	5	3	1.637	1.044	0.948	0.981
Biological Process	GO:1903507	10	negative regulation of nucleic acid-templated transcription	0.0140385	Q8WXF1	Paraspeckle component 1 OS=Homo sapiens OX=9606 GN=PSPC1 PE=1 SV=1	1.52	Up	0.0143036	PSPC1	58.743	15.9	8	8	6	1.306	0.859	1.227	1.111
Biological Process	GO:1903507	10	negative regulation of nucleic acid-templated transcription	0.0140385	P17096	High mobility group protein HMG-I/HMG-Y OS=Homo sapiens OX=9606 GN=HMGA1 PE=1 SV=3	2.056	Up	5.5084e-05	HMGA1	11.676	30.8	4	6	4	1.495	0.727	0.562	0.9
Biological Process	GO:1903507	10	negative regulation of nucleic acid-templated transcription	0.0140385	O14497	AT-rich interactive domain-containing protein 1A OS=Homo sapiens OX=9606 GN=ARID1A PE=1 SV=3	1.654	Up	0.021924	ARID1A	242.04	2.5	5	5	5	1.351	0.817		0.794
Biological Process	GO:1903507	10	negative regulation of nucleic acid-templated transcription	0.0140385	O00422	Histone deacetylase complex subunit SAP18 OS=Homo sapiens OX=9606 GN=SAP18 PE=1 SV=1	1.526	Up	0.0029439	SAP18	17.561	19	4	4	4	1.184	0.776		0.904
Biological Process	GO:0035295	5	tube development	0.0813398	P23229	Integrin alpha-6 OS=Homo sapiens OX=9606 GN=ITGA6 PE=1 SV=5	1.628	Up	8.6661e-07	ITGA6	126.6	7.2	7	11	7	1.477	0.907	0.812	0.671
Biological Process	GO:0035295	5	tube development	0.0813398	Q14980	Nuclear mitotic apparatus protein 1 OS=Homo sapiens OX=9606 GN=NUMA1 PE=1 SV=2	1.556	Up	0.000118892	NUMA1	238.26	10.8	22	22	21	1.254	0.806	2.38	0.994
Biological Process	GO:0035295	5	tube development	0.0813398	P01116	GTPase KRas OS=Homo sapiens OX=9606 GN=KRAS PE=1 SV=1	1.548	Up	0.0132248	KRAS	21.656	24.9	5	8	3	1.423	0.919	1.114	0.661
Biological Process	GO:0035295	5	tube development	0.0813398	O14497	AT-rich interactive domain-containing protein 1A OS=Homo sapiens OX=9606 GN=ARID1A PE=1 SV=3	1.654	Up	0.021924	ARID1A	242.04	2.5	5	5	5	1.351	0.817		0.794
Biological Process	GO:0006333	7	chromatin assembly or disassembly	0.000437172	O75367	Core histone macro-H2A.1 OS=Homo sapiens OX=9606 GN=H2AFY PE=1 SV=4	1.608	Up	0.031718	H2AFY	39.617	16.7	5	5	5	1.092	0.679	1.219	1.492
Biological Process	GO:0006333	7	chromatin assembly or disassembly	0.000437172	P10412	Histone H1.4 OS=Homo sapiens OX=9606 GN=H1-4 PE=1 SV=2	1.661	Up	0.0124005	H1-4	21.865	34.2	9	16	4	0.51	0.307		1.955
Biological Process	GO:0006333	7	chromatin assembly or disassembly	0.000437172	P52926	High mobility group protein HMGI-C OS=Homo sapiens OX=9606 GN=HMGA2 PE=1 SV=1	2.279	Up	0.0176024	HMGA2	11.832	38.5	3	3	3	1.333	0.585	1.242	0.958
Biological Process	GO:0006333	7	chromatin assembly or disassembly	0.000437172	P49711	Transcriptional repressor CTCF OS=Homo sapiens OX=9606 GN=CTCF PE=1 SV=1	1.512	Up	1.50407e-05	CTCF	82.785	5.8	5	5	5	1.167	0.772		1.007
Biological Process	GO:0006333	7	chromatin assembly or disassembly	0.000437172	P17096	High mobility group protein HMG-I/HMG-Y OS=Homo sapiens OX=9606 GN=HMGA1 PE=1 SV=3	2.056	Up	5.5084e-05	HMGA1	11.676	30.8	4	6	4	1.495	0.727	0.562	0.9
Biological Process	GO:0006333	7	chromatin assembly or disassembly	0.000437172	O14497	AT-rich interactive domain-containing protein 1A OS=Homo sapiens OX=9606 GN=ARID1A PE=1 SV=3	1.654	Up	0.021924	ARID1A	242.04	2.5	5	5	5	1.351	0.817		0.794
Biological Process	GO:0009101	7	glycoprotein biosynthetic process	0.243306	P49257	Protein ERGIC-53 OS=Homo sapiens OX=9606 GN=LMAN1 PE=1 SV=2	1.513	Up	0.0156435	LMAN1	57.548	12.4	6	7	6	1.292	0.854	0.594	0.879
Biological Process	GO:0009101	7	glycoprotein biosynthetic process	0.243306	Q9BZQ6	ER degradation-enhancing alpha-mannosidase-like protein 3 OS=Homo sapiens OX=9606 GN=EDEM3 PE=1 SV=2	1.693	Up	0.0150205	EDEM3	104.66	3.2	3	3	3	1.283	0.758		0.933
Biological Process	GO:0075713	8	establishment of integrated proviral latency	0.00502371	O75475	PC4 and SFRS1-interacting protein OS=Homo sapiens OX=9606 GN=PSIP1 PE=1 SV=1	1.836	Up	2.8954e-10	PSIP1	60.103	23.4	13	18	12	1.469	0.8	0.948	0.963
Biological Process	GO:0075713	8	establishment of integrated proviral latency	0.00502371	P17096	High mobility group protein HMG-I/HMG-Y OS=Homo sapiens OX=9606 GN=HMGA1 PE=1 SV=3	2.056	Up	5.5084e-05	HMGA1	11.676	30.8	4	6	4	1.495	0.727	0.562	0.9
Biological Process	GO:0098655	7	cation transmembrane transport	0.22707	Q13433	Zinc transporter ZIP6 OS=Homo sapiens OX=9606 GN=SLC39A6 PE=1 SV=3	1.679	Up	0.006337	SLC39A6	85.046	2.9	2	2	2	1.33	0.792		0.778
Biological Process	GO:0098655	7	cation transmembrane transport	0.22707	Q9UJZ1	Stomatin-like protein 2, mitochondrial OS=Homo sapiens OX=9606 GN=STOML2 PE=1 SV=1	1.887	Up	0.027121	STOML2	38.534	15.2	4	4	4	1.236	0.655	0.788	1.237
Biological Process	GO:0098655	7	cation transmembrane transport	0.22707	Q9Y6M7	Sodium bicarbonate cotransporter 3 OS=Homo sapiens OX=9606 GN=SLC4A7 PE=1 SV=2	1.623	Up	0.0120606	SLC4A7	136.04	4.4	5	6	5	1.464	0.902	1.665	0.752
Biological Process	GO:0001704	8	formation of primary germ layer	0.0116435	P05556	Integrin beta-1 OS=Homo sapiens OX=9606 GN=ITGB1 PE=1 SV=2	1.548	Up	3.9039e-06	ITGB1	88.414	14	11	12	11	1.215	0.785	3.223	0.923
Biological Process	GO:0001704	8	formation of primary germ layer	0.0116435	P52926	High mobility group protein HMGI-C OS=Homo sapiens OX=9606 GN=HMGA2 PE=1 SV=1	2.279	Up	0.0176024	HMGA2	11.832	38.5	3	3	3	1.333	0.585	1.242	0.958
Biological Process	GO:0001704	8	formation of primary germ layer	0.0116435	O14497	AT-rich interactive domain-containing protein 1A OS=Homo sapiens OX=9606 GN=ARID1A PE=1 SV=3	1.654	Up	0.021924	ARID1A	242.04	2.5	5	5	5	1.351	0.817		0.794
Biological Process	GO:0010639	7	negative regulation of organelle organization	0.100442	P07910	Heterogeneous nuclear ribonucleoproteins C1/C2 OS=Homo sapiens OX=9606 GN=HNRNPC PE=1 SV=4	1.542	Up	6.743e-08	HNRNPC	33.67	36.6	15	20	15	1.152	0.747	0.46	0.994
Biological Process	GO:0010639	7	negative regulation of organelle organization	0.100442	O75367	Core histone macro-H2A.1 OS=Homo sapiens OX=9606 GN=H2AFY PE=1 SV=4	1.608	Up	0.031718	H2AFY	39.617	16.7	5	5	5	1.092	0.679	1.219	1.492
Biological Process	GO:0010639	7	negative regulation of organelle organization	0.100442	O60313	Dynamin-like 120 kDa protein, mitochondrial OS=Homo sapiens OX=9606 GN=OPA1 PE=1 SV=3	1.562	Up	2.5196e-07	OPA1	111.63	12.2	11	13	11	1.248	0.799	1.081	0.844
Biological Process	GO:0010639	7	negative regulation of organelle organization	0.100442	P17096	High mobility group protein HMG-I/HMG-Y OS=Homo sapiens OX=9606 GN=HMGA1 PE=1 SV=3	2.056	Up	5.5084e-05	HMGA1	11.676	30.8	4	6	4	1.495	0.727	0.562	0.9
Biological Process	GO:0007265	8	Ras protein signal transduction	0.17854	P55290	Cadherin-13 OS=Homo sapiens OX=9606 GN=CDH13 PE=1 SV=1	1.716	Up	0.0097613	CDH13	78.286	2.7	2	2	2	1.428	0.832		0.653
Biological Process	GO:0007265	8	Ras protein signal transduction	0.17854	P01116	GTPase KRas OS=Homo sapiens OX=9606 GN=KRAS PE=1 SV=1	1.548	Up	0.0132248	KRAS	21.656	24.9	5	8	3	1.423	0.919	1.114	0.661
Biological Process	GO:0033108	8	mitochondrial respiratory chain complex assembly	0.150139	Q9Y375	Complex I intermediate-associated protein 30, mitochondrial OS=Homo sapiens OX=9606 GN=NDUFAF1 PE=1 SV=2	1.796	Up	0.0129443	NDUFAF1	37.763	8.3	3	3	3	1.248	0.695		0.833
Biological Process	GO:0033108	8	mitochondrial respiratory chain complex assembly	0.150139	Q8N183	NADH dehydrogenase [ubiquinone] 1 alpha subcomplex assembly factor 2 OS=Homo sapiens OX=9606 GN=NDUFAF2 PE=1 SV=1	1.727	Up	0.025617	NDUFAF2	19.856	18.3	3	3	3	1.466	0.849	1.071	0.995
Biological Process	GO:0031056	9	regulation of histone modification	0.139063	O75367	Core histone macro-H2A.1 OS=Homo sapiens OX=9606 GN=H2AFY PE=1 SV=4	1.608	Up	0.031718	H2AFY	39.617	16.7	5	5	5	1.092	0.679	1.219	1.492
Biological Process	GO:0031056	9	regulation of histone modification	0.139063	P49711	Transcriptional repressor CTCF OS=Homo sapiens OX=9606 GN=CTCF PE=1 SV=1	1.512	Up	1.50407e-05	CTCF	82.785	5.8	5	5	5	1.167	0.772		1.007
Biological Process	GO:0006997	5	nucleus organization	0.379513	Q8TEM1	Nuclear pore membrane glycoprotein 210 OS=Homo sapiens OX=9606 GN=NUP210 PE=1 SV=3	1.507	Up	0.0024785	NUP210	205.11	3.2	6	7	6	1.156	0.767	1.388	0.956
Biological Process	GO:0006997	5	nucleus organization	0.379513	Q14980	Nuclear mitotic apparatus protein 1 OS=Homo sapiens OX=9606 GN=NUMA1 PE=1 SV=2	1.556	Up	0.000118892	NUMA1	238.26	10.8	22	22	21	1.254	0.806	2.38	0.994
Biological Process	GO:0022904	7	respiratory electron transport chain	0.225446	Q9Y375	Complex I intermediate-associated protein 30, mitochondrial OS=Homo sapiens OX=9606 GN=NDUFAF1 PE=1 SV=2	1.796	Up	0.0129443	NDUFAF1	37.763	8.3	3	3	3	1.248	0.695		0.833
Biological Process	GO:0022904	7	respiratory electron transport chain	0.225446	Q8N183	NADH dehydrogenase [ubiquinone] 1 alpha subcomplex assembly factor 2 OS=Homo sapiens OX=9606 GN=NDUFAF2 PE=1 SV=1	1.727	Up	0.025617	NDUFAF2	19.856	18.3	3	3	3	1.466	0.849	1.071	0.995
Biological Process	GO:0007411	14	axon guidance	0.128183	P01116	GTPase KRas OS=Homo sapiens OX=9606 GN=KRAS PE=1 SV=1	1.548	Up	0.0132248	KRAS	21.656	24.9	5	8	3	1.423	0.919	1.114	0.661
Biological Process	GO:0007411	14	axon guidance	0.128183	P55283	Cadherin-4 OS=Homo sapiens OX=9606 GN=CDH4 PE=2 SV=2	2.596	Up	0.00021954	CDH4	100.28	2.7	3	3	3	1.69	0.651		0.629
Biological Process	GO:0048468	6	cell development	0.171943	P11047	Laminin subunit gamma-1 OS=Homo sapiens OX=9606 GN=LAMC1 PE=1 SV=3	2.097	Up	2.4187e-11	LAMC1	177.6	7.1	11	13	11	1.724	0.822	0.593	0.456
Biological Process	GO:0048468	6	cell development	0.171943	P05556	Integrin beta-1 OS=Homo sapiens OX=9606 GN=ITGB1 PE=1 SV=2	1.548	Up	3.9039e-06	ITGB1	88.414	14	11	12	11	1.215	0.785	3.223	0.923
Biological Process	GO:0048468	6	cell development	0.171943	P54802	Alpha-N-acetylglucosaminidase OS=Homo sapiens OX=9606 GN=NAGLU PE=1 SV=2	1.666	Up	0.023356	NAGLU	82.265	4.6	3	3	3	1.759	1.056	1.412	0.852
Biological Process	GO:0048468	6	cell development	0.171943	P01116	GTPase KRas OS=Homo sapiens OX=9606 GN=KRAS PE=1 SV=1	1.548	Up	0.0132248	KRAS	21.656	24.9	5	8	3	1.423	0.919	1.114	0.661
Biological Process	GO:0048468	6	cell development	0.171943	Q9Y6M7	Sodium bicarbonate cotransporter 3 OS=Homo sapiens OX=9606 GN=SLC4A7 PE=1 SV=2	1.623	Up	0.0120606	SLC4A7	136.04	4.4	5	6	5	1.464	0.902	1.665	0.752
Biological Process	GO:0048468	6	cell development	0.171943	P61964	WD repeat-containing protein 5 OS=Homo sapiens OX=9606 GN=WDR5 PE=1 SV=1	1.533	Up	0.0032	WDR5	36.588	10.5	3	6	3	1.058	0.69	2.061	1.222
Biological Process	GO:0048468	6	cell development	0.171943	P55283	Cadherin-4 OS=Homo sapiens OX=9606 GN=CDH4 PE=2 SV=2	2.596	Up	0.00021954	CDH4	100.28	2.7	3	3	3	1.69	0.651		0.629
Biological Process	GO:0018205	9	peptidyl-lysine modification	0.0642721	Q8TEM1	Nuclear pore membrane glycoprotein 210 OS=Homo sapiens OX=9606 GN=NUP210 PE=1 SV=3	1.507	Up	0.0024785	NUP210	205.11	3.2	6	7	6	1.156	0.767	1.388	0.956
Biological Process	GO:0018205	9	peptidyl-lysine modification	0.0642721	P10412	Histone H1.4 OS=Homo sapiens OX=9606 GN=H1-4 PE=1 SV=2	1.661	Up	0.0124005	H1-4	21.865	34.2	9	16	4	0.51	0.307		1.955
Biological Process	GO:0018205	9	peptidyl-lysine modification	0.0642721	P11387	DNA topoisomerase 1 OS=Homo sapiens OX=9606 GN=TOP1 PE=1 SV=2	1.57	Up	0.00032012	TOP1	90.725	17.3	14	17	14	0.887	0.565	1.817	1.511
Biological Process	GO:0018205	9	peptidyl-lysine modification	0.0642721	P61964	WD repeat-containing protein 5 OS=Homo sapiens OX=9606 GN=WDR5 PE=1 SV=1	1.533	Up	0.0032	WDR5	36.588	10.5	3	6	3	1.058	0.69	2.061	1.222
Biological Process	GO:0042326	9	negative regulation of phosphorylation	0.235608	O75367	Core histone macro-H2A.1 OS=Homo sapiens OX=9606 GN=H2AFY PE=1 SV=4	1.608	Up	0.031718	H2AFY	39.617	16.7	5	5	5	1.092	0.679	1.219	1.492
Biological Process	GO:0042326	9	negative regulation of phosphorylation	0.235608	Q9C004	Protein sprouty homolog 4 OS=Homo sapiens OX=9606 GN=SPRY4 PE=1 SV=2	1.518	Up	0.030975	SPRY4	32.541	9	2	2	2	1.195	0.787		0.906
Biological Process	GO:0042326	9	negative regulation of phosphorylation	0.235608	Q96EY1	DnaJ homolog subfamily A member 3, mitochondrial OS=Homo sapiens OX=9606 GN=DNAJA3 PE=1 SV=2	1.568	Up	0.0091226	DNAJA3	52.488	5.8	3	5	3	1.637	1.044	0.948	0.981
Biological Process	GO:0000002	6	mitochondrial genome maintenance	0.00843626	O60313	Dynamin-like 120 kDa protein, mitochondrial OS=Homo sapiens OX=9606 GN=OPA1 PE=1 SV=3	1.562	Up	2.5196e-07	OPA1	111.63	12.2	11	13	11	1.248	0.799	1.081	0.844
Biological Process	GO:0000002	6	mitochondrial genome maintenance	0.00843626	Q96EY1	DnaJ homolog subfamily A member 3, mitochondrial OS=Homo sapiens OX=9606 GN=DNAJA3 PE=1 SV=2	1.568	Up	0.0091226	DNAJA3	52.488	5.8	3	5	3	1.637	1.044	0.948	0.981
Biological Process	GO:0006406	12	mRNA export from nucleus	0.314986	Q8TEM1	Nuclear pore membrane glycoprotein 210 OS=Homo sapiens OX=9606 GN=NUP210 PE=1 SV=3	1.507	Up	0.0024785	NUP210	205.11	3.2	6	7	6	1.156	0.767	1.388	0.956
Biological Process	GO:0006406	12	mRNA export from nucleus	0.314986	Q08170	Serine/arginine-rich splicing factor 4 OS=Homo sapiens OX=9606 GN=SRSF4 PE=1 SV=2	1.723	Up	0.0108623	SRSF4	56.678	12.3	7	10	3	1.621	0.941	0.686	0.586
Biological Process	GO:0071404	7	cellular response to low-density lipoprotein particle stimulus	0.00502371	P05556	Integrin beta-1 OS=Homo sapiens OX=9606 GN=ITGB1 PE=1 SV=2	1.548	Up	3.9039e-06	ITGB1	88.414	14	11	12	11	1.215	0.785	3.223	0.923
Biological Process	GO:0071404	7	cellular response to low-density lipoprotein particle stimulus	0.00502371	P55290	Cadherin-13 OS=Homo sapiens OX=9606 GN=CDH13 PE=1 SV=1	1.716	Up	0.0097613	CDH13	78.286	2.7	2	2	2	1.428	0.832		0.653
Biological Process	GO:0061178	11	regulation of insulin secretion involved in cellular response to glucose stimulus	0.00662952	Q15651	High mobility group nucleosome-binding domain-containing protein 3 OS=Homo sapiens OX=9606 GN=HMGN3 PE=1 SV=2	1.697	Up	0.0025243	HMGN3	10.666	18.2	3	3	2	1.135	0.669		1.066
Biological Process	GO:0061178	11	regulation of insulin secretion involved in cellular response to glucose stimulus	0.00662952	Q8N183	NADH dehydrogenase [ubiquinone] 1 alpha subcomplex assembly factor 2 OS=Homo sapiens OX=9606 GN=NDUFAF2 PE=1 SV=1	1.727	Up	0.025617	NDUFAF2	19.856	18.3	3	3	3	1.466	0.849	1.071	0.995
Biological Process	GO:0051252	7	regulation of RNA metabolic process	0.0242817	O75475	PC4 and SFRS1-interacting protein OS=Homo sapiens OX=9606 GN=PSIP1 PE=1 SV=1	1.836	Up	2.8954e-10	PSIP1	60.103	23.4	13	18	12	1.469	0.8	0.948	0.963
Biological Process	GO:0051252	7	regulation of RNA metabolic process	0.0242817	P23229	Integrin alpha-6 OS=Homo sapiens OX=9606 GN=ITGA6 PE=1 SV=5	1.628	Up	8.6661e-07	ITGA6	126.6	7.2	7	11	7	1.477	0.907	0.812	0.671
Biological Process	GO:0051252	7	regulation of RNA metabolic process	0.0242817	P55290	Cadherin-13 OS=Homo sapiens OX=9606 GN=CDH13 PE=1 SV=1	1.716	Up	0.0097613	CDH13	78.286	2.7	2	2	2	1.428	0.832		0.653
Biological Process	GO:0051252	7	regulation of RNA metabolic process	0.0242817	P10412	Histone H1.4 OS=Homo sapiens OX=9606 GN=H1-4 PE=1 SV=2	1.661	Up	0.0124005	H1-4	21.865	34.2	9	16	4	0.51	0.307		1.955
Biological Process	GO:0051252	7	regulation of RNA metabolic process	0.0242817	P52926	High mobility group protein HMGI-C OS=Homo sapiens OX=9606 GN=HMGA2 PE=1 SV=1	2.279	Up	0.0176024	HMGA2	11.832	38.5	3	3	3	1.333	0.585	1.242	0.958
Biological Process	GO:0051252	7	regulation of RNA metabolic process	0.0242817	Q96EY1	DnaJ homolog subfamily A member 3, mitochondrial OS=Homo sapiens OX=9606 GN=DNAJA3 PE=1 SV=2	1.568	Up	0.0091226	DNAJA3	52.488	5.8	3	5	3	1.637	1.044	0.948	0.981
Biological Process	GO:0051252	7	regulation of RNA metabolic process	0.0242817	P61964	WD repeat-containing protein 5 OS=Homo sapiens OX=9606 GN=WDR5 PE=1 SV=1	1.533	Up	0.0032	WDR5	36.588	10.5	3	6	3	1.058	0.69	2.061	1.222
Biological Process	GO:0051252	7	regulation of RNA metabolic process	0.0242817	Q08170	Serine/arginine-rich splicing factor 4 OS=Homo sapiens OX=9606 GN=SRSF4 PE=1 SV=2	1.723	Up	0.0108623	SRSF4	56.678	12.3	7	10	3	1.621	0.941	0.686	0.586
Biological Process	GO:0051252	7	regulation of RNA metabolic process	0.0242817	Q8WXF1	Paraspeckle component 1 OS=Homo sapiens OX=9606 GN=PSPC1 PE=1 SV=1	1.52	Up	0.0143036	PSPC1	58.743	15.9	8	8	6	1.306	0.859	1.227	1.111
Biological Process	GO:0051252	7	regulation of RNA metabolic process	0.0242817	Q9UGU0	Transcription factor 20 OS=Homo sapiens OX=9606 GN=TCF20 PE=1 SV=3	1.758	Up	0.031761	TCF20	211.77	1.2	2	2	2	1.331	0.757		0.809
Biological Process	GO:0051252	7	regulation of RNA metabolic process	0.0242817	O14497	AT-rich interactive domain-containing protein 1A OS=Homo sapiens OX=9606 GN=ARID1A PE=1 SV=3	1.654	Up	0.021924	ARID1A	242.04	2.5	5	5	5	1.351	0.817		0.794
Biological Process	GO:0051252	7	regulation of RNA metabolic process	0.0242817	Q15651	High mobility group nucleosome-binding domain-containing protein 3 OS=Homo sapiens OX=9606 GN=HMGN3 PE=1 SV=2	1.697	Up	0.0025243	HMGN3	10.666	18.2	3	3	2	1.135	0.669		1.066
Biological Process	GO:0051252	7	regulation of RNA metabolic process	0.0242817	O00422	Histone deacetylase complex subunit SAP18 OS=Homo sapiens OX=9606 GN=SAP18 PE=1 SV=1	1.526	Up	0.0029439	SAP18	17.561	19	4	4	4	1.184	0.776		0.904
Biological Process	GO:0051252	7	regulation of RNA metabolic process	0.0242817	O75367	Core histone macro-H2A.1 OS=Homo sapiens OX=9606 GN=H2AFY PE=1 SV=4	1.608	Up	0.031718	H2AFY	39.617	16.7	5	5	5	1.092	0.679	1.219	1.492
Biological Process	GO:0051252	7	regulation of RNA metabolic process	0.0242817	O94905	Erlin-2 OS=Homo sapiens OX=9606 GN=ERLIN2 PE=1 SV=1	1.506	Up	0.0181552	ERLIN2	37.839	10	4	4	2	1.003	0.666		1.189
Biological Process	GO:0051252	7	regulation of RNA metabolic process	0.0242817	P01116	GTPase KRas OS=Homo sapiens OX=9606 GN=KRAS PE=1 SV=1	1.548	Up	0.0132248	KRAS	21.656	24.9	5	8	3	1.423	0.919	1.114	0.661
Biological Process	GO:0051252	7	regulation of RNA metabolic process	0.0242817	P49711	Transcriptional repressor CTCF OS=Homo sapiens OX=9606 GN=CTCF PE=1 SV=1	1.512	Up	1.50407e-05	CTCF	82.785	5.8	5	5	5	1.167	0.772		1.007
Biological Process	GO:0051252	7	regulation of RNA metabolic process	0.0242817	P42166	Lamina-associated polypeptide 2, isoform alpha OS=Homo sapiens OX=9606 GN=TMPO PE=1 SV=2	2.237	Up	0.0022385	TMPO	75.491	13.1	7	8	2	1.463	0.654		0.778
Biological Process	GO:0051252	7	regulation of RNA metabolic process	0.0242817	P17096	High mobility group protein HMG-I/HMG-Y OS=Homo sapiens OX=9606 GN=HMGA1 PE=1 SV=3	2.056	Up	5.5084e-05	HMGA1	11.676	30.8	4	6	4	1.495	0.727	0.562	0.9
Biological Process	GO:0051252	7	regulation of RNA metabolic process	0.0242817	Q9NWH9	SAFB-like transcription modulator OS=Homo sapiens OX=9606 GN=SLTM PE=1 SV=2	1.545	Up	0.0023222	SLTM	117.15	7.7	6	7	6	1.197	0.775		0.823
Biological Process	GO:0016458	8	gene silencing	0.157788	Q8TEM1	Nuclear pore membrane glycoprotein 210 OS=Homo sapiens OX=9606 GN=NUP210 PE=1 SV=3	1.507	Up	0.0024785	NUP210	205.11	3.2	6	7	6	1.156	0.767	1.388	0.956
Biological Process	GO:0016458	8	gene silencing	0.157788	O75367	Core histone macro-H2A.1 OS=Homo sapiens OX=9606 GN=H2AFY PE=1 SV=4	1.608	Up	0.031718	H2AFY	39.617	16.7	5	5	5	1.092	0.679	1.219	1.492
Biological Process	GO:0016458	8	gene silencing	0.157788	O14497	AT-rich interactive domain-containing protein 1A OS=Homo sapiens OX=9606 GN=ARID1A PE=1 SV=3	1.654	Up	0.021924	ARID1A	242.04	2.5	5	5	5	1.351	0.817		0.794
Biological Process	GO:0045935	7	positive regulation of nucleobase-containing compound metabolic process	0.0527722	O94905	Erlin-2 OS=Homo sapiens OX=9606 GN=ERLIN2 PE=1 SV=1	1.506	Up	0.0181552	ERLIN2	37.839	10	4	4	2	1.003	0.666		1.189
Biological Process	GO:0045935	7	positive regulation of nucleobase-containing compound metabolic process	0.0527722	O75475	PC4 and SFRS1-interacting protein OS=Homo sapiens OX=9606 GN=PSIP1 PE=1 SV=1	1.836	Up	2.8954e-10	PSIP1	60.103	23.4	13	18	12	1.469	0.8	0.948	0.963
Biological Process	GO:0045935	7	positive regulation of nucleobase-containing compound metabolic process	0.0527722	P23229	Integrin alpha-6 OS=Homo sapiens OX=9606 GN=ITGA6 PE=1 SV=5	1.628	Up	8.6661e-07	ITGA6	126.6	7.2	7	11	7	1.477	0.907	0.812	0.671
Biological Process	GO:0045935	7	positive regulation of nucleobase-containing compound metabolic process	0.0527722	P55290	Cadherin-13 OS=Homo sapiens OX=9606 GN=CDH13 PE=1 SV=1	1.716	Up	0.0097613	CDH13	78.286	2.7	2	2	2	1.428	0.832		0.653
Biological Process	GO:0045935	7	positive regulation of nucleobase-containing compound metabolic process	0.0527722	P52926	High mobility group protein HMGI-C OS=Homo sapiens OX=9606 GN=HMGA2 PE=1 SV=1	2.279	Up	0.0176024	HMGA2	11.832	38.5	3	3	3	1.333	0.585	1.242	0.958
Biological Process	GO:0045935	7	positive regulation of nucleobase-containing compound metabolic process	0.0527722	P49711	Transcriptional repressor CTCF OS=Homo sapiens OX=9606 GN=CTCF PE=1 SV=1	1.512	Up	1.50407e-05	CTCF	82.785	5.8	5	5	5	1.167	0.772		1.007
Biological Process	GO:0045935	7	positive regulation of nucleobase-containing compound metabolic process	0.0527722	P61964	WD repeat-containing protein 5 OS=Homo sapiens OX=9606 GN=WDR5 PE=1 SV=1	1.533	Up	0.0032	WDR5	36.588	10.5	3	6	3	1.058	0.69	2.061	1.222
Biological Process	GO:0045935	7	positive regulation of nucleobase-containing compound metabolic process	0.0527722	Q9UJZ1	Stomatin-like protein 2, mitochondrial OS=Homo sapiens OX=9606 GN=STOML2 PE=1 SV=1	1.887	Up	0.027121	STOML2	38.534	15.2	4	4	4	1.236	0.655	0.788	1.237
Biological Process	GO:0045935	7	positive regulation of nucleobase-containing compound metabolic process	0.0527722	P17096	High mobility group protein HMG-I/HMG-Y OS=Homo sapiens OX=9606 GN=HMGA1 PE=1 SV=3	2.056	Up	5.5084e-05	HMGA1	11.676	30.8	4	6	4	1.495	0.727	0.562	0.9
Biological Process	GO:0045935	7	positive regulation of nucleobase-containing compound metabolic process	0.0527722	O14497	AT-rich interactive domain-containing protein 1A OS=Homo sapiens OX=9606 GN=ARID1A PE=1 SV=3	1.654	Up	0.021924	ARID1A	242.04	2.5	5	5	5	1.351	0.817		0.794
Biological Process	GO:0045935	7	positive regulation of nucleobase-containing compound metabolic process	0.0527722	Q15651	High mobility group nucleosome-binding domain-containing protein 3 OS=Homo sapiens OX=9606 GN=HMGN3 PE=1 SV=2	1.697	Up	0.0025243	HMGN3	10.666	18.2	3	3	2	1.135	0.669		1.066
Biological Process	GO:0008306	8	associative learning	0.0202574	P05556	Integrin beta-1 OS=Homo sapiens OX=9606 GN=ITGB1 PE=1 SV=2	1.548	Up	3.9039e-06	ITGB1	88.414	14	11	12	11	1.215	0.785	3.223	0.923
Biological Process	GO:0008306	8	associative learning	0.0202574	P01116	GTPase KRas OS=Homo sapiens OX=9606 GN=KRAS PE=1 SV=1	1.548	Up	0.0132248	KRAS	21.656	24.9	5	8	3	1.423	0.919	1.114	0.661
Biological Process	GO:0090342	5	regulation of cell aging	0.000774188	P52926	High mobility group protein HMGI-C OS=Homo sapiens OX=9606 GN=HMGA2 PE=1 SV=1	2.279	Up	0.0176024	HMGA2	11.832	38.5	3	3	3	1.333	0.585	1.242	0.958
Biological Process	GO:0090342	5	regulation of cell aging	0.000774188	P01116	GTPase KRas OS=Homo sapiens OX=9606 GN=KRAS PE=1 SV=1	1.548	Up	0.0132248	KRAS	21.656	24.9	5	8	3	1.423	0.919	1.114	0.661
Biological Process	GO:0090342	5	regulation of cell aging	0.000774188	P17096	High mobility group protein HMG-I/HMG-Y OS=Homo sapiens OX=9606 GN=HMGA1 PE=1 SV=3	2.056	Up	5.5084e-05	HMGA1	11.676	30.8	4	6	4	1.495	0.727	0.562	0.9
Biological Process	GO:0043523	8	regulation of neuron apoptotic process	0.172789	P01116	GTPase KRas OS=Homo sapiens OX=9606 GN=KRAS PE=1 SV=1	1.548	Up	0.0132248	KRAS	21.656	24.9	5	8	3	1.423	0.919	1.114	0.661
Biological Process	GO:0043523	8	regulation of neuron apoptotic process	0.172789	Q99720	Sigma non-opioid intracellular receptor 1 OS=Homo sapiens OX=9606 GN=SIGMAR1 PE=1 SV=1	1.725	Up	0.0047982	SIGMAR1	25.127	6.7	2	3	2	1.211	0.702		0.966
Biological Process	GO:0055094	5	response to lipoprotein particle	0.00843626	P05556	Integrin beta-1 OS=Homo sapiens OX=9606 GN=ITGB1 PE=1 SV=2	1.548	Up	3.9039e-06	ITGB1	88.414	14	11	12	11	1.215	0.785	3.223	0.923
Biological Process	GO:0055094	5	response to lipoprotein particle	0.00843626	P55290	Cadherin-13 OS=Homo sapiens OX=9606 GN=CDH13 PE=1 SV=1	1.716	Up	0.0097613	CDH13	78.286	2.7	2	2	2	1.428	0.832		0.653
Biological Process	GO:0090596	8	sensory organ morphogenesis	0.117523	P54802	Alpha-N-acetylglucosaminidase OS=Homo sapiens OX=9606 GN=NAGLU PE=1 SV=2	1.666	Up	0.023356	NAGLU	82.265	4.6	3	3	3	1.759	1.056	1.412	0.852
Biological Process	GO:0090596	8	sensory organ morphogenesis	0.117523	O14497	AT-rich interactive domain-containing protein 1A OS=Homo sapiens OX=9606 GN=ARID1A PE=1 SV=3	1.654	Up	0.021924	ARID1A	242.04	2.5	5	5	5	1.351	0.817		0.794
Biological Process	GO:0008202	5	steroid metabolic process	0.243306	O94905	Erlin-2 OS=Homo sapiens OX=9606 GN=ERLIN2 PE=1 SV=1	1.506	Up	0.0181552	ERLIN2	37.839	10	4	4	2	1.003	0.666		1.189
Biological Process	GO:0008202	5	steroid metabolic process	0.243306	P37268	Squalene synthase OS=Homo sapiens OX=9606 GN=FDFT1 PE=1 SV=1	1.75	Up	0.00065642	FDFT1	48.115	7.2	3	3	3	1.624	0.928		0.479
Biological Process	GO:0071806	7	protein transmembrane transport	0.0729927	Q9HAV7	GrpE protein homolog 1, mitochondrial OS=Homo sapiens OX=9606 GN=GRPEL1 PE=1 SV=2	1.652	Up	0.00029954	GRPEL1	24.279	32.3	7	9	7	1.475	0.893	0.613	0.799
Biological Process	GO:0071806	7	protein transmembrane transport	0.0729927	Q3ZCQ8	Mitochondrial import inner membrane translocase subunit TIM50 OS=Homo sapiens OX=9606 GN=TIMM50 PE=1 SV=2	1.682	Up	0.00116203	TIMM50	39.646	11	3	5	3	1.473	0.876	0.67	0.606
Biological Process	GO:0098602	4	single organism cell adhesion	0.0847352	P11047	Laminin subunit gamma-1 OS=Homo sapiens OX=9606 GN=LAMC1 PE=1 SV=3	2.097	Up	2.4187e-11	LAMC1	177.6	7.1	11	13	11	1.724	0.822	0.593	0.456
Biological Process	GO:0098602	4	single organism cell adhesion	0.0847352	P05556	Integrin beta-1 OS=Homo sapiens OX=9606 GN=ITGB1 PE=1 SV=2	1.548	Up	3.9039e-06	ITGB1	88.414	14	11	12	11	1.215	0.785	3.223	0.923
Biological Process	GO:0098602	4	single organism cell adhesion	0.0847352	P23229	Integrin alpha-6 OS=Homo sapiens OX=9606 GN=ITGA6 PE=1 SV=5	1.628	Up	8.6661e-07	ITGA6	126.6	7.2	7	11	7	1.477	0.907	0.812	0.671
Biological Process	GO:0000003	2	reproduction	0.129867	P46013	Proliferation marker protein Ki-67 OS=Homo sapiens OX=9606 GN=MKI67 PE=1 SV=2	1.657	Up	3.2406e-07	MKI67	358.69	7.4	16	17	16	1.438	0.868	0.588	0.627
Biological Process	GO:0000003	2	reproduction	0.129867	P05556	Integrin beta-1 OS=Homo sapiens OX=9606 GN=ITGB1 PE=1 SV=2	1.548	Up	3.9039e-06	ITGB1	88.414	14	11	12	11	1.215	0.785	3.223	0.923
Biological Process	GO:0000003	2	reproduction	0.129867	Q14980	Nuclear mitotic apparatus protein 1 OS=Homo sapiens OX=9606 GN=NUMA1 PE=1 SV=2	1.556	Up	0.000118892	NUMA1	238.26	10.8	22	22	21	1.254	0.806	2.38	0.994
Biological Process	GO:0000003	2	reproduction	0.129867	P01116	GTPase KRas OS=Homo sapiens OX=9606 GN=KRAS PE=1 SV=1	1.548	Up	0.0132248	KRAS	21.656	24.9	5	8	3	1.423	0.919	1.114	0.661
Biological Process	GO:0000003	2	reproduction	0.129867	P11717	Cation-independent mannose-6-phosphate receptor OS=Homo sapiens OX=9606 GN=IGF2R PE=1 SV=3	1.518	Up	0.0041417	IGF2R	274.37	3.9	9	9	9	1.342	0.884	1.347	1.158
Biological Process	GO:0000003	2	reproduction	0.129867	O14497	AT-rich interactive domain-containing protein 1A OS=Homo sapiens OX=9606 GN=ARID1A PE=1 SV=3	1.654	Up	0.021924	ARID1A	242.04	2.5	5	5	5	1.351	0.817		0.794
Biological Process	GO:0000003	2	reproduction	0.129867	Q08378	Golgin subfamily A member 3 OS=Homo sapiens OX=9606 GN=GOLGA3 PE=1 SV=2	1.725	Up	0.0031158	GOLGA3	167.35	2.3	3	3	3	1.29	0.748		0.777
Biological Process	GO:0016925	10	protein sumoylation	0.128183	Q8TEM1	Nuclear pore membrane glycoprotein 210 OS=Homo sapiens OX=9606 GN=NUP210 PE=1 SV=3	1.507	Up	0.0024785	NUP210	205.11	3.2	6	7	6	1.156	0.767	1.388	0.956
Biological Process	GO:0016925	10	protein sumoylation	0.128183	P11387	DNA topoisomerase 1 OS=Homo sapiens OX=9606 GN=TOP1 PE=1 SV=2	1.57	Up	0.00032012	TOP1	90.725	17.3	14	17	14	0.887	0.565	1.817	1.511
Biological Process	GO:0060541	6	respiratory system development	0.117523	Q14980	Nuclear mitotic apparatus protein 1 OS=Homo sapiens OX=9606 GN=NUMA1 PE=1 SV=2	1.556	Up	0.000118892	NUMA1	238.26	10.8	22	22	21	1.254	0.806	2.38	0.994
Biological Process	GO:0060541	6	respiratory system development	0.117523	P01116	GTPase KRas OS=Homo sapiens OX=9606 GN=KRAS PE=1 SV=1	1.548	Up	0.0132248	KRAS	21.656	24.9	5	8	3	1.423	0.919	1.114	0.661
Biological Process	GO:1903508	10	positive regulation of nucleic acid-templated transcription	0.0168843	O94905	Erlin-2 OS=Homo sapiens OX=9606 GN=ERLIN2 PE=1 SV=1	1.506	Up	0.0181552	ERLIN2	37.839	10	4	4	2	1.003	0.666		1.189
Biological Process	GO:1903508	10	positive regulation of nucleic acid-templated transcription	0.0168843	O75475	PC4 and SFRS1-interacting protein OS=Homo sapiens OX=9606 GN=PSIP1 PE=1 SV=1	1.836	Up	2.8954e-10	PSIP1	60.103	23.4	13	18	12	1.469	0.8	0.948	0.963
Biological Process	GO:1903508	10	positive regulation of nucleic acid-templated transcription	0.0168843	P23229	Integrin alpha-6 OS=Homo sapiens OX=9606 GN=ITGA6 PE=1 SV=5	1.628	Up	8.6661e-07	ITGA6	126.6	7.2	7	11	7	1.477	0.907	0.812	0.671
Biological Process	GO:1903508	10	positive regulation of nucleic acid-templated transcription	0.0168843	P55290	Cadherin-13 OS=Homo sapiens OX=9606 GN=CDH13 PE=1 SV=1	1.716	Up	0.0097613	CDH13	78.286	2.7	2	2	2	1.428	0.832		0.653
Biological Process	GO:1903508	10	positive regulation of nucleic acid-templated transcription	0.0168843	P52926	High mobility group protein HMGI-C OS=Homo sapiens OX=9606 GN=HMGA2 PE=1 SV=1	2.279	Up	0.0176024	HMGA2	11.832	38.5	3	3	3	1.333	0.585	1.242	0.958
Biological Process	GO:1903508	10	positive regulation of nucleic acid-templated transcription	0.0168843	P49711	Transcriptional repressor CTCF OS=Homo sapiens OX=9606 GN=CTCF PE=1 SV=1	1.512	Up	1.50407e-05	CTCF	82.785	5.8	5	5	5	1.167	0.772		1.007
Biological Process	GO:1903508	10	positive regulation of nucleic acid-templated transcription	0.0168843	P61964	WD repeat-containing protein 5 OS=Homo sapiens OX=9606 GN=WDR5 PE=1 SV=1	1.533	Up	0.0032	WDR5	36.588	10.5	3	6	3	1.058	0.69	2.061	1.222
Biological Process	GO:1903508	10	positive regulation of nucleic acid-templated transcription	0.0168843	P17096	High mobility group protein HMG-I/HMG-Y OS=Homo sapiens OX=9606 GN=HMGA1 PE=1 SV=3	2.056	Up	5.5084e-05	HMGA1	11.676	30.8	4	6	4	1.495	0.727	0.562	0.9
Biological Process	GO:1903508	10	positive regulation of nucleic acid-templated transcription	0.0168843	O14497	AT-rich interactive domain-containing protein 1A OS=Homo sapiens OX=9606 GN=ARID1A PE=1 SV=3	1.654	Up	0.021924	ARID1A	242.04	2.5	5	5	5	1.351	0.817		0.794
Biological Process	GO:1903508	10	positive regulation of nucleic acid-templated transcription	0.0168843	Q15651	High mobility group nucleosome-binding domain-containing protein 3 OS=Homo sapiens OX=9606 GN=HMGN3 PE=1 SV=2	1.697	Up	0.0025243	HMGN3	10.666	18.2	3	3	2	1.135	0.669		1.066
Biological Process	GO:0009890	6	negative regulation of biosynthetic process	0.019121	P07910	Heterogeneous nuclear ribonucleoproteins C1/C2 OS=Homo sapiens OX=9606 GN=HNRNPC PE=1 SV=4	1.542	Up	6.743e-08	HNRNPC	33.67	36.6	15	20	15	1.152	0.747	0.46	0.994
Biological Process	GO:0009890	6	negative regulation of biosynthetic process	0.019121	O94905	Erlin-2 OS=Homo sapiens OX=9606 GN=ERLIN2 PE=1 SV=1	1.506	Up	0.0181552	ERLIN2	37.839	10	4	4	2	1.003	0.666		1.189
Biological Process	GO:0009890	6	negative regulation of biosynthetic process	0.019121	O75367	Core histone macro-H2A.1 OS=Homo sapiens OX=9606 GN=H2AFY PE=1 SV=4	1.608	Up	0.031718	H2AFY	39.617	16.7	5	5	5	1.092	0.679	1.219	1.492
Biological Process	GO:0009890	6	negative regulation of biosynthetic process	0.019121	P10412	Histone H1.4 OS=Homo sapiens OX=9606 GN=H1-4 PE=1 SV=2	1.661	Up	0.0124005	H1-4	21.865	34.2	9	16	4	0.51	0.307		1.955
Biological Process	GO:0009890	6	negative regulation of biosynthetic process	0.019121	P52926	High mobility group protein HMGI-C OS=Homo sapiens OX=9606 GN=HMGA2 PE=1 SV=1	2.279	Up	0.0176024	HMGA2	11.832	38.5	3	3	3	1.333	0.585	1.242	0.958
Biological Process	GO:0009890	6	negative regulation of biosynthetic process	0.019121	P49711	Transcriptional repressor CTCF OS=Homo sapiens OX=9606 GN=CTCF PE=1 SV=1	1.512	Up	1.50407e-05	CTCF	82.785	5.8	5	5	5	1.167	0.772		1.007
Biological Process	GO:0009890	6	negative regulation of biosynthetic process	0.019121	Q96EY1	DnaJ homolog subfamily A member 3, mitochondrial OS=Homo sapiens OX=9606 GN=DNAJA3 PE=1 SV=2	1.568	Up	0.0091226	DNAJA3	52.488	5.8	3	5	3	1.637	1.044	0.948	0.981
Biological Process	GO:0009890	6	negative regulation of biosynthetic process	0.019121	Q8WXF1	Paraspeckle component 1 OS=Homo sapiens OX=9606 GN=PSPC1 PE=1 SV=1	1.52	Up	0.0143036	PSPC1	58.743	15.9	8	8	6	1.306	0.859	1.227	1.111
Biological Process	GO:0009890	6	negative regulation of biosynthetic process	0.019121	P17096	High mobility group protein HMG-I/HMG-Y OS=Homo sapiens OX=9606 GN=HMGA1 PE=1 SV=3	2.056	Up	5.5084e-05	HMGA1	11.676	30.8	4	6	4	1.495	0.727	0.562	0.9
Biological Process	GO:0009890	6	negative regulation of biosynthetic process	0.019121	O14497	AT-rich interactive domain-containing protein 1A OS=Homo sapiens OX=9606 GN=ARID1A PE=1 SV=3	1.654	Up	0.021924	ARID1A	242.04	2.5	5	5	5	1.351	0.817		0.794
Biological Process	GO:0009890	6	negative regulation of biosynthetic process	0.019121	O00422	Histone deacetylase complex subunit SAP18 OS=Homo sapiens OX=9606 GN=SAP18 PE=1 SV=1	1.526	Up	0.0029439	SAP18	17.561	19	4	4	4	1.184	0.776		0.904
Biological Process	GO:0043414	6	macromolecule methylation	0.131569	P10412	Histone H1.4 OS=Homo sapiens OX=9606 GN=H1-4 PE=1 SV=2	1.661	Up	0.0124005	H1-4	21.865	34.2	9	16	4	0.51	0.307		1.955
Biological Process	GO:0043414	6	macromolecule methylation	0.131569	P49711	Transcriptional repressor CTCF OS=Homo sapiens OX=9606 GN=CTCF PE=1 SV=1	1.512	Up	1.50407e-05	CTCF	82.785	5.8	5	5	5	1.167	0.772		1.007
Biological Process	GO:0043414	6	macromolecule methylation	0.131569	P61964	WD repeat-containing protein 5 OS=Homo sapiens OX=9606 GN=WDR5 PE=1 SV=1	1.533	Up	0.0032	WDR5	36.588	10.5	3	6	3	1.058	0.69	2.061	1.222
Biological Process	GO:0010769	7	regulation of cell morphogenesis involved in differentiation	0.249277	O60313	Dynamin-like 120 kDa protein, mitochondrial OS=Homo sapiens OX=9606 GN=OPA1 PE=1 SV=3	1.562	Up	2.5196e-07	OPA1	111.63	12.2	11	13	11	1.248	0.799	1.081	0.844
Biological Process	GO:0010769	7	regulation of cell morphogenesis involved in differentiation	0.249277	P55283	Cadherin-4 OS=Homo sapiens OX=9606 GN=CDH4 PE=2 SV=2	2.596	Up	0.00021954	CDH4	100.28	2.7	3	3	3	1.69	0.651		0.629
Biological Process	GO:0007423	7	sensory organ development	0.127961	P54802	Alpha-N-acetylglucosaminidase OS=Homo sapiens OX=9606 GN=NAGLU PE=1 SV=2	1.666	Up	0.023356	NAGLU	82.265	4.6	3	3	3	1.759	1.056	1.412	0.852
Biological Process	GO:0007423	7	sensory organ development	0.127961	O14497	AT-rich interactive domain-containing protein 1A OS=Homo sapiens OX=9606 GN=ARID1A PE=1 SV=3	1.654	Up	0.021924	ARID1A	242.04	2.5	5	5	5	1.351	0.817		0.794
Biological Process	GO:0007423	7	sensory organ development	0.127961	Q9Y6M7	Sodium bicarbonate cotransporter 3 OS=Homo sapiens OX=9606 GN=SLC4A7 PE=1 SV=2	1.623	Up	0.0120606	SLC4A7	136.04	4.4	5	6	5	1.464	0.902	1.665	0.752
Biological Process	GO:0060113	11	inner ear receptor cell differentiation	0.0149966	P54802	Alpha-N-acetylglucosaminidase OS=Homo sapiens OX=9606 GN=NAGLU PE=1 SV=2	1.666	Up	0.023356	NAGLU	82.265	4.6	3	3	3	1.759	1.056	1.412	0.852
Biological Process	GO:0060113	11	inner ear receptor cell differentiation	0.0149966	Q9Y6M7	Sodium bicarbonate cotransporter 3 OS=Homo sapiens OX=9606 GN=SLC4A7 PE=1 SV=2	1.623	Up	0.0120606	SLC4A7	136.04	4.4	5	6	5	1.464	0.902	1.665	0.752
Biological Process	GO:0051674	3	localization of cell	0.0733706	P11047	Laminin subunit gamma-1 OS=Homo sapiens OX=9606 GN=LAMC1 PE=1 SV=3	2.097	Up	2.4187e-11	LAMC1	177.6	7.1	11	13	11	1.724	0.822	0.593	0.456
Biological Process	GO:0051674	3	localization of cell	0.0733706	P05556	Integrin beta-1 OS=Homo sapiens OX=9606 GN=ITGB1 PE=1 SV=2	1.548	Up	3.9039e-06	ITGB1	88.414	14	11	12	11	1.215	0.785	3.223	0.923
Biological Process	GO:0051674	3	localization of cell	0.0733706	P23229	Integrin alpha-6 OS=Homo sapiens OX=9606 GN=ITGA6 PE=1 SV=5	1.628	Up	8.6661e-07	ITGA6	126.6	7.2	7	11	7	1.477	0.907	0.812	0.671
Biological Process	GO:0051674	3	localization of cell	0.0733706	P55290	Cadherin-13 OS=Homo sapiens OX=9606 GN=CDH13 PE=1 SV=1	1.716	Up	0.0097613	CDH13	78.286	2.7	2	2	2	1.428	0.832		0.653
Biological Process	GO:0051674	3	localization of cell	0.0733706	P01116	GTPase KRas OS=Homo sapiens OX=9606 GN=KRAS PE=1 SV=1	1.548	Up	0.0132248	KRAS	21.656	24.9	5	8	3	1.423	0.919	1.114	0.661
Biological Process	GO:0051674	3	localization of cell	0.0733706	P03956	Interstitial collagenase OS=Homo sapiens OX=9606 GN=MMP1 PE=1 SV=3	1.613	Up	0.026419	MMP1	54.006	4.1	2	2	2	1.529	0.948		0.458
Biological Process	GO:0032259	3	methylation	0.201875	P10412	Histone H1.4 OS=Homo sapiens OX=9606 GN=H1-4 PE=1 SV=2	1.661	Up	0.0124005	H1-4	21.865	34.2	9	16	4	0.51	0.307		1.955
Biological Process	GO:0032259	3	methylation	0.201875	P49711	Transcriptional repressor CTCF OS=Homo sapiens OX=9606 GN=CTCF PE=1 SV=1	1.512	Up	1.50407e-05	CTCF	82.785	5.8	5	5	5	1.167	0.772		1.007
Biological Process	GO:0032259	3	methylation	0.201875	P61964	WD repeat-containing protein 5 OS=Homo sapiens OX=9606 GN=WDR5 PE=1 SV=1	1.533	Up	0.0032	WDR5	36.588	10.5	3	6	3	1.058	0.69	2.061	1.222
Biological Process	GO:2001141	8	regulation of RNA biosynthetic process	0.0214444	O75475	PC4 and SFRS1-interacting protein OS=Homo sapiens OX=9606 GN=PSIP1 PE=1 SV=1	1.836	Up	2.8954e-10	PSIP1	60.103	23.4	13	18	12	1.469	0.8	0.948	0.963
Biological Process	GO:2001141	8	regulation of RNA biosynthetic process	0.0214444	P23229	Integrin alpha-6 OS=Homo sapiens OX=9606 GN=ITGA6 PE=1 SV=5	1.628	Up	8.6661e-07	ITGA6	126.6	7.2	7	11	7	1.477	0.907	0.812	0.671
Biological Process	GO:2001141	8	regulation of RNA biosynthetic process	0.0214444	P55290	Cadherin-13 OS=Homo sapiens OX=9606 GN=CDH13 PE=1 SV=1	1.716	Up	0.0097613	CDH13	78.286	2.7	2	2	2	1.428	0.832		0.653
Biological Process	GO:2001141	8	regulation of RNA biosynthetic process	0.0214444	P10412	Histone H1.4 OS=Homo sapiens OX=9606 GN=H1-4 PE=1 SV=2	1.661	Up	0.0124005	H1-4	21.865	34.2	9	16	4	0.51	0.307		1.955
Biological Process	GO:2001141	8	regulation of RNA biosynthetic process	0.0214444	P52926	High mobility group protein HMGI-C OS=Homo sapiens OX=9606 GN=HMGA2 PE=1 SV=1	2.279	Up	0.0176024	HMGA2	11.832	38.5	3	3	3	1.333	0.585	1.242	0.958
Biological Process	GO:2001141	8	regulation of RNA biosynthetic process	0.0214444	Q96EY1	DnaJ homolog subfamily A member 3, mitochondrial OS=Homo sapiens OX=9606 GN=DNAJA3 PE=1 SV=2	1.568	Up	0.0091226	DNAJA3	52.488	5.8	3	5	3	1.637	1.044	0.948	0.981
Biological Process	GO:2001141	8	regulation of RNA biosynthetic process	0.0214444	P61964	WD repeat-containing protein 5 OS=Homo sapiens OX=9606 GN=WDR5 PE=1 SV=1	1.533	Up	0.0032	WDR5	36.588	10.5	3	6	3	1.058	0.69	2.061	1.222
Biological Process	GO:2001141	8	regulation of RNA biosynthetic process	0.0214444	Q8WXF1	Paraspeckle component 1 OS=Homo sapiens OX=9606 GN=PSPC1 PE=1 SV=1	1.52	Up	0.0143036	PSPC1	58.743	15.9	8	8	6	1.306	0.859	1.227	1.111
Biological Process	GO:2001141	8	regulation of RNA biosynthetic process	0.0214444	Q9UGU0	Transcription factor 20 OS=Homo sapiens OX=9606 GN=TCF20 PE=1 SV=3	1.758	Up	0.031761	TCF20	211.77	1.2	2	2	2	1.331	0.757		0.809
Biological Process	GO:2001141	8	regulation of RNA biosynthetic process	0.0214444	O14497	AT-rich interactive domain-containing protein 1A OS=Homo sapiens OX=9606 GN=ARID1A PE=1 SV=3	1.654	Up	0.021924	ARID1A	242.04	2.5	5	5	5	1.351	0.817		0.794
Biological Process	GO:2001141	8	regulation of RNA biosynthetic process	0.0214444	Q15651	High mobility group nucleosome-binding domain-containing protein 3 OS=Homo sapiens OX=9606 GN=HMGN3 PE=1 SV=2	1.697	Up	0.0025243	HMGN3	10.666	18.2	3	3	2	1.135	0.669		1.066
Biological Process	GO:2001141	8	regulation of RNA biosynthetic process	0.0214444	O00422	Histone deacetylase complex subunit SAP18 OS=Homo sapiens OX=9606 GN=SAP18 PE=1 SV=1	1.526	Up	0.0029439	SAP18	17.561	19	4	4	4	1.184	0.776		0.904
Biological Process	GO:2001141	8	regulation of RNA biosynthetic process	0.0214444	O75367	Core histone macro-H2A.1 OS=Homo sapiens OX=9606 GN=H2AFY PE=1 SV=4	1.608	Up	0.031718	H2AFY	39.617	16.7	5	5	5	1.092	0.679	1.219	1.492
Biological Process	GO:2001141	8	regulation of RNA biosynthetic process	0.0214444	O94905	Erlin-2 OS=Homo sapiens OX=9606 GN=ERLIN2 PE=1 SV=1	1.506	Up	0.0181552	ERLIN2	37.839	10	4	4	2	1.003	0.666		1.189
Biological Process	GO:2001141	8	regulation of RNA biosynthetic process	0.0214444	P01116	GTPase KRas OS=Homo sapiens OX=9606 GN=KRAS PE=1 SV=1	1.548	Up	0.0132248	KRAS	21.656	24.9	5	8	3	1.423	0.919	1.114	0.661
Biological Process	GO:2001141	8	regulation of RNA biosynthetic process	0.0214444	P49711	Transcriptional repressor CTCF OS=Homo sapiens OX=9606 GN=CTCF PE=1 SV=1	1.512	Up	1.50407e-05	CTCF	82.785	5.8	5	5	5	1.167	0.772		1.007
Biological Process	GO:2001141	8	regulation of RNA biosynthetic process	0.0214444	P42166	Lamina-associated polypeptide 2, isoform alpha OS=Homo sapiens OX=9606 GN=TMPO PE=1 SV=2	2.237	Up	0.0022385	TMPO	75.491	13.1	7	8	2	1.463	0.654		0.778
Biological Process	GO:2001141	8	regulation of RNA biosynthetic process	0.0214444	P17096	High mobility group protein HMG-I/HMG-Y OS=Homo sapiens OX=9606 GN=HMGA1 PE=1 SV=3	2.056	Up	5.5084e-05	HMGA1	11.676	30.8	4	6	4	1.495	0.727	0.562	0.9
Biological Process	GO:2001141	8	regulation of RNA biosynthetic process	0.0214444	Q9NWH9	SAFB-like transcription modulator OS=Homo sapiens OX=9606 GN=SLTM PE=1 SV=2	1.545	Up	0.0023222	SLTM	117.15	7.7	6	7	6	1.197	0.775		0.823
Biological Process	GO:0035986	10	senescence-associated heterochromatin focus assembly	0.000251935	P52926	High mobility group protein HMGI-C OS=Homo sapiens OX=9606 GN=HMGA2 PE=1 SV=1	2.279	Up	0.0176024	HMGA2	11.832	38.5	3	3	3	1.333	0.585	1.242	0.958
Biological Process	GO:0035986	10	senescence-associated heterochromatin focus assembly	0.000251935	P17096	High mobility group protein HMG-I/HMG-Y OS=Homo sapiens OX=9606 GN=HMGA1 PE=1 SV=3	2.056	Up	5.5084e-05	HMGA1	11.676	30.8	4	6	4	1.495	0.727	0.562	0.9
Biological Process	GO:0007005	5	mitochondrion organization	0.0261583	O60313	Dynamin-like 120 kDa protein, mitochondrial OS=Homo sapiens OX=9606 GN=OPA1 PE=1 SV=3	1.562	Up	2.5196e-07	OPA1	111.63	12.2	11	13	11	1.248	0.799	1.081	0.844
Biological Process	GO:0007005	5	mitochondrion organization	0.0261583	Q9UJZ1	Stomatin-like protein 2, mitochondrial OS=Homo sapiens OX=9606 GN=STOML2 PE=1 SV=1	1.887	Up	0.027121	STOML2	38.534	15.2	4	4	4	1.236	0.655	0.788	1.237
Biological Process	GO:0007005	5	mitochondrion organization	0.0261583	Q9Y375	Complex I intermediate-associated protein 30, mitochondrial OS=Homo sapiens OX=9606 GN=NDUFAF1 PE=1 SV=2	1.796	Up	0.0129443	NDUFAF1	37.763	8.3	3	3	3	1.248	0.695		0.833
Biological Process	GO:0007005	5	mitochondrion organization	0.0261583	Q9HAV7	GrpE protein homolog 1, mitochondrial OS=Homo sapiens OX=9606 GN=GRPEL1 PE=1 SV=2	1.652	Up	0.00029954	GRPEL1	24.279	32.3	7	9	7	1.475	0.893	0.613	0.799
Biological Process	GO:0007005	5	mitochondrion organization	0.0261583	Q8N183	NADH dehydrogenase [ubiquinone] 1 alpha subcomplex assembly factor 2 OS=Homo sapiens OX=9606 GN=NDUFAF2 PE=1 SV=1	1.727	Up	0.025617	NDUFAF2	19.856	18.3	3	3	3	1.466	0.849	1.071	0.995
Biological Process	GO:0007005	5	mitochondrion organization	0.0261583	Q3ZCQ8	Mitochondrial import inner membrane translocase subunit TIM50 OS=Homo sapiens OX=9606 GN=TIMM50 PE=1 SV=2	1.682	Up	0.00116203	TIMM50	39.646	11	3	5	3	1.473	0.876	0.67	0.606
Biological Process	GO:0007005	5	mitochondrion organization	0.0261583	Q96EY1	DnaJ homolog subfamily A member 3, mitochondrial OS=Homo sapiens OX=9606 GN=DNAJA3 PE=1 SV=2	1.568	Up	0.0091226	DNAJA3	52.488	5.8	3	5	3	1.637	1.044	0.948	0.981
Biological Process	GO:0065002	8	intracellular protein transmembrane transport	0.0597109	Q9HAV7	GrpE protein homolog 1, mitochondrial OS=Homo sapiens OX=9606 GN=GRPEL1 PE=1 SV=2	1.652	Up	0.00029954	GRPEL1	24.279	32.3	7	9	7	1.475	0.893	0.613	0.799
Biological Process	GO:0065002	8	intracellular protein transmembrane transport	0.0597109	Q3ZCQ8	Mitochondrial import inner membrane translocase subunit TIM50 OS=Homo sapiens OX=9606 GN=TIMM50 PE=1 SV=2	1.682	Up	0.00116203	TIMM50	39.646	11	3	5	3	1.473	0.876	0.67	0.606
Biological Process	GO:0044743	9	protein transmembrane import into intracellular organelle	0.0361713	Q9HAV7	GrpE protein homolog 1, mitochondrial OS=Homo sapiens OX=9606 GN=GRPEL1 PE=1 SV=2	1.652	Up	0.00029954	GRPEL1	24.279	32.3	7	9	7	1.475	0.893	0.613	0.799
Biological Process	GO:0044743	9	protein transmembrane import into intracellular organelle	0.0361713	Q3ZCQ8	Mitochondrial import inner membrane translocase subunit TIM50 OS=Homo sapiens OX=9606 GN=TIMM50 PE=1 SV=2	1.682	Up	0.00116203	TIMM50	39.646	11	3	5	3	1.473	0.876	0.67	0.606
Biological Process	GO:0071824	5	protein-DNA complex subunit organization	0.00992521	O75367	Core histone macro-H2A.1 OS=Homo sapiens OX=9606 GN=H2AFY PE=1 SV=4	1.608	Up	0.031718	H2AFY	39.617	16.7	5	5	5	1.092	0.679	1.219	1.492
Biological Process	GO:0071824	5	protein-DNA complex subunit organization	0.00992521	P10412	Histone H1.4 OS=Homo sapiens OX=9606 GN=H1-4 PE=1 SV=2	1.661	Up	0.0124005	H1-4	21.865	34.2	9	16	4	0.51	0.307		1.955
Biological Process	GO:0071824	5	protein-DNA complex subunit organization	0.00992521	P49711	Transcriptional repressor CTCF OS=Homo sapiens OX=9606 GN=CTCF PE=1 SV=1	1.512	Up	1.50407e-05	CTCF	82.785	5.8	5	5	5	1.167	0.772		1.007
Biological Process	GO:0071824	5	protein-DNA complex subunit organization	0.00992521	P17096	High mobility group protein HMG-I/HMG-Y OS=Homo sapiens OX=9606 GN=HMGA1 PE=1 SV=3	2.056	Up	5.5084e-05	HMGA1	11.676	30.8	4	6	4	1.495	0.727	0.562	0.9
Biological Process	GO:0071824	5	protein-DNA complex subunit organization	0.00992521	O14497	AT-rich interactive domain-containing protein 1A OS=Homo sapiens OX=9606 GN=ARID1A PE=1 SV=3	1.654	Up	0.021924	ARID1A	242.04	2.5	5	5	5	1.351	0.817		0.794
Biological Process	GO:0071402	6	cellular response to lipoprotein particle stimulus	0.00502371	P05556	Integrin beta-1 OS=Homo sapiens OX=9606 GN=ITGB1 PE=1 SV=2	1.548	Up	3.9039e-06	ITGB1	88.414	14	11	12	11	1.215	0.785	3.223	0.923
Biological Process	GO:0071402	6	cellular response to lipoprotein particle stimulus	0.00502371	P55290	Cadherin-13 OS=Homo sapiens OX=9606 GN=CDH13 PE=1 SV=1	1.716	Up	0.0097613	CDH13	78.286	2.7	2	2	2	1.428	0.832		0.653
Biological Process	GO:0001944	8	vasculature development	0.0813398	P05556	Integrin beta-1 OS=Homo sapiens OX=9606 GN=ITGB1 PE=1 SV=2	1.548	Up	3.9039e-06	ITGB1	88.414	14	11	12	11	1.215	0.785	3.223	0.923
Biological Process	GO:0001944	8	vasculature development	0.0813398	P55290	Cadherin-13 OS=Homo sapiens OX=9606 GN=CDH13 PE=1 SV=1	1.716	Up	0.0097613	CDH13	78.286	2.7	2	2	2	1.428	0.832		0.653
Biological Process	GO:0001944	8	vasculature development	0.0813398	O14497	AT-rich interactive domain-containing protein 1A OS=Homo sapiens OX=9606 GN=ARID1A PE=1 SV=3	1.654	Up	0.021924	ARID1A	242.04	2.5	5	5	5	1.351	0.817		0.794
Biological Process	GO:0001944	8	vasculature development	0.0813398	P19971	Thymidine phosphorylase OS=Homo sapiens OX=9606 GN=TYMP PE=1 SV=2	2.254	Up	0.0102423	TYMP	49.955	4.1	2	3	2	1.012	0.449	3.454	1.431
Biological Process	GO:1902582	6	single-organism intracellular transport	0.197071	Q8TEM1	Nuclear pore membrane glycoprotein 210 OS=Homo sapiens OX=9606 GN=NUP210 PE=1 SV=3	1.507	Up	0.0024785	NUP210	205.11	3.2	6	7	6	1.156	0.767	1.388	0.956
Biological Process	GO:1902582	6	single-organism intracellular transport	0.197071	O60313	Dynamin-like 120 kDa protein, mitochondrial OS=Homo sapiens OX=9606 GN=OPA1 PE=1 SV=3	1.562	Up	2.5196e-07	OPA1	111.63	12.2	11	13	11	1.248	0.799	1.081	0.844
Biological Process	GO:1902582	6	single-organism intracellular transport	0.197071	Q9UJZ1	Stomatin-like protein 2, mitochondrial OS=Homo sapiens OX=9606 GN=STOML2 PE=1 SV=1	1.887	Up	0.027121	STOML2	38.534	15.2	4	4	4	1.236	0.655	0.788	1.237
Biological Process	GO:1902582	6	single-organism intracellular transport	0.197071	Q9HAV7	GrpE protein homolog 1, mitochondrial OS=Homo sapiens OX=9606 GN=GRPEL1 PE=1 SV=2	1.652	Up	0.00029954	GRPEL1	24.279	32.3	7	9	7	1.475	0.893	0.613	0.799
Biological Process	GO:1902582	6	single-organism intracellular transport	0.197071	Q3ZCQ8	Mitochondrial import inner membrane translocase subunit TIM50 OS=Homo sapiens OX=9606 GN=TIMM50 PE=1 SV=2	1.682	Up	0.00116203	TIMM50	39.646	11	3	5	3	1.473	0.876	0.67	0.606
Biological Process	GO:0010942	6	positive regulation of cell death	0.0341299	P05556	Integrin beta-1 OS=Homo sapiens OX=9606 GN=ITGB1 PE=1 SV=2	1.548	Up	3.9039e-06	ITGB1	88.414	14	11	12	11	1.215	0.785	3.223	0.923
Biological Process	GO:0010942	6	positive regulation of cell death	0.0341299	P23229	Integrin alpha-6 OS=Homo sapiens OX=9606 GN=ITGA6 PE=1 SV=5	1.628	Up	8.6661e-07	ITGA6	126.6	7.2	7	11	7	1.477	0.907	0.812	0.671
Biological Process	GO:0010942	6	positive regulation of cell death	0.0341299	P52926	High mobility group protein HMGI-C OS=Homo sapiens OX=9606 GN=HMGA2 PE=1 SV=1	2.279	Up	0.0176024	HMGA2	11.832	38.5	3	3	3	1.333	0.585	1.242	0.958
Biological Process	GO:0010942	6	positive regulation of cell death	0.0341299	P11717	Cation-independent mannose-6-phosphate receptor OS=Homo sapiens OX=9606 GN=IGF2R PE=1 SV=3	1.518	Up	0.0041417	IGF2R	274.37	3.9	9	9	9	1.342	0.884	1.347	1.158
Biological Process	GO:0010942	6	positive regulation of cell death	0.0341299	Q96EY1	DnaJ homolog subfamily A member 3, mitochondrial OS=Homo sapiens OX=9606 GN=DNAJA3 PE=1 SV=2	1.568	Up	0.0091226	DNAJA3	52.488	5.8	3	5	3	1.637	1.044	0.948	0.981
Biological Process	GO:0010942	6	positive regulation of cell death	0.0341299	O00422	Histone deacetylase complex subunit SAP18 OS=Homo sapiens OX=9606 GN=SAP18 PE=1 SV=1	1.526	Up	0.0029439	SAP18	17.561	19	4	4	4	1.184	0.776		0.904
Biological Process	GO:0001667	7	ameboidal-type cell migration	0.0969666	P05556	Integrin beta-1 OS=Homo sapiens OX=9606 GN=ITGB1 PE=1 SV=2	1.548	Up	3.9039e-06	ITGB1	88.414	14	11	12	11	1.215	0.785	3.223	0.923
Biological Process	GO:0001667	7	ameboidal-type cell migration	0.0969666	P55290	Cadherin-13 OS=Homo sapiens OX=9606 GN=CDH13 PE=1 SV=1	1.716	Up	0.0097613	CDH13	78.286	2.7	2	2	2	1.428	0.832		0.653
Biological Process	GO:0070271	4	protein complex biogenesis	0.119626	P11047	Laminin subunit gamma-1 OS=Homo sapiens OX=9606 GN=LAMC1 PE=1 SV=3	2.097	Up	2.4187e-11	LAMC1	177.6	7.1	11	13	11	1.724	0.822	0.593	0.456
Biological Process	GO:0070271	4	protein complex biogenesis	0.119626	O60313	Dynamin-like 120 kDa protein, mitochondrial OS=Homo sapiens OX=9606 GN=OPA1 PE=1 SV=3	1.562	Up	2.5196e-07	OPA1	111.63	12.2	11	13	11	1.248	0.799	1.081	0.844
Biological Process	GO:0070271	4	protein complex biogenesis	0.119626	Q9Y375	Complex I intermediate-associated protein 30, mitochondrial OS=Homo sapiens OX=9606 GN=NDUFAF1 PE=1 SV=2	1.796	Up	0.0129443	NDUFAF1	37.763	8.3	3	3	3	1.248	0.695		0.833
Biological Process	GO:0070271	4	protein complex biogenesis	0.119626	Q8N183	NADH dehydrogenase [ubiquinone] 1 alpha subcomplex assembly factor 2 OS=Homo sapiens OX=9606 GN=NDUFAF2 PE=1 SV=1	1.727	Up	0.025617	NDUFAF2	19.856	18.3	3	3	3	1.466	0.849	1.071	0.995
Biological Process	GO:0070271	4	protein complex biogenesis	0.119626	Q08257	Quinone oxidoreductase OS=Homo sapiens OX=9606 GN=CRYZ PE=1 SV=1	1.718	Up	0.037359	CRYZ	35.206	7	2	3	2	1.328	0.773	3.515	1.085
Biological Process	GO:0070271	4	protein complex biogenesis	0.119626	Q9UJZ1	Stomatin-like protein 2, mitochondrial OS=Homo sapiens OX=9606 GN=STOML2 PE=1 SV=1	1.887	Up	0.027121	STOML2	38.534	15.2	4	4	4	1.236	0.655	0.788	1.237
Biological Process	GO:0070271	4	protein complex biogenesis	0.119626	P49257	Protein ERGIC-53 OS=Homo sapiens OX=9606 GN=LMAN1 PE=1 SV=2	1.513	Up	0.0156435	LMAN1	57.548	12.4	6	7	6	1.292	0.854	0.594	0.879
Biological Process	GO:0070271	4	protein complex biogenesis	0.119626	P17096	High mobility group protein HMG-I/HMG-Y OS=Homo sapiens OX=9606 GN=HMGA1 PE=1 SV=3	2.056	Up	5.5084e-05	HMGA1	11.676	30.8	4	6	4	1.495	0.727	0.562	0.9
Biological Process	GO:0070271	4	protein complex biogenesis	0.119626	Q99720	Sigma non-opioid intracellular receptor 1 OS=Homo sapiens OX=9606 GN=SIGMAR1 PE=1 SV=1	1.725	Up	0.0047982	SIGMAR1	25.127	6.7	2	3	2	1.211	0.702		0.966
Biological Process	GO:0009615	6	response to virus	0.297113	P52926	High mobility group protein HMGI-C OS=Homo sapiens OX=9606 GN=HMGA2 PE=1 SV=1	2.279	Up	0.0176024	HMGA2	11.832	38.5	3	3	3	1.333	0.585	1.242	0.958
Biological Process	GO:0009615	6	response to virus	0.297113	P17096	High mobility group protein HMG-I/HMG-Y OS=Homo sapiens OX=9606 GN=HMGA1 PE=1 SV=3	2.056	Up	5.5084e-05	HMGA1	11.676	30.8	4	6	4	1.495	0.727	0.562	0.9
Biological Process	GO:0014706	6	striated muscle tissue development	0.184321	P05556	Integrin beta-1 OS=Homo sapiens OX=9606 GN=ITGB1 PE=1 SV=2	1.548	Up	3.9039e-06	ITGB1	88.414	14	11	12	11	1.215	0.785	3.223	0.923
Biological Process	GO:0014706	6	striated muscle tissue development	0.184321	O14497	AT-rich interactive domain-containing protein 1A OS=Homo sapiens OX=9606 GN=ARID1A PE=1 SV=3	1.654	Up	0.021924	ARID1A	242.04	2.5	5	5	5	1.351	0.817		0.794
Biological Process	GO:0043069	7	negative regulation of programmed cell death	0.12296	O60313	Dynamin-like 120 kDa protein, mitochondrial OS=Homo sapiens OX=9606 GN=OPA1 PE=1 SV=3	1.562	Up	2.5196e-07	OPA1	111.63	12.2	11	13	11	1.248	0.799	1.081	0.844
Biological Process	GO:0043069	7	negative regulation of programmed cell death	0.12296	P05556	Integrin beta-1 OS=Homo sapiens OX=9606 GN=ITGB1 PE=1 SV=2	1.548	Up	3.9039e-06	ITGB1	88.414	14	11	12	11	1.215	0.785	3.223	0.923
Biological Process	GO:0043069	7	negative regulation of programmed cell death	0.12296	P23229	Integrin alpha-6 OS=Homo sapiens OX=9606 GN=ITGA6 PE=1 SV=5	1.628	Up	8.6661e-07	ITGA6	126.6	7.2	7	11	7	1.477	0.907	0.812	0.671
Biological Process	GO:0043069	7	negative regulation of programmed cell death	0.12296	P52926	High mobility group protein HMGI-C OS=Homo sapiens OX=9606 GN=HMGA2 PE=1 SV=1	2.279	Up	0.0176024	HMGA2	11.832	38.5	3	3	3	1.333	0.585	1.242	0.958
Biological Process	GO:0043069	7	negative regulation of programmed cell death	0.12296	P01116	GTPase KRas OS=Homo sapiens OX=9606 GN=KRAS PE=1 SV=1	1.548	Up	0.0132248	KRAS	21.656	24.9	5	8	3	1.423	0.919	1.114	0.661
Biological Process	GO:0043069	7	negative regulation of programmed cell death	0.12296	Q96EY1	DnaJ homolog subfamily A member 3, mitochondrial OS=Homo sapiens OX=9606 GN=DNAJA3 PE=1 SV=2	1.568	Up	0.0091226	DNAJA3	52.488	5.8	3	5	3	1.637	1.044	0.948	0.981
Biological Process	GO:0048285	5	organelle fission	0.223059	Q9NTI5	Sister chromatid cohesion protein PDS5 homolog B OS=Homo sapiens OX=9606 GN=PDS5B PE=1 SV=1	1.579	Up	0.0048438	PDS5B	164.67	3.9	6	8	6	1.031	0.653	1.636	1.233
Biological Process	GO:0048285	5	organelle fission	0.223059	O60313	Dynamin-like 120 kDa protein, mitochondrial OS=Homo sapiens OX=9606 GN=OPA1 PE=1 SV=3	1.562	Up	2.5196e-07	OPA1	111.63	12.2	11	13	11	1.248	0.799	1.081	0.844
Biological Process	GO:0048285	5	organelle fission	0.223059	P46013	Proliferation marker protein Ki-67 OS=Homo sapiens OX=9606 GN=MKI67 PE=1 SV=2	1.657	Up	3.2406e-07	MKI67	358.69	7.4	16	17	16	1.438	0.868	0.588	0.627
Biological Process	GO:0048285	5	organelle fission	0.223059	Q14980	Nuclear mitotic apparatus protein 1 OS=Homo sapiens OX=9606 GN=NUMA1 PE=1 SV=2	1.556	Up	0.000118892	NUMA1	238.26	10.8	22	22	21	1.254	0.806	2.38	0.994
Biological Process	GO:0048285	5	organelle fission	0.223059	P52926	High mobility group protein HMGI-C OS=Homo sapiens OX=9606 GN=HMGA2 PE=1 SV=1	2.279	Up	0.0176024	HMGA2	11.832	38.5	3	3	3	1.333	0.585	1.242	0.958
Biological Process	GO:0010770	8	positive regulation of cell morphogenesis involved in differentiation	0.102002	O60313	Dynamin-like 120 kDa protein, mitochondrial OS=Homo sapiens OX=9606 GN=OPA1 PE=1 SV=3	1.562	Up	2.5196e-07	OPA1	111.63	12.2	11	13	11	1.248	0.799	1.081	0.844
Biological Process	GO:0010770	8	positive regulation of cell morphogenesis involved in differentiation	0.102002	P55283	Cadherin-4 OS=Homo sapiens OX=9606 GN=CDH4 PE=2 SV=2	2.596	Up	0.00021954	CDH4	100.28	2.7	3	3	3	1.69	0.651		0.629
Biological Process	GO:0000904	7	cell morphogenesis involved in differentiation	0.0836187	P11047	Laminin subunit gamma-1 OS=Homo sapiens OX=9606 GN=LAMC1 PE=1 SV=3	2.097	Up	2.4187e-11	LAMC1	177.6	7.1	11	13	11	1.724	0.822	0.593	0.456
Biological Process	GO:0000904	7	cell morphogenesis involved in differentiation	0.0836187	P05556	Integrin beta-1 OS=Homo sapiens OX=9606 GN=ITGB1 PE=1 SV=2	1.548	Up	3.9039e-06	ITGB1	88.414	14	11	12	11	1.215	0.785	3.223	0.923
Biological Process	GO:0000904	7	cell morphogenesis involved in differentiation	0.0836187	P01116	GTPase KRas OS=Homo sapiens OX=9606 GN=KRAS PE=1 SV=1	1.548	Up	0.0132248	KRAS	21.656	24.9	5	8	3	1.423	0.919	1.114	0.661
Biological Process	GO:0000904	7	cell morphogenesis involved in differentiation	0.0836187	P55283	Cadherin-4 OS=Homo sapiens OX=9606 GN=CDH4 PE=2 SV=2	2.596	Up	0.00021954	CDH4	100.28	2.7	3	3	3	1.69	0.651		0.629
Biological Process	GO:0006575	5	cellular modified amino acid metabolic process	0.231388	P13674	Prolyl 4-hydroxylase subunit alpha-1 OS=Homo sapiens OX=9606 GN=P4HA1 PE=1 SV=2	1.853	Up	3.9366e-05	P4HA1	61.049	14	7	7	7	1.612	0.87	1.017	0.844
Biological Process	GO:0006575	5	cellular modified amino acid metabolic process	0.231388	Q02809	Procollagen-lysine,2-oxoglutarate 5-dioxygenase 1 OS=Homo sapiens OX=9606 GN=PLOD1 PE=1 SV=2	1.544	Up	0.00161948	PLOD1	83.549	4.3	3	3	3	1.249	0.809		0.773
Biological Process	GO:1990542	6	mitochondrial transmembrane transport	0.0324465	Q9UJZ1	Stomatin-like protein 2, mitochondrial OS=Homo sapiens OX=9606 GN=STOML2 PE=1 SV=1	1.887	Up	0.027121	STOML2	38.534	15.2	4	4	4	1.236	0.655	0.788	1.237
Biological Process	GO:1990542	6	mitochondrial transmembrane transport	0.0324465	Q9HAV7	GrpE protein homolog 1, mitochondrial OS=Homo sapiens OX=9606 GN=GRPEL1 PE=1 SV=2	1.652	Up	0.00029954	GRPEL1	24.279	32.3	7	9	7	1.475	0.893	0.613	0.799
Biological Process	GO:1990542	6	mitochondrial transmembrane transport	0.0324465	Q3ZCQ8	Mitochondrial import inner membrane translocase subunit TIM50 OS=Homo sapiens OX=9606 GN=TIMM50 PE=1 SV=2	1.682	Up	0.00116203	TIMM50	39.646	11	3	5	3	1.473	0.876	0.67	0.606
Biological Process	GO:0006355	10	regulation of transcription, DNA-templated	0.0167892	O75475	PC4 and SFRS1-interacting protein OS=Homo sapiens OX=9606 GN=PSIP1 PE=1 SV=1	1.836	Up	2.8954e-10	PSIP1	60.103	23.4	13	18	12	1.469	0.8	0.948	0.963
Biological Process	GO:0006355	10	regulation of transcription, DNA-templated	0.0167892	P23229	Integrin alpha-6 OS=Homo sapiens OX=9606 GN=ITGA6 PE=1 SV=5	1.628	Up	8.6661e-07	ITGA6	126.6	7.2	7	11	7	1.477	0.907	0.812	0.671
Biological Process	GO:0006355	10	regulation of transcription, DNA-templated	0.0167892	P55290	Cadherin-13 OS=Homo sapiens OX=9606 GN=CDH13 PE=1 SV=1	1.716	Up	0.0097613	CDH13	78.286	2.7	2	2	2	1.428	0.832		0.653
Biological Process	GO:0006355	10	regulation of transcription, DNA-templated	0.0167892	P10412	Histone H1.4 OS=Homo sapiens OX=9606 GN=H1-4 PE=1 SV=2	1.661	Up	0.0124005	H1-4	21.865	34.2	9	16	4	0.51	0.307		1.955
Biological Process	GO:0006355	10	regulation of transcription, DNA-templated	0.0167892	P52926	High mobility group protein HMGI-C OS=Homo sapiens OX=9606 GN=HMGA2 PE=1 SV=1	2.279	Up	0.0176024	HMGA2	11.832	38.5	3	3	3	1.333	0.585	1.242	0.958
Biological Process	GO:0006355	10	regulation of transcription, DNA-templated	0.0167892	Q96EY1	DnaJ homolog subfamily A member 3, mitochondrial OS=Homo sapiens OX=9606 GN=DNAJA3 PE=1 SV=2	1.568	Up	0.0091226	DNAJA3	52.488	5.8	3	5	3	1.637	1.044	0.948	0.981
Biological Process	GO:0006355	10	regulation of transcription, DNA-templated	0.0167892	P61964	WD repeat-containing protein 5 OS=Homo sapiens OX=9606 GN=WDR5 PE=1 SV=1	1.533	Up	0.0032	WDR5	36.588	10.5	3	6	3	1.058	0.69	2.061	1.222
Biological Process	GO:0006355	10	regulation of transcription, DNA-templated	0.0167892	Q8WXF1	Paraspeckle component 1 OS=Homo sapiens OX=9606 GN=PSPC1 PE=1 SV=1	1.52	Up	0.0143036	PSPC1	58.743	15.9	8	8	6	1.306	0.859	1.227	1.111
Biological Process	GO:0006355	10	regulation of transcription, DNA-templated	0.0167892	Q9UGU0	Transcription factor 20 OS=Homo sapiens OX=9606 GN=TCF20 PE=1 SV=3	1.758	Up	0.031761	TCF20	211.77	1.2	2	2	2	1.331	0.757		0.809
Biological Process	GO:0006355	10	regulation of transcription, DNA-templated	0.0167892	O14497	AT-rich interactive domain-containing protein 1A OS=Homo sapiens OX=9606 GN=ARID1A PE=1 SV=3	1.654	Up	0.021924	ARID1A	242.04	2.5	5	5	5	1.351	0.817		0.794
Biological Process	GO:0006355	10	regulation of transcription, DNA-templated	0.0167892	Q15651	High mobility group nucleosome-binding domain-containing protein 3 OS=Homo sapiens OX=9606 GN=HMGN3 PE=1 SV=2	1.697	Up	0.0025243	HMGN3	10.666	18.2	3	3	2	1.135	0.669		1.066
Biological Process	GO:0006355	10	regulation of transcription, DNA-templated	0.0167892	O00422	Histone deacetylase complex subunit SAP18 OS=Homo sapiens OX=9606 GN=SAP18 PE=1 SV=1	1.526	Up	0.0029439	SAP18	17.561	19	4	4	4	1.184	0.776		0.904
Biological Process	GO:0006355	10	regulation of transcription, DNA-templated	0.0167892	O75367	Core histone macro-H2A.1 OS=Homo sapiens OX=9606 GN=H2AFY PE=1 SV=4	1.608	Up	0.031718	H2AFY	39.617	16.7	5	5	5	1.092	0.679	1.219	1.492
Biological Process	GO:0006355	10	regulation of transcription, DNA-templated	0.0167892	O94905	Erlin-2 OS=Homo sapiens OX=9606 GN=ERLIN2 PE=1 SV=1	1.506	Up	0.0181552	ERLIN2	37.839	10	4	4	2	1.003	0.666		1.189
Biological Process	GO:0006355	10	regulation of transcription, DNA-templated	0.0167892	P01116	GTPase KRas OS=Homo sapiens OX=9606 GN=KRAS PE=1 SV=1	1.548	Up	0.0132248	KRAS	21.656	24.9	5	8	3	1.423	0.919	1.114	0.661
Biological Process	GO:0006355	10	regulation of transcription, DNA-templated	0.0167892	P49711	Transcriptional repressor CTCF OS=Homo sapiens OX=9606 GN=CTCF PE=1 SV=1	1.512	Up	1.50407e-05	CTCF	82.785	5.8	5	5	5	1.167	0.772		1.007
Biological Process	GO:0006355	10	regulation of transcription, DNA-templated	0.0167892	P42166	Lamina-associated polypeptide 2, isoform alpha OS=Homo sapiens OX=9606 GN=TMPO PE=1 SV=2	2.237	Up	0.0022385	TMPO	75.491	13.1	7	8	2	1.463	0.654		0.778
Biological Process	GO:0006355	10	regulation of transcription, DNA-templated	0.0167892	P17096	High mobility group protein HMG-I/HMG-Y OS=Homo sapiens OX=9606 GN=HMGA1 PE=1 SV=3	2.056	Up	5.5084e-05	HMGA1	11.676	30.8	4	6	4	1.495	0.727	0.562	0.9
Biological Process	GO:0006355	10	regulation of transcription, DNA-templated	0.0167892	Q9NWH9	SAFB-like transcription modulator OS=Homo sapiens OX=9606 GN=SLTM PE=1 SV=2	1.545	Up	0.0023222	SLTM	117.15	7.7	6	7	6	1.197	0.775		0.823
Biological Process	GO:0022407	5	regulation of cell-cell adhesion	0.297113	P23229	Integrin alpha-6 OS=Homo sapiens OX=9606 GN=ITGA6 PE=1 SV=5	1.628	Up	8.6661e-07	ITGA6	126.6	7.2	7	11	7	1.477	0.907	0.812	0.671
Biological Process	GO:0022407	5	regulation of cell-cell adhesion	0.297113	Q96EY1	DnaJ homolog subfamily A member 3, mitochondrial OS=Homo sapiens OX=9606 GN=DNAJA3 PE=1 SV=2	1.568	Up	0.0091226	DNAJA3	52.488	5.8	3	5	3	1.637	1.044	0.948	0.981
Biological Process	GO:0040029	7	regulation of gene expression, epigenetic	0.0380442	O75367	Core histone macro-H2A.1 OS=Homo sapiens OX=9606 GN=H2AFY PE=1 SV=4	1.608	Up	0.031718	H2AFY	39.617	16.7	5	5	5	1.092	0.679	1.219	1.492
Biological Process	GO:0040029	7	regulation of gene expression, epigenetic	0.0380442	P49711	Transcriptional repressor CTCF OS=Homo sapiens OX=9606 GN=CTCF PE=1 SV=1	1.512	Up	1.50407e-05	CTCF	82.785	5.8	5	5	5	1.167	0.772		1.007
Biological Process	GO:0040029	7	regulation of gene expression, epigenetic	0.0380442	P17096	High mobility group protein HMG-I/HMG-Y OS=Homo sapiens OX=9606 GN=HMGA1 PE=1 SV=3	2.056	Up	5.5084e-05	HMGA1	11.676	30.8	4	6	4	1.495	0.727	0.562	0.9
Biological Process	GO:0040029	7	regulation of gene expression, epigenetic	0.0380442	O14497	AT-rich interactive domain-containing protein 1A OS=Homo sapiens OX=9606 GN=ARID1A PE=1 SV=3	1.654	Up	0.021924	ARID1A	242.04	2.5	5	5	5	1.351	0.817		0.794
Biological Process	GO:0007018	5	microtubule-based movement	0.332768	Q86UP2	Kinectin OS=Homo sapiens OX=9606 GN=KTN1 PE=1 SV=1	1.584	Up	6.1605e-10	KTN1	156.27	14.1	18	18	18	1.248	0.788	0.999	1.167
Biological Process	GO:0007018	5	microtubule-based movement	0.332768	O60313	Dynamin-like 120 kDa protein, mitochondrial OS=Homo sapiens OX=9606 GN=OPA1 PE=1 SV=3	1.562	Up	2.5196e-07	OPA1	111.63	12.2	11	13	11	1.248	0.799	1.081	0.844
Biological Process	GO:0009060	7	aerobic respiration	0.112283	P36957	Dihydrolipoyllysine-residue succinyltransferase component of 2-oxoglutarate dehydrogenase complex, mitochondrial OS=Homo sapiens OX=9606 GN=DLST PE=1 SV=4	1.516	Up	0.00052183	DLST	48.755	17.7	9	14	9	1.052	0.694	0.561	1.119
Biological Process	GO:0009060	7	aerobic respiration	0.112283	P10515	Dihydrolipoyllysine-residue acetyltransferase component of pyruvate dehydrogenase complex, mitochondrial OS=Homo sapiens OX=9606 GN=DLAT PE=1 SV=3	1.658	Up	0.029203	DLAT	68.996	3.9	3	3	3	1.285	0.775	0.834	1.451
Biological Process	GO:0044703	4	multi-organism reproductive process	0.138925	P05556	Integrin beta-1 OS=Homo sapiens OX=9606 GN=ITGB1 PE=1 SV=2	1.548	Up	3.9039e-06	ITGB1	88.414	14	11	12	11	1.215	0.785	3.223	0.923
Biological Process	GO:0044703	4	multi-organism reproductive process	0.138925	P01116	GTPase KRas OS=Homo sapiens OX=9606 GN=KRAS PE=1 SV=1	1.548	Up	0.0132248	KRAS	21.656	24.9	5	8	3	1.423	0.919	1.114	0.661
Biological Process	GO:0044703	4	multi-organism reproductive process	0.138925	P11717	Cation-independent mannose-6-phosphate receptor OS=Homo sapiens OX=9606 GN=IGF2R PE=1 SV=3	1.518	Up	0.0041417	IGF2R	274.37	3.9	9	9	9	1.342	0.884	1.347	1.158
Biological Process	GO:0044703	4	multi-organism reproductive process	0.138925	O14497	AT-rich interactive domain-containing protein 1A OS=Homo sapiens OX=9606 GN=ARID1A PE=1 SV=3	1.654	Up	0.021924	ARID1A	242.04	2.5	5	5	5	1.351	0.817		0.794
Biological Process	GO:0044703	4	multi-organism reproductive process	0.138925	Q08378	Golgin subfamily A member 3 OS=Homo sapiens OX=9606 GN=GOLGA3 PE=1 SV=2	1.725	Up	0.0031158	GOLGA3	167.35	2.3	3	3	3	1.29	0.748		0.777
Biological Process	GO:0042692	6	muscle cell differentiation	0.0568511	P05556	Integrin beta-1 OS=Homo sapiens OX=9606 GN=ITGB1 PE=1 SV=2	1.548	Up	3.9039e-06	ITGB1	88.414	14	11	12	11	1.215	0.785	3.223	0.923
Biological Process	GO:0042692	6	muscle cell differentiation	0.0568511	P01116	GTPase KRas OS=Homo sapiens OX=9606 GN=KRAS PE=1 SV=1	1.548	Up	0.0132248	KRAS	21.656	24.9	5	8	3	1.423	0.919	1.114	0.661
Biological Process	GO:0042692	6	muscle cell differentiation	0.0568511	O14497	AT-rich interactive domain-containing protein 1A OS=Homo sapiens OX=9606 GN=ARID1A PE=1 SV=3	1.654	Up	0.021924	ARID1A	242.04	2.5	5	5	5	1.351	0.817		0.794
Biological Process	GO:0042981	7	regulation of apoptotic process	0.0955248	O60313	Dynamin-like 120 kDa protein, mitochondrial OS=Homo sapiens OX=9606 GN=OPA1 PE=1 SV=3	1.562	Up	2.5196e-07	OPA1	111.63	12.2	11	13	11	1.248	0.799	1.081	0.844
Biological Process	GO:0042981	7	regulation of apoptotic process	0.0955248	P23229	Integrin alpha-6 OS=Homo sapiens OX=9606 GN=ITGA6 PE=1 SV=5	1.628	Up	8.6661e-07	ITGA6	126.6	7.2	7	11	7	1.477	0.907	0.812	0.671
Biological Process	GO:0042981	7	regulation of apoptotic process	0.0955248	P52926	High mobility group protein HMGI-C OS=Homo sapiens OX=9606 GN=HMGA2 PE=1 SV=1	2.279	Up	0.0176024	HMGA2	11.832	38.5	3	3	3	1.333	0.585	1.242	0.958
Biological Process	GO:0042981	7	regulation of apoptotic process	0.0955248	P01116	GTPase KRas OS=Homo sapiens OX=9606 GN=KRAS PE=1 SV=1	1.548	Up	0.0132248	KRAS	21.656	24.9	5	8	3	1.423	0.919	1.114	0.661
Biological Process	GO:0042981	7	regulation of apoptotic process	0.0955248	P11717	Cation-independent mannose-6-phosphate receptor OS=Homo sapiens OX=9606 GN=IGF2R PE=1 SV=3	1.518	Up	0.0041417	IGF2R	274.37	3.9	9	9	9	1.342	0.884	1.347	1.158
Biological Process	GO:0042981	7	regulation of apoptotic process	0.0955248	Q96EY1	DnaJ homolog subfamily A member 3, mitochondrial OS=Homo sapiens OX=9606 GN=DNAJA3 PE=1 SV=2	1.568	Up	0.0091226	DNAJA3	52.488	5.8	3	5	3	1.637	1.044	0.948	0.981
Biological Process	GO:0042981	7	regulation of apoptotic process	0.0955248	P05556	Integrin beta-1 OS=Homo sapiens OX=9606 GN=ITGB1 PE=1 SV=2	1.548	Up	3.9039e-06	ITGB1	88.414	14	11	12	11	1.215	0.785	3.223	0.923
Biological Process	GO:0042981	7	regulation of apoptotic process	0.0955248	Q99720	Sigma non-opioid intracellular receptor 1 OS=Homo sapiens OX=9606 GN=SIGMAR1 PE=1 SV=1	1.725	Up	0.0047982	SIGMAR1	25.127	6.7	2	3	2	1.211	0.702		0.966
Biological Process	GO:0042981	7	regulation of apoptotic process	0.0955248	O00422	Histone deacetylase complex subunit SAP18 OS=Homo sapiens OX=9606 GN=SAP18 PE=1 SV=1	1.526	Up	0.0029439	SAP18	17.561	19	4	4	4	1.184	0.776		0.904
Biological Process	GO:0019043	7	establishment of viral latency	0.00502371	O75475	PC4 and SFRS1-interacting protein OS=Homo sapiens OX=9606 GN=PSIP1 PE=1 SV=1	1.836	Up	2.8954e-10	PSIP1	60.103	23.4	13	18	12	1.469	0.8	0.948	0.963
Biological Process	GO:0019043	7	establishment of viral latency	0.00502371	P17096	High mobility group protein HMG-I/HMG-Y OS=Homo sapiens OX=9606 GN=HMGA1 PE=1 SV=3	2.056	Up	5.5084e-05	HMGA1	11.676	30.8	4	6	4	1.495	0.727	0.562	0.9
Biological Process	GO:0007601	7	visual perception	0.0435265	O60313	Dynamin-like 120 kDa protein, mitochondrial OS=Homo sapiens OX=9606 GN=OPA1 PE=1 SV=3	1.562	Up	2.5196e-07	OPA1	111.63	12.2	11	13	11	1.248	0.799	1.081	0.844
Biological Process	GO:0007601	7	visual perception	0.0435265	Q08257	Quinone oxidoreductase OS=Homo sapiens OX=9606 GN=CRYZ PE=1 SV=1	1.718	Up	0.037359	CRYZ	35.206	7	2	3	2	1.328	0.773	3.515	1.085
Biological Process	GO:0036503	7	ERAD pathway	0.161389	O94905	Erlin-2 OS=Homo sapiens OX=9606 GN=ERLIN2 PE=1 SV=1	1.506	Up	0.0181552	ERLIN2	37.839	10	4	4	2	1.003	0.666		1.189
Biological Process	GO:0036503	7	ERAD pathway	0.161389	Q9BZQ6	ER degradation-enhancing alpha-mannosidase-like protein 3 OS=Homo sapiens OX=9606 GN=EDEM3 PE=1 SV=2	1.693	Up	0.0150205	EDEM3	104.66	3.2	3	3	3	1.283	0.758		0.933
Biological Process	GO:0019216	6	regulation of lipid metabolic process	0.0248043	O94905	Erlin-2 OS=Homo sapiens OX=9606 GN=ERLIN2 PE=1 SV=1	1.506	Up	0.0181552	ERLIN2	37.839	10	4	4	2	1.003	0.666		1.189
Biological Process	GO:0019216	6	regulation of lipid metabolic process	0.0248043	O75367	Core histone macro-H2A.1 OS=Homo sapiens OX=9606 GN=H2AFY PE=1 SV=4	1.608	Up	0.031718	H2AFY	39.617	16.7	5	5	5	1.092	0.679	1.219	1.492
Biological Process	GO:0019216	6	regulation of lipid metabolic process	0.0248043	Q9UJZ1	Stomatin-like protein 2, mitochondrial OS=Homo sapiens OX=9606 GN=STOML2 PE=1 SV=1	1.887	Up	0.027121	STOML2	38.534	15.2	4	4	4	1.236	0.655	0.788	1.237
Biological Process	GO:0019216	6	regulation of lipid metabolic process	0.0248043	P10515	Dihydrolipoyllysine-residue acetyltransferase component of pyruvate dehydrogenase complex, mitochondrial OS=Homo sapiens OX=9606 GN=DLAT PE=1 SV=3	1.658	Up	0.029203	DLAT	68.996	3.9	3	3	3	1.285	0.775	0.834	1.451
Biological Process	GO:0050877	4	neurological system process	0.0704272	O60313	Dynamin-like 120 kDa protein, mitochondrial OS=Homo sapiens OX=9606 GN=OPA1 PE=1 SV=3	1.562	Up	2.5196e-07	OPA1	111.63	12.2	11	13	11	1.248	0.799	1.081	0.844
Biological Process	GO:0050877	4	neurological system process	0.0704272	P05556	Integrin beta-1 OS=Homo sapiens OX=9606 GN=ITGB1 PE=1 SV=2	1.548	Up	3.9039e-06	ITGB1	88.414	14	11	12	11	1.215	0.785	3.223	0.923
Biological Process	GO:0050877	4	neurological system process	0.0704272	P01116	GTPase KRas OS=Homo sapiens OX=9606 GN=KRAS PE=1 SV=1	1.548	Up	0.0132248	KRAS	21.656	24.9	5	8	3	1.423	0.919	1.114	0.661
Biological Process	GO:0050877	4	neurological system process	0.0704272	Q08257	Quinone oxidoreductase OS=Homo sapiens OX=9606 GN=CRYZ PE=1 SV=1	1.718	Up	0.037359	CRYZ	35.206	7	2	3	2	1.328	0.773	3.515	1.085
Biological Process	GO:0008213	8	protein alkylation	0.161389	P10412	Histone H1.4 OS=Homo sapiens OX=9606 GN=H1-4 PE=1 SV=2	1.661	Up	0.0124005	H1-4	21.865	34.2	9	16	4	0.51	0.307		1.955
Biological Process	GO:0008213	8	protein alkylation	0.161389	P61964	WD repeat-containing protein 5 OS=Homo sapiens OX=9606 GN=WDR5 PE=1 SV=1	1.533	Up	0.0032	WDR5	36.588	10.5	3	6	3	1.058	0.69	2.061	1.222
Biological Process	GO:0044702	4	single organism reproductive process	0.200516	P46013	Proliferation marker protein Ki-67 OS=Homo sapiens OX=9606 GN=MKI67 PE=1 SV=2	1.657	Up	3.2406e-07	MKI67	358.69	7.4	16	17	16	1.438	0.868	0.588	0.627
Biological Process	GO:0044702	4	single organism reproductive process	0.200516	P05556	Integrin beta-1 OS=Homo sapiens OX=9606 GN=ITGB1 PE=1 SV=2	1.548	Up	3.9039e-06	ITGB1	88.414	14	11	12	11	1.215	0.785	3.223	0.923
Biological Process	GO:0044702	4	single organism reproductive process	0.200516	Q14980	Nuclear mitotic apparatus protein 1 OS=Homo sapiens OX=9606 GN=NUMA1 PE=1 SV=2	1.556	Up	0.000118892	NUMA1	238.26	10.8	22	22	21	1.254	0.806	2.38	0.994
Biological Process	GO:0044702	4	single organism reproductive process	0.200516	P11717	Cation-independent mannose-6-phosphate receptor OS=Homo sapiens OX=9606 GN=IGF2R PE=1 SV=3	1.518	Up	0.0041417	IGF2R	274.37	3.9	9	9	9	1.342	0.884	1.347	1.158
Biological Process	GO:0044702	4	single organism reproductive process	0.200516	O14497	AT-rich interactive domain-containing protein 1A OS=Homo sapiens OX=9606 GN=ARID1A PE=1 SV=3	1.654	Up	0.021924	ARID1A	242.04	2.5	5	5	5	1.351	0.817		0.794
Biological Process	GO:0044702	4	single organism reproductive process	0.200516	Q08378	Golgin subfamily A member 3 OS=Homo sapiens OX=9606 GN=GOLGA3 PE=1 SV=2	1.725	Up	0.0031158	GOLGA3	167.35	2.3	3	3	3	1.29	0.748		0.777
Biological Process	GO:0044801	6	single-organism membrane fusion	0.139063	O60313	Dynamin-like 120 kDa protein, mitochondrial OS=Homo sapiens OX=9606 GN=OPA1 PE=1 SV=3	1.562	Up	2.5196e-07	OPA1	111.63	12.2	11	13	11	1.248	0.799	1.081	0.844
Biological Process	GO:0044801	6	single-organism membrane fusion	0.139063	Q9UJZ1	Stomatin-like protein 2, mitochondrial OS=Homo sapiens OX=9606 GN=STOML2 PE=1 SV=1	1.887	Up	0.027121	STOML2	38.534	15.2	4	4	4	1.236	0.655	0.788	1.237
Biological Process	GO:0006081	4	cellular aldehyde metabolic process	0.102002	P36957	Dihydrolipoyllysine-residue succinyltransferase component of 2-oxoglutarate dehydrogenase complex, mitochondrial OS=Homo sapiens OX=9606 GN=DLST PE=1 SV=4	1.516	Up	0.00052183	DLST	48.755	17.7	9	14	9	1.052	0.694	0.561	1.119
Biological Process	GO:0006081	4	cellular aldehyde metabolic process	0.102002	P10515	Dihydrolipoyllysine-residue acetyltransferase component of pyruvate dehydrogenase complex, mitochondrial OS=Homo sapiens OX=9606 GN=DLAT PE=1 SV=3	1.658	Up	0.029203	DLAT	68.996	3.9	3	3	3	1.285	0.775	0.834	1.451
Biological Process	GO:0061025	5	membrane fusion	0.243306	O60313	Dynamin-like 120 kDa protein, mitochondrial OS=Homo sapiens OX=9606 GN=OPA1 PE=1 SV=3	1.562	Up	2.5196e-07	OPA1	111.63	12.2	11	13	11	1.248	0.799	1.081	0.844
Biological Process	GO:0061025	5	membrane fusion	0.243306	Q9UJZ1	Stomatin-like protein 2, mitochondrial OS=Homo sapiens OX=9606 GN=STOML2 PE=1 SV=1	1.887	Up	0.027121	STOML2	38.534	15.2	4	4	4	1.236	0.655	0.788	1.237
Biological Process	GO:0048812	12	neuron projection morphogenesis	0.169496	P05556	Integrin beta-1 OS=Homo sapiens OX=9606 GN=ITGB1 PE=1 SV=2	1.548	Up	3.9039e-06	ITGB1	88.414	14	11	12	11	1.215	0.785	3.223	0.923
Biological Process	GO:0048812	12	neuron projection morphogenesis	0.169496	P01116	GTPase KRas OS=Homo sapiens OX=9606 GN=KRAS PE=1 SV=1	1.548	Up	0.0132248	KRAS	21.656	24.9	5	8	3	1.423	0.919	1.114	0.661
Biological Process	GO:0048812	12	neuron projection morphogenesis	0.169496	P55283	Cadherin-4 OS=Homo sapiens OX=9606 GN=CDH4 PE=2 SV=2	2.596	Up	0.00021954	CDH4	100.28	2.7	3	3	3	1.69	0.651		0.629
Biological Process	GO:0043044	8	ATP-dependent chromatin remodeling	0.0776145	P07910	Heterogeneous nuclear ribonucleoproteins C1/C2 OS=Homo sapiens OX=9606 GN=HNRNPC PE=1 SV=4	1.542	Up	6.743e-08	HNRNPC	33.67	36.6	15	20	15	1.152	0.747	0.46	0.994
Biological Process	GO:0043044	8	ATP-dependent chromatin remodeling	0.0776145	O14497	AT-rich interactive domain-containing protein 1A OS=Homo sapiens OX=9606 GN=ARID1A PE=1 SV=3	1.654	Up	0.021924	ARID1A	242.04	2.5	5	5	5	1.351	0.817		0.794
Biological Process	GO:0018022	10	peptidyl-lysine methylation	0.0473956	P10412	Histone H1.4 OS=Homo sapiens OX=9606 GN=H1-4 PE=1 SV=2	1.661	Up	0.0124005	H1-4	21.865	34.2	9	16	4	0.51	0.307		1.955
Biological Process	GO:0018022	10	peptidyl-lysine methylation	0.0473956	P61964	WD repeat-containing protein 5 OS=Homo sapiens OX=9606 GN=WDR5 PE=1 SV=1	1.533	Up	0.0032	WDR5	36.588	10.5	3	6	3	1.058	0.69	2.061	1.222
Biological Process	GO:0000902	6	cell morphogenesis	0.171669	P11047	Laminin subunit gamma-1 OS=Homo sapiens OX=9606 GN=LAMC1 PE=1 SV=3	2.097	Up	2.4187e-11	LAMC1	177.6	7.1	11	13	11	1.724	0.822	0.593	0.456
Biological Process	GO:0000902	6	cell morphogenesis	0.171669	P05556	Integrin beta-1 OS=Homo sapiens OX=9606 GN=ITGB1 PE=1 SV=2	1.548	Up	3.9039e-06	ITGB1	88.414	14	11	12	11	1.215	0.785	3.223	0.923
Biological Process	GO:0000902	6	cell morphogenesis	0.171669	P01116	GTPase KRas OS=Homo sapiens OX=9606 GN=KRAS PE=1 SV=1	1.548	Up	0.0132248	KRAS	21.656	24.9	5	8	3	1.423	0.919	1.114	0.661
Biological Process	GO:0000902	6	cell morphogenesis	0.171669	P55283	Cadherin-4 OS=Homo sapiens OX=9606 GN=CDH4 PE=2 SV=2	2.596	Up	0.00021954	CDH4	100.28	2.7	3	3	3	1.69	0.651		0.629
Biological Process	GO:0009887	7	animal organ morphogenesis	0.187681	P54802	Alpha-N-acetylglucosaminidase OS=Homo sapiens OX=9606 GN=NAGLU PE=1 SV=2	1.666	Up	0.023356	NAGLU	82.265	4.6	3	3	3	1.759	1.056	1.412	0.852
Biological Process	GO:0009887	7	animal organ morphogenesis	0.187681	P23229	Integrin alpha-6 OS=Homo sapiens OX=9606 GN=ITGA6 PE=1 SV=5	1.628	Up	8.6661e-07	ITGA6	126.6	7.2	7	11	7	1.477	0.907	0.812	0.671
Biological Process	GO:0009887	7	animal organ morphogenesis	0.187681	P01116	GTPase KRas OS=Homo sapiens OX=9606 GN=KRAS PE=1 SV=1	1.548	Up	0.0132248	KRAS	21.656	24.9	5	8	3	1.423	0.919	1.114	0.661
Biological Process	GO:0009887	7	animal organ morphogenesis	0.187681	O14497	AT-rich interactive domain-containing protein 1A OS=Homo sapiens OX=9606 GN=ARID1A PE=1 SV=3	1.654	Up	0.021924	ARID1A	242.04	2.5	5	5	5	1.351	0.817		0.794
Biological Process	GO:0051260	8	protein homooligomerization	0.309037	Q99720	Sigma non-opioid intracellular receptor 1 OS=Homo sapiens OX=9606 GN=SIGMAR1 PE=1 SV=1	1.725	Up	0.0047982	SIGMAR1	25.127	6.7	2	3	2	1.211	0.702		0.966
Biological Process	GO:0051260	8	protein homooligomerization	0.309037	Q08257	Quinone oxidoreductase OS=Homo sapiens OX=9606 GN=CRYZ PE=1 SV=1	1.718	Up	0.037359	CRYZ	35.206	7	2	3	2	1.328	0.773	3.515	1.085
Biological Process	GO:0006479	9	protein methylation	0.161389	P10412	Histone H1.4 OS=Homo sapiens OX=9606 GN=H1-4 PE=1 SV=2	1.661	Up	0.0124005	H1-4	21.865	34.2	9	16	4	0.51	0.307		1.955
Biological Process	GO:0006479	9	protein methylation	0.161389	P61964	WD repeat-containing protein 5 OS=Homo sapiens OX=9606 GN=WDR5 PE=1 SV=1	1.533	Up	0.0032	WDR5	36.588	10.5	3	6	3	1.058	0.69	2.061	1.222
Biological Process	GO:0030900	9	forebrain development	0.326853	P01116	GTPase KRas OS=Homo sapiens OX=9606 GN=KRAS PE=1 SV=1	1.548	Up	0.0132248	KRAS	21.656	24.9	5	8	3	1.423	0.919	1.114	0.661
Biological Process	GO:0030900	9	forebrain development	0.326853	O14497	AT-rich interactive domain-containing protein 1A OS=Homo sapiens OX=9606 GN=ARID1A PE=1 SV=3	1.654	Up	0.021924	ARID1A	242.04	2.5	5	5	5	1.351	0.817		0.794
Biological Process	GO:0006461	6	protein complex assembly	0.118121	P11047	Laminin subunit gamma-1 OS=Homo sapiens OX=9606 GN=LAMC1 PE=1 SV=3	2.097	Up	2.4187e-11	LAMC1	177.6	7.1	11	13	11	1.724	0.822	0.593	0.456
Biological Process	GO:0006461	6	protein complex assembly	0.118121	O60313	Dynamin-like 120 kDa protein, mitochondrial OS=Homo sapiens OX=9606 GN=OPA1 PE=1 SV=3	1.562	Up	2.5196e-07	OPA1	111.63	12.2	11	13	11	1.248	0.799	1.081	0.844
Biological Process	GO:0006461	6	protein complex assembly	0.118121	Q9Y375	Complex I intermediate-associated protein 30, mitochondrial OS=Homo sapiens OX=9606 GN=NDUFAF1 PE=1 SV=2	1.796	Up	0.0129443	NDUFAF1	37.763	8.3	3	3	3	1.248	0.695		0.833
Biological Process	GO:0006461	6	protein complex assembly	0.118121	Q8N183	NADH dehydrogenase [ubiquinone] 1 alpha subcomplex assembly factor 2 OS=Homo sapiens OX=9606 GN=NDUFAF2 PE=1 SV=1	1.727	Up	0.025617	NDUFAF2	19.856	18.3	3	3	3	1.466	0.849	1.071	0.995
Biological Process	GO:0006461	6	protein complex assembly	0.118121	Q08257	Quinone oxidoreductase OS=Homo sapiens OX=9606 GN=CRYZ PE=1 SV=1	1.718	Up	0.037359	CRYZ	35.206	7	2	3	2	1.328	0.773	3.515	1.085
Biological Process	GO:0006461	6	protein complex assembly	0.118121	Q9UJZ1	Stomatin-like protein 2, mitochondrial OS=Homo sapiens OX=9606 GN=STOML2 PE=1 SV=1	1.887	Up	0.027121	STOML2	38.534	15.2	4	4	4	1.236	0.655	0.788	1.237
Biological Process	GO:0006461	6	protein complex assembly	0.118121	P49257	Protein ERGIC-53 OS=Homo sapiens OX=9606 GN=LMAN1 PE=1 SV=2	1.513	Up	0.0156435	LMAN1	57.548	12.4	6	7	6	1.292	0.854	0.594	0.879
Biological Process	GO:0006461	6	protein complex assembly	0.118121	P17096	High mobility group protein HMG-I/HMG-Y OS=Homo sapiens OX=9606 GN=HMGA1 PE=1 SV=3	2.056	Up	5.5084e-05	HMGA1	11.676	30.8	4	6	4	1.495	0.727	0.562	0.9
Biological Process	GO:0006461	6	protein complex assembly	0.118121	Q99720	Sigma non-opioid intracellular receptor 1 OS=Homo sapiens OX=9606 GN=SIGMAR1 PE=1 SV=1	1.725	Up	0.0047982	SIGMAR1	25.127	6.7	2	3	2	1.211	0.702		0.966
Biological Process	GO:0008542	9	visual learning	0.00843626	P05556	Integrin beta-1 OS=Homo sapiens OX=9606 GN=ITGB1 PE=1 SV=2	1.548	Up	3.9039e-06	ITGB1	88.414	14	11	12	11	1.215	0.785	3.223	0.923
Biological Process	GO:0008542	9	visual learning	0.00843626	P01116	GTPase KRas OS=Homo sapiens OX=9606 GN=KRAS PE=1 SV=1	1.548	Up	0.0132248	KRAS	21.656	24.9	5	8	3	1.423	0.919	1.114	0.661
Biological Process	GO:0090087	6	regulation of peptide transport	0.150139	Q15651	High mobility group nucleosome-binding domain-containing protein 3 OS=Homo sapiens OX=9606 GN=HMGN3 PE=1 SV=2	1.697	Up	0.0025243	HMGN3	10.666	18.2	3	3	2	1.135	0.669		1.066
Biological Process	GO:0090087	6	regulation of peptide transport	0.150139	Q8N183	NADH dehydrogenase [ubiquinone] 1 alpha subcomplex assembly factor 2 OS=Homo sapiens OX=9606 GN=NDUFAF2 PE=1 SV=1	1.727	Up	0.025617	NDUFAF2	19.856	18.3	3	3	3	1.466	0.849	1.071	0.995
Biological Process	GO:0006720	6	isoprenoid metabolic process	0.0684654	O75487	Glypican-4 OS=Homo sapiens OX=9606 GN=GPC4 PE=1 SV=4	1.561	Up	0.0041049	GPC4	62.411	2.9	2	2	2	1.377	0.882		0.656
Biological Process	GO:0006720	6	isoprenoid metabolic process	0.0684654	P37268	Squalene synthase OS=Homo sapiens OX=9606 GN=FDFT1 PE=1 SV=1	1.75	Up	0.00065642	FDFT1	48.115	7.2	3	3	3	1.624	0.928		0.479
Biological Process	GO:0035051	8	cardiocyte differentiation	0.0293603	P05556	Integrin beta-1 OS=Homo sapiens OX=9606 GN=ITGB1 PE=1 SV=2	1.548	Up	3.9039e-06	ITGB1	88.414	14	11	12	11	1.215	0.785	3.223	0.923
Biological Process	GO:0035051	8	cardiocyte differentiation	0.0293603	O14497	AT-rich interactive domain-containing protein 1A OS=Homo sapiens OX=9606 GN=ARID1A PE=1 SV=3	1.654	Up	0.021924	ARID1A	242.04	2.5	5	5	5	1.351	0.817		0.794
Biological Process	GO:1903311	8	regulation of mRNA metabolic process	0.120858	Q08170	Serine/arginine-rich splicing factor 4 OS=Homo sapiens OX=9606 GN=SRSF4 PE=1 SV=2	1.723	Up	0.0108623	SRSF4	56.678	12.3	7	10	3	1.621	0.941	0.686	0.586
Biological Process	GO:1903311	8	regulation of mRNA metabolic process	0.120858	O00422	Histone deacetylase complex subunit SAP18 OS=Homo sapiens OX=9606 GN=SAP18 PE=1 SV=1	1.526	Up	0.0029439	SAP18	17.561	19	4	4	4	1.184	0.776		0.904
Biological Process	GO:1903311	8	regulation of mRNA metabolic process	0.120858	Q9NWH9	SAFB-like transcription modulator OS=Homo sapiens OX=9606 GN=SLTM PE=1 SV=2	1.545	Up	0.0023222	SLTM	117.15	7.7	6	7	6	1.197	0.775		0.823
Biological Process	GO:0045666	11	positive regulation of neuron differentiation	0.303079	O60313	Dynamin-like 120 kDa protein, mitochondrial OS=Homo sapiens OX=9606 GN=OPA1 PE=1 SV=3	1.562	Up	2.5196e-07	OPA1	111.63	12.2	11	13	11	1.248	0.799	1.081	0.844
Biological Process	GO:0045666	11	positive regulation of neuron differentiation	0.303079	P55283	Cadherin-4 OS=Homo sapiens OX=9606 GN=CDH4 PE=2 SV=2	2.596	Up	0.00021954	CDH4	100.28	2.7	3	3	3	1.69	0.651		0.629
Biological Process	GO:0006026	6	aminoglycan catabolic process	0.0326952	P54802	Alpha-N-acetylglucosaminidase OS=Homo sapiens OX=9606 GN=NAGLU PE=1 SV=2	1.666	Up	0.023356	NAGLU	82.265	4.6	3	3	3	1.759	1.056	1.412	0.852
Biological Process	GO:0006026	6	aminoglycan catabolic process	0.0326952	O75487	Glypican-4 OS=Homo sapiens OX=9606 GN=GPC4 PE=1 SV=4	1.561	Up	0.0041049	GPC4	62.411	2.9	2	2	2	1.377	0.882		0.656
Biological Process	GO:0033673	10	negative regulation of kinase activity	0.267216	O75367	Core histone macro-H2A.1 OS=Homo sapiens OX=9606 GN=H2AFY PE=1 SV=4	1.608	Up	0.031718	H2AFY	39.617	16.7	5	5	5	1.092	0.679	1.219	1.492
Biological Process	GO:0033673	10	negative regulation of kinase activity	0.267216	Q96EY1	DnaJ homolog subfamily A member 3, mitochondrial OS=Homo sapiens OX=9606 GN=DNAJA3 PE=1 SV=2	1.568	Up	0.0091226	DNAJA3	52.488	5.8	3	5	3	1.637	1.044	0.948	0.981
Biological Process	GO:0022617	6	extracellular matrix disassembly	0.0261721	P11047	Laminin subunit gamma-1 OS=Homo sapiens OX=9606 GN=LAMC1 PE=1 SV=3	2.097	Up	2.4187e-11	LAMC1	177.6	7.1	11	13	11	1.724	0.822	0.593	0.456
Biological Process	GO:0022617	6	extracellular matrix disassembly	0.0261721	P03956	Interstitial collagenase OS=Homo sapiens OX=9606 GN=MMP1 PE=1 SV=3	1.613	Up	0.026419	MMP1	54.006	4.1	2	2	2	1.529	0.948		0.458
Biological Process	GO:0031497	8	chromatin assembly	0.000987186	O75367	Core histone macro-H2A.1 OS=Homo sapiens OX=9606 GN=H2AFY PE=1 SV=4	1.608	Up	0.031718	H2AFY	39.617	16.7	5	5	5	1.092	0.679	1.219	1.492
Biological Process	GO:0031497	8	chromatin assembly	0.000987186	P10412	Histone H1.4 OS=Homo sapiens OX=9606 GN=H1-4 PE=1 SV=2	1.661	Up	0.0124005	H1-4	21.865	34.2	9	16	4	0.51	0.307		1.955
Biological Process	GO:0031497	8	chromatin assembly	0.000987186	P52926	High mobility group protein HMGI-C OS=Homo sapiens OX=9606 GN=HMGA2 PE=1 SV=1	2.279	Up	0.0176024	HMGA2	11.832	38.5	3	3	3	1.333	0.585	1.242	0.958
Biological Process	GO:0031497	8	chromatin assembly	0.000987186	P49711	Transcriptional repressor CTCF OS=Homo sapiens OX=9606 GN=CTCF PE=1 SV=1	1.512	Up	1.50407e-05	CTCF	82.785	5.8	5	5	5	1.167	0.772		1.007
Biological Process	GO:0031497	8	chromatin assembly	0.000987186	P17096	High mobility group protein HMG-I/HMG-Y OS=Homo sapiens OX=9606 GN=HMGA1 PE=1 SV=3	2.056	Up	5.5084e-05	HMGA1	11.676	30.8	4	6	4	1.495	0.727	0.562	0.9
Biological Process	GO:0030324	8	lung development	0.102002	Q14980	Nuclear mitotic apparatus protein 1 OS=Homo sapiens OX=9606 GN=NUMA1 PE=1 SV=2	1.556	Up	0.000118892	NUMA1	238.26	10.8	22	22	21	1.254	0.806	2.38	0.994
Biological Process	GO:0030324	8	lung development	0.102002	P01116	GTPase KRas OS=Homo sapiens OX=9606 GN=KRAS PE=1 SV=1	1.548	Up	0.0132248	KRAS	21.656	24.9	5	8	3	1.423	0.919	1.114	0.661
Biological Process	GO:0007568	4	aging	0.0259777	O60313	Dynamin-like 120 kDa protein, mitochondrial OS=Homo sapiens OX=9606 GN=OPA1 PE=1 SV=3	1.562	Up	2.5196e-07	OPA1	111.63	12.2	11	13	11	1.248	0.799	1.081	0.844
Biological Process	GO:0007568	4	aging	0.0259777	P52926	High mobility group protein HMGI-C OS=Homo sapiens OX=9606 GN=HMGA2 PE=1 SV=1	2.279	Up	0.0176024	HMGA2	11.832	38.5	3	3	3	1.333	0.585	1.242	0.958
Biological Process	GO:0007568	4	aging	0.0259777	P17096	High mobility group protein HMG-I/HMG-Y OS=Homo sapiens OX=9606 GN=HMGA1 PE=1 SV=3	2.056	Up	5.5084e-05	HMGA1	11.676	30.8	4	6	4	1.495	0.727	0.562	0.9
Biological Process	GO:0007568	4	aging	0.0259777	Q96EY1	DnaJ homolog subfamily A member 3, mitochondrial OS=Homo sapiens OX=9606 GN=DNAJA3 PE=1 SV=2	1.568	Up	0.0091226	DNAJA3	52.488	5.8	3	5	3	1.637	1.044	0.948	0.981
Biological Process	GO:0045444	6	fat cell differentiation	0.0231359	P23229	Integrin alpha-6 OS=Homo sapiens OX=9606 GN=ITGA6 PE=1 SV=5	1.628	Up	8.6661e-07	ITGA6	126.6	7.2	7	11	7	1.477	0.907	0.812	0.671
Biological Process	GO:0045444	6	fat cell differentiation	0.0231359	P52926	High mobility group protein HMGI-C OS=Homo sapiens OX=9606 GN=HMGA2 PE=1 SV=1	2.279	Up	0.0176024	HMGA2	11.832	38.5	3	3	3	1.333	0.585	1.242	0.958
Biological Process	GO:0006342	12	chromatin silencing	0.0597109	O75367	Core histone macro-H2A.1 OS=Homo sapiens OX=9606 GN=H2AFY PE=1 SV=4	1.608	Up	0.031718	H2AFY	39.617	16.7	5	5	5	1.092	0.679	1.219	1.492
Biological Process	GO:0006342	12	chromatin silencing	0.0597109	O14497	AT-rich interactive domain-containing protein 1A OS=Homo sapiens OX=9606 GN=ARID1A PE=1 SV=3	1.654	Up	0.021924	ARID1A	242.04	2.5	5	5	5	1.351	0.817		0.794
Biological Process	GO:0009266	4	response to temperature stimulus	0.0305748	O75475	PC4 and SFRS1-interacting protein OS=Homo sapiens OX=9606 GN=PSIP1 PE=1 SV=1	1.836	Up	2.8954e-10	PSIP1	60.103	23.4	13	18	12	1.469	0.8	0.948	0.963
Biological Process	GO:0009266	4	response to temperature stimulus	0.0305748	P46013	Proliferation marker protein Ki-67 OS=Homo sapiens OX=9606 GN=MKI67 PE=1 SV=2	1.657	Up	3.2406e-07	MKI67	358.69	7.4	16	17	16	1.438	0.868	0.588	0.627
Biological Process	GO:0009266	4	response to temperature stimulus	0.0305748	Q96EY1	DnaJ homolog subfamily A member 3, mitochondrial OS=Homo sapiens OX=9606 GN=DNAJA3 PE=1 SV=2	1.568	Up	0.0091226	DNAJA3	52.488	5.8	3	5	3	1.637	1.044	0.948	0.981
Biological Process	GO:0098660	7	inorganic ion transmembrane transport	0.274674	Q13433	Zinc transporter ZIP6 OS=Homo sapiens OX=9606 GN=SLC39A6 PE=1 SV=3	1.679	Up	0.006337	SLC39A6	85.046	2.9	2	2	2	1.33	0.792		0.778
Biological Process	GO:0098660	7	inorganic ion transmembrane transport	0.274674	Q9UJZ1	Stomatin-like protein 2, mitochondrial OS=Homo sapiens OX=9606 GN=STOML2 PE=1 SV=1	1.887	Up	0.027121	STOML2	38.534	15.2	4	4	4	1.236	0.655	0.788	1.237
Biological Process	GO:0098660	7	inorganic ion transmembrane transport	0.274674	Q9Y6M7	Sodium bicarbonate cotransporter 3 OS=Homo sapiens OX=9606 GN=SLC4A7 PE=1 SV=2	1.623	Up	0.0120606	SLC4A7	136.04	4.4	5	6	5	1.464	0.902	1.665	0.752
Biological Process	GO:0022409	6	positive regulation of cell-cell adhesion	0.155744	P23229	Integrin alpha-6 OS=Homo sapiens OX=9606 GN=ITGA6 PE=1 SV=5	1.628	Up	8.6661e-07	ITGA6	126.6	7.2	7	11	7	1.477	0.907	0.812	0.671
Biological Process	GO:0022409	6	positive regulation of cell-cell adhesion	0.155744	Q96EY1	DnaJ homolog subfamily A member 3, mitochondrial OS=Homo sapiens OX=9606 GN=DNAJA3 PE=1 SV=2	1.568	Up	0.0091226	DNAJA3	52.488	5.8	3	5	3	1.637	1.044	0.948	0.981
Biological Process	GO:0032845	5	negative regulation of homeostatic process	0.107109	P07910	Heterogeneous nuclear ribonucleoproteins C1/C2 OS=Homo sapiens OX=9606 GN=HNRNPC PE=1 SV=4	1.542	Up	6.743e-08	HNRNPC	33.67	36.6	15	20	15	1.152	0.747	0.46	0.994
Biological Process	GO:0032845	5	negative regulation of homeostatic process	0.107109	Q8N183	NADH dehydrogenase [ubiquinone] 1 alpha subcomplex assembly factor 2 OS=Homo sapiens OX=9606 GN=NDUFAF2 PE=1 SV=1	1.727	Up	0.025617	NDUFAF2	19.856	18.3	3	3	3	1.466	0.849	1.071	0.995
Biological Process	GO:0050953	6	sensory perception of light stimulus	0.0435265	O60313	Dynamin-like 120 kDa protein, mitochondrial OS=Homo sapiens OX=9606 GN=OPA1 PE=1 SV=3	1.562	Up	2.5196e-07	OPA1	111.63	12.2	11	13	11	1.248	0.799	1.081	0.844
Biological Process	GO:0050953	6	sensory perception of light stimulus	0.0435265	Q08257	Quinone oxidoreductase OS=Homo sapiens OX=9606 GN=CRYZ PE=1 SV=1	1.718	Up	0.037359	CRYZ	35.206	7	2	3	2	1.328	0.773	3.515	1.085
Biological Process	GO:0090402	7	oncogene-induced cell senescence	0.000251935	P52926	High mobility group protein HMGI-C OS=Homo sapiens OX=9606 GN=HMGA2 PE=1 SV=1	2.279	Up	0.0176024	HMGA2	11.832	38.5	3	3	3	1.333	0.585	1.242	0.958
Biological Process	GO:0090402	7	oncogene-induced cell senescence	0.000251935	P17096	High mobility group protein HMG-I/HMG-Y OS=Homo sapiens OX=9606 GN=HMGA1 PE=1 SV=3	2.056	Up	5.5084e-05	HMGA1	11.676	30.8	4	6	4	1.495	0.727	0.562	0.9
Biological Process	GO:0061564	12	axon development	0.100504	P05556	Integrin beta-1 OS=Homo sapiens OX=9606 GN=ITGB1 PE=1 SV=2	1.548	Up	3.9039e-06	ITGB1	88.414	14	11	12	11	1.215	0.785	3.223	0.923
Biological Process	GO:0061564	12	axon development	0.100504	P01116	GTPase KRas OS=Homo sapiens OX=9606 GN=KRAS PE=1 SV=1	1.548	Up	0.0132248	KRAS	21.656	24.9	5	8	3	1.423	0.919	1.114	0.661
Biological Process	GO:0061564	12	axon development	0.100504	P55283	Cadherin-4 OS=Homo sapiens OX=9606 GN=CDH4 PE=2 SV=2	2.596	Up	0.00021954	CDH4	100.28	2.7	3	3	3	1.69	0.651		0.629
Biological Process	GO:0031589	4	cell-substrate adhesion	0.0270091	P11047	Laminin subunit gamma-1 OS=Homo sapiens OX=9606 GN=LAMC1 PE=1 SV=3	2.097	Up	2.4187e-11	LAMC1	177.6	7.1	11	13	11	1.724	0.822	0.593	0.456
Biological Process	GO:0031589	4	cell-substrate adhesion	0.0270091	P05556	Integrin beta-1 OS=Homo sapiens OX=9606 GN=ITGB1 PE=1 SV=2	1.548	Up	3.9039e-06	ITGB1	88.414	14	11	12	11	1.215	0.785	3.223	0.923
Biological Process	GO:0031589	4	cell-substrate adhesion	0.0270091	P23229	Integrin alpha-6 OS=Homo sapiens OX=9606 GN=ITGA6 PE=1 SV=5	1.628	Up	8.6661e-07	ITGA6	126.6	7.2	7	11	7	1.477	0.907	0.812	0.671
Biological Process	GO:0048511	2	rhythmic process	0.0909055	Q8WXF1	Paraspeckle component 1 OS=Homo sapiens OX=9606 GN=PSPC1 PE=1 SV=1	1.52	Up	0.0143036	PSPC1	58.743	15.9	8	8	6	1.306	0.859	1.227	1.111
Biological Process	GO:0048511	2	rhythmic process	0.0909055	P54802	Alpha-N-acetylglucosaminidase OS=Homo sapiens OX=9606 GN=NAGLU PE=1 SV=2	1.666	Up	0.023356	NAGLU	82.265	4.6	3	3	3	1.759	1.056	1.412	0.852
Biological Process	GO:0048511	2	rhythmic process	0.0909055	P11387	DNA topoisomerase 1 OS=Homo sapiens OX=9606 GN=TOP1 PE=1 SV=2	1.57	Up	0.00032012	TOP1	90.725	17.3	14	17	14	0.887	0.565	1.817	1.511
Biological Process	GO:0090276	9	regulation of peptide hormone secretion	0.133597	Q15651	High mobility group nucleosome-binding domain-containing protein 3 OS=Homo sapiens OX=9606 GN=HMGN3 PE=1 SV=2	1.697	Up	0.0025243	HMGN3	10.666	18.2	3	3	2	1.135	0.669		1.066
Biological Process	GO:0090276	9	regulation of peptide hormone secretion	0.133597	Q8N183	NADH dehydrogenase [ubiquinone] 1 alpha subcomplex assembly factor 2 OS=Homo sapiens OX=9606 GN=NDUFAF2 PE=1 SV=1	1.727	Up	0.025617	NDUFAF2	19.856	18.3	3	3	3	1.466	0.849	1.071	0.995
Biological Process	GO:0022411	4	cellular component disassembly	0.0577867	P11047	Laminin subunit gamma-1 OS=Homo sapiens OX=9606 GN=LAMC1 PE=1 SV=3	2.097	Up	2.4187e-11	LAMC1	177.6	7.1	11	13	11	1.724	0.822	0.593	0.456
Biological Process	GO:0022411	4	cellular component disassembly	0.0577867	Q8TEM1	Nuclear pore membrane glycoprotein 210 OS=Homo sapiens OX=9606 GN=NUP210 PE=1 SV=3	1.507	Up	0.0024785	NUP210	205.11	3.2	6	7	6	1.156	0.767	1.388	0.956
Biological Process	GO:0022411	4	cellular component disassembly	0.0577867	P17096	High mobility group protein HMG-I/HMG-Y OS=Homo sapiens OX=9606 GN=HMGA1 PE=1 SV=3	2.056	Up	5.5084e-05	HMGA1	11.676	30.8	4	6	4	1.495	0.727	0.562	0.9
Biological Process	GO:0022411	4	cellular component disassembly	0.0577867	P03956	Interstitial collagenase OS=Homo sapiens OX=9606 GN=MMP1 PE=1 SV=3	1.613	Up	0.026419	MMP1	54.006	4.1	2	2	2	1.529	0.948		0.458
Biological Process	GO:0022411	4	cellular component disassembly	0.0577867	O14497	AT-rich interactive domain-containing protein 1A OS=Homo sapiens OX=9606 GN=ARID1A PE=1 SV=3	1.654	Up	0.021924	ARID1A	242.04	2.5	5	5	5	1.351	0.817		0.794
Biological Process	GO:0022411	4	cellular component disassembly	0.0577867	P46199	Translation initiation factor IF-2, mitochondrial OS=Homo sapiens OX=9606 GN=MTIF2 PE=1 SV=2	1.87	Up	0.021004	MTIF2	81.316	2.8	2	2	2	1.152	0.616		1.097
Biological Process	GO:0050679	7	positive regulation of epithelial cell proliferation	0.0640367	P11047	Laminin subunit gamma-1 OS=Homo sapiens OX=9606 GN=LAMC1 PE=1 SV=3	2.097	Up	2.4187e-11	LAMC1	177.6	7.1	11	13	11	1.724	0.822	0.593	0.456
Biological Process	GO:0050679	7	positive regulation of epithelial cell proliferation	0.0640367	P55290	Cadherin-13 OS=Homo sapiens OX=9606 GN=CDH13 PE=1 SV=1	1.716	Up	0.0097613	CDH13	78.286	2.7	2	2	2	1.428	0.832		0.653
Biological Process	GO:0022414	3	reproductive process	0.129867	P46013	Proliferation marker protein Ki-67 OS=Homo sapiens OX=9606 GN=MKI67 PE=1 SV=2	1.657	Up	3.2406e-07	MKI67	358.69	7.4	16	17	16	1.438	0.868	0.588	0.627
Biological Process	GO:0022414	3	reproductive process	0.129867	P05556	Integrin beta-1 OS=Homo sapiens OX=9606 GN=ITGB1 PE=1 SV=2	1.548	Up	3.9039e-06	ITGB1	88.414	14	11	12	11	1.215	0.785	3.223	0.923
Biological Process	GO:0022414	3	reproductive process	0.129867	Q14980	Nuclear mitotic apparatus protein 1 OS=Homo sapiens OX=9606 GN=NUMA1 PE=1 SV=2	1.556	Up	0.000118892	NUMA1	238.26	10.8	22	22	21	1.254	0.806	2.38	0.994
Biological Process	GO:0022414	3	reproductive process	0.129867	P01116	GTPase KRas OS=Homo sapiens OX=9606 GN=KRAS PE=1 SV=1	1.548	Up	0.0132248	KRAS	21.656	24.9	5	8	3	1.423	0.919	1.114	0.661
Biological Process	GO:0022414	3	reproductive process	0.129867	P11717	Cation-independent mannose-6-phosphate receptor OS=Homo sapiens OX=9606 GN=IGF2R PE=1 SV=3	1.518	Up	0.0041417	IGF2R	274.37	3.9	9	9	9	1.342	0.884	1.347	1.158
Biological Process	GO:0022414	3	reproductive process	0.129867	O14497	AT-rich interactive domain-containing protein 1A OS=Homo sapiens OX=9606 GN=ARID1A PE=1 SV=3	1.654	Up	0.021924	ARID1A	242.04	2.5	5	5	5	1.351	0.817		0.794
Biological Process	GO:0022414	3	reproductive process	0.129867	Q08378	Golgin subfamily A member 3 OS=Homo sapiens OX=9606 GN=GOLGA3 PE=1 SV=2	1.725	Up	0.0031158	GOLGA3	167.35	2.3	3	3	3	1.29	0.748		0.777
Biological Process	GO:0042110	7	T cell activation	0.102002	Q9UJZ1	Stomatin-like protein 2, mitochondrial OS=Homo sapiens OX=9606 GN=STOML2 PE=1 SV=1	1.887	Up	0.027121	STOML2	38.534	15.2	4	4	4	1.236	0.655	0.788	1.237
Biological Process	GO:0042110	7	T cell activation	0.102002	Q96EY1	DnaJ homolog subfamily A member 3, mitochondrial OS=Homo sapiens OX=9606 GN=DNAJA3 PE=1 SV=2	1.568	Up	0.0091226	DNAJA3	52.488	5.8	3	5	3	1.637	1.044	0.948	0.981
Biological Process	GO:0055098	6	response to low-density lipoprotein particle	0.00502371	P05556	Integrin beta-1 OS=Homo sapiens OX=9606 GN=ITGB1 PE=1 SV=2	1.548	Up	3.9039e-06	ITGB1	88.414	14	11	12	11	1.215	0.785	3.223	0.923
Biological Process	GO:0055098	6	response to low-density lipoprotein particle	0.00502371	P55290	Cadherin-13 OS=Homo sapiens OX=9606 GN=CDH13 PE=1 SV=1	1.716	Up	0.0097613	CDH13	78.286	2.7	2	2	2	1.428	0.832		0.653
Biological Process	GO:1901137	5	carbohydrate derivative biosynthetic process	0.143851	Q9UJZ1	Stomatin-like protein 2, mitochondrial OS=Homo sapiens OX=9606 GN=STOML2 PE=1 SV=1	1.887	Up	0.027121	STOML2	38.534	15.2	4	4	4	1.236	0.655	0.788	1.237
Biological Process	GO:1901137	5	carbohydrate derivative biosynthetic process	0.143851	P49257	Protein ERGIC-53 OS=Homo sapiens OX=9606 GN=LMAN1 PE=1 SV=2	1.513	Up	0.0156435	LMAN1	57.548	12.4	6	7	6	1.292	0.854	0.594	0.879
Biological Process	GO:1901137	5	carbohydrate derivative biosynthetic process	0.143851	O75487	Glypican-4 OS=Homo sapiens OX=9606 GN=GPC4 PE=1 SV=4	1.561	Up	0.0041049	GPC4	62.411	2.9	2	2	2	1.377	0.882		0.656
Biological Process	GO:1901137	5	carbohydrate derivative biosynthetic process	0.143851	Q9BZQ6	ER degradation-enhancing alpha-mannosidase-like protein 3 OS=Homo sapiens OX=9606 GN=EDEM3 PE=1 SV=2	1.693	Up	0.0150205	EDEM3	104.66	3.2	3	3	3	1.283	0.758		0.933
Biological Process	GO:1901137	5	carbohydrate derivative biosynthetic process	0.143851	P19971	Thymidine phosphorylase OS=Homo sapiens OX=9606 GN=TYMP PE=1 SV=2	2.254	Up	0.0102423	TYMP	49.955	4.1	2	3	2	1.012	0.449	3.454	1.431
Biological Process	GO:0007160	5	cell-matrix adhesion	0.0871254	P05556	Integrin beta-1 OS=Homo sapiens OX=9606 GN=ITGB1 PE=1 SV=2	1.548	Up	3.9039e-06	ITGB1	88.414	14	11	12	11	1.215	0.785	3.223	0.923
Biological Process	GO:0007160	5	cell-matrix adhesion	0.0871254	P23229	Integrin alpha-6 OS=Homo sapiens OX=9606 GN=ITGA6 PE=1 SV=5	1.628	Up	8.6661e-07	ITGA6	126.6	7.2	7	11	7	1.477	0.907	0.812	0.671
Biological Process	GO:0034332	6	adherens junction organization	0.0473956	P55290	Cadherin-13 OS=Homo sapiens OX=9606 GN=CDH13 PE=1 SV=1	1.716	Up	0.0097613	CDH13	78.286	2.7	2	2	2	1.428	0.832		0.653
Biological Process	GO:0034332	6	adherens junction organization	0.0473956	P55283	Cadherin-4 OS=Homo sapiens OX=9606 GN=CDH4 PE=2 SV=2	2.596	Up	0.00021954	CDH4	100.28	2.7	3	3	3	1.69	0.651		0.629
Biological Process	GO:0007059	4	chromosome segregation	0.301125	Q9NTI5	Sister chromatid cohesion protein PDS5 homolog B OS=Homo sapiens OX=9606 GN=PDS5B PE=1 SV=1	1.579	Up	0.0048438	PDS5B	164.67	3.9	6	8	6	1.031	0.653	1.636	1.233
Biological Process	GO:0007059	4	chromosome segregation	0.301125	P49711	Transcriptional repressor CTCF OS=Homo sapiens OX=9606 GN=CTCF PE=1 SV=1	1.512	Up	1.50407e-05	CTCF	82.785	5.8	5	5	5	1.167	0.772		1.007
Biological Process	GO:0007059	4	chromosome segregation	0.301125	P11387	DNA topoisomerase 1 OS=Homo sapiens OX=9606 GN=TOP1 PE=1 SV=2	1.57	Up	0.00032012	TOP1	90.725	17.3	14	17	14	0.887	0.565	1.817	1.511
Biological Process	GO:0048592	9	eye morphogenesis	0.0435265	P54802	Alpha-N-acetylglucosaminidase OS=Homo sapiens OX=9606 GN=NAGLU PE=1 SV=2	1.666	Up	0.023356	NAGLU	82.265	4.6	3	3	3	1.759	1.056	1.412	0.852
Biological Process	GO:0048592	9	eye morphogenesis	0.0435265	O14497	AT-rich interactive domain-containing protein 1A OS=Homo sapiens OX=9606 GN=ARID1A PE=1 SV=3	1.654	Up	0.021924	ARID1A	242.04	2.5	5	5	5	1.351	0.817		0.794
Biological Process	GO:0048870	5	cell motility	0.0733706	P11047	Laminin subunit gamma-1 OS=Homo sapiens OX=9606 GN=LAMC1 PE=1 SV=3	2.097	Up	2.4187e-11	LAMC1	177.6	7.1	11	13	11	1.724	0.822	0.593	0.456
Biological Process	GO:0048870	5	cell motility	0.0733706	P05556	Integrin beta-1 OS=Homo sapiens OX=9606 GN=ITGB1 PE=1 SV=2	1.548	Up	3.9039e-06	ITGB1	88.414	14	11	12	11	1.215	0.785	3.223	0.923
Biological Process	GO:0048870	5	cell motility	0.0733706	P23229	Integrin alpha-6 OS=Homo sapiens OX=9606 GN=ITGA6 PE=1 SV=5	1.628	Up	8.6661e-07	ITGA6	126.6	7.2	7	11	7	1.477	0.907	0.812	0.671
Biological Process	GO:0048870	5	cell motility	0.0733706	P55290	Cadherin-13 OS=Homo sapiens OX=9606 GN=CDH13 PE=1 SV=1	1.716	Up	0.0097613	CDH13	78.286	2.7	2	2	2	1.428	0.832		0.653
Biological Process	GO:0048870	5	cell motility	0.0733706	P01116	GTPase KRas OS=Homo sapiens OX=9606 GN=KRAS PE=1 SV=1	1.548	Up	0.0132248	KRAS	21.656	24.9	5	8	3	1.423	0.919	1.114	0.661
Biological Process	GO:0048870	5	cell motility	0.0733706	P03956	Interstitial collagenase OS=Homo sapiens OX=9606 GN=MMP1 PE=1 SV=3	1.613	Up	0.026419	MMP1	54.006	4.1	2	2	2	1.529	0.948		0.458
Biological Process	GO:1902532	8	negative regulation of intracellular signal transduction	0.0979475	O60313	Dynamin-like 120 kDa protein, mitochondrial OS=Homo sapiens OX=9606 GN=OPA1 PE=1 SV=3	1.562	Up	2.5196e-07	OPA1	111.63	12.2	11	13	11	1.248	0.799	1.081	0.844
Biological Process	GO:1902532	8	negative regulation of intracellular signal transduction	0.0979475	Q9C004	Protein sprouty homolog 4 OS=Homo sapiens OX=9606 GN=SPRY4 PE=1 SV=2	1.518	Up	0.030975	SPRY4	32.541	9	2	2	2	1.195	0.787		0.906
Biological Process	GO:1902532	8	negative regulation of intracellular signal transduction	0.0979475	P05556	Integrin beta-1 OS=Homo sapiens OX=9606 GN=ITGB1 PE=1 SV=2	1.548	Up	3.9039e-06	ITGB1	88.414	14	11	12	11	1.215	0.785	3.223	0.923
Biological Process	GO:1902532	8	negative regulation of intracellular signal transduction	0.0979475	Q96EY1	DnaJ homolog subfamily A member 3, mitochondrial OS=Homo sapiens OX=9606 GN=DNAJA3 PE=1 SV=2	1.568	Up	0.0091226	DNAJA3	52.488	5.8	3	5	3	1.637	1.044	0.948	0.981
Biological Process	GO:0006337	9	nucleosome disassembly	0.0149966	P17096	High mobility group protein HMG-I/HMG-Y OS=Homo sapiens OX=9606 GN=HMGA1 PE=1 SV=3	2.056	Up	5.5084e-05	HMGA1	11.676	30.8	4	6	4	1.495	0.727	0.562	0.9
Biological Process	GO:0006337	9	nucleosome disassembly	0.0149966	O14497	AT-rich interactive domain-containing protein 1A OS=Homo sapiens OX=9606 GN=ARID1A PE=1 SV=3	1.654	Up	0.021924	ARID1A	242.04	2.5	5	5	5	1.351	0.817		0.794
Biological Process	GO:0010557	7	positive regulation of macromolecule biosynthetic process	0.0467258	O94905	Erlin-2 OS=Homo sapiens OX=9606 GN=ERLIN2 PE=1 SV=1	1.506	Up	0.0181552	ERLIN2	37.839	10	4	4	2	1.003	0.666		1.189
Biological Process	GO:0010557	7	positive regulation of macromolecule biosynthetic process	0.0467258	O75475	PC4 and SFRS1-interacting protein OS=Homo sapiens OX=9606 GN=PSIP1 PE=1 SV=1	1.836	Up	2.8954e-10	PSIP1	60.103	23.4	13	18	12	1.469	0.8	0.948	0.963
Biological Process	GO:0010557	7	positive regulation of macromolecule biosynthetic process	0.0467258	P23229	Integrin alpha-6 OS=Homo sapiens OX=9606 GN=ITGA6 PE=1 SV=5	1.628	Up	8.6661e-07	ITGA6	126.6	7.2	7	11	7	1.477	0.907	0.812	0.671
Biological Process	GO:0010557	7	positive regulation of macromolecule biosynthetic process	0.0467258	P55290	Cadherin-13 OS=Homo sapiens OX=9606 GN=CDH13 PE=1 SV=1	1.716	Up	0.0097613	CDH13	78.286	2.7	2	2	2	1.428	0.832		0.653
Biological Process	GO:0010557	7	positive regulation of macromolecule biosynthetic process	0.0467258	P52926	High mobility group protein HMGI-C OS=Homo sapiens OX=9606 GN=HMGA2 PE=1 SV=1	2.279	Up	0.0176024	HMGA2	11.832	38.5	3	3	3	1.333	0.585	1.242	0.958
Biological Process	GO:0010557	7	positive regulation of macromolecule biosynthetic process	0.0467258	P49711	Transcriptional repressor CTCF OS=Homo sapiens OX=9606 GN=CTCF PE=1 SV=1	1.512	Up	1.50407e-05	CTCF	82.785	5.8	5	5	5	1.167	0.772		1.007
Biological Process	GO:0010557	7	positive regulation of macromolecule biosynthetic process	0.0467258	P61964	WD repeat-containing protein 5 OS=Homo sapiens OX=9606 GN=WDR5 PE=1 SV=1	1.533	Up	0.0032	WDR5	36.588	10.5	3	6	3	1.058	0.69	2.061	1.222
Biological Process	GO:0010557	7	positive regulation of macromolecule biosynthetic process	0.0467258	Q9UJZ1	Stomatin-like protein 2, mitochondrial OS=Homo sapiens OX=9606 GN=STOML2 PE=1 SV=1	1.887	Up	0.027121	STOML2	38.534	15.2	4	4	4	1.236	0.655	0.788	1.237
Biological Process	GO:0010557	7	positive regulation of macromolecule biosynthetic process	0.0467258	P17096	High mobility group protein HMG-I/HMG-Y OS=Homo sapiens OX=9606 GN=HMGA1 PE=1 SV=3	2.056	Up	5.5084e-05	HMGA1	11.676	30.8	4	6	4	1.495	0.727	0.562	0.9
Biological Process	GO:0010557	7	positive regulation of macromolecule biosynthetic process	0.0467258	O14497	AT-rich interactive domain-containing protein 1A OS=Homo sapiens OX=9606 GN=ARID1A PE=1 SV=3	1.654	Up	0.021924	ARID1A	242.04	2.5	5	5	5	1.351	0.817		0.794
Biological Process	GO:0010557	7	positive regulation of macromolecule biosynthetic process	0.0467258	Q15651	High mobility group nucleosome-binding domain-containing protein 3 OS=Homo sapiens OX=9606 GN=HMGN3 PE=1 SV=2	1.697	Up	0.0025243	HMGN3	10.666	18.2	3	3	2	1.135	0.669		1.066
Biological Process	GO:0031060	10	regulation of histone methylation	0.0435265	O75367	Core histone macro-H2A.1 OS=Homo sapiens OX=9606 GN=H2AFY PE=1 SV=4	1.608	Up	0.031718	H2AFY	39.617	16.7	5	5	5	1.092	0.679	1.219	1.492
Biological Process	GO:0031060	10	regulation of histone methylation	0.0435265	P49711	Transcriptional repressor CTCF OS=Homo sapiens OX=9606 GN=CTCF PE=1 SV=1	1.512	Up	1.50407e-05	CTCF	82.785	5.8	5	5	5	1.167	0.772		1.007
Biological Process	GO:0060548	6	negative regulation of cell death	0.175964	O60313	Dynamin-like 120 kDa protein, mitochondrial OS=Homo sapiens OX=9606 GN=OPA1 PE=1 SV=3	1.562	Up	2.5196e-07	OPA1	111.63	12.2	11	13	11	1.248	0.799	1.081	0.844
Biological Process	GO:0060548	6	negative regulation of cell death	0.175964	P05556	Integrin beta-1 OS=Homo sapiens OX=9606 GN=ITGB1 PE=1 SV=2	1.548	Up	3.9039e-06	ITGB1	88.414	14	11	12	11	1.215	0.785	3.223	0.923
Biological Process	GO:0060548	6	negative regulation of cell death	0.175964	P23229	Integrin alpha-6 OS=Homo sapiens OX=9606 GN=ITGA6 PE=1 SV=5	1.628	Up	8.6661e-07	ITGA6	126.6	7.2	7	11	7	1.477	0.907	0.812	0.671
Biological Process	GO:0060548	6	negative regulation of cell death	0.175964	P52926	High mobility group protein HMGI-C OS=Homo sapiens OX=9606 GN=HMGA2 PE=1 SV=1	2.279	Up	0.0176024	HMGA2	11.832	38.5	3	3	3	1.333	0.585	1.242	0.958
Biological Process	GO:0060548	6	negative regulation of cell death	0.175964	P01116	GTPase KRas OS=Homo sapiens OX=9606 GN=KRAS PE=1 SV=1	1.548	Up	0.0132248	KRAS	21.656	24.9	5	8	3	1.423	0.919	1.114	0.661
Biological Process	GO:0060548	6	negative regulation of cell death	0.175964	Q96EY1	DnaJ homolog subfamily A member 3, mitochondrial OS=Homo sapiens OX=9606 GN=DNAJA3 PE=1 SV=2	1.568	Up	0.0091226	DNAJA3	52.488	5.8	3	5	3	1.637	1.044	0.948	0.981
Biological Process	GO:0072655	8	establishment of protein localization to mitochondrion	0.139063	Q9HAV7	GrpE protein homolog 1, mitochondrial OS=Homo sapiens OX=9606 GN=GRPEL1 PE=1 SV=2	1.652	Up	0.00029954	GRPEL1	24.279	32.3	7	9	7	1.475	0.893	0.613	0.799
Biological Process	GO:0072655	8	establishment of protein localization to mitochondrion	0.139063	Q3ZCQ8	Mitochondrial import inner membrane translocase subunit TIM50 OS=Homo sapiens OX=9606 GN=TIMM50 PE=1 SV=2	1.682	Up	0.00116203	TIMM50	39.646	11	3	5	3	1.473	0.876	0.67	0.606
Biological Process	GO:2000112	7	regulation of cellular macromolecule biosynthetic process	0.0197995	P07910	Heterogeneous nuclear ribonucleoproteins C1/C2 OS=Homo sapiens OX=9606 GN=HNRNPC PE=1 SV=4	1.542	Up	6.743e-08	HNRNPC	33.67	36.6	15	20	15	1.152	0.747	0.46	0.994
Biological Process	GO:2000112	7	regulation of cellular macromolecule biosynthetic process	0.0197995	O75475	PC4 and SFRS1-interacting protein OS=Homo sapiens OX=9606 GN=PSIP1 PE=1 SV=1	1.836	Up	2.8954e-10	PSIP1	60.103	23.4	13	18	12	1.469	0.8	0.948	0.963
Biological Process	GO:2000112	7	regulation of cellular macromolecule biosynthetic process	0.0197995	P23229	Integrin alpha-6 OS=Homo sapiens OX=9606 GN=ITGA6 PE=1 SV=5	1.628	Up	8.6661e-07	ITGA6	126.6	7.2	7	11	7	1.477	0.907	0.812	0.671
Biological Process	GO:2000112	7	regulation of cellular macromolecule biosynthetic process	0.0197995	P55290	Cadherin-13 OS=Homo sapiens OX=9606 GN=CDH13 PE=1 SV=1	1.716	Up	0.0097613	CDH13	78.286	2.7	2	2	2	1.428	0.832		0.653
Biological Process	GO:2000112	7	regulation of cellular macromolecule biosynthetic process	0.0197995	P10412	Histone H1.4 OS=Homo sapiens OX=9606 GN=H1-4 PE=1 SV=2	1.661	Up	0.0124005	H1-4	21.865	34.2	9	16	4	0.51	0.307		1.955
Biological Process	GO:2000112	7	regulation of cellular macromolecule biosynthetic process	0.0197995	P52926	High mobility group protein HMGI-C OS=Homo sapiens OX=9606 GN=HMGA2 PE=1 SV=1	2.279	Up	0.0176024	HMGA2	11.832	38.5	3	3	3	1.333	0.585	1.242	0.958
Biological Process	GO:2000112	7	regulation of cellular macromolecule biosynthetic process	0.0197995	Q96EY1	DnaJ homolog subfamily A member 3, mitochondrial OS=Homo sapiens OX=9606 GN=DNAJA3 PE=1 SV=2	1.568	Up	0.0091226	DNAJA3	52.488	5.8	3	5	3	1.637	1.044	0.948	0.981
Biological Process	GO:2000112	7	regulation of cellular macromolecule biosynthetic process	0.0197995	P61964	WD repeat-containing protein 5 OS=Homo sapiens OX=9606 GN=WDR5 PE=1 SV=1	1.533	Up	0.0032	WDR5	36.588	10.5	3	6	3	1.058	0.69	2.061	1.222
Biological Process	GO:2000112	7	regulation of cellular macromolecule biosynthetic process	0.0197995	Q8WXF1	Paraspeckle component 1 OS=Homo sapiens OX=9606 GN=PSPC1 PE=1 SV=1	1.52	Up	0.0143036	PSPC1	58.743	15.9	8	8	6	1.306	0.859	1.227	1.111
Biological Process	GO:2000112	7	regulation of cellular macromolecule biosynthetic process	0.0197995	Q9UGU0	Transcription factor 20 OS=Homo sapiens OX=9606 GN=TCF20 PE=1 SV=3	1.758	Up	0.031761	TCF20	211.77	1.2	2	2	2	1.331	0.757		0.809
Biological Process	GO:2000112	7	regulation of cellular macromolecule biosynthetic process	0.0197995	O14497	AT-rich interactive domain-containing protein 1A OS=Homo sapiens OX=9606 GN=ARID1A PE=1 SV=3	1.654	Up	0.021924	ARID1A	242.04	2.5	5	5	5	1.351	0.817		0.794
Biological Process	GO:2000112	7	regulation of cellular macromolecule biosynthetic process	0.0197995	Q15651	High mobility group nucleosome-binding domain-containing protein 3 OS=Homo sapiens OX=9606 GN=HMGN3 PE=1 SV=2	1.697	Up	0.0025243	HMGN3	10.666	18.2	3	3	2	1.135	0.669		1.066
Biological Process	GO:2000112	7	regulation of cellular macromolecule biosynthetic process	0.0197995	O00422	Histone deacetylase complex subunit SAP18 OS=Homo sapiens OX=9606 GN=SAP18 PE=1 SV=1	1.526	Up	0.0029439	SAP18	17.561	19	4	4	4	1.184	0.776		0.904
Biological Process	GO:2000112	7	regulation of cellular macromolecule biosynthetic process	0.0197995	O75367	Core histone macro-H2A.1 OS=Homo sapiens OX=9606 GN=H2AFY PE=1 SV=4	1.608	Up	0.031718	H2AFY	39.617	16.7	5	5	5	1.092	0.679	1.219	1.492
Biological Process	GO:2000112	7	regulation of cellular macromolecule biosynthetic process	0.0197995	O94905	Erlin-2 OS=Homo sapiens OX=9606 GN=ERLIN2 PE=1 SV=1	1.506	Up	0.0181552	ERLIN2	37.839	10	4	4	2	1.003	0.666		1.189
Biological Process	GO:2000112	7	regulation of cellular macromolecule biosynthetic process	0.0197995	P01116	GTPase KRas OS=Homo sapiens OX=9606 GN=KRAS PE=1 SV=1	1.548	Up	0.0132248	KRAS	21.656	24.9	5	8	3	1.423	0.919	1.114	0.661
Biological Process	GO:2000112	7	regulation of cellular macromolecule biosynthetic process	0.0197995	P49711	Transcriptional repressor CTCF OS=Homo sapiens OX=9606 GN=CTCF PE=1 SV=1	1.512	Up	1.50407e-05	CTCF	82.785	5.8	5	5	5	1.167	0.772		1.007
Biological Process	GO:2000112	7	regulation of cellular macromolecule biosynthetic process	0.0197995	P42166	Lamina-associated polypeptide 2, isoform alpha OS=Homo sapiens OX=9606 GN=TMPO PE=1 SV=2	2.237	Up	0.0022385	TMPO	75.491	13.1	7	8	2	1.463	0.654		0.778
Biological Process	GO:2000112	7	regulation of cellular macromolecule biosynthetic process	0.0197995	Q9UJZ1	Stomatin-like protein 2, mitochondrial OS=Homo sapiens OX=9606 GN=STOML2 PE=1 SV=1	1.887	Up	0.027121	STOML2	38.534	15.2	4	4	4	1.236	0.655	0.788	1.237
Biological Process	GO:2000112	7	regulation of cellular macromolecule biosynthetic process	0.0197995	P17096	High mobility group protein HMG-I/HMG-Y OS=Homo sapiens OX=9606 GN=HMGA1 PE=1 SV=3	2.056	Up	5.5084e-05	HMGA1	11.676	30.8	4	6	4	1.495	0.727	0.562	0.9
Biological Process	GO:2000112	7	regulation of cellular macromolecule biosynthetic process	0.0197995	P46199	Translation initiation factor IF-2, mitochondrial OS=Homo sapiens OX=9606 GN=MTIF2 PE=1 SV=2	1.87	Up	0.021004	MTIF2	81.316	2.8	2	2	2	1.152	0.616		1.097
Biological Process	GO:2000112	7	regulation of cellular macromolecule biosynthetic process	0.0197995	Q9NWH9	SAFB-like transcription modulator OS=Homo sapiens OX=9606 GN=SLTM PE=1 SV=2	1.545	Up	0.0023222	SLTM	117.15	7.7	6	7	6	1.197	0.775		0.823
Biological Process	GO:0072359	6	circulatory system development	0.259538	P05556	Integrin beta-1 OS=Homo sapiens OX=9606 GN=ITGB1 PE=1 SV=2	1.548	Up	3.9039e-06	ITGB1	88.414	14	11	12	11	1.215	0.785	3.223	0.923
Biological Process	GO:0072359	6	circulatory system development	0.259538	P55290	Cadherin-13 OS=Homo sapiens OX=9606 GN=CDH13 PE=1 SV=1	1.716	Up	0.0097613	CDH13	78.286	2.7	2	2	2	1.428	0.832		0.653
Biological Process	GO:0072359	6	circulatory system development	0.259538	O14497	AT-rich interactive domain-containing protein 1A OS=Homo sapiens OX=9606 GN=ARID1A PE=1 SV=3	1.654	Up	0.021924	ARID1A	242.04	2.5	5	5	5	1.351	0.817		0.794
Biological Process	GO:0072359	6	circulatory system development	0.259538	P19971	Thymidine phosphorylase OS=Homo sapiens OX=9606 GN=TYMP PE=1 SV=2	2.254	Up	0.0102423	TYMP	49.955	4.1	2	3	2	1.012	0.449	3.454	1.431
Biological Process	GO:0002009	6	morphogenesis of an epithelium	0.362118	P01116	GTPase KRas OS=Homo sapiens OX=9606 GN=KRAS PE=1 SV=1	1.548	Up	0.0132248	KRAS	21.656	24.9	5	8	3	1.423	0.919	1.114	0.661
Biological Process	GO:0002009	6	morphogenesis of an epithelium	0.362118	O14497	AT-rich interactive domain-containing protein 1A OS=Homo sapiens OX=9606 GN=ARID1A PE=1 SV=3	1.654	Up	0.021924	ARID1A	242.04	2.5	5	5	5	1.351	0.817		0.794
Biological Process	GO:0016570	8	histone modification	0.102967	P10412	Histone H1.4 OS=Homo sapiens OX=9606 GN=H1-4 PE=1 SV=2	1.661	Up	0.0124005	H1-4	21.865	34.2	9	16	4	0.51	0.307		1.955
Biological Process	GO:0016570	8	histone modification	0.102967	P52926	High mobility group protein HMGI-C OS=Homo sapiens OX=9606 GN=HMGA2 PE=1 SV=1	2.279	Up	0.0176024	HMGA2	11.832	38.5	3	3	3	1.333	0.585	1.242	0.958
Biological Process	GO:0016570	8	histone modification	0.102967	O00422	Histone deacetylase complex subunit SAP18 OS=Homo sapiens OX=9606 GN=SAP18 PE=1 SV=1	1.526	Up	0.0029439	SAP18	17.561	19	4	4	4	1.184	0.776		0.904
Biological Process	GO:0016570	8	histone modification	0.102967	P61964	WD repeat-containing protein 5 OS=Homo sapiens OX=9606 GN=WDR5 PE=1 SV=1	1.533	Up	0.0032	WDR5	36.588	10.5	3	6	3	1.058	0.69	2.061	1.222
Biological Process	GO:0061061	4	muscle structure development	0.177441	P05556	Integrin beta-1 OS=Homo sapiens OX=9606 GN=ITGB1 PE=1 SV=2	1.548	Up	3.9039e-06	ITGB1	88.414	14	11	12	11	1.215	0.785	3.223	0.923
Biological Process	GO:0061061	4	muscle structure development	0.177441	P01116	GTPase KRas OS=Homo sapiens OX=9606 GN=KRAS PE=1 SV=1	1.548	Up	0.0132248	KRAS	21.656	24.9	5	8	3	1.423	0.919	1.114	0.661
Biological Process	GO:0061061	4	muscle structure development	0.177441	O14497	AT-rich interactive domain-containing protein 1A OS=Homo sapiens OX=9606 GN=ARID1A PE=1 SV=3	1.654	Up	0.021924	ARID1A	242.04	2.5	5	5	5	1.351	0.817		0.794
Biological Process	GO:1902680	9	positive regulation of RNA biosynthetic process	0.0226972	O94905	Erlin-2 OS=Homo sapiens OX=9606 GN=ERLIN2 PE=1 SV=1	1.506	Up	0.0181552	ERLIN2	37.839	10	4	4	2	1.003	0.666		1.189
Biological Process	GO:1902680	9	positive regulation of RNA biosynthetic process	0.0226972	O75475	PC4 and SFRS1-interacting protein OS=Homo sapiens OX=9606 GN=PSIP1 PE=1 SV=1	1.836	Up	2.8954e-10	PSIP1	60.103	23.4	13	18	12	1.469	0.8	0.948	0.963
Biological Process	GO:1902680	9	positive regulation of RNA biosynthetic process	0.0226972	P23229	Integrin alpha-6 OS=Homo sapiens OX=9606 GN=ITGA6 PE=1 SV=5	1.628	Up	8.6661e-07	ITGA6	126.6	7.2	7	11	7	1.477	0.907	0.812	0.671
Biological Process	GO:1902680	9	positive regulation of RNA biosynthetic process	0.0226972	P55290	Cadherin-13 OS=Homo sapiens OX=9606 GN=CDH13 PE=1 SV=1	1.716	Up	0.0097613	CDH13	78.286	2.7	2	2	2	1.428	0.832		0.653
Biological Process	GO:1902680	9	positive regulation of RNA biosynthetic process	0.0226972	P52926	High mobility group protein HMGI-C OS=Homo sapiens OX=9606 GN=HMGA2 PE=1 SV=1	2.279	Up	0.0176024	HMGA2	11.832	38.5	3	3	3	1.333	0.585	1.242	0.958
Biological Process	GO:1902680	9	positive regulation of RNA biosynthetic process	0.0226972	P49711	Transcriptional repressor CTCF OS=Homo sapiens OX=9606 GN=CTCF PE=1 SV=1	1.512	Up	1.50407e-05	CTCF	82.785	5.8	5	5	5	1.167	0.772		1.007
Biological Process	GO:1902680	9	positive regulation of RNA biosynthetic process	0.0226972	P61964	WD repeat-containing protein 5 OS=Homo sapiens OX=9606 GN=WDR5 PE=1 SV=1	1.533	Up	0.0032	WDR5	36.588	10.5	3	6	3	1.058	0.69	2.061	1.222
Biological Process	GO:1902680	9	positive regulation of RNA biosynthetic process	0.0226972	P17096	High mobility group protein HMG-I/HMG-Y OS=Homo sapiens OX=9606 GN=HMGA1 PE=1 SV=3	2.056	Up	5.5084e-05	HMGA1	11.676	30.8	4	6	4	1.495	0.727	0.562	0.9
Biological Process	GO:1902680	9	positive regulation of RNA biosynthetic process	0.0226972	O14497	AT-rich interactive domain-containing protein 1A OS=Homo sapiens OX=9606 GN=ARID1A PE=1 SV=3	1.654	Up	0.021924	ARID1A	242.04	2.5	5	5	5	1.351	0.817		0.794
Biological Process	GO:1902680	9	positive regulation of RNA biosynthetic process	0.0226972	Q15651	High mobility group nucleosome-binding domain-containing protein 3 OS=Homo sapiens OX=9606 GN=HMGN3 PE=1 SV=2	1.697	Up	0.0025243	HMGN3	10.666	18.2	3	3	2	1.135	0.669		1.066
Biological Process	GO:0048646	5	anatomical structure formation involved in morphogenesis	0.0455405	P05556	Integrin beta-1 OS=Homo sapiens OX=9606 GN=ITGB1 PE=1 SV=2	1.548	Up	3.9039e-06	ITGB1	88.414	14	11	12	11	1.215	0.785	3.223	0.923
Biological Process	GO:0048646	5	anatomical structure formation involved in morphogenesis	0.0455405	P23229	Integrin alpha-6 OS=Homo sapiens OX=9606 GN=ITGA6 PE=1 SV=5	1.628	Up	8.6661e-07	ITGA6	126.6	7.2	7	11	7	1.477	0.907	0.812	0.671
Biological Process	GO:0048646	5	anatomical structure formation involved in morphogenesis	0.0455405	P55290	Cadherin-13 OS=Homo sapiens OX=9606 GN=CDH13 PE=1 SV=1	1.716	Up	0.0097613	CDH13	78.286	2.7	2	2	2	1.428	0.832		0.653
Biological Process	GO:0048646	5	anatomical structure formation involved in morphogenesis	0.0455405	P52926	High mobility group protein HMGI-C OS=Homo sapiens OX=9606 GN=HMGA2 PE=1 SV=1	2.279	Up	0.0176024	HMGA2	11.832	38.5	3	3	3	1.333	0.585	1.242	0.958
Biological Process	GO:0048646	5	anatomical structure formation involved in morphogenesis	0.0455405	O14497	AT-rich interactive domain-containing protein 1A OS=Homo sapiens OX=9606 GN=ARID1A PE=1 SV=3	1.654	Up	0.021924	ARID1A	242.04	2.5	5	5	5	1.351	0.817		0.794
Biological Process	GO:0048646	5	anatomical structure formation involved in morphogenesis	0.0455405	P19971	Thymidine phosphorylase OS=Homo sapiens OX=9606 GN=TYMP PE=1 SV=2	2.254	Up	0.0102423	TYMP	49.955	4.1	2	3	2	1.012	0.449	3.454	1.431
Biological Process	GO:0009416	5	response to light stimulus	0.297113	P05556	Integrin beta-1 OS=Homo sapiens OX=9606 GN=ITGB1 PE=1 SV=2	1.548	Up	3.9039e-06	ITGB1	88.414	14	11	12	11	1.215	0.785	3.223	0.923
Biological Process	GO:0009416	5	response to light stimulus	0.297113	P01116	GTPase KRas OS=Homo sapiens OX=9606 GN=KRAS PE=1 SV=1	1.548	Up	0.0132248	KRAS	21.656	24.9	5	8	3	1.423	0.919	1.114	0.661
Biological Process	GO:0006099	10	tricarboxylic acid cycle	0.0597109	P36957	Dihydrolipoyllysine-residue succinyltransferase component of 2-oxoglutarate dehydrogenase complex, mitochondrial OS=Homo sapiens OX=9606 GN=DLST PE=1 SV=4	1.516	Up	0.00052183	DLST	48.755	17.7	9	14	9	1.052	0.694	0.561	1.119
Biological Process	GO:0006099	10	tricarboxylic acid cycle	0.0597109	P10515	Dihydrolipoyllysine-residue acetyltransferase component of pyruvate dehydrogenase complex, mitochondrial OS=Homo sapiens OX=9606 GN=DLAT PE=1 SV=3	1.658	Up	0.029203	DLAT	68.996	3.9	3	3	3	1.285	0.775	0.834	1.451
Biological Process	GO:0048839	9	inner ear development	0.0684654	P54802	Alpha-N-acetylglucosaminidase OS=Homo sapiens OX=9606 GN=NAGLU PE=1 SV=2	1.666	Up	0.023356	NAGLU	82.265	4.6	3	3	3	1.759	1.056	1.412	0.852
Biological Process	GO:0048839	9	inner ear development	0.0684654	Q9Y6M7	Sodium bicarbonate cotransporter 3 OS=Homo sapiens OX=9606 GN=SLC4A7 PE=1 SV=2	1.623	Up	0.0120606	SLC4A7	136.04	4.4	5	6	5	1.464	0.902	1.665	0.752
Biological Process	GO:0001889	8	liver development	0.150139	P01116	GTPase KRas OS=Homo sapiens OX=9606 GN=KRAS PE=1 SV=1	1.548	Up	0.0132248	KRAS	21.656	24.9	5	8	3	1.423	0.919	1.114	0.661
Biological Process	GO:0001889	8	liver development	0.150139	P11717	Cation-independent mannose-6-phosphate receptor OS=Homo sapiens OX=9606 GN=IGF2R PE=1 SV=3	1.518	Up	0.0041417	IGF2R	274.37	3.9	9	9	9	1.342	0.884	1.347	1.158
Biological Process	GO:0048666	10	neuron development	0.0390542	P05556	Integrin beta-1 OS=Homo sapiens OX=9606 GN=ITGB1 PE=1 SV=2	1.548	Up	3.9039e-06	ITGB1	88.414	14	11	12	11	1.215	0.785	3.223	0.923
Biological Process	GO:0048666	10	neuron development	0.0390542	P54802	Alpha-N-acetylglucosaminidase OS=Homo sapiens OX=9606 GN=NAGLU PE=1 SV=2	1.666	Up	0.023356	NAGLU	82.265	4.6	3	3	3	1.759	1.056	1.412	0.852
Biological Process	GO:0048666	10	neuron development	0.0390542	P01116	GTPase KRas OS=Homo sapiens OX=9606 GN=KRAS PE=1 SV=1	1.548	Up	0.0132248	KRAS	21.656	24.9	5	8	3	1.423	0.919	1.114	0.661
Biological Process	GO:0048666	10	neuron development	0.0390542	Q9Y6M7	Sodium bicarbonate cotransporter 3 OS=Homo sapiens OX=9606 GN=SLC4A7 PE=1 SV=2	1.623	Up	0.0120606	SLC4A7	136.04	4.4	5	6	5	1.464	0.902	1.665	0.752
Biological Process	GO:0048666	10	neuron development	0.0390542	P61964	WD repeat-containing protein 5 OS=Homo sapiens OX=9606 GN=WDR5 PE=1 SV=1	1.533	Up	0.0032	WDR5	36.588	10.5	3	6	3	1.058	0.69	2.061	1.222
Biological Process	GO:0048666	10	neuron development	0.0390542	P55283	Cadherin-4 OS=Homo sapiens OX=9606 GN=CDH4 PE=2 SV=2	2.596	Up	0.00021954	CDH4	100.28	2.7	3	3	3	1.69	0.651		0.629
Biological Process	GO:0045216	5	cell-cell junction organization	0.195965	P55290	Cadherin-13 OS=Homo sapiens OX=9606 GN=CDH13 PE=1 SV=1	1.716	Up	0.0097613	CDH13	78.286	2.7	2	2	2	1.428	0.832		0.653
Biological Process	GO:0045216	5	cell-cell junction organization	0.195965	P55283	Cadherin-4 OS=Homo sapiens OX=9606 GN=CDH4 PE=2 SV=2	2.596	Up	0.00021954	CDH4	100.28	2.7	3	3	3	1.69	0.651		0.629
Biological Process	GO:0051253	8	negative regulation of RNA metabolic process	0.00914075	O75367	Core histone macro-H2A.1 OS=Homo sapiens OX=9606 GN=H2AFY PE=1 SV=4	1.608	Up	0.031718	H2AFY	39.617	16.7	5	5	5	1.092	0.679	1.219	1.492
Biological Process	GO:0051253	8	negative regulation of RNA metabolic process	0.00914075	P10412	Histone H1.4 OS=Homo sapiens OX=9606 GN=H1-4 PE=1 SV=2	1.661	Up	0.0124005	H1-4	21.865	34.2	9	16	4	0.51	0.307		1.955
Biological Process	GO:0051253	8	negative regulation of RNA metabolic process	0.00914075	P52926	High mobility group protein HMGI-C OS=Homo sapiens OX=9606 GN=HMGA2 PE=1 SV=1	2.279	Up	0.0176024	HMGA2	11.832	38.5	3	3	3	1.333	0.585	1.242	0.958
Biological Process	GO:0051253	8	negative regulation of RNA metabolic process	0.00914075	P49711	Transcriptional repressor CTCF OS=Homo sapiens OX=9606 GN=CTCF PE=1 SV=1	1.512	Up	1.50407e-05	CTCF	82.785	5.8	5	5	5	1.167	0.772		1.007
Biological Process	GO:0051253	8	negative regulation of RNA metabolic process	0.00914075	Q96EY1	DnaJ homolog subfamily A member 3, mitochondrial OS=Homo sapiens OX=9606 GN=DNAJA3 PE=1 SV=2	1.568	Up	0.0091226	DNAJA3	52.488	5.8	3	5	3	1.637	1.044	0.948	0.981
Biological Process	GO:0051253	8	negative regulation of RNA metabolic process	0.00914075	Q8WXF1	Paraspeckle component 1 OS=Homo sapiens OX=9606 GN=PSPC1 PE=1 SV=1	1.52	Up	0.0143036	PSPC1	58.743	15.9	8	8	6	1.306	0.859	1.227	1.111
Biological Process	GO:0051253	8	negative regulation of RNA metabolic process	0.00914075	Q08170	Serine/arginine-rich splicing factor 4 OS=Homo sapiens OX=9606 GN=SRSF4 PE=1 SV=2	1.723	Up	0.0108623	SRSF4	56.678	12.3	7	10	3	1.621	0.941	0.686	0.586
Biological Process	GO:0051253	8	negative regulation of RNA metabolic process	0.00914075	P17096	High mobility group protein HMG-I/HMG-Y OS=Homo sapiens OX=9606 GN=HMGA1 PE=1 SV=3	2.056	Up	5.5084e-05	HMGA1	11.676	30.8	4	6	4	1.495	0.727	0.562	0.9
Biological Process	GO:0051253	8	negative regulation of RNA metabolic process	0.00914075	O14497	AT-rich interactive domain-containing protein 1A OS=Homo sapiens OX=9606 GN=ARID1A PE=1 SV=3	1.654	Up	0.021924	ARID1A	242.04	2.5	5	5	5	1.351	0.817		0.794
Biological Process	GO:0051253	8	negative regulation of RNA metabolic process	0.00914075	O00422	Histone deacetylase complex subunit SAP18 OS=Homo sapiens OX=9606 GN=SAP18 PE=1 SV=1	1.526	Up	0.0029439	SAP18	17.561	19	4	4	4	1.184	0.776		0.904
Biological Process	GO:0016337	5	single organismal cell-cell adhesion	0.225446	P05556	Integrin beta-1 OS=Homo sapiens OX=9606 GN=ITGB1 PE=1 SV=2	1.548	Up	3.9039e-06	ITGB1	88.414	14	11	12	11	1.215	0.785	3.223	0.923
Biological Process	GO:0016337	5	single organismal cell-cell adhesion	0.225446	P23229	Integrin alpha-6 OS=Homo sapiens OX=9606 GN=ITGA6 PE=1 SV=5	1.628	Up	8.6661e-07	ITGA6	126.6	7.2	7	11	7	1.477	0.907	0.812	0.671
Biological Process	GO:0048729	5	tissue morphogenesis	0.0813398	P05556	Integrin beta-1 OS=Homo sapiens OX=9606 GN=ITGB1 PE=1 SV=2	1.548	Up	3.9039e-06	ITGB1	88.414	14	11	12	11	1.215	0.785	3.223	0.923
Biological Process	GO:0048729	5	tissue morphogenesis	0.0813398	P52926	High mobility group protein HMGI-C OS=Homo sapiens OX=9606 GN=HMGA2 PE=1 SV=1	2.279	Up	0.0176024	HMGA2	11.832	38.5	3	3	3	1.333	0.585	1.242	0.958
Biological Process	GO:0048729	5	tissue morphogenesis	0.0813398	P01116	GTPase KRas OS=Homo sapiens OX=9606 GN=KRAS PE=1 SV=1	1.548	Up	0.0132248	KRAS	21.656	24.9	5	8	3	1.423	0.919	1.114	0.661
Biological Process	GO:0048729	5	tissue morphogenesis	0.0813398	O14497	AT-rich interactive domain-containing protein 1A OS=Homo sapiens OX=9606 GN=ARID1A PE=1 SV=3	1.654	Up	0.021924	ARID1A	242.04	2.5	5	5	5	1.351	0.817		0.794
Biological Process	GO:0051783	7	regulation of nuclear division	0.231388	O75367	Core histone macro-H2A.1 OS=Homo sapiens OX=9606 GN=H2AFY PE=1 SV=4	1.608	Up	0.031718	H2AFY	39.617	16.7	5	5	5	1.092	0.679	1.219	1.492
Biological Process	GO:0051783	7	regulation of nuclear division	0.231388	P46013	Proliferation marker protein Ki-67 OS=Homo sapiens OX=9606 GN=MKI67 PE=1 SV=2	1.657	Up	3.2406e-07	MKI67	358.69	7.4	16	17	16	1.438	0.868	0.588	0.627
Biological Process	GO:0032990	6	cell part morphogenesis	0.093048	O60313	Dynamin-like 120 kDa protein, mitochondrial OS=Homo sapiens OX=9606 GN=OPA1 PE=1 SV=3	1.562	Up	2.5196e-07	OPA1	111.63	12.2	11	13	11	1.248	0.799	1.081	0.844
Biological Process	GO:0032990	6	cell part morphogenesis	0.093048	P05556	Integrin beta-1 OS=Homo sapiens OX=9606 GN=ITGB1 PE=1 SV=2	1.548	Up	3.9039e-06	ITGB1	88.414	14	11	12	11	1.215	0.785	3.223	0.923
Biological Process	GO:0032990	6	cell part morphogenesis	0.093048	P01116	GTPase KRas OS=Homo sapiens OX=9606 GN=KRAS PE=1 SV=1	1.548	Up	0.0132248	KRAS	21.656	24.9	5	8	3	1.423	0.919	1.114	0.661
Biological Process	GO:0032990	6	cell part morphogenesis	0.093048	P55283	Cadherin-4 OS=Homo sapiens OX=9606 GN=CDH4 PE=2 SV=2	2.596	Up	0.00021954	CDH4	100.28	2.7	3	3	3	1.69	0.651		0.629
Biological Process	GO:0051173	6	positive regulation of nitrogen compound metabolic process	0.0921669	O94905	Erlin-2 OS=Homo sapiens OX=9606 GN=ERLIN2 PE=1 SV=1	1.506	Up	0.0181552	ERLIN2	37.839	10	4	4	2	1.003	0.666		1.189
Biological Process	GO:0051173	6	positive regulation of nitrogen compound metabolic process	0.0921669	O75475	PC4 and SFRS1-interacting protein OS=Homo sapiens OX=9606 GN=PSIP1 PE=1 SV=1	1.836	Up	2.8954e-10	PSIP1	60.103	23.4	13	18	12	1.469	0.8	0.948	0.963
Biological Process	GO:0051173	6	positive regulation of nitrogen compound metabolic process	0.0921669	P23229	Integrin alpha-6 OS=Homo sapiens OX=9606 GN=ITGA6 PE=1 SV=5	1.628	Up	8.6661e-07	ITGA6	126.6	7.2	7	11	7	1.477	0.907	0.812	0.671
Biological Process	GO:0051173	6	positive regulation of nitrogen compound metabolic process	0.0921669	P55290	Cadherin-13 OS=Homo sapiens OX=9606 GN=CDH13 PE=1 SV=1	1.716	Up	0.0097613	CDH13	78.286	2.7	2	2	2	1.428	0.832		0.653
Biological Process	GO:0051173	6	positive regulation of nitrogen compound metabolic process	0.0921669	P52926	High mobility group protein HMGI-C OS=Homo sapiens OX=9606 GN=HMGA2 PE=1 SV=1	2.279	Up	0.0176024	HMGA2	11.832	38.5	3	3	3	1.333	0.585	1.242	0.958
Biological Process	GO:0051173	6	positive regulation of nitrogen compound metabolic process	0.0921669	P49711	Transcriptional repressor CTCF OS=Homo sapiens OX=9606 GN=CTCF PE=1 SV=1	1.512	Up	1.50407e-05	CTCF	82.785	5.8	5	5	5	1.167	0.772		1.007
Biological Process	GO:0051173	6	positive regulation of nitrogen compound metabolic process	0.0921669	P61964	WD repeat-containing protein 5 OS=Homo sapiens OX=9606 GN=WDR5 PE=1 SV=1	1.533	Up	0.0032	WDR5	36.588	10.5	3	6	3	1.058	0.69	2.061	1.222
Biological Process	GO:0051173	6	positive regulation of nitrogen compound metabolic process	0.0921669	Q9UJZ1	Stomatin-like protein 2, mitochondrial OS=Homo sapiens OX=9606 GN=STOML2 PE=1 SV=1	1.887	Up	0.027121	STOML2	38.534	15.2	4	4	4	1.236	0.655	0.788	1.237
Biological Process	GO:0051173	6	positive regulation of nitrogen compound metabolic process	0.0921669	P17096	High mobility group protein HMG-I/HMG-Y OS=Homo sapiens OX=9606 GN=HMGA1 PE=1 SV=3	2.056	Up	5.5084e-05	HMGA1	11.676	30.8	4	6	4	1.495	0.727	0.562	0.9
Biological Process	GO:0051173	6	positive regulation of nitrogen compound metabolic process	0.0921669	O14497	AT-rich interactive domain-containing protein 1A OS=Homo sapiens OX=9606 GN=ARID1A PE=1 SV=3	1.654	Up	0.021924	ARID1A	242.04	2.5	5	5	5	1.351	0.817		0.794
Biological Process	GO:0051173	6	positive regulation of nitrogen compound metabolic process	0.0921669	Q15651	High mobility group nucleosome-binding domain-containing protein 3 OS=Homo sapiens OX=9606 GN=HMGN3 PE=1 SV=2	1.697	Up	0.0025243	HMGN3	10.666	18.2	3	3	2	1.135	0.669		1.066
Biological Process	GO:0051568	12	histone H3-K4 methylation	0.0202574	P10412	Histone H1.4 OS=Homo sapiens OX=9606 GN=H1-4 PE=1 SV=2	1.661	Up	0.0124005	H1-4	21.865	34.2	9	16	4	0.51	0.307		1.955
Biological Process	GO:0051568	12	histone H3-K4 methylation	0.0202574	P61964	WD repeat-containing protein 5 OS=Homo sapiens OX=9606 GN=WDR5 PE=1 SV=1	1.533	Up	0.0032	WDR5	36.588	10.5	3	6	3	1.058	0.69	2.061	1.222
Biological Process	GO:0010565	6	regulation of cellular ketone metabolic process	0.255253	O94905	Erlin-2 OS=Homo sapiens OX=9606 GN=ERLIN2 PE=1 SV=1	1.506	Up	0.0181552	ERLIN2	37.839	10	4	4	2	1.003	0.666		1.189
Biological Process	GO:0010565	6	regulation of cellular ketone metabolic process	0.255253	P10515	Dihydrolipoyllysine-residue acetyltransferase component of pyruvate dehydrogenase complex, mitochondrial OS=Homo sapiens OX=9606 GN=DLAT PE=1 SV=3	1.658	Up	0.029203	DLAT	68.996	3.9	3	3	3	1.285	0.775	0.834	1.451
Biological Process	GO:0031581	7	hemidesmosome assembly	0.00244221	P11047	Laminin subunit gamma-1 OS=Homo sapiens OX=9606 GN=LAMC1 PE=1 SV=3	2.097	Up	2.4187e-11	LAMC1	177.6	7.1	11	13	11	1.724	0.822	0.593	0.456
Biological Process	GO:0031581	7	hemidesmosome assembly	0.00244221	P23229	Integrin alpha-6 OS=Homo sapiens OX=9606 GN=ITGA6 PE=1 SV=5	1.628	Up	8.6661e-07	ITGA6	126.6	7.2	7	11	7	1.477	0.907	0.812	0.671
Biological Process	GO:1902679	9	negative regulation of RNA biosynthetic process	0.0147561	O75367	Core histone macro-H2A.1 OS=Homo sapiens OX=9606 GN=H2AFY PE=1 SV=4	1.608	Up	0.031718	H2AFY	39.617	16.7	5	5	5	1.092	0.679	1.219	1.492
Biological Process	GO:1902679	9	negative regulation of RNA biosynthetic process	0.0147561	P10412	Histone H1.4 OS=Homo sapiens OX=9606 GN=H1-4 PE=1 SV=2	1.661	Up	0.0124005	H1-4	21.865	34.2	9	16	4	0.51	0.307		1.955
Biological Process	GO:1902679	9	negative regulation of RNA biosynthetic process	0.0147561	P52926	High mobility group protein HMGI-C OS=Homo sapiens OX=9606 GN=HMGA2 PE=1 SV=1	2.279	Up	0.0176024	HMGA2	11.832	38.5	3	3	3	1.333	0.585	1.242	0.958
Biological Process	GO:1902679	9	negative regulation of RNA biosynthetic process	0.0147561	P49711	Transcriptional repressor CTCF OS=Homo sapiens OX=9606 GN=CTCF PE=1 SV=1	1.512	Up	1.50407e-05	CTCF	82.785	5.8	5	5	5	1.167	0.772		1.007
Biological Process	GO:1902679	9	negative regulation of RNA biosynthetic process	0.0147561	Q96EY1	DnaJ homolog subfamily A member 3, mitochondrial OS=Homo sapiens OX=9606 GN=DNAJA3 PE=1 SV=2	1.568	Up	0.0091226	DNAJA3	52.488	5.8	3	5	3	1.637	1.044	0.948	0.981
Biological Process	GO:1902679	9	negative regulation of RNA biosynthetic process	0.0147561	Q8WXF1	Paraspeckle component 1 OS=Homo sapiens OX=9606 GN=PSPC1 PE=1 SV=1	1.52	Up	0.0143036	PSPC1	58.743	15.9	8	8	6	1.306	0.859	1.227	1.111
Biological Process	GO:1902679	9	negative regulation of RNA biosynthetic process	0.0147561	P17096	High mobility group protein HMG-I/HMG-Y OS=Homo sapiens OX=9606 GN=HMGA1 PE=1 SV=3	2.056	Up	5.5084e-05	HMGA1	11.676	30.8	4	6	4	1.495	0.727	0.562	0.9
Biological Process	GO:1902679	9	negative regulation of RNA biosynthetic process	0.0147561	O14497	AT-rich interactive domain-containing protein 1A OS=Homo sapiens OX=9606 GN=ARID1A PE=1 SV=3	1.654	Up	0.021924	ARID1A	242.04	2.5	5	5	5	1.351	0.817		0.794
Biological Process	GO:1902679	9	negative regulation of RNA biosynthetic process	0.0147561	O00422	Histone deacetylase complex subunit SAP18 OS=Homo sapiens OX=9606 GN=SAP18 PE=1 SV=1	1.526	Up	0.0029439	SAP18	17.561	19	4	4	4	1.184	0.776		0.904
Biological Process	GO:0016477	6	cell migration	0.0591115	P11047	Laminin subunit gamma-1 OS=Homo sapiens OX=9606 GN=LAMC1 PE=1 SV=3	2.097	Up	2.4187e-11	LAMC1	177.6	7.1	11	13	11	1.724	0.822	0.593	0.456
Biological Process	GO:0016477	6	cell migration	0.0591115	P05556	Integrin beta-1 OS=Homo sapiens OX=9606 GN=ITGB1 PE=1 SV=2	1.548	Up	3.9039e-06	ITGB1	88.414	14	11	12	11	1.215	0.785	3.223	0.923
Biological Process	GO:0016477	6	cell migration	0.0591115	P23229	Integrin alpha-6 OS=Homo sapiens OX=9606 GN=ITGA6 PE=1 SV=5	1.628	Up	8.6661e-07	ITGA6	126.6	7.2	7	11	7	1.477	0.907	0.812	0.671
Biological Process	GO:0016477	6	cell migration	0.0591115	P55290	Cadherin-13 OS=Homo sapiens OX=9606 GN=CDH13 PE=1 SV=1	1.716	Up	0.0097613	CDH13	78.286	2.7	2	2	2	1.428	0.832		0.653
Biological Process	GO:0016477	6	cell migration	0.0591115	P01116	GTPase KRas OS=Homo sapiens OX=9606 GN=KRAS PE=1 SV=1	1.548	Up	0.0132248	KRAS	21.656	24.9	5	8	3	1.423	0.919	1.114	0.661
Biological Process	GO:0016477	6	cell migration	0.0591115	P03956	Interstitial collagenase OS=Homo sapiens OX=9606 GN=MMP1 PE=1 SV=3	1.613	Up	0.026419	MMP1	54.006	4.1	2	2	2	1.529	0.948		0.458
Biological Process	GO:0007369	7	gastrulation	0.0236813	P05556	Integrin beta-1 OS=Homo sapiens OX=9606 GN=ITGB1 PE=1 SV=2	1.548	Up	3.9039e-06	ITGB1	88.414	14	11	12	11	1.215	0.785	3.223	0.923
Biological Process	GO:0007369	7	gastrulation	0.0236813	P52926	High mobility group protein HMGI-C OS=Homo sapiens OX=9606 GN=HMGA2 PE=1 SV=1	2.279	Up	0.0176024	HMGA2	11.832	38.5	3	3	3	1.333	0.585	1.242	0.958
Biological Process	GO:0007369	7	gastrulation	0.0236813	O14497	AT-rich interactive domain-containing protein 1A OS=Homo sapiens OX=9606 GN=ARID1A PE=1 SV=3	1.654	Up	0.021924	ARID1A	242.04	2.5	5	5	5	1.351	0.817		0.794
Biological Process	GO:0034968	11	histone lysine methylation	0.0473956	P10412	Histone H1.4 OS=Homo sapiens OX=9606 GN=H1-4 PE=1 SV=2	1.661	Up	0.0124005	H1-4	21.865	34.2	9	16	4	0.51	0.307		1.955
Biological Process	GO:0034968	11	histone lysine methylation	0.0473956	P61964	WD repeat-containing protein 5 OS=Homo sapiens OX=9606 GN=WDR5 PE=1 SV=1	1.533	Up	0.0032	WDR5	36.588	10.5	3	6	3	1.058	0.69	2.061	1.222
Biological Process	GO:0070085	4	glycosylation	0.225446	P49257	Protein ERGIC-53 OS=Homo sapiens OX=9606 GN=LMAN1 PE=1 SV=2	1.513	Up	0.0156435	LMAN1	57.548	12.4	6	7	6	1.292	0.854	0.594	0.879
Biological Process	GO:0070085	4	glycosylation	0.225446	Q9BZQ6	ER degradation-enhancing alpha-mannosidase-like protein 3 OS=Homo sapiens OX=9606 GN=EDEM3 PE=1 SV=2	1.693	Up	0.0150205	EDEM3	104.66	3.2	3	3	3	1.283	0.758		0.933
Biological Process	GO:0051146	7	striated muscle cell differentiation	0.0270091	P05556	Integrin beta-1 OS=Homo sapiens OX=9606 GN=ITGB1 PE=1 SV=2	1.548	Up	3.9039e-06	ITGB1	88.414	14	11	12	11	1.215	0.785	3.223	0.923
Biological Process	GO:0051146	7	striated muscle cell differentiation	0.0270091	P01116	GTPase KRas OS=Homo sapiens OX=9606 GN=KRAS PE=1 SV=1	1.548	Up	0.0132248	KRAS	21.656	24.9	5	8	3	1.423	0.919	1.114	0.661
Biological Process	GO:0051146	7	striated muscle cell differentiation	0.0270091	O14497	AT-rich interactive domain-containing protein 1A OS=Homo sapiens OX=9606 GN=ARID1A PE=1 SV=3	1.654	Up	0.021924	ARID1A	242.04	2.5	5	5	5	1.351	0.817		0.794
Biological Process	GO:1902749	8	regulation of cell cycle G2/M phase transition	0.314986	O75367	Core histone macro-H2A.1 OS=Homo sapiens OX=9606 GN=H2AFY PE=1 SV=4	1.608	Up	0.031718	H2AFY	39.617	16.7	5	5	5	1.092	0.679	1.219	1.492
Biological Process	GO:1902749	8	regulation of cell cycle G2/M phase transition	0.314986	P52926	High mobility group protein HMGI-C OS=Homo sapiens OX=9606 GN=HMGA2 PE=1 SV=1	2.279	Up	0.0176024	HMGA2	11.832	38.5	3	3	3	1.333	0.585	1.242	0.958
Biological Process	GO:0007611	6	learning or memory	0.122824	P05556	Integrin beta-1 OS=Homo sapiens OX=9606 GN=ITGB1 PE=1 SV=2	1.548	Up	3.9039e-06	ITGB1	88.414	14	11	12	11	1.215	0.785	3.223	0.923
Biological Process	GO:0007611	6	learning or memory	0.122824	P01116	GTPase KRas OS=Homo sapiens OX=9606 GN=KRAS PE=1 SV=1	1.548	Up	0.0132248	KRAS	21.656	24.9	5	8	3	1.423	0.919	1.114	0.661
Biological Process	GO:0010822	8	positive regulation of mitochondrion organization	0.237343	O60313	Dynamin-like 120 kDa protein, mitochondrial OS=Homo sapiens OX=9606 GN=OPA1 PE=1 SV=3	1.562	Up	2.5196e-07	OPA1	111.63	12.2	11	13	11	1.248	0.799	1.081	0.844
Biological Process	GO:0010822	8	positive regulation of mitochondrion organization	0.237343	Q9UJZ1	Stomatin-like protein 2, mitochondrial OS=Homo sapiens OX=9606 GN=STOML2 PE=1 SV=1	1.887	Up	0.027121	STOML2	38.534	15.2	4	4	4	1.236	0.655	0.788	1.237
Biological Process	GO:1901565	5	organonitrogen compound catabolic process	0.0622868	P36957	Dihydrolipoyllysine-residue succinyltransferase component of 2-oxoglutarate dehydrogenase complex, mitochondrial OS=Homo sapiens OX=9606 GN=DLST PE=1 SV=4	1.516	Up	0.00052183	DLST	48.755	17.7	9	14	9	1.052	0.694	0.561	1.119
Biological Process	GO:1901565	5	organonitrogen compound catabolic process	0.0622868	P54802	Alpha-N-acetylglucosaminidase OS=Homo sapiens OX=9606 GN=NAGLU PE=1 SV=2	1.666	Up	0.023356	NAGLU	82.265	4.6	3	3	3	1.759	1.056	1.412	0.852
Biological Process	GO:1901565	5	organonitrogen compound catabolic process	0.0622868	O75487	Glypican-4 OS=Homo sapiens OX=9606 GN=GPC4 PE=1 SV=4	1.561	Up	0.0041049	GPC4	62.411	2.9	2	2	2	1.377	0.882		0.656
Biological Process	GO:1901565	5	organonitrogen compound catabolic process	0.0622868	P19971	Thymidine phosphorylase OS=Homo sapiens OX=9606 GN=TYMP PE=1 SV=2	2.254	Up	0.0102423	TYMP	49.955	4.1	2	3	2	1.012	0.449	3.454	1.431
Biological Process	GO:0048332	6	mesoderm morphogenesis	0.0293603	P05556	Integrin beta-1 OS=Homo sapiens OX=9606 GN=ITGB1 PE=1 SV=2	1.548	Up	3.9039e-06	ITGB1	88.414	14	11	12	11	1.215	0.785	3.223	0.923
Biological Process	GO:0048332	6	mesoderm morphogenesis	0.0293603	P52926	High mobility group protein HMGI-C OS=Homo sapiens OX=9606 GN=HMGA2 PE=1 SV=1	2.279	Up	0.0176024	HMGA2	11.832	38.5	3	3	3	1.333	0.585	1.242	0.958
Biological Process	GO:0010563	7	negative regulation of phosphorus metabolic process	0.162311	O75367	Core histone macro-H2A.1 OS=Homo sapiens OX=9606 GN=H2AFY PE=1 SV=4	1.608	Up	0.031718	H2AFY	39.617	16.7	5	5	5	1.092	0.679	1.219	1.492
Biological Process	GO:0010563	7	negative regulation of phosphorus metabolic process	0.162311	Q9C004	Protein sprouty homolog 4 OS=Homo sapiens OX=9606 GN=SPRY4 PE=1 SV=2	1.518	Up	0.030975	SPRY4	32.541	9	2	2	2	1.195	0.787		0.906
Biological Process	GO:0010563	7	negative regulation of phosphorus metabolic process	0.162311	Q5T8P6	RNA-binding protein 26 OS=Homo sapiens OX=9606 GN=RBM26 PE=1 SV=3	1.88	Up	0.0075977	RBM26	113.6	2.5	2	3	2	1.41	0.75		0.634
Biological Process	GO:0010563	7	negative regulation of phosphorus metabolic process	0.162311	Q96EY1	DnaJ homolog subfamily A member 3, mitochondrial OS=Homo sapiens OX=9606 GN=DNAJA3 PE=1 SV=2	1.568	Up	0.0091226	DNAJA3	52.488	5.8	3	5	3	1.637	1.044	0.948	0.981
Biological Process	GO:1902750	9	negative regulation of cell cycle G2/M phase transition	0.225446	O75367	Core histone macro-H2A.1 OS=Homo sapiens OX=9606 GN=H2AFY PE=1 SV=4	1.608	Up	0.031718	H2AFY	39.617	16.7	5	5	5	1.092	0.679	1.219	1.492
Biological Process	GO:1902750	9	negative regulation of cell cycle G2/M phase transition	0.225446	P52926	High mobility group protein HMGI-C OS=Homo sapiens OX=9606 GN=HMGA2 PE=1 SV=1	2.279	Up	0.0176024	HMGA2	11.832	38.5	3	3	3	1.333	0.585	1.242	0.958
Biological Process	GO:0009163	8	nucleoside biosynthetic process	0.249277	Q9UJZ1	Stomatin-like protein 2, mitochondrial OS=Homo sapiens OX=9606 GN=STOML2 PE=1 SV=1	1.887	Up	0.027121	STOML2	38.534	15.2	4	4	4	1.236	0.655	0.788	1.237
Biological Process	GO:0009163	8	nucleoside biosynthetic process	0.249277	P19971	Thymidine phosphorylase OS=Homo sapiens OX=9606 GN=TYMP PE=1 SV=2	2.254	Up	0.0102423	TYMP	49.955	4.1	2	3	2	1.012	0.449	3.454	1.431
Biological Process	GO:0022610	2	biological adhesion	0.111062	P11047	Laminin subunit gamma-1 OS=Homo sapiens OX=9606 GN=LAMC1 PE=1 SV=3	2.097	Up	2.4187e-11	LAMC1	177.6	7.1	11	13	11	1.724	0.822	0.593	0.456
Biological Process	GO:0022610	2	biological adhesion	0.111062	P05556	Integrin beta-1 OS=Homo sapiens OX=9606 GN=ITGB1 PE=1 SV=2	1.548	Up	3.9039e-06	ITGB1	88.414	14	11	12	11	1.215	0.785	3.223	0.923
Biological Process	GO:0022610	2	biological adhesion	0.111062	P23229	Integrin alpha-6 OS=Homo sapiens OX=9606 GN=ITGA6 PE=1 SV=5	1.628	Up	8.6661e-07	ITGA6	126.6	7.2	7	11	7	1.477	0.907	0.812	0.671
Biological Process	GO:0022610	2	biological adhesion	0.111062	P55290	Cadherin-13 OS=Homo sapiens OX=9606 GN=CDH13 PE=1 SV=1	1.716	Up	0.0097613	CDH13	78.286	2.7	2	2	2	1.428	0.832		0.653
Biological Process	GO:0022610	2	biological adhesion	0.111062	P55283	Cadherin-4 OS=Homo sapiens OX=9606 GN=CDH4 PE=2 SV=2	2.596	Up	0.00021954	CDH4	100.28	2.7	3	3	3	1.69	0.651		0.629
Biological Process	GO:0048562	8	embryonic organ morphogenesis	0.0969666	P54802	Alpha-N-acetylglucosaminidase OS=Homo sapiens OX=9606 GN=NAGLU PE=1 SV=2	1.666	Up	0.023356	NAGLU	82.265	4.6	3	3	3	1.759	1.056	1.412	0.852
Biological Process	GO:0048562	8	embryonic organ morphogenesis	0.0969666	O14497	AT-rich interactive domain-containing protein 1A OS=Homo sapiens OX=9606 GN=ARID1A PE=1 SV=3	1.654	Up	0.021924	ARID1A	242.04	2.5	5	5	5	1.351	0.817		0.794
Biological Process	GO:0006334	9	nucleosome assembly	0.133597	O75367	Core histone macro-H2A.1 OS=Homo sapiens OX=9606 GN=H2AFY PE=1 SV=4	1.608	Up	0.031718	H2AFY	39.617	16.7	5	5	5	1.092	0.679	1.219	1.492
Biological Process	GO:0006334	9	nucleosome assembly	0.133597	P10412	Histone H1.4 OS=Homo sapiens OX=9606 GN=H1-4 PE=1 SV=2	1.661	Up	0.0124005	H1-4	21.865	34.2	9	16	4	0.51	0.307		1.955
Biological Process	GO:0048545	6	response to steroid hormone	0.267216	P01116	GTPase KRas OS=Homo sapiens OX=9606 GN=KRAS PE=1 SV=1	1.548	Up	0.0132248	KRAS	21.656	24.9	5	8	3	1.423	0.919	1.114	0.661
Biological Process	GO:0048545	6	response to steroid hormone	0.267216	O14497	AT-rich interactive domain-containing protein 1A OS=Homo sapiens OX=9606 GN=ARID1A PE=1 SV=3	1.654	Up	0.021924	ARID1A	242.04	2.5	5	5	5	1.351	0.817		0.794
Biological Process	GO:0007155	3	cell adhesion	0.104573	P11047	Laminin subunit gamma-1 OS=Homo sapiens OX=9606 GN=LAMC1 PE=1 SV=3	2.097	Up	2.4187e-11	LAMC1	177.6	7.1	11	13	11	1.724	0.822	0.593	0.456
Biological Process	GO:0007155	3	cell adhesion	0.104573	P05556	Integrin beta-1 OS=Homo sapiens OX=9606 GN=ITGB1 PE=1 SV=2	1.548	Up	3.9039e-06	ITGB1	88.414	14	11	12	11	1.215	0.785	3.223	0.923
Biological Process	GO:0007155	3	cell adhesion	0.104573	P23229	Integrin alpha-6 OS=Homo sapiens OX=9606 GN=ITGA6 PE=1 SV=5	1.628	Up	8.6661e-07	ITGA6	126.6	7.2	7	11	7	1.477	0.907	0.812	0.671
Biological Process	GO:0007155	3	cell adhesion	0.104573	P55290	Cadherin-13 OS=Homo sapiens OX=9606 GN=CDH13 PE=1 SV=1	1.716	Up	0.0097613	CDH13	78.286	2.7	2	2	2	1.428	0.832		0.653
Biological Process	GO:0007155	3	cell adhesion	0.104573	P55283	Cadherin-4 OS=Homo sapiens OX=9606 GN=CDH4 PE=2 SV=2	2.596	Up	0.00021954	CDH4	100.28	2.7	3	3	3	1.69	0.651		0.629
Biological Process	GO:0046487	9	glyoxylate metabolic process	0.0126262	P36957	Dihydrolipoyllysine-residue succinyltransferase component of 2-oxoglutarate dehydrogenase complex, mitochondrial OS=Homo sapiens OX=9606 GN=DLST PE=1 SV=4	1.516	Up	0.00052183	DLST	48.755	17.7	9	14	9	1.052	0.694	0.561	1.119
Biological Process	GO:0046487	9	glyoxylate metabolic process	0.0126262	P10515	Dihydrolipoyllysine-residue acetyltransferase component of pyruvate dehydrogenase complex, mitochondrial OS=Homo sapiens OX=9606 GN=DLAT PE=1 SV=3	1.658	Up	0.029203	DLAT	68.996	3.9	3	3	3	1.285	0.775	0.834	1.451
Biological Process	GO:0031346	7	positive regulation of cell projection organization	0.362118	O60313	Dynamin-like 120 kDa protein, mitochondrial OS=Homo sapiens OX=9606 GN=OPA1 PE=1 SV=3	1.562	Up	2.5196e-07	OPA1	111.63	12.2	11	13	11	1.248	0.799	1.081	0.844
Biological Process	GO:0031346	7	positive regulation of cell projection organization	0.362118	P55283	Cadherin-4 OS=Homo sapiens OX=9606 GN=CDH4 PE=2 SV=2	2.596	Up	0.00021954	CDH4	100.28	2.7	3	3	3	1.69	0.651		0.629
Biological Process	GO:0045893	11	positive regulation of transcription, DNA-templated	0.0168843	O94905	Erlin-2 OS=Homo sapiens OX=9606 GN=ERLIN2 PE=1 SV=1	1.506	Up	0.0181552	ERLIN2	37.839	10	4	4	2	1.003	0.666		1.189
Biological Process	GO:0045893	11	positive regulation of transcription, DNA-templated	0.0168843	O75475	PC4 and SFRS1-interacting protein OS=Homo sapiens OX=9606 GN=PSIP1 PE=1 SV=1	1.836	Up	2.8954e-10	PSIP1	60.103	23.4	13	18	12	1.469	0.8	0.948	0.963
Biological Process	GO:0045893	11	positive regulation of transcription, DNA-templated	0.0168843	P23229	Integrin alpha-6 OS=Homo sapiens OX=9606 GN=ITGA6 PE=1 SV=5	1.628	Up	8.6661e-07	ITGA6	126.6	7.2	7	11	7	1.477	0.907	0.812	0.671
Biological Process	GO:0045893	11	positive regulation of transcription, DNA-templated	0.0168843	P55290	Cadherin-13 OS=Homo sapiens OX=9606 GN=CDH13 PE=1 SV=1	1.716	Up	0.0097613	CDH13	78.286	2.7	2	2	2	1.428	0.832		0.653
Biological Process	GO:0045893	11	positive regulation of transcription, DNA-templated	0.0168843	P52926	High mobility group protein HMGI-C OS=Homo sapiens OX=9606 GN=HMGA2 PE=1 SV=1	2.279	Up	0.0176024	HMGA2	11.832	38.5	3	3	3	1.333	0.585	1.242	0.958
Biological Process	GO:0045893	11	positive regulation of transcription, DNA-templated	0.0168843	P49711	Transcriptional repressor CTCF OS=Homo sapiens OX=9606 GN=CTCF PE=1 SV=1	1.512	Up	1.50407e-05	CTCF	82.785	5.8	5	5	5	1.167	0.772		1.007
Biological Process	GO:0045893	11	positive regulation of transcription, DNA-templated	0.0168843	P61964	WD repeat-containing protein 5 OS=Homo sapiens OX=9606 GN=WDR5 PE=1 SV=1	1.533	Up	0.0032	WDR5	36.588	10.5	3	6	3	1.058	0.69	2.061	1.222
Biological Process	GO:0045893	11	positive regulation of transcription, DNA-templated	0.0168843	P17096	High mobility group protein HMG-I/HMG-Y OS=Homo sapiens OX=9606 GN=HMGA1 PE=1 SV=3	2.056	Up	5.5084e-05	HMGA1	11.676	30.8	4	6	4	1.495	0.727	0.562	0.9
Biological Process	GO:0045893	11	positive regulation of transcription, DNA-templated	0.0168843	O14497	AT-rich interactive domain-containing protein 1A OS=Homo sapiens OX=9606 GN=ARID1A PE=1 SV=3	1.654	Up	0.021924	ARID1A	242.04	2.5	5	5	5	1.351	0.817		0.794
Biological Process	GO:0045893	11	positive regulation of transcription, DNA-templated	0.0168843	Q15651	High mobility group nucleosome-binding domain-containing protein 3 OS=Homo sapiens OX=9606 GN=HMGN3 PE=1 SV=2	1.697	Up	0.0025243	HMGN3	10.666	18.2	3	3	2	1.135	0.669		1.066
Biological Process	GO:0009100	6	glycoprotein metabolic process	0.309037	P49257	Protein ERGIC-53 OS=Homo sapiens OX=9606 GN=LMAN1 PE=1 SV=2	1.513	Up	0.0156435	LMAN1	57.548	12.4	6	7	6	1.292	0.854	0.594	0.879
Biological Process	GO:0009100	6	glycoprotein metabolic process	0.309037	Q9BZQ6	ER degradation-enhancing alpha-mannosidase-like protein 3 OS=Homo sapiens OX=9606 GN=EDEM3 PE=1 SV=2	1.693	Up	0.0150205	EDEM3	104.66	3.2	3	3	3	1.283	0.758		0.933
Biological Process	GO:0050684	9	regulation of mRNA processing	0.0817209	Q08170	Serine/arginine-rich splicing factor 4 OS=Homo sapiens OX=9606 GN=SRSF4 PE=1 SV=2	1.723	Up	0.0108623	SRSF4	56.678	12.3	7	10	3	1.621	0.941	0.686	0.586
Biological Process	GO:0050684	9	regulation of mRNA processing	0.0817209	O00422	Histone deacetylase complex subunit SAP18 OS=Homo sapiens OX=9606 GN=SAP18 PE=1 SV=1	1.526	Up	0.0029439	SAP18	17.561	19	4	4	4	1.184	0.776		0.904
Biological Process	GO:0050684	9	regulation of mRNA processing	0.0817209	Q9NWH9	SAFB-like transcription modulator OS=Homo sapiens OX=9606 GN=SLTM PE=1 SV=2	1.545	Up	0.0023222	SLTM	117.15	7.7	6	7	6	1.197	0.775		0.823
Biological Process	GO:0007264	7	small GTPase mediated signal transduction	0.248523	P55290	Cadherin-13 OS=Homo sapiens OX=9606 GN=CDH13 PE=1 SV=1	1.716	Up	0.0097613	CDH13	78.286	2.7	2	2	2	1.428	0.832		0.653
Biological Process	GO:0007264	7	small GTPase mediated signal transduction	0.248523	P01116	GTPase KRas OS=Homo sapiens OX=9606 GN=KRAS PE=1 SV=1	1.548	Up	0.0132248	KRAS	21.656	24.9	5	8	3	1.423	0.919	1.114	0.661
Biological Process	GO:0007264	7	small GTPase mediated signal transduction	0.248523	Q96EY1	DnaJ homolog subfamily A member 3, mitochondrial OS=Homo sapiens OX=9606 GN=DNAJA3 PE=1 SV=2	1.568	Up	0.0091226	DNAJA3	52.488	5.8	3	5	3	1.637	1.044	0.948	0.981
Biological Process	GO:0006027	7	glycosaminoglycan catabolic process	0.0293603	P54802	Alpha-N-acetylglucosaminidase OS=Homo sapiens OX=9606 GN=NAGLU PE=1 SV=2	1.666	Up	0.023356	NAGLU	82.265	4.6	3	3	3	1.759	1.056	1.412	0.852
Biological Process	GO:0006027	7	glycosaminoglycan catabolic process	0.0293603	O75487	Glypican-4 OS=Homo sapiens OX=9606 GN=GPC4 PE=1 SV=4	1.561	Up	0.0041049	GPC4	62.411	2.9	2	2	2	1.377	0.882		0.656
Biological Process	GO:0048872	5	homeostasis of number of cells	0.207702	P01116	GTPase KRas OS=Homo sapiens OX=9606 GN=KRAS PE=1 SV=1	1.548	Up	0.0132248	KRAS	21.656	24.9	5	8	3	1.423	0.919	1.114	0.661
Biological Process	GO:0048872	5	homeostasis of number of cells	0.207702	Q96EY1	DnaJ homolog subfamily A member 3, mitochondrial OS=Homo sapiens OX=9606 GN=DNAJA3 PE=1 SV=2	1.568	Up	0.0091226	DNAJA3	52.488	5.8	3	5	3	1.637	1.044	0.948	0.981
Biological Process	GO:1903506	9	regulation of nucleic acid-templated transcription	0.0195259	O75475	PC4 and SFRS1-interacting protein OS=Homo sapiens OX=9606 GN=PSIP1 PE=1 SV=1	1.836	Up	2.8954e-10	PSIP1	60.103	23.4	13	18	12	1.469	0.8	0.948	0.963
Biological Process	GO:1903506	9	regulation of nucleic acid-templated transcription	0.0195259	P23229	Integrin alpha-6 OS=Homo sapiens OX=9606 GN=ITGA6 PE=1 SV=5	1.628	Up	8.6661e-07	ITGA6	126.6	7.2	7	11	7	1.477	0.907	0.812	0.671
Biological Process	GO:1903506	9	regulation of nucleic acid-templated transcription	0.0195259	P55290	Cadherin-13 OS=Homo sapiens OX=9606 GN=CDH13 PE=1 SV=1	1.716	Up	0.0097613	CDH13	78.286	2.7	2	2	2	1.428	0.832		0.653
Biological Process	GO:1903506	9	regulation of nucleic acid-templated transcription	0.0195259	P10412	Histone H1.4 OS=Homo sapiens OX=9606 GN=H1-4 PE=1 SV=2	1.661	Up	0.0124005	H1-4	21.865	34.2	9	16	4	0.51	0.307		1.955
Biological Process	GO:1903506	9	regulation of nucleic acid-templated transcription	0.0195259	P52926	High mobility group protein HMGI-C OS=Homo sapiens OX=9606 GN=HMGA2 PE=1 SV=1	2.279	Up	0.0176024	HMGA2	11.832	38.5	3	3	3	1.333	0.585	1.242	0.958
Biological Process	GO:1903506	9	regulation of nucleic acid-templated transcription	0.0195259	Q96EY1	DnaJ homolog subfamily A member 3, mitochondrial OS=Homo sapiens OX=9606 GN=DNAJA3 PE=1 SV=2	1.568	Up	0.0091226	DNAJA3	52.488	5.8	3	5	3	1.637	1.044	0.948	0.981
Biological Process	GO:1903506	9	regulation of nucleic acid-templated transcription	0.0195259	P61964	WD repeat-containing protein 5 OS=Homo sapiens OX=9606 GN=WDR5 PE=1 SV=1	1.533	Up	0.0032	WDR5	36.588	10.5	3	6	3	1.058	0.69	2.061	1.222
Biological Process	GO:1903506	9	regulation of nucleic acid-templated transcription	0.0195259	Q8WXF1	Paraspeckle component 1 OS=Homo sapiens OX=9606 GN=PSPC1 PE=1 SV=1	1.52	Up	0.0143036	PSPC1	58.743	15.9	8	8	6	1.306	0.859	1.227	1.111
Biological Process	GO:1903506	9	regulation of nucleic acid-templated transcription	0.0195259	Q9UGU0	Transcription factor 20 OS=Homo sapiens OX=9606 GN=TCF20 PE=1 SV=3	1.758	Up	0.031761	TCF20	211.77	1.2	2	2	2	1.331	0.757		0.809
Biological Process	GO:1903506	9	regulation of nucleic acid-templated transcription	0.0195259	O14497	AT-rich interactive domain-containing protein 1A OS=Homo sapiens OX=9606 GN=ARID1A PE=1 SV=3	1.654	Up	0.021924	ARID1A	242.04	2.5	5	5	5	1.351	0.817		0.794
Biological Process	GO:1903506	9	regulation of nucleic acid-templated transcription	0.0195259	Q15651	High mobility group nucleosome-binding domain-containing protein 3 OS=Homo sapiens OX=9606 GN=HMGN3 PE=1 SV=2	1.697	Up	0.0025243	HMGN3	10.666	18.2	3	3	2	1.135	0.669		1.066
Biological Process	GO:1903506	9	regulation of nucleic acid-templated transcription	0.0195259	O00422	Histone deacetylase complex subunit SAP18 OS=Homo sapiens OX=9606 GN=SAP18 PE=1 SV=1	1.526	Up	0.0029439	SAP18	17.561	19	4	4	4	1.184	0.776		0.904
Biological Process	GO:1903506	9	regulation of nucleic acid-templated transcription	0.0195259	O75367	Core histone macro-H2A.1 OS=Homo sapiens OX=9606 GN=H2AFY PE=1 SV=4	1.608	Up	0.031718	H2AFY	39.617	16.7	5	5	5	1.092	0.679	1.219	1.492
Biological Process	GO:1903506	9	regulation of nucleic acid-templated transcription	0.0195259	O94905	Erlin-2 OS=Homo sapiens OX=9606 GN=ERLIN2 PE=1 SV=1	1.506	Up	0.0181552	ERLIN2	37.839	10	4	4	2	1.003	0.666		1.189
Biological Process	GO:1903506	9	regulation of nucleic acid-templated transcription	0.0195259	P01116	GTPase KRas OS=Homo sapiens OX=9606 GN=KRAS PE=1 SV=1	1.548	Up	0.0132248	KRAS	21.656	24.9	5	8	3	1.423	0.919	1.114	0.661
Biological Process	GO:1903506	9	regulation of nucleic acid-templated transcription	0.0195259	P49711	Transcriptional repressor CTCF OS=Homo sapiens OX=9606 GN=CTCF PE=1 SV=1	1.512	Up	1.50407e-05	CTCF	82.785	5.8	5	5	5	1.167	0.772		1.007
Biological Process	GO:1903506	9	regulation of nucleic acid-templated transcription	0.0195259	P42166	Lamina-associated polypeptide 2, isoform alpha OS=Homo sapiens OX=9606 GN=TMPO PE=1 SV=2	2.237	Up	0.0022385	TMPO	75.491	13.1	7	8	2	1.463	0.654		0.778
Biological Process	GO:1903506	9	regulation of nucleic acid-templated transcription	0.0195259	P17096	High mobility group protein HMG-I/HMG-Y OS=Homo sapiens OX=9606 GN=HMGA1 PE=1 SV=3	2.056	Up	5.5084e-05	HMGA1	11.676	30.8	4	6	4	1.495	0.727	0.562	0.9
Biological Process	GO:1903506	9	regulation of nucleic acid-templated transcription	0.0195259	Q9NWH9	SAFB-like transcription modulator OS=Homo sapiens OX=9606 GN=SLTM PE=1 SV=2	1.545	Up	0.0023222	SLTM	117.15	7.7	6	7	6	1.197	0.775		0.823
Biological Process	GO:0043583	8	ear development	0.0920066	P54802	Alpha-N-acetylglucosaminidase OS=Homo sapiens OX=9606 GN=NAGLU PE=1 SV=2	1.666	Up	0.023356	NAGLU	82.265	4.6	3	3	3	1.759	1.056	1.412	0.852
Biological Process	GO:0043583	8	ear development	0.0920066	Q9Y6M7	Sodium bicarbonate cotransporter 3 OS=Homo sapiens OX=9606 GN=SLC4A7 PE=1 SV=2	1.623	Up	0.0120606	SLC4A7	136.04	4.4	5	6	5	1.464	0.902	1.665	0.752
Biological Process	GO:0010631	8	epithelial cell migration	0.0261721	P05556	Integrin beta-1 OS=Homo sapiens OX=9606 GN=ITGB1 PE=1 SV=2	1.548	Up	3.9039e-06	ITGB1	88.414	14	11	12	11	1.215	0.785	3.223	0.923
Biological Process	GO:0010631	8	epithelial cell migration	0.0261721	P55290	Cadherin-13 OS=Homo sapiens OX=9606 GN=CDH13 PE=1 SV=1	1.716	Up	0.0097613	CDH13	78.286	2.7	2	2	2	1.428	0.832		0.653
Biological Process	GO:0051053	8	negative regulation of DNA metabolic process	0.184321	P07910	Heterogeneous nuclear ribonucleoproteins C1/C2 OS=Homo sapiens OX=9606 GN=HNRNPC PE=1 SV=4	1.542	Up	6.743e-08	HNRNPC	33.67	36.6	15	20	15	1.152	0.747	0.46	0.994
Biological Process	GO:0051053	8	negative regulation of DNA metabolic process	0.184321	P52926	High mobility group protein HMGI-C OS=Homo sapiens OX=9606 GN=HMGA2 PE=1 SV=1	2.279	Up	0.0176024	HMGA2	11.832	38.5	3	3	3	1.333	0.585	1.242	0.958
[truncated: 461 more rows]

## Sheet: Down
GO Terms Level 1	GO Terms Description	GO Terms Level	GO Terms ID	Mapping	Background	All Mapping	All Background	Fold Enrichment	Fisher' exact test P value	-log10(p value)	Related Protein
[truncated: 30 more rows]

[truncated: 3 more sheets: Down GO2Protein, all, all GO2Protein]
