# Supplementary material for: Quantitative proteomics analysis revealed the potential role of lncRNA Ftx in cardiomyocytes
Source: Proteome Sci. 2023 Jan 5;21:2. doi: 10.1186/s12953-022-00201-6 (PMC9814437; doi:10.1186/s12953-022-00201-6)
Supplement: Supplementary file 3 — Additional file 3. [file 12953_2022_201_MOESM3_ESM.xlsx]

## Sheet: Up
GO Terms Level 1	GO Terms Description	GO Terms Level	GO Terms ID	Mapping	Background	All Mapping	All Background	Fold Enrichment	Fisher' exact test P value	-log10(p value)	Related Protein
Cellular Component	U2-type prespliceosome	12	GO:0071004	2	9	32	3914	27.18	0.00224969	2.65	P63162 Q15459
	site of DNA damage	10	GO:0090734	2	9	32	3914	27.18	0.00224969	2.65	P55072 O60934
	site of double-strand break	11	GO:0035861	2	9	32	3914	27.18	0.00224969	2.65	P55072 O60934
	prespliceosome	11	GO:0071010	2	12	32	3914	20.39	0.00406172	2.39	P63162 Q15459
	U2 snRNP	12	GO:0005686	2	13	32	3914	18.82	0.00477579	2.32	P63162 Q15459
	small nuclear ribonucleoprotein complex	10	GO:0030532	3	43	32	3914	8.53	0.0049081	2.31	Q15393 P63162 Q15459
	U2-type spliceosomal complex	11	GO:0005684	2	20	32	3914	12.23	0.0112259	1.95	P63162 Q15459
	vacuolar lumen	10	GO:0005775	3	65	32	3914	5.65	0.015384	1.81	P46976 P55072 P54802
Molecular Function	protein N-terminus binding	4	GO:0047485	3	47	30	3873	8.24	0.00540592	2.27	Q99623 O60934 Q6KC79
	ADP binding	9	GO:0043531	2	20	30	3873	12.91	0.0101073	2	P48163 P55072
	protein C-terminus binding	4	GO:0008022	3	69	30	3873	5.61	0.0155796	1.81	O00159 Q99623 Q6KC79
	histone deacetylase binding	5	GO:0042826	2	29	30	3873	8.9	0.0206867	1.68	Q9UHI6 Q6KC79
	enzyme binding	4	GO:0019899	9	618	30	3873	1.88	0.0390573	1.41	Q9UHI6 Q13620 P55072 Q7L576 O00159 P23284 Q9NZL9 Q10570 Q6KC79
	protein complex binding	4	GO:0032403	5	258	30	3873	2.5	0.0456359	1.34	P55072 Q7L576 O00159 Q6KC79 P23284
	ATPase activity	8	GO:0016887	4	177	30	3873	2.92	0.0456701	1.34	Q9UHI6 Q9UNY4 P55072 O00159
Biological Process	sensory organ development	7	GO:0007423	5	78	30	3812	8.15	0.000300985	3.52	P43304 P54802 O43819 Q6KC79 Q9NP72
	positive regulation of developmental growth	6	GO:0048639	3	38	30	3812	10.03	0.00308237	2.51	Q7L576 Q6KC79 P23284
	cellular carbohydrate catabolic process	6	GO:0044275	2	13	30	3812	19.55	0.00442597	2.35	P43304 P46976
	regulation of cell cycle phase transition	7	GO:1901987	5	152	30	3812	4.18	0.00599593	2.22	Q13620 O43684 Q6NUQ1 Q99623 O60934
	regulation of multicellular organism growth	6	GO:0040014	2	21	30	3812	12.1	0.0114597	1.94	Q6KC79 P23284
	regulation of mitotic cell cycle	6	GO:0007346	5	204	30	3812	3.11	0.0199239	1.7	Q13620 O43684 Q6NUQ1 Q99623 O60934
	positive regulation of protein complex assembly	7	GO:0031334	3	75	30	3812	5.08	0.0202915	1.69	Q13620 P55072 O00159
	regulation of protein complex assembly	6	GO:0043254	4	136	30	3812	3.74	0.0206712	1.68	Q13620 P55072 Q7L576 O00159
	positive regulation of organelle organization	7	GO:0010638	5	209	30	3812	3.04	0.0219012	1.66	Q7L576 O00159 Q99623 O60934 Q6KC79
	regulation of cell cycle process	6	GO:0010564	5	227	30	3812	2.8	0.0300827	1.52	Q13620 O43684 Q6NUQ1 Q99623 O60934
	leukocyte activation involved in immune response	6	GO:0002366	5	230	30	3812	2.76	0.0316138	1.5	P46976 P55072 Q7L576 O60934 Q9NP72
	sister chromatid segregation	7	GO:0000819	3	89	30	3812	4.28	0.0317049	1.5	O43684 Q99623 Q6KC79
	nucleocytoplasmic transport	7	GO:0006913	4	158	30	3812	3.22	0.0336159	1.47	Q9UHI6 Q10570 Q99623 Q9NP72
	positive regulation of protein metabolic process	7	GO:0051247	7	405	30	3812	2.2	0.0339947	1.47	Q13620 O43684 P55072 Q99623 O60934 Q9UHD2 Q6KC79

## Sheet: Up GO2Protein
GO Terms Level 1	GO Terms ID	GO Terms Level	GO Terms Description	Fisher's exact test P value	Protein accession	Protein description	Ratio	Regulated Type	P value	Gene name	MW [kDa]	Coverage [%]	Peptides	PSMs	Unique peptides	AC_KD	AC_KD_C	AC_OE	AC_OE_C
Cellular Component	GO:0030425	6	dendrite	0.0661234	Q14980	Nuclear mitotic apparatus protein 1 OS=Homo sapiens OX=9606 GN=NUMA1 PE=1 SV=2	2.394	Up	0.0142157	NUMA1	238.26	10.8	22	22	21	1.254	0.806	2.38	0.994
Cellular Component	GO:0030425	6	dendrite	0.0661234	Q7L576	Cytoplasmic FMR1-interacting protein 1 OS=Homo sapiens OX=9606 GN=CYFIP1 PE=1 SV=1	1.698	Up	0.00175546	CYFIP1	145.18	9.8	12	13	7	0.873	1.131	1.808	1.065
Cellular Component	GO:0030425	6	dendrite	0.0661234	Q16643	Drebrin OS=Homo sapiens OX=9606 GN=DBN1 PE=1 SV=4	1.808	Up	0.049259	DBN1	71.428	17.6	9	10	9	1.367	1.055	1.423	0.787
Cellular Component	GO:0005686	12	U2 snRNP	0.00477579	P63162	Small nuclear ribonucleoprotein-associated protein N OS=Homo sapiens OX=9606 GN=SNRPN PE=1 SV=1	1.56	Up	0.0159807	SNRPN	24.614	17.9	4	8	4	1.101	0.804	1.847	1.184
Cellular Component	GO:0005686	12	U2 snRNP	0.00477579	Q15459	Splicing factor 3A subunit 1 OS=Homo sapiens OX=9606 GN=SF3A1 PE=1 SV=1	1.684	Up	0.0032805	SF3A1	88.885	18.8	14	24	14	1.126	1.013	1.435	0.852
Cellular Component	GO:0099568	8	cytoplasmic region	0.232608	Q14980	Nuclear mitotic apparatus protein 1 OS=Homo sapiens OX=9606 GN=NUMA1 PE=1 SV=2	2.394	Up	0.0142157	NUMA1	238.26	10.8	22	22	21	1.254	0.806	2.38	0.994
Cellular Component	GO:0099568	8	cytoplasmic region	0.232608	Q16643	Drebrin OS=Homo sapiens OX=9606 GN=DBN1 PE=1 SV=4	1.808	Up	0.049259	DBN1	71.428	17.6	9	10	9	1.367	1.055	1.423	0.787
Cellular Component	GO:0098858	5	actin-based cell projection	0.0782612	Q7L576	Cytoplasmic FMR1-interacting protein 1 OS=Homo sapiens OX=9606 GN=CYFIP1 PE=1 SV=1	1.698	Up	0.00175546	CYFIP1	145.18	9.8	12	13	7	0.873	1.131	1.808	1.065
Cellular Component	GO:0098858	5	actin-based cell projection	0.0782612	O00159	Unconventional myosin-Ic OS=Homo sapiens OX=9606 GN=MYO1C PE=1 SV=4	2.006	Up	0.006483	MYO1C	121.68	7.5	10	10	9	0.825	1.052	2.237	1.115
Cellular Component	GO:0101002	11	ficolin-1-rich granule	0.135458	P46976	Glycogenin-1 OS=Homo sapiens OX=9606 GN=GYG1 PE=1 SV=4	1.803	Up	0.0137813	GYG1	39.383	12.9	4	6	4	1.065	0.831	2.237	1.241
Cellular Component	GO:0101002	11	ficolin-1-rich granule	0.135458	P55072	Transitional endoplasmic reticulum ATPase OS=Homo sapiens OX=9606 GN=VCP PE=1 SV=4	1.818	Up	0.00033937	VCP	89.321	13.8	12	14	12	1.054	0.959	1.76	0.968
Cellular Component	GO:0043005	5	neuron projection	0.303401	Q14980	Nuclear mitotic apparatus protein 1 OS=Homo sapiens OX=9606 GN=NUMA1 PE=1 SV=2	2.394	Up	0.0142157	NUMA1	238.26	10.8	22	22	21	1.254	0.806	2.38	0.994
Cellular Component	GO:0043005	5	neuron projection	0.303401	Q7L576	Cytoplasmic FMR1-interacting protein 1 OS=Homo sapiens OX=9606 GN=CYFIP1 PE=1 SV=1	1.698	Up	0.00175546	CYFIP1	145.18	9.8	12	13	7	0.873	1.131	1.808	1.065
Cellular Component	GO:0043005	5	neuron projection	0.303401	Q16643	Drebrin OS=Homo sapiens OX=9606 GN=DBN1 PE=1 SV=4	1.808	Up	0.049259	DBN1	71.428	17.6	9	10	9	1.367	1.055	1.423	0.787
Cellular Component	GO:0005743	12	mitochondrial inner membrane	0.147171	P43304	Glycerol-3-phosphate dehydrogenase, mitochondrial OS=Homo sapiens OX=9606 GN=GPD2 PE=1 SV=3	1.658	Up	0.0026565	GPD2	80.852	13.2	10	10	10	0.996	0.834	1.834	1.106
Cellular Component	GO:0005743	12	mitochondrial inner membrane	0.147171	Q8N5N7	39S ribosomal protein L50, mitochondrial OS=Homo sapiens OX=9606 GN=MRPL50 PE=1 SV=2	2.357	Up	0.0068568	MRPL50	18.325	22.2	4	5	4	1.254	0.985	2.432	1.032
Cellular Component	GO:0005743	12	mitochondrial inner membrane	0.147171	O43819	Protein SCO2 homolog, mitochondrial OS=Homo sapiens OX=9606 GN=SCO2 PE=1 SV=3	2.547	Up	0.032018	SCO2	29.81	19.2	4	4	4	0.979	1.196	2.97	1.166
Cellular Component	GO:0005743	12	mitochondrial inner membrane	0.147171	Q99623	Prohibitin-2 OS=Homo sapiens OX=9606 GN=PHB2 PE=1 SV=2	2.201	Up	0.031257	PHB2	33.296	30.8	10	15	10	0.979	0.817	2.346	1.066
Cellular Component	GO:0097458	4	neuron part	0.218118	Q14980	Nuclear mitotic apparatus protein 1 OS=Homo sapiens OX=9606 GN=NUMA1 PE=1 SV=2	2.394	Up	0.0142157	NUMA1	238.26	10.8	22	22	21	1.254	0.806	2.38	0.994
Cellular Component	GO:0097458	4	neuron part	0.218118	Q7L576	Cytoplasmic FMR1-interacting protein 1 OS=Homo sapiens OX=9606 GN=CYFIP1 PE=1 SV=1	1.698	Up	0.00175546	CYFIP1	145.18	9.8	12	13	7	0.873	1.131	1.808	1.065
Cellular Component	GO:0097458	4	neuron part	0.218118	O00159	Unconventional myosin-Ic OS=Homo sapiens OX=9606 GN=MYO1C PE=1 SV=4	2.006	Up	0.006483	MYO1C	121.68	7.5	10	10	9	0.825	1.052	2.237	1.115
Cellular Component	GO:0097458	4	neuron part	0.218118	Q16643	Drebrin OS=Homo sapiens OX=9606 GN=DBN1 PE=1 SV=4	1.808	Up	0.049259	DBN1	71.428	17.6	9	10	9	1.367	1.055	1.423	0.787
Cellular Component	GO:0000323	9	lytic vacuole	0.262566	P46976	Glycogenin-1 OS=Homo sapiens OX=9606 GN=GYG1 PE=1 SV=4	1.803	Up	0.0137813	GYG1	39.383	12.9	4	6	4	1.065	0.831	2.237	1.241
Cellular Component	GO:0000323	9	lytic vacuole	0.262566	P55072	Transitional endoplasmic reticulum ATPase OS=Homo sapiens OX=9606 GN=VCP PE=1 SV=4	1.818	Up	0.00033937	VCP	89.321	13.8	12	14	12	1.054	0.959	1.76	0.968
Cellular Component	GO:0000323	9	lytic vacuole	0.262566	P54802	Alpha-N-acetylglucosaminidase OS=Homo sapiens OX=9606 GN=NAGLU PE=1 SV=2	1.657	Up	0.024757	NAGLU	82.265	4.6	3	3	3	1.759	1.056	1.412	0.852
Cellular Component	GO:0031252	4	cell leading edge	0.303079	Q7L576	Cytoplasmic FMR1-interacting protein 1 OS=Homo sapiens OX=9606 GN=CYFIP1 PE=1 SV=1	1.698	Up	0.00175546	CYFIP1	145.18	9.8	12	13	7	0.873	1.131	1.808	1.065
Cellular Component	GO:0031252	4	cell leading edge	0.303079	O00159	Unconventional myosin-Ic OS=Homo sapiens OX=9606 GN=MYO1C PE=1 SV=4	2.006	Up	0.006483	MYO1C	121.68	7.5	10	10	9	0.825	1.052	2.237	1.115
Cellular Component	GO:0031983	5	vesicle lumen	0.102974	P46976	Glycogenin-1 OS=Homo sapiens OX=9606 GN=GYG1 PE=1 SV=4	1.803	Up	0.0137813	GYG1	39.383	12.9	4	6	4	1.065	0.831	2.237	1.241
Cellular Component	GO:0031983	5	vesicle lumen	0.102974	P55072	Transitional endoplasmic reticulum ATPase OS=Homo sapiens OX=9606 GN=VCP PE=1 SV=4	1.818	Up	0.00033937	VCP	89.321	13.8	12	14	12	1.054	0.959	1.76	0.968
Cellular Component	GO:0031983	5	vesicle lumen	0.102974	Q7L576	Cytoplasmic FMR1-interacting protein 1 OS=Homo sapiens OX=9606 GN=CYFIP1 PE=1 SV=1	1.698	Up	0.00175546	CYFIP1	145.18	9.8	12	13	7	0.873	1.131	1.808	1.065
Cellular Component	GO:0019866	9	organelle inner membrane	0.180555	P43304	Glycerol-3-phosphate dehydrogenase, mitochondrial OS=Homo sapiens OX=9606 GN=GPD2 PE=1 SV=3	1.658	Up	0.0026565	GPD2	80.852	13.2	10	10	10	0.996	0.834	1.834	1.106
Cellular Component	GO:0019866	9	organelle inner membrane	0.180555	Q8N5N7	39S ribosomal protein L50, mitochondrial OS=Homo sapiens OX=9606 GN=MRPL50 PE=1 SV=2	2.357	Up	0.0068568	MRPL50	18.325	22.2	4	5	4	1.254	0.985	2.432	1.032
Cellular Component	GO:0019866	9	organelle inner membrane	0.180555	O43819	Protein SCO2 homolog, mitochondrial OS=Homo sapiens OX=9606 GN=SCO2 PE=1 SV=3	2.547	Up	0.032018	SCO2	29.81	19.2	4	4	4	0.979	1.196	2.97	1.166
Cellular Component	GO:0019866	9	organelle inner membrane	0.180555	Q99623	Prohibitin-2 OS=Homo sapiens OX=9606 GN=PHB2 PE=1 SV=2	2.201	Up	0.031257	PHB2	33.296	30.8	10	15	10	0.979	0.817	2.346	1.066
Cellular Component	GO:0071004	12	U2-type prespliceosome	0.00224969	P63162	Small nuclear ribonucleoprotein-associated protein N OS=Homo sapiens OX=9606 GN=SNRPN PE=1 SV=1	1.56	Up	0.0159807	SNRPN	24.614	17.9	4	8	4	1.101	0.804	1.847	1.184
Cellular Component	GO:0071004	12	U2-type prespliceosome	0.00224969	Q15459	Splicing factor 3A subunit 1 OS=Homo sapiens OX=9606 GN=SF3A1 PE=1 SV=1	1.684	Up	0.0032805	SF3A1	88.885	18.8	14	24	14	1.126	1.013	1.435	0.852
Cellular Component	GO:0044463	5	cell projection part	0.282896	Q7L576	Cytoplasmic FMR1-interacting protein 1 OS=Homo sapiens OX=9606 GN=CYFIP1 PE=1 SV=1	1.698	Up	0.00175546	CYFIP1	145.18	9.8	12	13	7	0.873	1.131	1.808	1.065
Cellular Component	GO:0044463	5	cell projection part	0.282896	O00159	Unconventional myosin-Ic OS=Homo sapiens OX=9606 GN=MYO1C PE=1 SV=4	2.006	Up	0.006483	MYO1C	121.68	7.5	10	10	9	0.825	1.052	2.237	1.115
Cellular Component	GO:0044463	5	cell projection part	0.282896	Q16643	Drebrin OS=Homo sapiens OX=9606 GN=DBN1 PE=1 SV=4	1.808	Up	0.049259	DBN1	71.428	17.6	9	10	9	1.367	1.055	1.423	0.787
Cellular Component	GO:0097525	11	spliceosomal snRNP complex	0.0361045	P63162	Small nuclear ribonucleoprotein-associated protein N OS=Homo sapiens OX=9606 GN=SNRPN PE=1 SV=1	1.56	Up	0.0159807	SNRPN	24.614	17.9	4	8	4	1.101	0.804	1.847	1.184
Cellular Component	GO:0097525	11	spliceosomal snRNP complex	0.0361045	Q15459	Splicing factor 3A subunit 1 OS=Homo sapiens OX=9606 GN=SF3A1 PE=1 SV=1	1.684	Up	0.0032805	SF3A1	88.885	18.8	14	24	14	1.126	1.013	1.435	0.852
Cellular Component	GO:0016363	12	nuclear matrix	0.0557275	Q14980	Nuclear mitotic apparatus protein 1 OS=Homo sapiens OX=9606 GN=NUMA1 PE=1 SV=2	2.394	Up	0.0142157	NUMA1	238.26	10.8	22	22	21	1.254	0.806	2.38	0.994
Cellular Component	GO:0016363	12	nuclear matrix	0.0557275	Q99623	Prohibitin-2 OS=Homo sapiens OX=9606 GN=PHB2 PE=1 SV=2	2.201	Up	0.031257	PHB2	33.296	30.8	10	15	10	0.979	0.817	2.346	1.066
Cellular Component	GO:0035861	11	site of double-strand break	0.00224969	P55072	Transitional endoplasmic reticulum ATPase OS=Homo sapiens OX=9606 GN=VCP PE=1 SV=4	1.818	Up	0.00033937	VCP	89.321	13.8	12	14	12	1.054	0.959	1.76	0.968
Cellular Component	GO:0035861	11	site of double-strand break	0.00224969	O60934	Nibrin OS=Homo sapiens OX=9606 GN=NBN PE=1 SV=1	2.969	Up	0.0104636	NBN	84.958	6	4	4	4	1.022	1.039	3.209	1.081
Cellular Component	GO:0001726	5	ruffle	0.108372	Q7L576	Cytoplasmic FMR1-interacting protein 1 OS=Homo sapiens OX=9606 GN=CYFIP1 PE=1 SV=1	1.698	Up	0.00175546	CYFIP1	145.18	9.8	12	13	7	0.873	1.131	1.808	1.065
Cellular Component	GO:0001726	5	ruffle	0.108372	O00159	Unconventional myosin-Ic OS=Homo sapiens OX=9606 GN=MYO1C PE=1 SV=4	2.006	Up	0.006483	MYO1C	121.68	7.5	10	10	9	0.825	1.052	2.237	1.115
Cellular Component	GO:0005775	10	vacuolar lumen	0.015384	P46976	Glycogenin-1 OS=Homo sapiens OX=9606 GN=GYG1 PE=1 SV=4	1.803	Up	0.0137813	GYG1	39.383	12.9	4	6	4	1.065	0.831	2.237	1.241
Cellular Component	GO:0005775	10	vacuolar lumen	0.015384	P55072	Transitional endoplasmic reticulum ATPase OS=Homo sapiens OX=9606 GN=VCP PE=1 SV=4	1.818	Up	0.00033937	VCP	89.321	13.8	12	14	12	1.054	0.959	1.76	0.968
Cellular Component	GO:0005775	10	vacuolar lumen	0.015384	P54802	Alpha-N-acetylglucosaminidase OS=Homo sapiens OX=9606 GN=NAGLU PE=1 SV=2	1.657	Up	0.024757	NAGLU	82.265	4.6	3	3	3	1.759	1.056	1.412	0.852
Cellular Component	GO:0043209	4	myelin sheath	0.217416	P55072	Transitional endoplasmic reticulum ATPase OS=Homo sapiens OX=9606 GN=VCP PE=1 SV=4	1.818	Up	0.00033937	VCP	89.321	13.8	12	14	12	1.054	0.959	1.76	0.968
Cellular Component	GO:0043209	4	myelin sheath	0.217416	Q9P2R7	Succinate--CoA ligase [ADP-forming] subunit beta, mitochondrial OS=Homo sapiens OX=9606 GN=SUCLA2 PE=1 SV=3	1.804	Up	0.0048354	SUCLA2	50.317	16	8	9	8	1.03	0.858	1.972	1.093
Cellular Component	GO:0099503	9	secretory vesicle	0.223415	P46976	Glycogenin-1 OS=Homo sapiens OX=9606 GN=GYG1 PE=1 SV=4	1.803	Up	0.0137813	GYG1	39.383	12.9	4	6	4	1.065	0.831	2.237	1.241
Cellular Component	GO:0099503	9	secretory vesicle	0.223415	P55072	Transitional endoplasmic reticulum ATPase OS=Homo sapiens OX=9606 GN=VCP PE=1 SV=4	1.818	Up	0.00033937	VCP	89.321	13.8	12	14	12	1.054	0.959	1.76	0.968
Cellular Component	GO:0099503	9	secretory vesicle	0.223415	Q7L576	Cytoplasmic FMR1-interacting protein 1 OS=Homo sapiens OX=9606 GN=CYFIP1 PE=1 SV=1	1.698	Up	0.00175546	CYFIP1	145.18	9.8	12	13	7	0.873	1.131	1.808	1.065
Cellular Component	GO:0099503	9	secretory vesicle	0.223415	Q9NP72	Ras-related protein Rab-18 OS=Homo sapiens OX=9606 GN=RAB18 PE=1 SV=1	2.052	Up	0.00059845	RAB18	22.977	30.6	6	6	5	1.179	1.057	1.974	0.962
Cellular Component	GO:0005759	10	mitochondrial matrix	0.298833	Q8N5N7	39S ribosomal protein L50, mitochondrial OS=Homo sapiens OX=9606 GN=MRPL50 PE=1 SV=2	2.357	Up	0.0068568	MRPL50	18.325	22.2	4	5	4	1.254	0.985	2.432	1.032
Cellular Component	GO:0005759	10	mitochondrial matrix	0.298833	O43819	Protein SCO2 homolog, mitochondrial OS=Homo sapiens OX=9606 GN=SCO2 PE=1 SV=3	2.547	Up	0.032018	SCO2	29.81	19.2	4	4	4	0.979	1.196	2.97	1.166
Cellular Component	GO:0005759	10	mitochondrial matrix	0.298833	Q9P2R7	Succinate--CoA ligase [ADP-forming] subunit beta, mitochondrial OS=Homo sapiens OX=9606 GN=SUCLA2 PE=1 SV=3	1.804	Up	0.0048354	SUCLA2	50.317	16	8	9	8	1.03	0.858	1.972	1.093
Cellular Component	GO:0034774	11	secretory granule lumen	0.0930928	P46976	Glycogenin-1 OS=Homo sapiens OX=9606 GN=GYG1 PE=1 SV=4	1.803	Up	0.0137813	GYG1	39.383	12.9	4	6	4	1.065	0.831	2.237	1.241
Cellular Component	GO:0034774	11	secretory granule lumen	0.0930928	P55072	Transitional endoplasmic reticulum ATPase OS=Homo sapiens OX=9606 GN=VCP PE=1 SV=4	1.818	Up	0.00033937	VCP	89.321	13.8	12	14	12	1.054	0.959	1.76	0.968
Cellular Component	GO:0034774	11	secretory granule lumen	0.0930928	Q7L576	Cytoplasmic FMR1-interacting protein 1 OS=Homo sapiens OX=9606 GN=CYFIP1 PE=1 SV=1	1.698	Up	0.00175546	CYFIP1	145.18	9.8	12	13	7	0.873	1.131	1.808	1.065
Cellular Component	GO:0030426	6	growth cone	0.0474958	Q7L576	Cytoplasmic FMR1-interacting protein 1 OS=Homo sapiens OX=9606 GN=CYFIP1 PE=1 SV=1	1.698	Up	0.00175546	CYFIP1	145.18	9.8	12	13	7	0.873	1.131	1.808	1.065
Cellular Component	GO:0030426	6	growth cone	0.0474958	Q16643	Drebrin OS=Homo sapiens OX=9606 GN=DBN1 PE=1 SV=4	1.808	Up	0.049259	DBN1	71.428	17.6	9	10	9	1.367	1.055	1.423	0.787
Cellular Component	GO:0016604	13	nuclear body	0.204186	Q9UHI6	Probable ATP-dependent RNA helicase DDX20 OS=Homo sapiens OX=9606 GN=DDX20 PE=1 SV=2	2.389	Up	0.038024	DDX20	92.239	8.4	6	8	6	1.152	1.127	1.837	0.769
Cellular Component	GO:0016604	13	nuclear body	0.204186	O00159	Unconventional myosin-Ic OS=Homo sapiens OX=9606 GN=MYO1C PE=1 SV=4	2.006	Up	0.006483	MYO1C	121.68	7.5	10	10	9	0.825	1.052	2.237	1.115
Cellular Component	GO:0016604	13	nuclear body	0.204186	O60934	Nibrin OS=Homo sapiens OX=9606 GN=NBN PE=1 SV=1	2.969	Up	0.0104636	NBN	84.958	6	4	4	4	1.022	1.039	3.209	1.081
Cellular Component	GO:0016604	13	nuclear body	0.204186	Q15459	Splicing factor 3A subunit 1 OS=Homo sapiens OX=9606 GN=SF3A1 PE=1 SV=1	1.684	Up	0.0032805	SF3A1	88.885	18.8	14	24	14	1.126	1.013	1.435	0.852
Cellular Component	GO:0044427	9	chromosomal part	0.10421	O43684	Mitotic checkpoint protein BUB3 OS=Homo sapiens OX=9606 GN=BUB3 PE=1 SV=1	1.628	Up	0.008182	BUB3	37.154	28.4	8	10	8	1.058	1.06	1.581	0.971
Cellular Component	GO:0044427	9	chromosomal part	0.10421	P55072	Transitional endoplasmic reticulum ATPase OS=Homo sapiens OX=9606 GN=VCP PE=1 SV=4	1.818	Up	0.00033937	VCP	89.321	13.8	12	14	12	1.054	0.959	1.76	0.968
Cellular Component	GO:0044427	9	chromosomal part	0.10421	O60934	Nibrin OS=Homo sapiens OX=9606 GN=NBN PE=1 SV=1	2.969	Up	0.0104636	NBN	84.958	6	4	4	4	1.022	1.039	3.209	1.081
Cellular Component	GO:0044427	9	chromosomal part	0.10421	Q6KC79	Nipped-B-like protein OS=Homo sapiens OX=9606 GN=NIPBL PE=1 SV=2	1.791	Up	0.0110561	NIPBL	316.05	2.8	7	7	7	1.236	1.067	1.66	0.927
Cellular Component	GO:0044427	9	chromosomal part	0.10421	Q7LBC6	Lysine-specific demethylase 3B OS=Homo sapiens OX=9606 GN=KDM3B PE=1 SV=2	1.746	Up	0.0046171	KDM3B	191.58	1.9	3	3	3	1.3	1.371	1.772	1.015
Cellular Component	GO:0005694	8	chromosome	0.0693106	O43684	Mitotic checkpoint protein BUB3 OS=Homo sapiens OX=9606 GN=BUB3 PE=1 SV=1	1.628	Up	0.008182	BUB3	37.154	28.4	8	10	8	1.058	1.06	1.581	0.971
Cellular Component	GO:0005694	8	chromosome	0.0693106	P55072	Transitional endoplasmic reticulum ATPase OS=Homo sapiens OX=9606 GN=VCP PE=1 SV=4	1.818	Up	0.00033937	VCP	89.321	13.8	12	14	12	1.054	0.959	1.76	0.968
Cellular Component	GO:0005694	8	chromosome	0.0693106	Q14980	Nuclear mitotic apparatus protein 1 OS=Homo sapiens OX=9606 GN=NUMA1 PE=1 SV=2	2.394	Up	0.0142157	NUMA1	238.26	10.8	22	22	21	1.254	0.806	2.38	0.994
Cellular Component	GO:0005694	8	chromosome	0.0693106	O60934	Nibrin OS=Homo sapiens OX=9606 GN=NBN PE=1 SV=1	2.969	Up	0.0104636	NBN	84.958	6	4	4	4	1.022	1.039	3.209	1.081
Cellular Component	GO:0005694	8	chromosome	0.0693106	Q6KC79	Nipped-B-like protein OS=Homo sapiens OX=9606 GN=NIPBL PE=1 SV=2	1.791	Up	0.0110561	NIPBL	316.05	2.8	7	7	7	1.236	1.067	1.66	0.927
Cellular Component	GO:0005694	8	chromosome	0.0693106	Q7LBC6	Lysine-specific demethylase 3B OS=Homo sapiens OX=9606 GN=KDM3B PE=1 SV=2	1.746	Up	0.0046171	KDM3B	191.58	1.9	3	3	3	1.3	1.371	1.772	1.015
Cellular Component	GO:0044297	4	cell body	0.232608	Q14980	Nuclear mitotic apparatus protein 1 OS=Homo sapiens OX=9606 GN=NUMA1 PE=1 SV=2	2.394	Up	0.0142157	NUMA1	238.26	10.8	22	22	21	1.254	0.806	2.38	0.994
Cellular Component	GO:0044297	4	cell body	0.232608	Q7L576	Cytoplasmic FMR1-interacting protein 1 OS=Homo sapiens OX=9606 GN=CYFIP1 PE=1 SV=1	1.698	Up	0.00175546	CYFIP1	145.18	9.8	12	13	7	0.873	1.131	1.808	1.065
Cellular Component	GO:0044433	9	cytoplasmic vesicle part	0.166077	P46976	Glycogenin-1 OS=Homo sapiens OX=9606 GN=GYG1 PE=1 SV=4	1.803	Up	0.0137813	GYG1	39.383	12.9	4	6	4	1.065	0.831	2.237	1.241
Cellular Component	GO:0044433	9	cytoplasmic vesicle part	0.166077	P55072	Transitional endoplasmic reticulum ATPase OS=Homo sapiens OX=9606 GN=VCP PE=1 SV=4	1.818	Up	0.00033937	VCP	89.321	13.8	12	14	12	1.054	0.959	1.76	0.968
Cellular Component	GO:0044433	9	cytoplasmic vesicle part	0.166077	Q8IVF2	Protein AHNAK2 OS=Homo sapiens OX=9606 GN=AHNAK2 PE=1 SV=2	1.583	Up	0.00089548	AHNAK2	616.62	11.6	21	25	21	1.326	0.804	1.322	0.835
Cellular Component	GO:0044433	9	cytoplasmic vesicle part	0.166077	Q7L576	Cytoplasmic FMR1-interacting protein 1 OS=Homo sapiens OX=9606 GN=CYFIP1 PE=1 SV=1	1.698	Up	0.00175546	CYFIP1	145.18	9.8	12	13	7	0.873	1.131	1.808	1.065
Cellular Component	GO:0044433	9	cytoplasmic vesicle part	0.166077	Q9UHD2	Serine/threonine-protein kinase TBK1 OS=Homo sapiens OX=9606 GN=TBK1 PE=1 SV=1	6.025	Up	0.020081	TBK1	83.641	5.8	4	4	4	1.11	1.33	5.856	0.972
Cellular Component	GO:0044433	9	cytoplasmic vesicle part	0.166077	Q9NP72	Ras-related protein Rab-18 OS=Homo sapiens OX=9606 GN=RAB18 PE=1 SV=1	2.052	Up	0.00059845	RAB18	22.977	30.6	6	6	5	1.179	1.057	1.974	0.962
Cellular Component	GO:0030427	4	site of polarized growth	0.0515512	Q7L576	Cytoplasmic FMR1-interacting protein 1 OS=Homo sapiens OX=9606 GN=CYFIP1 PE=1 SV=1	1.698	Up	0.00175546	CYFIP1	145.18	9.8	12	13	7	0.873	1.131	1.808	1.065
Cellular Component	GO:0030427	4	site of polarized growth	0.0515512	Q16643	Drebrin OS=Homo sapiens OX=9606 GN=DBN1 PE=1 SV=4	1.808	Up	0.049259	DBN1	71.428	17.6	9	10	9	1.367	1.055	1.423	0.787
Cellular Component	GO:0043202	11	lysosomal lumen	0.0325826	P46976	Glycogenin-1 OS=Homo sapiens OX=9606 GN=GYG1 PE=1 SV=4	1.803	Up	0.0137813	GYG1	39.383	12.9	4	6	4	1.065	0.831	2.237	1.241
Cellular Component	GO:0043202	11	lysosomal lumen	0.0325826	P54802	Alpha-N-acetylglucosaminidase OS=Homo sapiens OX=9606 GN=NAGLU PE=1 SV=2	1.657	Up	0.024757	NAGLU	82.265	4.6	3	3	3	1.759	1.056	1.412	0.852
Cellular Component	GO:0099081	3	supramolecular polymer	0.0882664	O43819	Protein SCO2 homolog, mitochondrial OS=Homo sapiens OX=9606 GN=SCO2 PE=1 SV=3	2.547	Up	0.032018	SCO2	29.81	19.2	4	4	4	0.979	1.196	2.97	1.166
Cellular Component	GO:0099081	3	supramolecular polymer	0.0882664	Q14980	Nuclear mitotic apparatus protein 1 OS=Homo sapiens OX=9606 GN=NUMA1 PE=1 SV=2	2.394	Up	0.0142157	NUMA1	238.26	10.8	22	22	21	1.254	0.806	2.38	0.994
Cellular Component	GO:0099081	3	supramolecular polymer	0.0882664	Q8IVF2	Protein AHNAK2 OS=Homo sapiens OX=9606 GN=AHNAK2 PE=1 SV=2	1.583	Up	0.00089548	AHNAK2	616.62	11.6	21	25	21	1.326	0.804	1.322	0.835
Cellular Component	GO:0099081	3	supramolecular polymer	0.0882664	O00159	Unconventional myosin-Ic OS=Homo sapiens OX=9606 GN=MYO1C PE=1 SV=4	2.006	Up	0.006483	MYO1C	121.68	7.5	10	10	9	0.825	1.052	2.237	1.115
Cellular Component	GO:0044437	9	vacuolar part	0.186493	P46976	Glycogenin-1 OS=Homo sapiens OX=9606 GN=GYG1 PE=1 SV=4	1.803	Up	0.0137813	GYG1	39.383	12.9	4	6	4	1.065	0.831	2.237	1.241
Cellular Component	GO:0044437	9	vacuolar part	0.186493	P55072	Transitional endoplasmic reticulum ATPase OS=Homo sapiens OX=9606 GN=VCP PE=1 SV=4	1.818	Up	0.00033937	VCP	89.321	13.8	12	14	12	1.054	0.959	1.76	0.968
Cellular Component	GO:0044437	9	vacuolar part	0.186493	P54802	Alpha-N-acetylglucosaminidase OS=Homo sapiens OX=9606 GN=NAGLU PE=1 SV=2	1.657	Up	0.024757	NAGLU	82.265	4.6	3	3	3	1.759	1.056	1.412	0.852
Cellular Component	GO:0071013	11	catalytic step 2 spliceosome	0.0202109	Q15393	Splicing factor 3B subunit 3 OS=Homo sapiens OX=9606 GN=SF3B3 PE=1 SV=4	2.479	Up	0.00075546	SF3B3	135.58	11.1	13	14	13	1.085	0.996	2.303	0.929
Cellular Component	GO:0071013	11	catalytic step 2 spliceosome	0.0202109	P63162	Small nuclear ribonucleoprotein-associated protein N OS=Homo sapiens OX=9606 GN=SNRPN PE=1 SV=1	1.56	Up	0.0159807	SNRPN	24.614	17.9	4	8	4	1.101	0.804	1.847	1.184
Cellular Component	GO:0071013	11	catalytic step 2 spliceosome	0.0202109	Q15459	Splicing factor 3A subunit 1 OS=Homo sapiens OX=9606 GN=SF3A1 PE=1 SV=1	1.684	Up	0.0032805	SF3A1	88.885	18.8	14	24	14	1.126	1.013	1.435	0.852
Cellular Component	GO:0030016	9	myofibril	0.0830675	O43819	Protein SCO2 homolog, mitochondrial OS=Homo sapiens OX=9606 GN=SCO2 PE=1 SV=3	2.547	Up	0.032018	SCO2	29.81	19.2	4	4	4	0.979	1.196	2.97	1.166
Cellular Component	GO:0030016	9	myofibril	0.0830675	Q8IVF2	Protein AHNAK2 OS=Homo sapiens OX=9606 GN=AHNAK2 PE=1 SV=2	1.583	Up	0.00089548	AHNAK2	616.62	11.6	21	25	21	1.326	0.804	1.322	0.835
Cellular Component	GO:0005684	11	U2-type spliceosomal complex	0.0112259	P63162	Small nuclear ribonucleoprotein-associated protein N OS=Homo sapiens OX=9606 GN=SNRPN PE=1 SV=1	1.56	Up	0.0159807	SNRPN	24.614	17.9	4	8	4	1.101	0.804	1.847	1.184
Cellular Component	GO:0005684	11	U2-type spliceosomal complex	0.0112259	Q15459	Splicing factor 3A subunit 1 OS=Homo sapiens OX=9606 GN=SF3A1 PE=1 SV=1	1.684	Up	0.0032805	SF3A1	88.885	18.8	14	24	14	1.126	1.013	1.435	0.852
Cellular Component	GO:0099512	4	supramolecular fiber	0.0870676	O43819	Protein SCO2 homolog, mitochondrial OS=Homo sapiens OX=9606 GN=SCO2 PE=1 SV=3	2.547	Up	0.032018	SCO2	29.81	19.2	4	4	4	0.979	1.196	2.97	1.166
Cellular Component	GO:0099512	4	supramolecular fiber	0.0870676	Q14980	Nuclear mitotic apparatus protein 1 OS=Homo sapiens OX=9606 GN=NUMA1 PE=1 SV=2	2.394	Up	0.0142157	NUMA1	238.26	10.8	22	22	21	1.254	0.806	2.38	0.994
Cellular Component	GO:0099512	4	supramolecular fiber	0.0870676	Q8IVF2	Protein AHNAK2 OS=Homo sapiens OX=9606 GN=AHNAK2 PE=1 SV=2	1.583	Up	0.00089548	AHNAK2	616.62	11.6	21	25	21	1.326	0.804	1.322	0.835
Cellular Component	GO:0099512	4	supramolecular fiber	0.0870676	O00159	Unconventional myosin-Ic OS=Homo sapiens OX=9606 GN=MYO1C PE=1 SV=4	2.006	Up	0.006483	MYO1C	121.68	7.5	10	10	9	0.825	1.052	2.237	1.115
Cellular Component	GO:0043292	8	contractile fiber	0.0879639	O43819	Protein SCO2 homolog, mitochondrial OS=Homo sapiens OX=9606 GN=SCO2 PE=1 SV=3	2.547	Up	0.032018	SCO2	29.81	19.2	4	4	4	0.979	1.196	2.97	1.166
Cellular Component	GO:0043292	8	contractile fiber	0.0879639	Q8IVF2	Protein AHNAK2 OS=Homo sapiens OX=9606 GN=AHNAK2 PE=1 SV=2	1.583	Up	0.00089548	AHNAK2	616.62	11.6	21	25	21	1.326	0.804	1.322	0.835
Cellular Component	GO:0048471	8	perinuclear region of cytoplasm	0.271576	P55072	Transitional endoplasmic reticulum ATPase OS=Homo sapiens OX=9606 GN=VCP PE=1 SV=4	1.818	Up	0.00033937	VCP	89.321	13.8	12	14	12	1.054	0.959	1.76	0.968
Cellular Component	GO:0048471	8	perinuclear region of cytoplasm	0.271576	Q7L576	Cytoplasmic FMR1-interacting protein 1 OS=Homo sapiens OX=9606 GN=CYFIP1 PE=1 SV=1	1.698	Up	0.00175546	CYFIP1	145.18	9.8	12	13	7	0.873	1.131	1.808	1.065
Cellular Component	GO:0048471	8	perinuclear region of cytoplasm	0.271576	P23284	Peptidyl-prolyl cis-trans isomerase B OS=Homo sapiens OX=9606 GN=PPIB PE=1 SV=2	2.688	Up	5.6079e-05	PPIB	23.742	33.8	7	13	7	1.021	0.829	2.812	1.046
Cellular Component	GO:0098687	10	chromosomal region	0.324463	O43684	Mitotic checkpoint protein BUB3 OS=Homo sapiens OX=9606 GN=BUB3 PE=1 SV=1	1.628	Up	0.008182	BUB3	37.154	28.4	8	10	8	1.058	1.06	1.581	0.971
Cellular Component	GO:0098687	10	chromosomal region	0.324463	O60934	Nibrin OS=Homo sapiens OX=9606 GN=NBN PE=1 SV=1	2.969	Up	0.0104636	NBN	84.958	6	4	4	4	1.022	1.039	3.209	1.081
Cellular Component	GO:0043025	6	neuronal cell body	0.163909	Q14980	Nuclear mitotic apparatus protein 1 OS=Homo sapiens OX=9606 GN=NUMA1 PE=1 SV=2	2.394	Up	0.0142157	NUMA1	238.26	10.8	22	22	21	1.254	0.806	2.38	0.994
Cellular Component	GO:0043025	6	neuronal cell body	0.163909	Q7L576	Cytoplasmic FMR1-interacting protein 1 OS=Homo sapiens OX=9606 GN=CYFIP1 PE=1 SV=1	1.698	Up	0.00175546	CYFIP1	145.18	9.8	12	13	7	0.873	1.131	1.808	1.065
Cellular Component	GO:0099080	2	supramolecular complex	0.0882664	O43819	Protein SCO2 homolog, mitochondrial OS=Homo sapiens OX=9606 GN=SCO2 PE=1 SV=3	2.547	Up	0.032018	SCO2	29.81	19.2	4	4	4	0.979	1.196	2.97	1.166
Cellular Component	GO:0099080	2	supramolecular complex	0.0882664	Q14980	Nuclear mitotic apparatus protein 1 OS=Homo sapiens OX=9606 GN=NUMA1 PE=1 SV=2	2.394	Up	0.0142157	NUMA1	238.26	10.8	22	22	21	1.254	0.806	2.38	0.994
Cellular Component	GO:0099080	2	supramolecular complex	0.0882664	Q8IVF2	Protein AHNAK2 OS=Homo sapiens OX=9606 GN=AHNAK2 PE=1 SV=2	1.583	Up	0.00089548	AHNAK2	616.62	11.6	21	25	21	1.326	0.804	1.322	0.835
Cellular Component	GO:0099080	2	supramolecular complex	0.0882664	O00159	Unconventional myosin-Ic OS=Homo sapiens OX=9606 GN=MYO1C PE=1 SV=4	2.006	Up	0.006483	MYO1C	121.68	7.5	10	10	9	0.825	1.052	2.237	1.115
Cellular Component	GO:1904813	12	ficolin-1-rich granule lumen	0.135458	P46976	Glycogenin-1 OS=Homo sapiens OX=9606 GN=GYG1 PE=1 SV=4	1.803	Up	0.0137813	GYG1	39.383	12.9	4	6	4	1.065	0.831	2.237	1.241
Cellular Component	GO:1904813	12	ficolin-1-rich granule lumen	0.135458	P55072	Transitional endoplasmic reticulum ATPase OS=Homo sapiens OX=9606 GN=VCP PE=1 SV=4	1.818	Up	0.00033937	VCP	89.321	13.8	12	14	12	1.054	0.959	1.76	0.968
Cellular Component	GO:0005764	10	lysosome	0.262566	P46976	Glycogenin-1 OS=Homo sapiens OX=9606 GN=GYG1 PE=1 SV=4	1.803	Up	0.0137813	GYG1	39.383	12.9	4	6	4	1.065	0.831	2.237	1.241
Cellular Component	GO:0005764	10	lysosome	0.262566	P55072	Transitional endoplasmic reticulum ATPase OS=Homo sapiens OX=9606 GN=VCP PE=1 SV=4	1.818	Up	0.00033937	VCP	89.321	13.8	12	14	12	1.054	0.959	1.76	0.968
Cellular Component	GO:0005764	10	lysosome	0.262566	P54802	Alpha-N-acetylglucosaminidase OS=Homo sapiens OX=9606 GN=NAGLU PE=1 SV=2	1.657	Up	0.024757	NAGLU	82.265	4.6	3	3	3	1.759	1.056	1.412	0.852
Cellular Component	GO:0044451	12	nucleoplasm part	0.105223	Q9UHI6	Probable ATP-dependent RNA helicase DDX20 OS=Homo sapiens OX=9606 GN=DDX20 PE=1 SV=2	2.389	Up	0.038024	DDX20	92.239	8.4	6	8	6	1.152	1.127	1.837	0.769
Cellular Component	GO:0044451	12	nucleoplasm part	0.105223	Q9UNY4	Transcription termination factor 2 OS=Homo sapiens OX=9606 GN=TTF2 PE=1 SV=2	2.248	Up	0.0038161	TTF2	129.59	9.7	9	11	9	0.836	1.288	2.104	0.936
Cellular Component	GO:0044451	12	nucleoplasm part	0.105223	Q10570	Cleavage and polyadenylation specificity factor subunit 1 OS=Homo sapiens OX=9606 GN=CPSF1 PE=1 SV=2	2.42	Up	0.00022413	CPSF1	160.88	3.5	6	7	6	1.208	1.093	2.103	0.869
Cellular Component	GO:0044451	12	nucleoplasm part	0.105223	O00159	Unconventional myosin-Ic OS=Homo sapiens OX=9606 GN=MYO1C PE=1 SV=4	2.006	Up	0.006483	MYO1C	121.68	7.5	10	10	9	0.825	1.052	2.237	1.115
Cellular Component	GO:0044451	12	nucleoplasm part	0.105223	O60934	Nibrin OS=Homo sapiens OX=9606 GN=NBN PE=1 SV=1	2.969	Up	0.0104636	NBN	84.958	6	4	4	4	1.022	1.039	3.209	1.081
Cellular Component	GO:0044451	12	nucleoplasm part	0.105223	Q15459	Splicing factor 3A subunit 1 OS=Homo sapiens OX=9606 GN=SF3A1 PE=1 SV=1	1.684	Up	0.0032805	SF3A1	88.885	18.8	14	24	14	1.126	1.013	1.435	0.852
Cellular Component	GO:0099513	10	polymeric cytoskeletal fiber	0.363776	Q14980	Nuclear mitotic apparatus protein 1 OS=Homo sapiens OX=9606 GN=NUMA1 PE=1 SV=2	2.394	Up	0.0142157	NUMA1	238.26	10.8	22	22	21	1.254	0.806	2.38	0.994
Cellular Component	GO:0099513	10	polymeric cytoskeletal fiber	0.363776	O00159	Unconventional myosin-Ic OS=Homo sapiens OX=9606 GN=MYO1C PE=1 SV=4	2.006	Up	0.006483	MYO1C	121.68	7.5	10	10	9	0.825	1.052	2.237	1.115
Cellular Component	GO:0005681	10	spliceosomal complex	0.0169093	Q15393	Splicing factor 3B subunit 3 OS=Homo sapiens OX=9606 GN=SF3B3 PE=1 SV=4	2.479	Up	0.00075546	SF3B3	135.58	11.1	13	14	13	1.085	0.996	2.303	0.929
Cellular Component	GO:0005681	10	spliceosomal complex	0.0169093	Q9UNY4	Transcription termination factor 2 OS=Homo sapiens OX=9606 GN=TTF2 PE=1 SV=2	2.248	Up	0.0038161	TTF2	129.59	9.7	9	11	9	0.836	1.288	2.104	0.936
Cellular Component	GO:0005681	10	spliceosomal complex	0.0169093	P63162	Small nuclear ribonucleoprotein-associated protein N OS=Homo sapiens OX=9606 GN=SNRPN PE=1 SV=1	1.56	Up	0.0159807	SNRPN	24.614	17.9	4	8	4	1.101	0.804	1.847	1.184
Cellular Component	GO:0005681	10	spliceosomal complex	0.0169093	Q15459	Splicing factor 3A subunit 1 OS=Homo sapiens OX=9606 GN=SF3A1 PE=1 SV=1	1.684	Up	0.0032805	SF3A1	88.885	18.8	14	24	14	1.126	1.013	1.435	0.852
Cellular Component	GO:0090734	10	site of DNA damage	0.00224969	P55072	Transitional endoplasmic reticulum ATPase OS=Homo sapiens OX=9606 GN=VCP PE=1 SV=4	1.818	Up	0.00033937	VCP	89.321	13.8	12	14	12	1.054	0.959	1.76	0.968
Cellular Component	GO:0090734	10	site of DNA damage	0.00224969	O60934	Nibrin OS=Homo sapiens OX=9606 GN=NBN PE=1 SV=1	2.969	Up	0.0104636	NBN	84.958	6	4	4	4	1.022	1.039	3.209	1.081
Cellular Component	GO:0005773	8	vacuole	0.305688	P46976	Glycogenin-1 OS=Homo sapiens OX=9606 GN=GYG1 PE=1 SV=4	1.803	Up	0.0137813	GYG1	39.383	12.9	4	6	4	1.065	0.831	2.237	1.241
Cellular Component	GO:0005773	8	vacuole	0.305688	P55072	Transitional endoplasmic reticulum ATPase OS=Homo sapiens OX=9606 GN=VCP PE=1 SV=4	1.818	Up	0.00033937	VCP	89.321	13.8	12	14	12	1.054	0.959	1.76	0.968
Cellular Component	GO:0005773	8	vacuole	0.305688	P54802	Alpha-N-acetylglucosaminidase OS=Homo sapiens OX=9606 GN=NAGLU PE=1 SV=2	1.657	Up	0.024757	NAGLU	82.265	4.6	3	3	3	1.759	1.056	1.412	0.852
Cellular Component	GO:0071010	11	prespliceosome	0.00406172	P63162	Small nuclear ribonucleoprotein-associated protein N OS=Homo sapiens OX=9606 GN=SNRPN PE=1 SV=1	1.56	Up	0.0159807	SNRPN	24.614	17.9	4	8	4	1.101	0.804	1.847	1.184
Cellular Component	GO:0071010	11	prespliceosome	0.00406172	Q15459	Splicing factor 3A subunit 1 OS=Homo sapiens OX=9606 GN=SF3A1 PE=1 SV=1	1.684	Up	0.0032805	SF3A1	88.885	18.8	14	24	14	1.126	1.013	1.435	0.852
Cellular Component	GO:0034399	11	nuclear periphery	0.100573	Q14980	Nuclear mitotic apparatus protein 1 OS=Homo sapiens OX=9606 GN=NUMA1 PE=1 SV=2	2.394	Up	0.0142157	NUMA1	238.26	10.8	22	22	21	1.254	0.806	2.38	0.994
Cellular Component	GO:0034399	11	nuclear periphery	0.100573	Q99623	Prohibitin-2 OS=Homo sapiens OX=9606 GN=PHB2 PE=1 SV=2	2.201	Up	0.031257	PHB2	33.296	30.8	10	15	10	0.979	0.817	2.346	1.066
Cellular Component	GO:0031966	11	mitochondrial membrane	0.272594	P43304	Glycerol-3-phosphate dehydrogenase, mitochondrial OS=Homo sapiens OX=9606 GN=GPD2 PE=1 SV=3	1.658	Up	0.0026565	GPD2	80.852	13.2	10	10	10	0.996	0.834	1.834	1.106
Cellular Component	GO:0031966	11	mitochondrial membrane	0.272594	Q8N5N7	39S ribosomal protein L50, mitochondrial OS=Homo sapiens OX=9606 GN=MRPL50 PE=1 SV=2	2.357	Up	0.0068568	MRPL50	18.325	22.2	4	5	4	1.254	0.985	2.432	1.032
Cellular Component	GO:0031966	11	mitochondrial membrane	0.272594	O43819	Protein SCO2 homolog, mitochondrial OS=Homo sapiens OX=9606 GN=SCO2 PE=1 SV=3	2.547	Up	0.032018	SCO2	29.81	19.2	4	4	4	0.979	1.196	2.97	1.166
Cellular Component	GO:0031966	11	mitochondrial membrane	0.272594	Q99623	Prohibitin-2 OS=Homo sapiens OX=9606 GN=PHB2 PE=1 SV=2	2.201	Up	0.031257	PHB2	33.296	30.8	10	15	10	0.979	0.817	2.346	1.066
Cellular Component	GO:0005938	9	cell cortex	0.178529	Q14980	Nuclear mitotic apparatus protein 1 OS=Homo sapiens OX=9606 GN=NUMA1 PE=1 SV=2	2.394	Up	0.0142157	NUMA1	238.26	10.8	22	22	21	1.254	0.806	2.38	0.994
Cellular Component	GO:0005938	9	cell cortex	0.178529	Q16643	Drebrin OS=Homo sapiens OX=9606 GN=DBN1 PE=1 SV=4	1.808	Up	0.049259	DBN1	71.428	17.6	9	10	9	1.367	1.055	1.423	0.787
Cellular Component	GO:1902494	3	catalytic complex	0.123495	P43304	Glycerol-3-phosphate dehydrogenase, mitochondrial OS=Homo sapiens OX=9606 GN=GPD2 PE=1 SV=3	1.658	Up	0.0026565	GPD2	80.852	13.2	10	10	10	0.996	0.834	1.834	1.106
Cellular Component	GO:1902494	3	catalytic complex	0.123495	Q15393	Splicing factor 3B subunit 3 OS=Homo sapiens OX=9606 GN=SF3B3 PE=1 SV=4	2.479	Up	0.00075546	SF3B3	135.58	11.1	13	14	13	1.085	0.996	2.303	0.929
Cellular Component	GO:1902494	3	catalytic complex	0.123495	Q13620	Cullin-4B OS=Homo sapiens OX=9606 GN=CUL4B PE=1 SV=4	5.17	Up	2.053e-05	CUL4B	103.98	12.8	13	15	9	1.033	1.134	4.482	0.867
Cellular Component	GO:1902494	3	catalytic complex	0.123495	P55072	Transitional endoplasmic reticulum ATPase OS=Homo sapiens OX=9606 GN=VCP PE=1 SV=4	1.818	Up	0.00033937	VCP	89.321	13.8	12	14	12	1.054	0.959	1.76	0.968
Cellular Component	GO:1902494	3	catalytic complex	0.123495	P63162	Small nuclear ribonucleoprotein-associated protein N OS=Homo sapiens OX=9606 GN=SNRPN PE=1 SV=1	1.56	Up	0.0159807	SNRPN	24.614	17.9	4	8	4	1.101	0.804	1.847	1.184
Cellular Component	GO:1902494	3	catalytic complex	0.123495	Q9NZL9	Methionine adenosyltransferase 2 subunit beta OS=Homo sapiens OX=9606 GN=MAT2B PE=1 SV=1	4.554	Up	4.3101e-05	MAT2B	37.551	16.2	5	6	5	1.006	1.029	4.864	1.068
Cellular Component	GO:1902494	3	catalytic complex	0.123495	Q15459	Splicing factor 3A subunit 1 OS=Homo sapiens OX=9606 GN=SF3A1 PE=1 SV=1	1.684	Up	0.0032805	SF3A1	88.885	18.8	14	24	14	1.126	1.013	1.435	0.852
Cellular Component	GO:0030141	10	secretory granule	0.190559	P46976	Glycogenin-1 OS=Homo sapiens OX=9606 GN=GYG1 PE=1 SV=4	1.803	Up	0.0137813	GYG1	39.383	12.9	4	6	4	1.065	0.831	2.237	1.241
Cellular Component	GO:0030141	10	secretory granule	0.190559	P55072	Transitional endoplasmic reticulum ATPase OS=Homo sapiens OX=9606 GN=VCP PE=1 SV=4	1.818	Up	0.00033937	VCP	89.321	13.8	12	14	12	1.054	0.959	1.76	0.968
Cellular Component	GO:0030141	10	secretory granule	0.190559	Q7L576	Cytoplasmic FMR1-interacting protein 1 OS=Homo sapiens OX=9606 GN=CYFIP1 PE=1 SV=1	1.698	Up	0.00175546	CYFIP1	145.18	9.8	12	13	7	0.873	1.131	1.808	1.065
Cellular Component	GO:0030141	10	secretory granule	0.190559	Q9NP72	Ras-related protein Rab-18 OS=Homo sapiens OX=9606 GN=RAB18 PE=1 SV=1	2.052	Up	0.00059845	RAB18	22.977	30.6	6	6	5	1.179	1.057	1.974	0.962
Cellular Component	GO:0015629	9	actin cytoskeleton	0.360776	O00159	Unconventional myosin-Ic OS=Homo sapiens OX=9606 GN=MYO1C PE=1 SV=4	2.006	Up	0.006483	MYO1C	121.68	7.5	10	10	9	0.825	1.052	2.237	1.115
Cellular Component	GO:0015629	9	actin cytoskeleton	0.360776	Q16643	Drebrin OS=Homo sapiens OX=9606 GN=DBN1 PE=1 SV=4	1.808	Up	0.049259	DBN1	71.428	17.6	9	10	9	1.367	1.055	1.423	0.787
Cellular Component	GO:0036477	5	somatodendritic compartment	0.123947	Q14980	Nuclear mitotic apparatus protein 1 OS=Homo sapiens OX=9606 GN=NUMA1 PE=1 SV=2	2.394	Up	0.0142157	NUMA1	238.26	10.8	22	22	21	1.254	0.806	2.38	0.994
Cellular Component	GO:0036477	5	somatodendritic compartment	0.123947	Q7L576	Cytoplasmic FMR1-interacting protein 1 OS=Homo sapiens OX=9606 GN=CYFIP1 PE=1 SV=1	1.698	Up	0.00175546	CYFIP1	145.18	9.8	12	13	7	0.873	1.131	1.808	1.065
Cellular Component	GO:0036477	5	somatodendritic compartment	0.123947	Q16643	Drebrin OS=Homo sapiens OX=9606 GN=DBN1 PE=1 SV=4	1.808	Up	0.049259	DBN1	71.428	17.6	9	10	9	1.367	1.055	1.423	0.787
Cellular Component	GO:0060205	10	cytoplasmic vesicle lumen	0.101298	P46976	Glycogenin-1 OS=Homo sapiens OX=9606 GN=GYG1 PE=1 SV=4	1.803	Up	0.0137813	GYG1	39.383	12.9	4	6	4	1.065	0.831	2.237	1.241
Cellular Component	GO:0060205	10	cytoplasmic vesicle lumen	0.101298	P55072	Transitional endoplasmic reticulum ATPase OS=Homo sapiens OX=9606 GN=VCP PE=1 SV=4	1.818	Up	0.00033937	VCP	89.321	13.8	12	14	12	1.054	0.959	1.76	0.968
Cellular Component	GO:0060205	10	cytoplasmic vesicle lumen	0.101298	Q7L576	Cytoplasmic FMR1-interacting protein 1 OS=Homo sapiens OX=9606 GN=CYFIP1 PE=1 SV=1	1.698	Up	0.00175546	CYFIP1	145.18	9.8	12	13	7	0.873	1.131	1.808	1.065
Cellular Component	GO:0030532	10	small nuclear ribonucleoprotein complex	0.0049081	Q15393	Splicing factor 3B subunit 3 OS=Homo sapiens OX=9606 GN=SF3B3 PE=1 SV=4	2.479	Up	0.00075546	SF3B3	135.58	11.1	13	14	13	1.085	0.996	2.303	0.929
Cellular Component	GO:0030532	10	small nuclear ribonucleoprotein complex	0.0049081	P63162	Small nuclear ribonucleoprotein-associated protein N OS=Homo sapiens OX=9606 GN=SNRPN PE=1 SV=1	1.56	Up	0.0159807	SNRPN	24.614	17.9	4	8	4	1.101	0.804	1.847	1.184
Cellular Component	GO:0030532	10	small nuclear ribonucleoprotein complex	0.0049081	Q15459	Splicing factor 3A subunit 1 OS=Homo sapiens OX=9606 GN=SF3A1 PE=1 SV=1	1.684	Up	0.0032805	SF3A1	88.885	18.8	14	24	14	1.126	1.013	1.435	0.852
Molecular Function	GO:0051015	6	actin filament binding	0.0801098	Q7L576	Cytoplasmic FMR1-interacting protein 1 OS=Homo sapiens OX=9606 GN=CYFIP1 PE=1 SV=1	1.698	Up	0.00175546	CYFIP1	145.18	9.8	12	13	7	0.873	1.131	1.808	1.065
Molecular Function	GO:0051015	6	actin filament binding	0.0801098	O00159	Unconventional myosin-Ic OS=Homo sapiens OX=9606 GN=MYO1C PE=1 SV=4	2.006	Up	0.006483	MYO1C	121.68	7.5	10	10	9	0.825	1.052	2.237	1.115
Molecular Function	GO:0031625	6	ubiquitin protein ligase binding	0.231958	Q13620	Cullin-4B OS=Homo sapiens OX=9606 GN=CUL4B PE=1 SV=4	5.17	Up	2.053e-05	CUL4B	103.98	12.8	13	15	9	1.033	1.134	4.482	0.867
Molecular Function	GO:0031625	6	ubiquitin protein ligase binding	0.231958	P55072	Transitional endoplasmic reticulum ATPase OS=Homo sapiens OX=9606 GN=VCP PE=1 SV=4	1.818	Up	0.00033937	VCP	89.321	13.8	12	14	12	1.054	0.959	1.76	0.968
Molecular Function	GO:0042826	5	histone deacetylase binding	0.0206867	Q9UHI6	Probable ATP-dependent RNA helicase DDX20 OS=Homo sapiens OX=9606 GN=DDX20 PE=1 SV=2	2.389	Up	0.038024	DDX20	92.239	8.4	6	8	6	1.152	1.127	1.837	0.769
Molecular Function	GO:0042826	5	histone deacetylase binding	0.0206867	Q6KC79	Nipped-B-like protein OS=Homo sapiens OX=9606 GN=NIPBL PE=1 SV=2	1.791	Up	0.0110561	NIPBL	316.05	2.8	7	7	7	1.236	1.067	1.66	0.927
Molecular Function	GO:0008092	4	cytoskeletal protein binding	0.149706	Q14980	Nuclear mitotic apparatus protein 1 OS=Homo sapiens OX=9606 GN=NUMA1 PE=1 SV=2	2.394	Up	0.0142157	NUMA1	238.26	10.8	22	22	21	1.254	0.806	2.38	0.994
Molecular Function	GO:0008092	4	cytoskeletal protein binding	0.149706	Q7L576	Cytoplasmic FMR1-interacting protein 1 OS=Homo sapiens OX=9606 GN=CYFIP1 PE=1 SV=1	1.698	Up	0.00175546	CYFIP1	145.18	9.8	12	13	7	0.873	1.131	1.808	1.065
Molecular Function	GO:0008092	4	cytoskeletal protein binding	0.149706	O00159	Unconventional myosin-Ic OS=Homo sapiens OX=9606 GN=MYO1C PE=1 SV=4	2.006	Up	0.006483	MYO1C	121.68	7.5	10	10	9	0.825	1.052	2.237	1.115
Molecular Function	GO:0008092	4	cytoskeletal protein binding	0.149706	Q16643	Drebrin OS=Homo sapiens OX=9606 GN=DBN1 PE=1 SV=4	1.808	Up	0.049259	DBN1	71.428	17.6	9	10	9	1.367	1.055	1.423	0.787
Molecular Function	GO:0043531	9	ADP binding	0.0101073	P48163	NADP-dependent malic enzyme OS=Homo sapiens OX=9606 GN=ME1 PE=1 SV=1	1.841	Up	0.025603	ME1	64.149	10	6	7	6	0.892	1.033	2.149	1.167
Molecular Function	GO:0043531	9	ADP binding	0.0101073	P55072	Transitional endoplasmic reticulum ATPase OS=Homo sapiens OX=9606 GN=VCP PE=1 SV=4	1.818	Up	0.00033937	VCP	89.321	13.8	12	14	12	1.054	0.959	1.76	0.968
Molecular Function	GO:0032559	8	adenyl ribonucleotide binding	0.0950796	Q9UHI6	Probable ATP-dependent RNA helicase DDX20 OS=Homo sapiens OX=9606 GN=DDX20 PE=1 SV=2	2.389	Up	0.038024	DDX20	92.239	8.4	6	8	6	1.152	1.127	1.837	0.769
Molecular Function	GO:0032559	8	adenyl ribonucleotide binding	0.0950796	Q9UNY4	Transcription termination factor 2 OS=Homo sapiens OX=9606 GN=TTF2 PE=1 SV=2	2.248	Up	0.0038161	TTF2	129.59	9.7	9	11	9	0.836	1.288	2.104	0.936
Molecular Function	GO:0032559	8	adenyl ribonucleotide binding	0.0950796	P48163	NADP-dependent malic enzyme OS=Homo sapiens OX=9606 GN=ME1 PE=1 SV=1	1.841	Up	0.025603	ME1	64.149	10	6	7	6	0.892	1.033	2.149	1.167
Molecular Function	GO:0032559	8	adenyl ribonucleotide binding	0.0950796	P55072	Transitional endoplasmic reticulum ATPase OS=Homo sapiens OX=9606 GN=VCP PE=1 SV=4	1.818	Up	0.00033937	VCP	89.321	13.8	12	14	12	1.054	0.959	1.76	0.968
Molecular Function	GO:0032559	8	adenyl ribonucleotide binding	0.0950796	O00159	Unconventional myosin-Ic OS=Homo sapiens OX=9606 GN=MYO1C PE=1 SV=4	2.006	Up	0.006483	MYO1C	121.68	7.5	10	10	9	0.825	1.052	2.237	1.115
Molecular Function	GO:0032559	8	adenyl ribonucleotide binding	0.0950796	Q9UHD2	Serine/threonine-protein kinase TBK1 OS=Homo sapiens OX=9606 GN=TBK1 PE=1 SV=1	6.025	Up	0.020081	TBK1	83.641	5.8	4	4	4	1.11	1.33	5.856	0.972
Molecular Function	GO:0032559	8	adenyl ribonucleotide binding	0.0950796	Q9P2R7	Succinate--CoA ligase [ADP-forming] subunit beta, mitochondrial OS=Homo sapiens OX=9606 GN=SUCLA2 PE=1 SV=3	1.804	Up	0.0048354	SUCLA2	50.317	16	8	9	8	1.03	0.858	1.972	1.093
Molecular Function	GO:0051020	5	GTPase binding	0.217557	Q7L576	Cytoplasmic FMR1-interacting protein 1 OS=Homo sapiens OX=9606 GN=CYFIP1 PE=1 SV=1	1.698	Up	0.00175546	CYFIP1	145.18	9.8	12	13	7	0.873	1.131	1.808	1.065
Molecular Function	GO:0051020	5	GTPase binding	0.217557	O00159	Unconventional myosin-Ic OS=Homo sapiens OX=9606 GN=MYO1C PE=1 SV=4	2.006	Up	0.006483	MYO1C	121.68	7.5	10	10	9	0.825	1.052	2.237	1.115
Molecular Function	GO:0005524	9	ATP binding	0.196822	Q9UHI6	Probable ATP-dependent RNA helicase DDX20 OS=Homo sapiens OX=9606 GN=DDX20 PE=1 SV=2	2.389	Up	0.038024	DDX20	92.239	8.4	6	8	6	1.152	1.127	1.837	0.769
Molecular Function	GO:0005524	9	ATP binding	0.196822	Q9UNY4	Transcription termination factor 2 OS=Homo sapiens OX=9606 GN=TTF2 PE=1 SV=2	2.248	Up	0.0038161	TTF2	129.59	9.7	9	11	9	0.836	1.288	2.104	0.936
Molecular Function	GO:0005524	9	ATP binding	0.196822	P55072	Transitional endoplasmic reticulum ATPase OS=Homo sapiens OX=9606 GN=VCP PE=1 SV=4	1.818	Up	0.00033937	VCP	89.321	13.8	12	14	12	1.054	0.959	1.76	0.968
Molecular Function	GO:0005524	9	ATP binding	0.196822	O00159	Unconventional myosin-Ic OS=Homo sapiens OX=9606 GN=MYO1C PE=1 SV=4	2.006	Up	0.006483	MYO1C	121.68	7.5	10	10	9	0.825	1.052	2.237	1.115
Molecular Function	GO:0005524	9	ATP binding	0.196822	Q9UHD2	Serine/threonine-protein kinase TBK1 OS=Homo sapiens OX=9606 GN=TBK1 PE=1 SV=1	6.025	Up	0.020081	TBK1	83.641	5.8	4	4	4	1.11	1.33	5.856	0.972
Molecular Function	GO:0005524	9	ATP binding	0.196822	Q9P2R7	Succinate--CoA ligase [ADP-forming] subunit beta, mitochondrial OS=Homo sapiens OX=9606 GN=SUCLA2 PE=1 SV=3	1.804	Up	0.0048354	SUCLA2	50.317	16	8	9	8	1.03	0.858	1.972	1.093
Molecular Function	GO:0017111	7	nucleoside-triphosphatase activity	0.0914743	Q9UHI6	Probable ATP-dependent RNA helicase DDX20 OS=Homo sapiens OX=9606 GN=DDX20 PE=1 SV=2	2.389	Up	0.038024	DDX20	92.239	8.4	6	8	6	1.152	1.127	1.837	0.769
Molecular Function	GO:0017111	7	nucleoside-triphosphatase activity	0.0914743	Q9UNY4	Transcription termination factor 2 OS=Homo sapiens OX=9606 GN=TTF2 PE=1 SV=2	2.248	Up	0.0038161	TTF2	129.59	9.7	9	11	9	0.836	1.288	2.104	0.936
Molecular Function	GO:0017111	7	nucleoside-triphosphatase activity	0.0914743	P55072	Transitional endoplasmic reticulum ATPase OS=Homo sapiens OX=9606 GN=VCP PE=1 SV=4	1.818	Up	0.00033937	VCP	89.321	13.8	12	14	12	1.054	0.959	1.76	0.968
Molecular Function	GO:0017111	7	nucleoside-triphosphatase activity	0.0914743	O00159	Unconventional myosin-Ic OS=Homo sapiens OX=9606 GN=MYO1C PE=1 SV=4	2.006	Up	0.006483	MYO1C	121.68	7.5	10	10	9	0.825	1.052	2.237	1.115
Molecular Function	GO:0017111	7	nucleoside-triphosphatase activity	0.0914743	Q9NP72	Ras-related protein Rab-18 OS=Homo sapiens OX=9606 GN=RAB18 PE=1 SV=1	2.052	Up	0.00059845	RAB18	22.977	30.6	6	6	5	1.179	1.057	1.974	0.962
Molecular Function	GO:0003682	3	chromatin binding	0.350754	Q6KC79	Nipped-B-like protein OS=Homo sapiens OX=9606 GN=NIPBL PE=1 SV=2	1.791	Up	0.0110561	NIPBL	316.05	2.8	7	7	7	1.236	1.067	1.66	0.927
Molecular Function	GO:0003682	3	chromatin binding	0.350754	Q7LBC6	Lysine-specific demethylase 3B OS=Homo sapiens OX=9606 GN=KDM3B PE=1 SV=2	1.746	Up	0.0046171	KDM3B	191.58	1.9	3	3	3	1.3	1.371	1.772	1.015
Molecular Function	GO:0016614	4	oxidoreductase activity, acting on CH-OH group of donors	0.0525061	P43304	Glycerol-3-phosphate dehydrogenase, mitochondrial OS=Homo sapiens OX=9606 GN=GPD2 PE=1 SV=3	1.658	Up	0.0026565	GPD2	80.852	13.2	10	10	10	0.996	0.834	1.834	1.106
Molecular Function	GO:0016614	4	oxidoreductase activity, acting on CH-OH group of donors	0.0525061	P48163	NADP-dependent malic enzyme OS=Homo sapiens OX=9606 GN=ME1 PE=1 SV=1	1.841	Up	0.025603	ME1	64.149	10	6	7	6	0.892	1.033	2.149	1.167
Molecular Function	GO:0016462	6	pyrophosphatase activity	0.104478	Q9UHI6	Probable ATP-dependent RNA helicase DDX20 OS=Homo sapiens OX=9606 GN=DDX20 PE=1 SV=2	2.389	Up	0.038024	DDX20	92.239	8.4	6	8	6	1.152	1.127	1.837	0.769
Molecular Function	GO:0016462	6	pyrophosphatase activity	0.104478	Q9UNY4	Transcription termination factor 2 OS=Homo sapiens OX=9606 GN=TTF2 PE=1 SV=2	2.248	Up	0.0038161	TTF2	129.59	9.7	9	11	9	0.836	1.288	2.104	0.936
Molecular Function	GO:0016462	6	pyrophosphatase activity	0.104478	P55072	Transitional endoplasmic reticulum ATPase OS=Homo sapiens OX=9606 GN=VCP PE=1 SV=4	1.818	Up	0.00033937	VCP	89.321	13.8	12	14	12	1.054	0.959	1.76	0.968
Molecular Function	GO:0016462	6	pyrophosphatase activity	0.104478	O00159	Unconventional myosin-Ic OS=Homo sapiens OX=9606 GN=MYO1C PE=1 SV=4	2.006	Up	0.006483	MYO1C	121.68	7.5	10	10	9	0.825	1.052	2.237	1.115
Molecular Function	GO:0016462	6	pyrophosphatase activity	0.104478	Q9NP72	Ras-related protein Rab-18 OS=Homo sapiens OX=9606 GN=RAB18 PE=1 SV=1	2.052	Up	0.00059845	RAB18	22.977	30.6	6	6	5	1.179	1.057	1.974	0.962
Molecular Function	GO:0016818	5	hydrolase activity, acting on acid anhydrides, in phosphorus-containing anhydrides	0.105516	Q9UHI6	Probable ATP-dependent RNA helicase DDX20 OS=Homo sapiens OX=9606 GN=DDX20 PE=1 SV=2	2.389	Up	0.038024	DDX20	92.239	8.4	6	8	6	1.152	1.127	1.837	0.769
Molecular Function	GO:0016818	5	hydrolase activity, acting on acid anhydrides, in phosphorus-containing anhydrides	0.105516	Q9UNY4	Transcription termination factor 2 OS=Homo sapiens OX=9606 GN=TTF2 PE=1 SV=2	2.248	Up	0.0038161	TTF2	129.59	9.7	9	11	9	0.836	1.288	2.104	0.936
Molecular Function	GO:0016818	5	hydrolase activity, acting on acid anhydrides, in phosphorus-containing anhydrides	0.105516	P55072	Transitional endoplasmic reticulum ATPase OS=Homo sapiens OX=9606 GN=VCP PE=1 SV=4	1.818	Up	0.00033937	VCP	89.321	13.8	12	14	12	1.054	0.959	1.76	0.968
Molecular Function	GO:0016818	5	hydrolase activity, acting on acid anhydrides, in phosphorus-containing anhydrides	0.105516	O00159	Unconventional myosin-Ic OS=Homo sapiens OX=9606 GN=MYO1C PE=1 SV=4	2.006	Up	0.006483	MYO1C	121.68	7.5	10	10	9	0.825	1.052	2.237	1.115
Molecular Function	GO:0016818	5	hydrolase activity, acting on acid anhydrides, in phosphorus-containing anhydrides	0.105516	Q9NP72	Ras-related protein Rab-18 OS=Homo sapiens OX=9606 GN=RAB18 PE=1 SV=1	2.052	Up	0.00059845	RAB18	22.977	30.6	6	6	5	1.179	1.057	1.974	0.962
Molecular Function	GO:0017076	6	purine nucleotide binding	0.110119	Q9UHI6	Probable ATP-dependent RNA helicase DDX20 OS=Homo sapiens OX=9606 GN=DDX20 PE=1 SV=2	2.389	Up	0.038024	DDX20	92.239	8.4	6	8	6	1.152	1.127	1.837	0.769
Molecular Function	GO:0017076	6	purine nucleotide binding	0.110119	Q9UNY4	Transcription termination factor 2 OS=Homo sapiens OX=9606 GN=TTF2 PE=1 SV=2	2.248	Up	0.0038161	TTF2	129.59	9.7	9	11	9	0.836	1.288	2.104	0.936
Molecular Function	GO:0017076	6	purine nucleotide binding	0.110119	P48163	NADP-dependent malic enzyme OS=Homo sapiens OX=9606 GN=ME1 PE=1 SV=1	1.841	Up	0.025603	ME1	64.149	10	6	7	6	0.892	1.033	2.149	1.167
Molecular Function	GO:0017076	6	purine nucleotide binding	0.110119	P55072	Transitional endoplasmic reticulum ATPase OS=Homo sapiens OX=9606 GN=VCP PE=1 SV=4	1.818	Up	0.00033937	VCP	89.321	13.8	12	14	12	1.054	0.959	1.76	0.968
Molecular Function	GO:0017076	6	purine nucleotide binding	0.110119	O00159	Unconventional myosin-Ic OS=Homo sapiens OX=9606 GN=MYO1C PE=1 SV=4	2.006	Up	0.006483	MYO1C	121.68	7.5	10	10	9	0.825	1.052	2.237	1.115
Molecular Function	GO:0017076	6	purine nucleotide binding	0.110119	Q9UHD2	Serine/threonine-protein kinase TBK1 OS=Homo sapiens OX=9606 GN=TBK1 PE=1 SV=1	6.025	Up	0.020081	TBK1	83.641	5.8	4	4	4	1.11	1.33	5.856	0.972
Molecular Function	GO:0017076	6	purine nucleotide binding	0.110119	Q9P2R7	Succinate--CoA ligase [ADP-forming] subunit beta, mitochondrial OS=Homo sapiens OX=9606 GN=SUCLA2 PE=1 SV=3	1.804	Up	0.0048354	SUCLA2	50.317	16	8	9	8	1.03	0.858	1.972	1.093
Molecular Function	GO:0017076	6	purine nucleotide binding	0.110119	Q9NP72	Ras-related protein Rab-18 OS=Homo sapiens OX=9606 GN=RAB18 PE=1 SV=1	2.052	Up	0.00059845	RAB18	22.977	30.6	6	6	5	1.179	1.057	1.974	0.962
Molecular Function	GO:0004386	8	helicase activity	0.145011	Q9UHI6	Probable ATP-dependent RNA helicase DDX20 OS=Homo sapiens OX=9606 GN=DDX20 PE=1 SV=2	2.389	Up	0.038024	DDX20	92.239	8.4	6	8	6	1.152	1.127	1.837	0.769
Molecular Function	GO:0004386	8	helicase activity	0.145011	Q9UNY4	Transcription termination factor 2 OS=Homo sapiens OX=9606 GN=TTF2 PE=1 SV=2	2.248	Up	0.0038161	TTF2	129.59	9.7	9	11	9	0.836	1.288	2.104	0.936
Molecular Function	GO:0046914	6	transition metal ion binding	0.179941	Q9UH17	DNA dC->dU-editing enzyme APOBEC-3B OS=Homo sapiens OX=9606 GN=APOBEC3B PE=1 SV=1	1.73	Up	0.020524	APOBEC3B	45.924	11.3	5	7	4	1.371	1.232	1.007	0.582
Molecular Function	GO:0046914	6	transition metal ion binding	0.179941	Q9UNY4	Transcription termination factor 2 OS=Homo sapiens OX=9606 GN=TTF2 PE=1 SV=2	2.248	Up	0.0038161	TTF2	129.59	9.7	9	11	9	0.836	1.288	2.104	0.936
Molecular Function	GO:0046914	6	transition metal ion binding	0.179941	P48163	NADP-dependent malic enzyme OS=Homo sapiens OX=9606 GN=ME1 PE=1 SV=1	1.841	Up	0.025603	ME1	64.149	10	6	7	6	0.892	1.033	2.149	1.167
Molecular Function	GO:0046914	6	transition metal ion binding	0.179941	O43819	Protein SCO2 homolog, mitochondrial OS=Homo sapiens OX=9606 GN=SCO2 PE=1 SV=3	2.547	Up	0.032018	SCO2	29.81	19.2	4	4	4	0.979	1.196	2.97	1.166
Molecular Function	GO:0042623	9	ATPase activity, coupled	0.0819535	Q9UHI6	Probable ATP-dependent RNA helicase DDX20 OS=Homo sapiens OX=9606 GN=DDX20 PE=1 SV=2	2.389	Up	0.038024	DDX20	92.239	8.4	6	8	6	1.152	1.127	1.837	0.769
Molecular Function	GO:0042623	9	ATPase activity, coupled	0.0819535	Q9UNY4	Transcription termination factor 2 OS=Homo sapiens OX=9606 GN=TTF2 PE=1 SV=2	2.248	Up	0.0038161	TTF2	129.59	9.7	9	11	9	0.836	1.288	2.104	0.936
Molecular Function	GO:0042623	9	ATPase activity, coupled	0.0819535	O00159	Unconventional myosin-Ic OS=Homo sapiens OX=9606 GN=MYO1C PE=1 SV=4	2.006	Up	0.006483	MYO1C	121.68	7.5	10	10	9	0.825	1.052	2.237	1.115
Molecular Function	GO:0032555	7	purine ribonucleotide binding	0.104056	Q9UHI6	Probable ATP-dependent RNA helicase DDX20 OS=Homo sapiens OX=9606 GN=DDX20 PE=1 SV=2	2.389	Up	0.038024	DDX20	92.239	8.4	6	8	6	1.152	1.127	1.837	0.769
Molecular Function	GO:0032555	7	purine ribonucleotide binding	0.104056	Q9UNY4	Transcription termination factor 2 OS=Homo sapiens OX=9606 GN=TTF2 PE=1 SV=2	2.248	Up	0.0038161	TTF2	129.59	9.7	9	11	9	0.836	1.288	2.104	0.936
Molecular Function	GO:0032555	7	purine ribonucleotide binding	0.104056	P48163	NADP-dependent malic enzyme OS=Homo sapiens OX=9606 GN=ME1 PE=1 SV=1	1.841	Up	0.025603	ME1	64.149	10	6	7	6	0.892	1.033	2.149	1.167
Molecular Function	GO:0032555	7	purine ribonucleotide binding	0.104056	P55072	Transitional endoplasmic reticulum ATPase OS=Homo sapiens OX=9606 GN=VCP PE=1 SV=4	1.818	Up	0.00033937	VCP	89.321	13.8	12	14	12	1.054	0.959	1.76	0.968
Molecular Function	GO:0032555	7	purine ribonucleotide binding	0.104056	O00159	Unconventional myosin-Ic OS=Homo sapiens OX=9606 GN=MYO1C PE=1 SV=4	2.006	Up	0.006483	MYO1C	121.68	7.5	10	10	9	0.825	1.052	2.237	1.115
Molecular Function	GO:0032555	7	purine ribonucleotide binding	0.104056	Q9UHD2	Serine/threonine-protein kinase TBK1 OS=Homo sapiens OX=9606 GN=TBK1 PE=1 SV=1	6.025	Up	0.020081	TBK1	83.641	5.8	4	4	4	1.11	1.33	5.856	0.972
Molecular Function	GO:0032555	7	purine ribonucleotide binding	0.104056	Q9P2R7	Succinate--CoA ligase [ADP-forming] subunit beta, mitochondrial OS=Homo sapiens OX=9606 GN=SUCLA2 PE=1 SV=3	1.804	Up	0.0048354	SUCLA2	50.317	16	8	9	8	1.03	0.858	1.972	1.093
Molecular Function	GO:0032555	7	purine ribonucleotide binding	0.104056	Q9NP72	Ras-related protein Rab-18 OS=Homo sapiens OX=9606 GN=RAB18 PE=1 SV=1	2.052	Up	0.00059845	RAB18	22.977	30.6	6	6	5	1.179	1.057	1.974	0.962
Molecular Function	GO:0032403	4	protein complex binding	0.0456359	P55072	Transitional endoplasmic reticulum ATPase OS=Homo sapiens OX=9606 GN=VCP PE=1 SV=4	1.818	Up	0.00033937	VCP	89.321	13.8	12	14	12	1.054	0.959	1.76	0.968
Molecular Function	GO:0032403	4	protein complex binding	0.0456359	Q7L576	Cytoplasmic FMR1-interacting protein 1 OS=Homo sapiens OX=9606 GN=CYFIP1 PE=1 SV=1	1.698	Up	0.00175546	CYFIP1	145.18	9.8	12	13	7	0.873	1.131	1.808	1.065
Molecular Function	GO:0032403	4	protein complex binding	0.0456359	O00159	Unconventional myosin-Ic OS=Homo sapiens OX=9606 GN=MYO1C PE=1 SV=4	2.006	Up	0.006483	MYO1C	121.68	7.5	10	10	9	0.825	1.052	2.237	1.115
Molecular Function	GO:0032403	4	protein complex binding	0.0456359	Q6KC79	Nipped-B-like protein OS=Homo sapiens OX=9606 GN=NIPBL PE=1 SV=2	1.791	Up	0.0110561	NIPBL	316.05	2.8	7	7	7	1.236	1.067	1.66	0.927
Molecular Function	GO:0032403	4	protein complex binding	0.0456359	P23284	Peptidyl-prolyl cis-trans isomerase B OS=Homo sapiens OX=9606 GN=PPIB PE=1 SV=2	2.688	Up	5.6079e-05	PPIB	23.742	33.8	7	13	7	1.021	0.829	2.812	1.046
Molecular Function	GO:0008026	10	ATP-dependent helicase activity	0.0711958	Q9UHI6	Probable ATP-dependent RNA helicase DDX20 OS=Homo sapiens OX=9606 GN=DDX20 PE=1 SV=2	2.389	Up	0.038024	DDX20	92.239	8.4	6	8	6	1.152	1.127	1.837	0.769
Molecular Function	GO:0008026	10	ATP-dependent helicase activity	0.0711958	Q9UNY4	Transcription termination factor 2 OS=Homo sapiens OX=9606 GN=TTF2 PE=1 SV=2	2.248	Up	0.0038161	TTF2	129.59	9.7	9	11	9	0.836	1.288	2.104	0.936
Molecular Function	GO:0032553	6	ribonucleotide binding	0.108584	Q9UHI6	Probable ATP-dependent RNA helicase DDX20 OS=Homo sapiens OX=9606 GN=DDX20 PE=1 SV=2	2.389	Up	0.038024	DDX20	92.239	8.4	6	8	6	1.152	1.127	1.837	0.769
Molecular Function	GO:0032553	6	ribonucleotide binding	0.108584	Q9UNY4	Transcription termination factor 2 OS=Homo sapiens OX=9606 GN=TTF2 PE=1 SV=2	2.248	Up	0.0038161	TTF2	129.59	9.7	9	11	9	0.836	1.288	2.104	0.936
Molecular Function	GO:0032553	6	ribonucleotide binding	0.108584	P48163	NADP-dependent malic enzyme OS=Homo sapiens OX=9606 GN=ME1 PE=1 SV=1	1.841	Up	0.025603	ME1	64.149	10	6	7	6	0.892	1.033	2.149	1.167
Molecular Function	GO:0032553	6	ribonucleotide binding	0.108584	P55072	Transitional endoplasmic reticulum ATPase OS=Homo sapiens OX=9606 GN=VCP PE=1 SV=4	1.818	Up	0.00033937	VCP	89.321	13.8	12	14	12	1.054	0.959	1.76	0.968
Molecular Function	GO:0032553	6	ribonucleotide binding	0.108584	O00159	Unconventional myosin-Ic OS=Homo sapiens OX=9606 GN=MYO1C PE=1 SV=4	2.006	Up	0.006483	MYO1C	121.68	7.5	10	10	9	0.825	1.052	2.237	1.115
Molecular Function	GO:0032553	6	ribonucleotide binding	0.108584	Q9UHD2	Serine/threonine-protein kinase TBK1 OS=Homo sapiens OX=9606 GN=TBK1 PE=1 SV=1	6.025	Up	0.020081	TBK1	83.641	5.8	4	4	4	1.11	1.33	5.856	0.972
Molecular Function	GO:0032553	6	ribonucleotide binding	0.108584	Q9P2R7	Succinate--CoA ligase [ADP-forming] subunit beta, mitochondrial OS=Homo sapiens OX=9606 GN=SUCLA2 PE=1 SV=3	1.804	Up	0.0048354	SUCLA2	50.317	16	8	9	8	1.03	0.858	1.972	1.093
Molecular Function	GO:0032553	6	ribonucleotide binding	0.108584	Q9NP72	Ras-related protein Rab-18 OS=Homo sapiens OX=9606 GN=RAB18 PE=1 SV=1	2.052	Up	0.00059845	RAB18	22.977	30.6	6	6	5	1.179	1.057	1.974	0.962
Molecular Function	GO:0017016	7	Ras GTPase binding	0.172306	Q7L576	Cytoplasmic FMR1-interacting protein 1 OS=Homo sapiens OX=9606 GN=CYFIP1 PE=1 SV=1	1.698	Up	0.00175546	CYFIP1	145.18	9.8	12	13	7	0.873	1.131	1.808	1.065
Molecular Function	GO:0017016	7	Ras GTPase binding	0.172306	O00159	Unconventional myosin-Ic OS=Homo sapiens OX=9606 GN=MYO1C PE=1 SV=4	2.006	Up	0.006483	MYO1C	121.68	7.5	10	10	9	0.825	1.052	2.237	1.115
Molecular Function	GO:0032550	6	purine ribonucleoside binding	0.102572	Q9UHI6	Probable ATP-dependent RNA helicase DDX20 OS=Homo sapiens OX=9606 GN=DDX20 PE=1 SV=2	2.389	Up	0.038024	DDX20	92.239	8.4	6	8	6	1.152	1.127	1.837	0.769
Molecular Function	GO:0032550	6	purine ribonucleoside binding	0.102572	Q9UNY4	Transcription termination factor 2 OS=Homo sapiens OX=9606 GN=TTF2 PE=1 SV=2	2.248	Up	0.0038161	TTF2	129.59	9.7	9	11	9	0.836	1.288	2.104	0.936
Molecular Function	GO:0032550	6	purine ribonucleoside binding	0.102572	P48163	NADP-dependent malic enzyme OS=Homo sapiens OX=9606 GN=ME1 PE=1 SV=1	1.841	Up	0.025603	ME1	64.149	10	6	7	6	0.892	1.033	2.149	1.167
Molecular Function	GO:0032550	6	purine ribonucleoside binding	0.102572	P55072	Transitional endoplasmic reticulum ATPase OS=Homo sapiens OX=9606 GN=VCP PE=1 SV=4	1.818	Up	0.00033937	VCP	89.321	13.8	12	14	12	1.054	0.959	1.76	0.968
Molecular Function	GO:0032550	6	purine ribonucleoside binding	0.102572	O00159	Unconventional myosin-Ic OS=Homo sapiens OX=9606 GN=MYO1C PE=1 SV=4	2.006	Up	0.006483	MYO1C	121.68	7.5	10	10	9	0.825	1.052	2.237	1.115
Molecular Function	GO:0032550	6	purine ribonucleoside binding	0.102572	Q9UHD2	Serine/threonine-protein kinase TBK1 OS=Homo sapiens OX=9606 GN=TBK1 PE=1 SV=1	6.025	Up	0.020081	TBK1	83.641	5.8	4	4	4	1.11	1.33	5.856	0.972
Molecular Function	GO:0032550	6	purine ribonucleoside binding	0.102572	Q9P2R7	Succinate--CoA ligase [ADP-forming] subunit beta, mitochondrial OS=Homo sapiens OX=9606 GN=SUCLA2 PE=1 SV=3	1.804	Up	0.0048354	SUCLA2	50.317	16	8	9	8	1.03	0.858	1.972	1.093
Molecular Function	GO:0032550	6	purine ribonucleoside binding	0.102572	Q9NP72	Ras-related protein Rab-18 OS=Homo sapiens OX=9606 GN=RAB18 PE=1 SV=1	2.052	Up	0.00059845	RAB18	22.977	30.6	6	6	5	1.179	1.057	1.974	0.962
Molecular Function	GO:0030554	7	adenyl nucleotide binding	0.100562	Q9UHI6	Probable ATP-dependent RNA helicase DDX20 OS=Homo sapiens OX=9606 GN=DDX20 PE=1 SV=2	2.389	Up	0.038024	DDX20	92.239	8.4	6	8	6	1.152	1.127	1.837	0.769
Molecular Function	GO:0030554	7	adenyl nucleotide binding	0.100562	Q9UNY4	Transcription termination factor 2 OS=Homo sapiens OX=9606 GN=TTF2 PE=1 SV=2	2.248	Up	0.0038161	TTF2	129.59	9.7	9	11	9	0.836	1.288	2.104	0.936
Molecular Function	GO:0030554	7	adenyl nucleotide binding	0.100562	P48163	NADP-dependent malic enzyme OS=Homo sapiens OX=9606 GN=ME1 PE=1 SV=1	1.841	Up	0.025603	ME1	64.149	10	6	7	6	0.892	1.033	2.149	1.167
Molecular Function	GO:0030554	7	adenyl nucleotide binding	0.100562	P55072	Transitional endoplasmic reticulum ATPase OS=Homo sapiens OX=9606 GN=VCP PE=1 SV=4	1.818	Up	0.00033937	VCP	89.321	13.8	12	14	12	1.054	0.959	1.76	0.968
Molecular Function	GO:0030554	7	adenyl nucleotide binding	0.100562	O00159	Unconventional myosin-Ic OS=Homo sapiens OX=9606 GN=MYO1C PE=1 SV=4	2.006	Up	0.006483	MYO1C	121.68	7.5	10	10	9	0.825	1.052	2.237	1.115
Molecular Function	GO:0030554	7	adenyl nucleotide binding	0.100562	Q9UHD2	Serine/threonine-protein kinase TBK1 OS=Homo sapiens OX=9606 GN=TBK1 PE=1 SV=1	6.025	Up	0.020081	TBK1	83.641	5.8	4	4	4	1.11	1.33	5.856	0.972
Molecular Function	GO:0030554	7	adenyl nucleotide binding	0.100562	Q9P2R7	Succinate--CoA ligase [ADP-forming] subunit beta, mitochondrial OS=Homo sapiens OX=9606 GN=SUCLA2 PE=1 SV=3	1.804	Up	0.0048354	SUCLA2	50.317	16	8	9	8	1.03	0.858	1.972	1.093
Molecular Function	GO:0070035	9	purine NTP-dependent helicase activity	0.0711958	Q9UHI6	Probable ATP-dependent RNA helicase DDX20 OS=Homo sapiens OX=9606 GN=DDX20 PE=1 SV=2	2.389	Up	0.038024	DDX20	92.239	8.4	6	8	6	1.152	1.127	1.837	0.769
Molecular Function	GO:0070035	9	purine NTP-dependent helicase activity	0.0711958	Q9UNY4	Transcription termination factor 2 OS=Homo sapiens OX=9606 GN=TTF2 PE=1 SV=2	2.248	Up	0.0038161	TTF2	129.59	9.7	9	11	9	0.836	1.288	2.104	0.936
Molecular Function	GO:0001882	4	nucleoside binding	0.106305	Q9UHI6	Probable ATP-dependent RNA helicase DDX20 OS=Homo sapiens OX=9606 GN=DDX20 PE=1 SV=2	2.389	Up	0.038024	DDX20	92.239	8.4	6	8	6	1.152	1.127	1.837	0.769
Molecular Function	GO:0001882	4	nucleoside binding	0.106305	Q9UNY4	Transcription termination factor 2 OS=Homo sapiens OX=9606 GN=TTF2 PE=1 SV=2	2.248	Up	0.0038161	TTF2	129.59	9.7	9	11	9	0.836	1.288	2.104	0.936
Molecular Function	GO:0001882	4	nucleoside binding	0.106305	P48163	NADP-dependent malic enzyme OS=Homo sapiens OX=9606 GN=ME1 PE=1 SV=1	1.841	Up	0.025603	ME1	64.149	10	6	7	6	0.892	1.033	2.149	1.167
Molecular Function	GO:0001882	4	nucleoside binding	0.106305	P55072	Transitional endoplasmic reticulum ATPase OS=Homo sapiens OX=9606 GN=VCP PE=1 SV=4	1.818	Up	0.00033937	VCP	89.321	13.8	12	14	12	1.054	0.959	1.76	0.968
Molecular Function	GO:0001882	4	nucleoside binding	0.106305	O00159	Unconventional myosin-Ic OS=Homo sapiens OX=9606 GN=MYO1C PE=1 SV=4	2.006	Up	0.006483	MYO1C	121.68	7.5	10	10	9	0.825	1.052	2.237	1.115
Molecular Function	GO:0001882	4	nucleoside binding	0.106305	Q9UHD2	Serine/threonine-protein kinase TBK1 OS=Homo sapiens OX=9606 GN=TBK1 PE=1 SV=1	6.025	Up	0.020081	TBK1	83.641	5.8	4	4	4	1.11	1.33	5.856	0.972
Molecular Function	GO:0001882	4	nucleoside binding	0.106305	Q9P2R7	Succinate--CoA ligase [ADP-forming] subunit beta, mitochondrial OS=Homo sapiens OX=9606 GN=SUCLA2 PE=1 SV=3	1.804	Up	0.0048354	SUCLA2	50.317	16	8	9	8	1.03	0.858	1.972	1.093
Molecular Function	GO:0001882	4	nucleoside binding	0.106305	Q9NP72	Ras-related protein Rab-18 OS=Homo sapiens OX=9606 GN=RAB18 PE=1 SV=1	2.052	Up	0.00059845	RAB18	22.977	30.6	6	6	5	1.179	1.057	1.974	0.962
Molecular Function	GO:0016491	3	oxidoreductase activity	0.285833	P43304	Glycerol-3-phosphate dehydrogenase, mitochondrial OS=Homo sapiens OX=9606 GN=GPD2 PE=1 SV=3	1.658	Up	0.0026565	GPD2	80.852	13.2	10	10	10	0.996	0.834	1.834	1.106
Molecular Function	GO:0016491	3	oxidoreductase activity	0.285833	P48163	NADP-dependent malic enzyme OS=Homo sapiens OX=9606 GN=ME1 PE=1 SV=1	1.841	Up	0.025603	ME1	64.149	10	6	7	6	0.892	1.033	2.149	1.167
Molecular Function	GO:0016491	3	oxidoreductase activity	0.285833	Q7LBC6	Lysine-specific demethylase 3B OS=Homo sapiens OX=9606 GN=KDM3B PE=1 SV=2	1.746	Up	0.0046171	KDM3B	191.58	1.9	3	3	3	1.3	1.371	1.772	1.015
Molecular Function	GO:0003779	5	actin binding	0.0878174	Q7L576	Cytoplasmic FMR1-interacting protein 1 OS=Homo sapiens OX=9606 GN=CYFIP1 PE=1 SV=1	1.698	Up	0.00175546	CYFIP1	145.18	9.8	12	13	7	0.873	1.131	1.808	1.065
Molecular Function	GO:0003779	5	actin binding	0.0878174	O00159	Unconventional myosin-Ic OS=Homo sapiens OX=9606 GN=MYO1C PE=1 SV=4	2.006	Up	0.006483	MYO1C	121.68	7.5	10	10	9	0.825	1.052	2.237	1.115
Molecular Function	GO:0003779	5	actin binding	0.0878174	Q16643	Drebrin OS=Homo sapiens OX=9606 GN=DBN1 PE=1 SV=4	1.808	Up	0.049259	DBN1	71.428	17.6	9	10	9	1.367	1.055	1.423	0.787
Molecular Function	GO:0008134	4	transcription factor binding	0.313291	Q9UHI6	Probable ATP-dependent RNA helicase DDX20 OS=Homo sapiens OX=9606 GN=DDX20 PE=1 SV=2	2.389	Up	0.038024	DDX20	92.239	8.4	6	8	6	1.152	1.127	1.837	0.769
Molecular Function	GO:0008134	4	transcription factor binding	0.313291	O60934	Nibrin OS=Homo sapiens OX=9606 GN=NBN PE=1 SV=1	2.969	Up	0.0104636	NBN	84.958	6	4	4	4	1.022	1.039	3.209	1.081
Molecular Function	GO:0047485	4	protein N-terminus binding	0.00540592	Q99623	Prohibitin-2 OS=Homo sapiens OX=9606 GN=PHB2 PE=1 SV=2	2.201	Up	0.031257	PHB2	33.296	30.8	10	15	10	0.979	0.817	2.346	1.066
Molecular Function	GO:0047485	4	protein N-terminus binding	0.00540592	O60934	Nibrin OS=Homo sapiens OX=9606 GN=NBN PE=1 SV=1	2.969	Up	0.0104636	NBN	84.958	6	4	4	4	1.022	1.039	3.209	1.081
Molecular Function	GO:0047485	4	protein N-terminus binding	0.00540592	Q6KC79	Nipped-B-like protein OS=Homo sapiens OX=9606 GN=NIPBL PE=1 SV=2	1.791	Up	0.0110561	NIPBL	316.05	2.8	7	7	7	1.236	1.067	1.66	0.927
Molecular Function	GO:0016817	4	hydrolase activity, acting on acid anhydrides	0.105516	Q9UHI6	Probable ATP-dependent RNA helicase DDX20 OS=Homo sapiens OX=9606 GN=DDX20 PE=1 SV=2	2.389	Up	0.038024	DDX20	92.239	8.4	6	8	6	1.152	1.127	1.837	0.769
Molecular Function	GO:0016817	4	hydrolase activity, acting on acid anhydrides	0.105516	Q9UNY4	Transcription termination factor 2 OS=Homo sapiens OX=9606 GN=TTF2 PE=1 SV=2	2.248	Up	0.0038161	TTF2	129.59	9.7	9	11	9	0.836	1.288	2.104	0.936
Molecular Function	GO:0016817	4	hydrolase activity, acting on acid anhydrides	0.105516	P55072	Transitional endoplasmic reticulum ATPase OS=Homo sapiens OX=9606 GN=VCP PE=1 SV=4	1.818	Up	0.00033937	VCP	89.321	13.8	12	14	12	1.054	0.959	1.76	0.968
Molecular Function	GO:0016817	4	hydrolase activity, acting on acid anhydrides	0.105516	O00159	Unconventional myosin-Ic OS=Homo sapiens OX=9606 GN=MYO1C PE=1 SV=4	2.006	Up	0.006483	MYO1C	121.68	7.5	10	10	9	0.825	1.052	2.237	1.115
Molecular Function	GO:0016817	4	hydrolase activity, acting on acid anhydrides	0.105516	Q9NP72	Ras-related protein Rab-18 OS=Homo sapiens OX=9606 GN=RAB18 PE=1 SV=1	2.052	Up	0.00059845	RAB18	22.977	30.6	6	6	5	1.179	1.057	1.974	0.962
Molecular Function	GO:0016887	8	ATPase activity	0.0456701	Q9UHI6	Probable ATP-dependent RNA helicase DDX20 OS=Homo sapiens OX=9606 GN=DDX20 PE=1 SV=2	2.389	Up	0.038024	DDX20	92.239	8.4	6	8	6	1.152	1.127	1.837	0.769
Molecular Function	GO:0016887	8	ATPase activity	0.0456701	Q9UNY4	Transcription termination factor 2 OS=Homo sapiens OX=9606 GN=TTF2 PE=1 SV=2	2.248	Up	0.0038161	TTF2	129.59	9.7	9	11	9	0.836	1.288	2.104	0.936
Molecular Function	GO:0016887	8	ATPase activity	0.0456701	P55072	Transitional endoplasmic reticulum ATPase OS=Homo sapiens OX=9606 GN=VCP PE=1 SV=4	1.818	Up	0.00033937	VCP	89.321	13.8	12	14	12	1.054	0.959	1.76	0.968
Molecular Function	GO:0016887	8	ATPase activity	0.0456701	O00159	Unconventional myosin-Ic OS=Homo sapiens OX=9606 GN=MYO1C PE=1 SV=4	2.006	Up	0.006483	MYO1C	121.68	7.5	10	10	9	0.825	1.052	2.237	1.115
Molecular Function	GO:0008022	4	protein C-terminus binding	0.0155796	O00159	Unconventional myosin-Ic OS=Homo sapiens OX=9606 GN=MYO1C PE=1 SV=4	2.006	Up	0.006483	MYO1C	121.68	7.5	10	10	9	0.825	1.052	2.237	1.115
Molecular Function	GO:0008022	4	protein C-terminus binding	0.0155796	Q99623	Prohibitin-2 OS=Homo sapiens OX=9606 GN=PHB2 PE=1 SV=2	2.201	Up	0.031257	PHB2	33.296	30.8	10	15	10	0.979	0.817	2.346	1.066
Molecular Function	GO:0008022	4	protein C-terminus binding	0.0155796	Q6KC79	Nipped-B-like protein OS=Homo sapiens OX=9606 GN=NIPBL PE=1 SV=2	1.791	Up	0.0110561	NIPBL	316.05	2.8	7	7	7	1.236	1.067	1.66	0.927
Molecular Function	GO:0031267	6	small GTPase binding	0.175084	Q7L576	Cytoplasmic FMR1-interacting protein 1 OS=Homo sapiens OX=9606 GN=CYFIP1 PE=1 SV=1	1.698	Up	0.00175546	CYFIP1	145.18	9.8	12	13	7	0.873	1.131	1.808	1.065
Molecular Function	GO:0031267	6	small GTPase binding	0.175084	O00159	Unconventional myosin-Ic OS=Homo sapiens OX=9606 GN=MYO1C PE=1 SV=4	2.006	Up	0.006483	MYO1C	121.68	7.5	10	10	9	0.825	1.052	2.237	1.115
Molecular Function	GO:0044877	3	macromolecular complex binding	0.122847	P55072	Transitional endoplasmic reticulum ATPase OS=Homo sapiens OX=9606 GN=VCP PE=1 SV=4	1.818	Up	0.00033937	VCP	89.321	13.8	12	14	12	1.054	0.959	1.76	0.968
Molecular Function	GO:0044877	3	macromolecular complex binding	0.122847	Q7L576	Cytoplasmic FMR1-interacting protein 1 OS=Homo sapiens OX=9606 GN=CYFIP1 PE=1 SV=1	1.698	Up	0.00175546	CYFIP1	145.18	9.8	12	13	7	0.873	1.131	1.808	1.065
Molecular Function	GO:0044877	3	macromolecular complex binding	0.122847	O00159	Unconventional myosin-Ic OS=Homo sapiens OX=9606 GN=MYO1C PE=1 SV=4	2.006	Up	0.006483	MYO1C	121.68	7.5	10	10	9	0.825	1.052	2.237	1.115
Molecular Function	GO:0044877	3	macromolecular complex binding	0.122847	Q6KC79	Nipped-B-like protein OS=Homo sapiens OX=9606 GN=NIPBL PE=1 SV=2	1.791	Up	0.0110561	NIPBL	316.05	2.8	7	7	7	1.236	1.067	1.66	0.927
Molecular Function	GO:0044877	3	macromolecular complex binding	0.122847	P23284	Peptidyl-prolyl cis-trans isomerase B OS=Homo sapiens OX=9606 GN=PPIB PE=1 SV=2	2.688	Up	5.6079e-05	PPIB	23.742	33.8	7	13	7	1.021	0.829	2.812	1.046
Molecular Function	GO:0032549	5	ribonucleoside binding	0.104802	Q9UHI6	Probable ATP-dependent RNA helicase DDX20 OS=Homo sapiens OX=9606 GN=DDX20 PE=1 SV=2	2.389	Up	0.038024	DDX20	92.239	8.4	6	8	6	1.152	1.127	1.837	0.769
Molecular Function	GO:0032549	5	ribonucleoside binding	0.104802	Q9UNY4	Transcription termination factor 2 OS=Homo sapiens OX=9606 GN=TTF2 PE=1 SV=2	2.248	Up	0.0038161	TTF2	129.59	9.7	9	11	9	0.836	1.288	2.104	0.936
Molecular Function	GO:0032549	5	ribonucleoside binding	0.104802	P48163	NADP-dependent malic enzyme OS=Homo sapiens OX=9606 GN=ME1 PE=1 SV=1	1.841	Up	0.025603	ME1	64.149	10	6	7	6	0.892	1.033	2.149	1.167
Molecular Function	GO:0032549	5	ribonucleoside binding	0.104802	P55072	Transitional endoplasmic reticulum ATPase OS=Homo sapiens OX=9606 GN=VCP PE=1 SV=4	1.818	Up	0.00033937	VCP	89.321	13.8	12	14	12	1.054	0.959	1.76	0.968
Molecular Function	GO:0032549	5	ribonucleoside binding	0.104802	O00159	Unconventional myosin-Ic OS=Homo sapiens OX=9606 GN=MYO1C PE=1 SV=4	2.006	Up	0.006483	MYO1C	121.68	7.5	10	10	9	0.825	1.052	2.237	1.115
Molecular Function	GO:0032549	5	ribonucleoside binding	0.104802	Q9UHD2	Serine/threonine-protein kinase TBK1 OS=Homo sapiens OX=9606 GN=TBK1 PE=1 SV=1	6.025	Up	0.020081	TBK1	83.641	5.8	4	4	4	1.11	1.33	5.856	0.972
Molecular Function	GO:0032549	5	ribonucleoside binding	0.104802	Q9P2R7	Succinate--CoA ligase [ADP-forming] subunit beta, mitochondrial OS=Homo sapiens OX=9606 GN=SUCLA2 PE=1 SV=3	1.804	Up	0.0048354	SUCLA2	50.317	16	8	9	8	1.03	0.858	1.972	1.093
Molecular Function	GO:0032549	5	ribonucleoside binding	0.104802	Q9NP72	Ras-related protein Rab-18 OS=Homo sapiens OX=9606 GN=RAB18 PE=1 SV=1	2.052	Up	0.00059845	RAB18	22.977	30.6	6	6	5	1.179	1.057	1.974	0.962
Molecular Function	GO:0019904	4	protein domain specific binding	0.170433	Q9UHI6	Probable ATP-dependent RNA helicase DDX20 OS=Homo sapiens OX=9606 GN=DDX20 PE=1 SV=2	2.389	Up	0.038024	DDX20	92.239	8.4	6	8	6	1.152	1.127	1.837	0.769
Molecular Function	GO:0019904	4	protein domain specific binding	0.170433	P55072	Transitional endoplasmic reticulum ATPase OS=Homo sapiens OX=9606 GN=VCP PE=1 SV=4	1.818	Up	0.00033937	VCP	89.321	13.8	12	14	12	1.054	0.959	1.76	0.968
Molecular Function	GO:0019904	4	protein domain specific binding	0.170433	Q6KC79	Nipped-B-like protein OS=Homo sapiens OX=9606 GN=NIPBL PE=1 SV=2	1.791	Up	0.0110561	NIPBL	316.05	2.8	7	7	7	1.236	1.067	1.66	0.927
Molecular Function	GO:0001883	5	purine nucleoside binding	0.102572	Q9UHI6	Probable ATP-dependent RNA helicase DDX20 OS=Homo sapiens OX=9606 GN=DDX20 PE=1 SV=2	2.389	Up	0.038024	DDX20	92.239	8.4	6	8	6	1.152	1.127	1.837	0.769
Molecular Function	GO:0001883	5	purine nucleoside binding	0.102572	Q9UNY4	Transcription termination factor 2 OS=Homo sapiens OX=9606 GN=TTF2 PE=1 SV=2	2.248	Up	0.0038161	TTF2	129.59	9.7	9	11	9	0.836	1.288	2.104	0.936
Molecular Function	GO:0001883	5	purine nucleoside binding	0.102572	P48163	NADP-dependent malic enzyme OS=Homo sapiens OX=9606 GN=ME1 PE=1 SV=1	1.841	Up	0.025603	ME1	64.149	10	6	7	6	0.892	1.033	2.149	1.167
Molecular Function	GO:0001883	5	purine nucleoside binding	0.102572	P55072	Transitional endoplasmic reticulum ATPase OS=Homo sapiens OX=9606 GN=VCP PE=1 SV=4	1.818	Up	0.00033937	VCP	89.321	13.8	12	14	12	1.054	0.959	1.76	0.968
Molecular Function	GO:0001883	5	purine nucleoside binding	0.102572	O00159	Unconventional myosin-Ic OS=Homo sapiens OX=9606 GN=MYO1C PE=1 SV=4	2.006	Up	0.006483	MYO1C	121.68	7.5	10	10	9	0.825	1.052	2.237	1.115
Molecular Function	GO:0001883	5	purine nucleoside binding	0.102572	Q9UHD2	Serine/threonine-protein kinase TBK1 OS=Homo sapiens OX=9606 GN=TBK1 PE=1 SV=1	6.025	Up	0.020081	TBK1	83.641	5.8	4	4	4	1.11	1.33	5.856	0.972
Molecular Function	GO:0001883	5	purine nucleoside binding	0.102572	Q9P2R7	Succinate--CoA ligase [ADP-forming] subunit beta, mitochondrial OS=Homo sapiens OX=9606 GN=SUCLA2 PE=1 SV=3	1.804	Up	0.0048354	SUCLA2	50.317	16	8	9	8	1.03	0.858	1.972	1.093
Molecular Function	GO:0001883	5	purine nucleoside binding	0.102572	Q9NP72	Ras-related protein Rab-18 OS=Homo sapiens OX=9606 GN=RAB18 PE=1 SV=1	2.052	Up	0.00059845	RAB18	22.977	30.6	6	6	5	1.179	1.057	1.974	0.962
Molecular Function	GO:0044389	5	ubiquitin-like protein ligase binding	0.240636	Q13620	Cullin-4B OS=Homo sapiens OX=9606 GN=CUL4B PE=1 SV=4	5.17	Up	2.053e-05	CUL4B	103.98	12.8	13	15	9	1.033	1.134	4.482	0.867
Molecular Function	GO:0044389	5	ubiquitin-like protein ligase binding	0.240636	P55072	Transitional endoplasmic reticulum ATPase OS=Homo sapiens OX=9606 GN=VCP PE=1 SV=4	1.818	Up	0.00033937	VCP	89.321	13.8	12	14	12	1.054	0.959	1.76	0.968
Molecular Function	GO:0019899	4	enzyme binding	0.0390573	Q9UHI6	Probable ATP-dependent RNA helicase DDX20 OS=Homo sapiens OX=9606 GN=DDX20 PE=1 SV=2	2.389	Up	0.038024	DDX20	92.239	8.4	6	8	6	1.152	1.127	1.837	0.769
Molecular Function	GO:0019899	4	enzyme binding	0.0390573	Q13620	Cullin-4B OS=Homo sapiens OX=9606 GN=CUL4B PE=1 SV=4	5.17	Up	2.053e-05	CUL4B	103.98	12.8	13	15	9	1.033	1.134	4.482	0.867
Molecular Function	GO:0019899	4	enzyme binding	0.0390573	P55072	Transitional endoplasmic reticulum ATPase OS=Homo sapiens OX=9606 GN=VCP PE=1 SV=4	1.818	Up	0.00033937	VCP	89.321	13.8	12	14	12	1.054	0.959	1.76	0.968
Molecular Function	GO:0019899	4	enzyme binding	0.0390573	Q7L576	Cytoplasmic FMR1-interacting protein 1 OS=Homo sapiens OX=9606 GN=CYFIP1 PE=1 SV=1	1.698	Up	0.00175546	CYFIP1	145.18	9.8	12	13	7	0.873	1.131	1.808	1.065
Molecular Function	GO:0019899	4	enzyme binding	0.0390573	O00159	Unconventional myosin-Ic OS=Homo sapiens OX=9606 GN=MYO1C PE=1 SV=4	2.006	Up	0.006483	MYO1C	121.68	7.5	10	10	9	0.825	1.052	2.237	1.115
Molecular Function	GO:0019899	4	enzyme binding	0.0390573	P23284	Peptidyl-prolyl cis-trans isomerase B OS=Homo sapiens OX=9606 GN=PPIB PE=1 SV=2	2.688	Up	5.6079e-05	PPIB	23.742	33.8	7	13	7	1.021	0.829	2.812	1.046
Molecular Function	GO:0019899	4	enzyme binding	0.0390573	Q9NZL9	Methionine adenosyltransferase 2 subunit beta OS=Homo sapiens OX=9606 GN=MAT2B PE=1 SV=1	4.554	Up	4.3101e-05	MAT2B	37.551	16.2	5	6	5	1.006	1.029	4.864	1.068
Molecular Function	GO:0019899	4	enzyme binding	0.0390573	Q10570	Cleavage and polyadenylation specificity factor subunit 1 OS=Homo sapiens OX=9606 GN=CPSF1 PE=1 SV=2	2.42	Up	0.00022413	CPSF1	160.88	3.5	6	7	6	1.208	1.093	2.103	0.869
Molecular Function	GO:0019899	4	enzyme binding	0.0390573	Q6KC79	Nipped-B-like protein OS=Homo sapiens OX=9606 GN=NIPBL PE=1 SV=2	1.791	Up	0.0110561	NIPBL	316.05	2.8	7	7	7	1.236	1.067	1.66	0.927
Biological Process	GO:0010564	6	regulation of cell cycle process	0.0300827	Q13620	Cullin-4B OS=Homo sapiens OX=9606 GN=CUL4B PE=1 SV=4	5.17	Up	2.053e-05	CUL4B	103.98	12.8	13	15	9	1.033	1.134	4.482	0.867
Biological Process	GO:0010564	6	regulation of cell cycle process	0.0300827	O43684	Mitotic checkpoint protein BUB3 OS=Homo sapiens OX=9606 GN=BUB3 PE=1 SV=1	1.628	Up	0.008182	BUB3	37.154	28.4	8	10	8	1.058	1.06	1.581	0.971
Biological Process	GO:0010564	6	regulation of cell cycle process	0.0300827	Q6NUQ1	RAD50-interacting protein 1 OS=Homo sapiens OX=9606 GN=RINT1 PE=1 SV=1	2.892	Up	0.00164322	RINT1	90.631	3.9	4	5	4	1.166	1.053	2.374	0.821
Biological Process	GO:0010564	6	regulation of cell cycle process	0.0300827	Q99623	Prohibitin-2 OS=Homo sapiens OX=9606 GN=PHB2 PE=1 SV=2	2.201	Up	0.031257	PHB2	33.296	30.8	10	15	10	0.979	0.817	2.346	1.066
Biological Process	GO:0010564	6	regulation of cell cycle process	0.0300827	O60934	Nibrin OS=Homo sapiens OX=9606 GN=NBN PE=1 SV=1	2.969	Up	0.0104636	NBN	84.958	6	4	4	4	1.022	1.039	3.209	1.081
Biological Process	GO:0006091	4	generation of precursor metabolites and energy	0.299431	P46976	Glycogenin-1 OS=Homo sapiens OX=9606 GN=GYG1 PE=1 SV=4	1.803	Up	0.0137813	GYG1	39.383	12.9	4	6	4	1.065	0.831	2.237	1.241
Biological Process	GO:0006091	4	generation of precursor metabolites and energy	0.299431	Q9P2R7	Succinate--CoA ligase [ADP-forming] subunit beta, mitochondrial OS=Homo sapiens OX=9606 GN=SUCLA2 PE=1 SV=3	1.804	Up	0.0048354	SUCLA2	50.317	16	8	9	8	1.03	0.858	1.972	1.093
Biological Process	GO:0009790	5	embryo development	0.20844	P54802	Alpha-N-acetylglucosaminidase OS=Homo sapiens OX=9606 GN=NAGLU PE=1 SV=2	1.657	Up	0.024757	NAGLU	82.265	4.6	3	3	3	1.759	1.056	1.412	0.852
Biological Process	GO:0009790	5	embryo development	0.20844	O60934	Nibrin OS=Homo sapiens OX=9606 GN=NBN PE=1 SV=1	2.969	Up	0.0104636	NBN	84.958	6	4	4	4	1.022	1.039	3.209	1.081
Biological Process	GO:0009790	5	embryo development	0.20844	Q6KC79	Nipped-B-like protein OS=Homo sapiens OX=9606 GN=NIPBL PE=1 SV=2	1.791	Up	0.0110561	NIPBL	316.05	2.8	7	7	7	1.236	1.067	1.66	0.927
Biological Process	GO:0048598	6	embryonic morphogenesis	0.165356	P54802	Alpha-N-acetylglucosaminidase OS=Homo sapiens OX=9606 GN=NAGLU PE=1 SV=2	1.657	Up	0.024757	NAGLU	82.265	4.6	3	3	3	1.759	1.056	1.412	0.852
Biological Process	GO:0048598	6	embryonic morphogenesis	0.165356	Q6KC79	Nipped-B-like protein OS=Homo sapiens OX=9606 GN=NIPBL PE=1 SV=2	1.791	Up	0.0110561	NIPBL	316.05	2.8	7	7	7	1.236	1.067	1.66	0.927
Biological Process	GO:0090305	7	nucleic acid phosphodiester bond hydrolysis	0.202389	Q13620	Cullin-4B OS=Homo sapiens OX=9606 GN=CUL4B PE=1 SV=4	5.17	Up	2.053e-05	CUL4B	103.98	12.8	13	15	9	1.033	1.134	4.482	0.867
Biological Process	GO:0090305	7	nucleic acid phosphodiester bond hydrolysis	0.202389	Q10570	Cleavage and polyadenylation specificity factor subunit 1 OS=Homo sapiens OX=9606 GN=CPSF1 PE=1 SV=2	2.42	Up	0.00022413	CPSF1	160.88	3.5	6	7	6	1.208	1.093	2.103	0.869
Biological Process	GO:0051028	9	mRNA transport	0.165356	Q10570	Cleavage and polyadenylation specificity factor subunit 1 OS=Homo sapiens OX=9606 GN=CPSF1 PE=1 SV=2	2.42	Up	0.00022413	CPSF1	160.88	3.5	6	7	6	1.208	1.093	2.103	0.869
Biological Process	GO:0051028	9	mRNA transport	0.165356	O00159	Unconventional myosin-Ic OS=Homo sapiens OX=9606 GN=MYO1C PE=1 SV=4	2.006	Up	0.006483	MYO1C	121.68	7.5	10	10	9	0.825	1.052	2.237	1.115
Biological Process	GO:0045892	11	negative regulation of transcription, DNA-templated	0.274454	Q9UHI6	Probable ATP-dependent RNA helicase DDX20 OS=Homo sapiens OX=9606 GN=DDX20 PE=1 SV=2	2.389	Up	0.038024	DDX20	92.239	8.4	6	8	6	1.152	1.127	1.837	0.769
Biological Process	GO:0045892	11	negative regulation of transcription, DNA-templated	0.274454	Q99623	Prohibitin-2 OS=Homo sapiens OX=9606 GN=PHB2 PE=1 SV=2	2.201	Up	0.031257	PHB2	33.296	30.8	10	15	10	0.979	0.817	2.346	1.066
Biological Process	GO:0045892	11	negative regulation of transcription, DNA-templated	0.274454	Q6KC79	Nipped-B-like protein OS=Homo sapiens OX=9606 GN=NIPBL PE=1 SV=2	1.791	Up	0.0110561	NIPBL	316.05	2.8	7	7	7	1.236	1.067	1.66	0.927
Biological Process	GO:0009896	6	positive regulation of catabolic process	0.0392889	Q13620	Cullin-4B OS=Homo sapiens OX=9606 GN=CUL4B PE=1 SV=4	5.17	Up	2.053e-05	CUL4B	103.98	12.8	13	15	9	1.033	1.134	4.482	0.867
Biological Process	GO:0009896	6	positive regulation of catabolic process	0.0392889	O43684	Mitotic checkpoint protein BUB3 OS=Homo sapiens OX=9606 GN=BUB3 PE=1 SV=1	1.628	Up	0.008182	BUB3	37.154	28.4	8	10	8	1.058	1.06	1.581	0.971
Biological Process	GO:0009896	6	positive regulation of catabolic process	0.0392889	P55072	Transitional endoplasmic reticulum ATPase OS=Homo sapiens OX=9606 GN=VCP PE=1 SV=4	1.818	Up	0.00033937	VCP	89.321	13.8	12	14	12	1.054	0.959	1.76	0.968
Biological Process	GO:0009896	6	positive regulation of catabolic process	0.0392889	Q9UHD2	Serine/threonine-protein kinase TBK1 OS=Homo sapiens OX=9606 GN=TBK1 PE=1 SV=1	6.025	Up	0.020081	TBK1	83.641	5.8	4	4	4	1.11	1.33	5.856	0.972
Biological Process	GO:0038093	8	Fc receptor signaling pathway	0.148744	Q7L576	Cytoplasmic FMR1-interacting protein 1 OS=Homo sapiens OX=9606 GN=CYFIP1 PE=1 SV=1	1.698	Up	0.00175546	CYFIP1	145.18	9.8	12	13	7	0.873	1.131	1.808	1.065
Biological Process	GO:0038093	8	Fc receptor signaling pathway	0.148744	O00159	Unconventional myosin-Ic OS=Homo sapiens OX=9606 GN=MYO1C PE=1 SV=4	2.006	Up	0.006483	MYO1C	121.68	7.5	10	10	9	0.825	1.052	2.237	1.115
Biological Process	GO:0008283	3	cell proliferation	0.160598	O60934	Nibrin OS=Homo sapiens OX=9606 GN=NBN PE=1 SV=1	2.969	Up	0.0104636	NBN	84.958	6	4	4	4	1.022	1.039	3.209	1.081
Biological Process	GO:0008283	3	cell proliferation	0.160598	Q9UHD2	Serine/threonine-protein kinase TBK1 OS=Homo sapiens OX=9606 GN=TBK1 PE=1 SV=1	6.025	Up	0.020081	TBK1	83.641	5.8	4	4	4	1.11	1.33	5.856	0.972
Biological Process	GO:0008283	3	cell proliferation	0.160598	Q16643	Drebrin OS=Homo sapiens OX=9606 GN=DBN1 PE=1 SV=4	1.808	Up	0.049259	DBN1	71.428	17.6	9	10	9	1.367	1.055	1.423	0.787
Biological Process	GO:0002376	2	immune system process	0.0776472	P46976	Glycogenin-1 OS=Homo sapiens OX=9606 GN=GYG1 PE=1 SV=4	1.803	Up	0.0137813	GYG1	39.383	12.9	4	6	4	1.065	0.831	2.237	1.241
Biological Process	GO:0002376	2	immune system process	0.0776472	Q9UH17	DNA dC->dU-editing enzyme APOBEC-3B OS=Homo sapiens OX=9606 GN=APOBEC3B PE=1 SV=1	1.73	Up	0.020524	APOBEC3B	45.924	11.3	5	7	4	1.371	1.232	1.007	0.582
Biological Process	GO:0002376	2	immune system process	0.0776472	P55072	Transitional endoplasmic reticulum ATPase OS=Homo sapiens OX=9606 GN=VCP PE=1 SV=4	1.818	Up	0.00033937	VCP	89.321	13.8	12	14	12	1.054	0.959	1.76	0.968
Biological Process	GO:0002376	2	immune system process	0.0776472	Q7L576	Cytoplasmic FMR1-interacting protein 1 OS=Homo sapiens OX=9606 GN=CYFIP1 PE=1 SV=1	1.698	Up	0.00175546	CYFIP1	145.18	9.8	12	13	7	0.873	1.131	1.808	1.065
Biological Process	GO:0002376	2	immune system process	0.0776472	O00159	Unconventional myosin-Ic OS=Homo sapiens OX=9606 GN=MYO1C PE=1 SV=4	2.006	Up	0.006483	MYO1C	121.68	7.5	10	10	9	0.825	1.052	2.237	1.115
Biological Process	GO:0002376	2	immune system process	0.0776472	O60934	Nibrin OS=Homo sapiens OX=9606 GN=NBN PE=1 SV=1	2.969	Up	0.0104636	NBN	84.958	6	4	4	4	1.022	1.039	3.209	1.081
Biological Process	GO:0002376	2	immune system process	0.0776472	Q9UHD2	Serine/threonine-protein kinase TBK1 OS=Homo sapiens OX=9606 GN=TBK1 PE=1 SV=1	6.025	Up	0.020081	TBK1	83.641	5.8	4	4	4	1.11	1.33	5.856	0.972
Biological Process	GO:0002376	2	immune system process	0.0776472	Q9NP72	Ras-related protein Rab-18 OS=Homo sapiens OX=9606 GN=RAB18 PE=1 SV=1	2.052	Up	0.00059845	RAB18	22.977	30.6	6	6	5	1.179	1.057	1.974	0.962
Biological Process	GO:0006974	5	cellular response to DNA damage stimulus	0.15449	Q13620	Cullin-4B OS=Homo sapiens OX=9606 GN=CUL4B PE=1 SV=4	5.17	Up	2.053e-05	CUL4B	103.98	12.8	13	15	9	1.033	1.134	4.482	0.867
Biological Process	GO:0006974	5	cellular response to DNA damage stimulus	0.15449	P55072	Transitional endoplasmic reticulum ATPase OS=Homo sapiens OX=9606 GN=VCP PE=1 SV=4	1.818	Up	0.00033937	VCP	89.321	13.8	12	14	12	1.054	0.959	1.76	0.968
Biological Process	GO:0006974	5	cellular response to DNA damage stimulus	0.15449	O60934	Nibrin OS=Homo sapiens OX=9606 GN=NBN PE=1 SV=1	2.969	Up	0.0104636	NBN	84.958	6	4	4	4	1.022	1.039	3.209	1.081
Biological Process	GO:0006974	5	cellular response to DNA damage stimulus	0.15449	Q6KC79	Nipped-B-like protein OS=Homo sapiens OX=9606 GN=NIPBL PE=1 SV=2	1.791	Up	0.0110561	NIPBL	316.05	2.8	7	7	7	1.236	1.067	1.66	0.927
Biological Process	GO:0000280	6	nuclear division	0.190081	O43684	Mitotic checkpoint protein BUB3 OS=Homo sapiens OX=9606 GN=BUB3 PE=1 SV=1	1.628	Up	0.008182	BUB3	37.154	28.4	8	10	8	1.058	1.06	1.581	0.971
Biological Process	GO:0000280	6	nuclear division	0.190081	Q14980	Nuclear mitotic apparatus protein 1 OS=Homo sapiens OX=9606 GN=NUMA1 PE=1 SV=2	2.394	Up	0.0142157	NUMA1	238.26	10.8	22	22	21	1.254	0.806	2.38	0.994
Biological Process	GO:0000280	6	nuclear division	0.190081	Q6KC79	Nipped-B-like protein OS=Homo sapiens OX=9606 GN=NIPBL PE=1 SV=2	1.791	Up	0.0110561	NIPBL	316.05	2.8	7	7	7	1.236	1.067	1.66	0.927
Biological Process	GO:0072524	5	pyridine-containing compound metabolic process	0.0644147	P48163	NADP-dependent malic enzyme OS=Homo sapiens OX=9606 GN=ME1 PE=1 SV=1	1.841	Up	0.025603	ME1	64.149	10	6	7	6	0.892	1.033	2.149	1.167
Biological Process	GO:0072524	5	pyridine-containing compound metabolic process	0.0644147	P55072	Transitional endoplasmic reticulum ATPase OS=Homo sapiens OX=9606 GN=VCP PE=1 SV=4	1.818	Up	0.00033937	VCP	89.321	13.8	12	14	12	1.054	0.959	1.76	0.968
Biological Process	GO:1902806	8	regulation of cell cycle G1/S phase transition	0.0754392	Q13620	Cullin-4B OS=Homo sapiens OX=9606 GN=CUL4B PE=1 SV=4	5.17	Up	2.053e-05	CUL4B	103.98	12.8	13	15	9	1.033	1.134	4.482	0.867
Biological Process	GO:1902806	8	regulation of cell cycle G1/S phase transition	0.0754392	Q99623	Prohibitin-2 OS=Homo sapiens OX=9606 GN=PHB2 PE=1 SV=2	2.201	Up	0.031257	PHB2	33.296	30.8	10	15	10	0.979	0.817	2.346	1.066
Biological Process	GO:0002768	7	immune response-regulating cell surface receptor signaling pathway	0.173788	Q7L576	Cytoplasmic FMR1-interacting protein 1 OS=Homo sapiens OX=9606 GN=CYFIP1 PE=1 SV=1	1.698	Up	0.00175546	CYFIP1	145.18	9.8	12	13	7	0.873	1.131	1.808	1.065
Biological Process	GO:0002768	7	immune response-regulating cell surface receptor signaling pathway	0.173788	O00159	Unconventional myosin-Ic OS=Homo sapiens OX=9606 GN=MYO1C PE=1 SV=4	2.006	Up	0.006483	MYO1C	121.68	7.5	10	10	9	0.825	1.052	2.237	1.115
Biological Process	GO:0051726	5	regulation of cell cycle	0.131475	Q13620	Cullin-4B OS=Homo sapiens OX=9606 GN=CUL4B PE=1 SV=4	5.17	Up	2.053e-05	CUL4B	103.98	12.8	13	15	9	1.033	1.134	4.482	0.867
Biological Process	GO:0051726	5	regulation of cell cycle	0.131475	O43684	Mitotic checkpoint protein BUB3 OS=Homo sapiens OX=9606 GN=BUB3 PE=1 SV=1	1.628	Up	0.008182	BUB3	37.154	28.4	8	10	8	1.058	1.06	1.581	0.971
Biological Process	GO:0051726	5	regulation of cell cycle	0.131475	Q6NUQ1	RAD50-interacting protein 1 OS=Homo sapiens OX=9606 GN=RINT1 PE=1 SV=1	2.892	Up	0.00164322	RINT1	90.631	3.9	4	5	4	1.166	1.053	2.374	0.821
Biological Process	GO:0051726	5	regulation of cell cycle	0.131475	Q99623	Prohibitin-2 OS=Homo sapiens OX=9606 GN=PHB2 PE=1 SV=2	2.201	Up	0.031257	PHB2	33.296	30.8	10	15	10	0.979	0.817	2.346	1.066
Biological Process	GO:0051726	5	regulation of cell cycle	0.131475	O60934	Nibrin OS=Homo sapiens OX=9606 GN=NBN PE=1 SV=1	2.969	Up	0.0104636	NBN	84.958	6	4	4	4	1.022	1.039	3.209	1.081
Biological Process	GO:0045937	8	positive regulation of phosphate metabolic process	0.066246	P55072	Transitional endoplasmic reticulum ATPase OS=Homo sapiens OX=9606 GN=VCP PE=1 SV=4	1.818	Up	0.00033937	VCP	89.321	13.8	12	14	12	1.054	0.959	1.76	0.968
Biological Process	GO:0045937	8	positive regulation of phosphate metabolic process	0.066246	Q99623	Prohibitin-2 OS=Homo sapiens OX=9606 GN=PHB2 PE=1 SV=2	2.201	Up	0.031257	PHB2	33.296	30.8	10	15	10	0.979	0.817	2.346	1.066
Biological Process	GO:0045937	8	positive regulation of phosphate metabolic process	0.066246	O60934	Nibrin OS=Homo sapiens OX=9606 GN=NBN PE=1 SV=1	2.969	Up	0.0104636	NBN	84.958	6	4	4	4	1.022	1.039	3.209	1.081
Biological Process	GO:0045937	8	positive regulation of phosphate metabolic process	0.066246	Q9UHD2	Serine/threonine-protein kinase TBK1 OS=Homo sapiens OX=9606 GN=TBK1 PE=1 SV=1	6.025	Up	0.020081	TBK1	83.641	5.8	4	4	4	1.11	1.33	5.856	0.972
Biological Process	GO:0055114	4	oxidation-reduction process	0.0397728	P43304	Glycerol-3-phosphate dehydrogenase, mitochondrial OS=Homo sapiens OX=9606 GN=GPD2 PE=1 SV=3	1.658	Up	0.0026565	GPD2	80.852	13.2	10	10	10	0.996	0.834	1.834	1.106
Biological Process	GO:0055114	4	oxidation-reduction process	0.0397728	P46976	Glycogenin-1 OS=Homo sapiens OX=9606 GN=GYG1 PE=1 SV=4	1.803	Up	0.0137813	GYG1	39.383	12.9	4	6	4	1.065	0.831	2.237	1.241
Biological Process	GO:0055114	4	oxidation-reduction process	0.0397728	P48163	NADP-dependent malic enzyme OS=Homo sapiens OX=9606 GN=ME1 PE=1 SV=1	1.841	Up	0.025603	ME1	64.149	10	6	7	6	0.892	1.033	2.149	1.167
Biological Process	GO:0055114	4	oxidation-reduction process	0.0397728	O43819	Protein SCO2 homolog, mitochondrial OS=Homo sapiens OX=9606 GN=SCO2 PE=1 SV=3	2.547	Up	0.032018	SCO2	29.81	19.2	4	4	4	0.979	1.196	2.97	1.166
Biological Process	GO:0055114	4	oxidation-reduction process	0.0397728	Q9P2R7	Succinate--CoA ligase [ADP-forming] subunit beta, mitochondrial OS=Homo sapiens OX=9606 GN=SUCLA2 PE=1 SV=3	1.804	Up	0.0048354	SUCLA2	50.317	16	8	9	8	1.03	0.858	1.972	1.093
Biological Process	GO:0055114	4	oxidation-reduction process	0.0397728	Q7LBC6	Lysine-specific demethylase 3B OS=Homo sapiens OX=9606 GN=KDM3B PE=1 SV=2	1.746	Up	0.0046171	KDM3B	191.58	1.9	3	3	3	1.3	1.371	1.772	1.015
Biological Process	GO:0051321	5	meiotic cell cycle	0.00832692	O43684	Mitotic checkpoint protein BUB3 OS=Homo sapiens OX=9606 GN=BUB3 PE=1 SV=1	1.628	Up	0.008182	BUB3	37.154	28.4	8	10	8	1.058	1.06	1.581	0.971
Biological Process	GO:0051321	5	meiotic cell cycle	0.00832692	Q14980	Nuclear mitotic apparatus protein 1 OS=Homo sapiens OX=9606 GN=NUMA1 PE=1 SV=2	2.394	Up	0.0142157	NUMA1	238.26	10.8	22	22	21	1.254	0.806	2.38	0.994
Biological Process	GO:0051321	5	meiotic cell cycle	0.00832692	O60934	Nibrin OS=Homo sapiens OX=9606 GN=NBN PE=1 SV=1	2.969	Up	0.0104636	NBN	84.958	6	4	4	4	1.022	1.039	3.209	1.081
Biological Process	GO:0044723	5	single-organism carbohydrate metabolic process	0.193739	P43304	Glycerol-3-phosphate dehydrogenase, mitochondrial OS=Homo sapiens OX=9606 GN=GPD2 PE=1 SV=3	1.658	Up	0.0026565	GPD2	80.852	13.2	10	10	10	0.996	0.834	1.834	1.106
Biological Process	GO:0044723	5	single-organism carbohydrate metabolic process	0.193739	P46976	Glycogenin-1 OS=Homo sapiens OX=9606 GN=GYG1 PE=1 SV=4	1.803	Up	0.0137813	GYG1	39.383	12.9	4	6	4	1.065	0.831	2.237	1.241
Biological Process	GO:0006952	4	defense response	0.378211	Q9UH17	DNA dC->dU-editing enzyme APOBEC-3B OS=Homo sapiens OX=9606 GN=APOBEC3B PE=1 SV=1	1.73	Up	0.020524	APOBEC3B	45.924	11.3	5	7	4	1.371	1.232	1.007	0.582
Biological Process	GO:0006952	4	defense response	0.378211	Q9UHD2	Serine/threonine-protein kinase TBK1 OS=Homo sapiens OX=9606 GN=TBK1 PE=1 SV=1	6.025	Up	0.020081	TBK1	83.641	5.8	4	4	4	1.11	1.33	5.856	0.972
Biological Process	GO:0043065	8	positive regulation of apoptotic process	0.317118	Q9UHI6	Probable ATP-dependent RNA helicase DDX20 OS=Homo sapiens OX=9606 GN=DDX20 PE=1 SV=2	2.389	Up	0.038024	DDX20	92.239	8.4	6	8	6	1.152	1.127	1.837	0.769
Biological Process	GO:0043065	8	positive regulation of apoptotic process	0.317118	P55072	Transitional endoplasmic reticulum ATPase OS=Homo sapiens OX=9606 GN=VCP PE=1 SV=4	1.818	Up	0.00033937	VCP	89.321	13.8	12	14	12	1.054	0.959	1.76	0.968
Biological Process	GO:0045087	5	innate immune response	0.168158	Q9UH17	DNA dC->dU-editing enzyme APOBEC-3B OS=Homo sapiens OX=9606 GN=APOBEC3B PE=1 SV=1	1.73	Up	0.020524	APOBEC3B	45.924	11.3	5	7	4	1.371	1.232	1.007	0.582
Biological Process	GO:0045087	5	innate immune response	0.168158	Q9UHD2	Serine/threonine-protein kinase TBK1 OS=Homo sapiens OX=9606 GN=TBK1 PE=1 SV=1	6.025	Up	0.020081	TBK1	83.641	5.8	4	4	4	1.11	1.33	5.856	0.972
Biological Process	GO:0000398	12	mRNA splicing, via spliceosome	0.0160026	Q15393	Splicing factor 3B subunit 3 OS=Homo sapiens OX=9606 GN=SF3B3 PE=1 SV=4	2.479	Up	0.00075546	SF3B3	135.58	11.1	13	14	13	1.085	0.996	2.303	0.929
Biological Process	GO:0000398	12	mRNA splicing, via spliceosome	0.0160026	Q9UHI6	Probable ATP-dependent RNA helicase DDX20 OS=Homo sapiens OX=9606 GN=DDX20 PE=1 SV=2	2.389	Up	0.038024	DDX20	92.239	8.4	6	8	6	1.152	1.127	1.837	0.769
Biological Process	GO:0000398	12	mRNA splicing, via spliceosome	0.0160026	P63162	Small nuclear ribonucleoprotein-associated protein N OS=Homo sapiens OX=9606 GN=SNRPN PE=1 SV=1	1.56	Up	0.0159807	SNRPN	24.614	17.9	4	8	4	1.101	0.804	1.847	1.184
Biological Process	GO:0000398	12	mRNA splicing, via spliceosome	0.0160026	Q10570	Cleavage and polyadenylation specificity factor subunit 1 OS=Homo sapiens OX=9606 GN=CPSF1 PE=1 SV=2	2.42	Up	0.00022413	CPSF1	160.88	3.5	6	7	6	1.208	1.093	2.103	0.869
Biological Process	GO:0000398	12	mRNA splicing, via spliceosome	0.0160026	Q15459	Splicing factor 3A subunit 1 OS=Homo sapiens OX=9606 GN=SF3A1 PE=1 SV=1	1.684	Up	0.0032805	SF3A1	88.885	18.8	14	24	14	1.126	1.013	1.435	0.852
Biological Process	GO:0002757	8	immune response-activating signal transduction	0.0564113	Q7L576	Cytoplasmic FMR1-interacting protein 1 OS=Homo sapiens OX=9606 GN=CYFIP1 PE=1 SV=1	1.698	Up	0.00175546	CYFIP1	145.18	9.8	12	13	7	0.873	1.131	1.808	1.065
Biological Process	GO:0002757	8	immune response-activating signal transduction	0.0564113	O00159	Unconventional myosin-Ic OS=Homo sapiens OX=9606 GN=MYO1C PE=1 SV=4	2.006	Up	0.006483	MYO1C	121.68	7.5	10	10	9	0.825	1.052	2.237	1.115
Biological Process	GO:0002757	8	immune response-activating signal transduction	0.0564113	Q9UHD2	Serine/threonine-protein kinase TBK1 OS=Homo sapiens OX=9606 GN=TBK1 PE=1 SV=1	6.025	Up	0.020081	TBK1	83.641	5.8	4	4	4	1.11	1.33	5.856	0.972
Biological Process	GO:0071478	5	cellular response to radiation	0.056039	Q13620	Cullin-4B OS=Homo sapiens OX=9606 GN=CUL4B PE=1 SV=4	5.17	Up	2.053e-05	CUL4B	103.98	12.8	13	15	9	1.033	1.134	4.482	0.867
Biological Process	GO:0071478	5	cellular response to radiation	0.056039	Q6KC79	Nipped-B-like protein OS=Homo sapiens OX=9606 GN=NIPBL PE=1 SV=2	1.791	Up	0.0110561	NIPBL	316.05	2.8	7	7	7	1.236	1.067	1.66	0.927
Biological Process	GO:0001934	10	positive regulation of protein phosphorylation	0.143695	Q99623	Prohibitin-2 OS=Homo sapiens OX=9606 GN=PHB2 PE=1 SV=2	2.201	Up	0.031257	PHB2	33.296	30.8	10	15	10	0.979	0.817	2.346	1.066
Biological Process	GO:0001934	10	positive regulation of protein phosphorylation	0.143695	O60934	Nibrin OS=Homo sapiens OX=9606 GN=NBN PE=1 SV=1	2.969	Up	0.0104636	NBN	84.958	6	4	4	4	1.022	1.039	3.209	1.081
Biological Process	GO:0001934	10	positive regulation of protein phosphorylation	0.143695	Q9UHD2	Serine/threonine-protein kinase TBK1 OS=Homo sapiens OX=9606 GN=TBK1 PE=1 SV=1	6.025	Up	0.020081	TBK1	83.641	5.8	4	4	4	1.11	1.33	5.856	0.972
Biological Process	GO:0043933	4	macromolecular complex subunit organization	0.11819	Q15393	Splicing factor 3B subunit 3 OS=Homo sapiens OX=9606 GN=SF3B3 PE=1 SV=4	2.479	Up	0.00075546	SF3B3	135.58	11.1	13	14	13	1.085	0.996	2.303	0.929
Biological Process	GO:0043933	4	macromolecular complex subunit organization	0.11819	Q8N5N7	39S ribosomal protein L50, mitochondrial OS=Homo sapiens OX=9606 GN=MRPL50 PE=1 SV=2	2.357	Up	0.0068568	MRPL50	18.325	22.2	4	5	4	1.254	0.985	2.432	1.032
Biological Process	GO:0043933	4	macromolecular complex subunit organization	0.11819	Q9UHI6	Probable ATP-dependent RNA helicase DDX20 OS=Homo sapiens OX=9606 GN=DDX20 PE=1 SV=2	2.389	Up	0.038024	DDX20	92.239	8.4	6	8	6	1.152	1.127	1.837	0.769
Biological Process	GO:0043933	4	macromolecular complex subunit organization	0.11819	Q13620	Cullin-4B OS=Homo sapiens OX=9606 GN=CUL4B PE=1 SV=4	5.17	Up	2.053e-05	CUL4B	103.98	12.8	13	15	9	1.033	1.134	4.482	0.867
Biological Process	GO:0043933	4	macromolecular complex subunit organization	0.11819	P55072	Transitional endoplasmic reticulum ATPase OS=Homo sapiens OX=9606 GN=VCP PE=1 SV=4	1.818	Up	0.00033937	VCP	89.321	13.8	12	14	12	1.054	0.959	1.76	0.968
Biological Process	GO:0043933	4	macromolecular complex subunit organization	0.11819	Q15459	Splicing factor 3A subunit 1 OS=Homo sapiens OX=9606 GN=SF3A1 PE=1 SV=1	1.684	Up	0.0032805	SF3A1	88.885	18.8	14	24	14	1.126	1.013	1.435	0.852
Biological Process	GO:0043933	4	macromolecular complex subunit organization	0.11819	P48163	NADP-dependent malic enzyme OS=Homo sapiens OX=9606 GN=ME1 PE=1 SV=1	1.841	Up	0.025603	ME1	64.149	10	6	7	6	0.892	1.033	2.149	1.167
Biological Process	GO:0043933	4	macromolecular complex subunit organization	0.11819	O43819	Protein SCO2 homolog, mitochondrial OS=Homo sapiens OX=9606 GN=SCO2 PE=1 SV=3	2.547	Up	0.032018	SCO2	29.81	19.2	4	4	4	0.979	1.196	2.97	1.166
Biological Process	GO:0018193	8	peptidyl-amino acid modification	0.309583	P55072	Transitional endoplasmic reticulum ATPase OS=Homo sapiens OX=9606 GN=VCP PE=1 SV=4	1.818	Up	0.00033937	VCP	89.321	13.8	12	14	12	1.054	0.959	1.76	0.968
Biological Process	GO:0018193	8	peptidyl-amino acid modification	0.309583	Q9UHD2	Serine/threonine-protein kinase TBK1 OS=Homo sapiens OX=9606 GN=TBK1 PE=1 SV=1	6.025	Up	0.020081	TBK1	83.641	5.8	4	4	4	1.11	1.33	5.856	0.972
Biological Process	GO:0018193	8	peptidyl-amino acid modification	0.309583	P23284	Peptidyl-prolyl cis-trans isomerase B OS=Homo sapiens OX=9606 GN=PPIB PE=1 SV=2	2.688	Up	5.6079e-05	PPIB	23.742	33.8	7	13	7	1.021	0.829	2.812	1.046
Biological Process	GO:0044089	5	positive regulation of cellular component biogenesis	0.0216909	Q13620	Cullin-4B OS=Homo sapiens OX=9606 GN=CUL4B PE=1 SV=4	5.17	Up	2.053e-05	CUL4B	103.98	12.8	13	15	9	1.033	1.134	4.482	0.867
Biological Process	GO:0044089	5	positive regulation of cellular component biogenesis	0.0216909	P55072	Transitional endoplasmic reticulum ATPase OS=Homo sapiens OX=9606 GN=VCP PE=1 SV=4	1.818	Up	0.00033937	VCP	89.321	13.8	12	14	12	1.054	0.959	1.76	0.968
Biological Process	GO:0044089	5	positive regulation of cellular component biogenesis	0.0216909	Q7L576	Cytoplasmic FMR1-interacting protein 1 OS=Homo sapiens OX=9606 GN=CYFIP1 PE=1 SV=1	1.698	Up	0.00175546	CYFIP1	145.18	9.8	12	13	7	0.873	1.131	1.808	1.065
Biological Process	GO:0044089	5	positive regulation of cellular component biogenesis	0.0216909	O00159	Unconventional myosin-Ic OS=Homo sapiens OX=9606 GN=MYO1C PE=1 SV=4	2.006	Up	0.006483	MYO1C	121.68	7.5	10	10	9	0.825	1.052	2.237	1.115
Biological Process	GO:0032270	8	positive regulation of cellular protein metabolic process	0.0693222	O43684	Mitotic checkpoint protein BUB3 OS=Homo sapiens OX=9606 GN=BUB3 PE=1 SV=1	1.628	Up	0.008182	BUB3	37.154	28.4	8	10	8	1.058	1.06	1.581	0.971
Biological Process	GO:0032270	8	positive regulation of cellular protein metabolic process	0.0693222	P55072	Transitional endoplasmic reticulum ATPase OS=Homo sapiens OX=9606 GN=VCP PE=1 SV=4	1.818	Up	0.00033937	VCP	89.321	13.8	12	14	12	1.054	0.959	1.76	0.968
Biological Process	GO:0032270	8	positive regulation of cellular protein metabolic process	0.0693222	Q99623	Prohibitin-2 OS=Homo sapiens OX=9606 GN=PHB2 PE=1 SV=2	2.201	Up	0.031257	PHB2	33.296	30.8	10	15	10	0.979	0.817	2.346	1.066
Biological Process	GO:0032270	8	positive regulation of cellular protein metabolic process	0.0693222	O60934	Nibrin OS=Homo sapiens OX=9606 GN=NBN PE=1 SV=1	2.969	Up	0.0104636	NBN	84.958	6	4	4	4	1.022	1.039	3.209	1.081
Biological Process	GO:0032270	8	positive regulation of cellular protein metabolic process	0.0693222	Q9UHD2	Serine/threonine-protein kinase TBK1 OS=Homo sapiens OX=9606 GN=TBK1 PE=1 SV=1	6.025	Up	0.020081	TBK1	83.641	5.8	4	4	4	1.11	1.33	5.856	0.972
Biological Process	GO:0032270	8	positive regulation of cellular protein metabolic process	0.0693222	Q6KC79	Nipped-B-like protein OS=Homo sapiens OX=9606 GN=NIPBL PE=1 SV=2	1.791	Up	0.0110561	NIPBL	316.05	2.8	7	7	7	1.236	1.067	1.66	0.927
Biological Process	GO:0051169	6	nuclear transport	0.0363869	Q9UHI6	Probable ATP-dependent RNA helicase DDX20 OS=Homo sapiens OX=9606 GN=DDX20 PE=1 SV=2	2.389	Up	0.038024	DDX20	92.239	8.4	6	8	6	1.152	1.127	1.837	0.769
Biological Process	GO:0051169	6	nuclear transport	0.0363869	Q10570	Cleavage and polyadenylation specificity factor subunit 1 OS=Homo sapiens OX=9606 GN=CPSF1 PE=1 SV=2	2.42	Up	0.00022413	CPSF1	160.88	3.5	6	7	6	1.208	1.093	2.103	0.869
Biological Process	GO:0051169	6	nuclear transport	0.0363869	Q99623	Prohibitin-2 OS=Homo sapiens OX=9606 GN=PHB2 PE=1 SV=2	2.201	Up	0.031257	PHB2	33.296	30.8	10	15	10	0.979	0.817	2.346	1.066
Biological Process	GO:0051169	6	nuclear transport	0.0363869	Q9NP72	Ras-related protein Rab-18 OS=Homo sapiens OX=9606 GN=RAB18 PE=1 SV=1	2.052	Up	0.00059845	RAB18	22.977	30.6	6	6	5	1.179	1.057	1.974	0.962
Biological Process	GO:0044262	5	cellular carbohydrate metabolic process	0.0500373	P43304	Glycerol-3-phosphate dehydrogenase, mitochondrial OS=Homo sapiens OX=9606 GN=GPD2 PE=1 SV=3	1.658	Up	0.0026565	GPD2	80.852	13.2	10	10	10	0.996	0.834	1.834	1.106
Biological Process	GO:0044262	5	cellular carbohydrate metabolic process	0.0500373	P46976	Glycogenin-1 OS=Homo sapiens OX=9606 GN=GYG1 PE=1 SV=4	1.803	Up	0.0137813	GYG1	39.383	12.9	4	6	4	1.065	0.831	2.237	1.241
Biological Process	GO:0010562	7	positive regulation of phosphorus metabolic process	0.066246	P55072	Transitional endoplasmic reticulum ATPase OS=Homo sapiens OX=9606 GN=VCP PE=1 SV=4	1.818	Up	0.00033937	VCP	89.321	13.8	12	14	12	1.054	0.959	1.76	0.968
Biological Process	GO:0010562	7	positive regulation of phosphorus metabolic process	0.066246	Q99623	Prohibitin-2 OS=Homo sapiens OX=9606 GN=PHB2 PE=1 SV=2	2.201	Up	0.031257	PHB2	33.296	30.8	10	15	10	0.979	0.817	2.346	1.066
Biological Process	GO:0010562	7	positive regulation of phosphorus metabolic process	0.066246	O60934	Nibrin OS=Homo sapiens OX=9606 GN=NBN PE=1 SV=1	2.969	Up	0.0104636	NBN	84.958	6	4	4	4	1.022	1.039	3.209	1.081
Biological Process	GO:0010562	7	positive regulation of phosphorus metabolic process	0.066246	Q9UHD2	Serine/threonine-protein kinase TBK1 OS=Homo sapiens OX=9606 GN=TBK1 PE=1 SV=1	6.025	Up	0.020081	TBK1	83.641	5.8	4	4	4	1.11	1.33	5.856	0.972
Biological Process	GO:0046903	6	secretion	0.269409	P46976	Glycogenin-1 OS=Homo sapiens OX=9606 GN=GYG1 PE=1 SV=4	1.803	Up	0.0137813	GYG1	39.383	12.9	4	6	4	1.065	0.831	2.237	1.241
Biological Process	GO:0046903	6	secretion	0.269409	P55072	Transitional endoplasmic reticulum ATPase OS=Homo sapiens OX=9606 GN=VCP PE=1 SV=4	1.818	Up	0.00033937	VCP	89.321	13.8	12	14	12	1.054	0.959	1.76	0.968
Biological Process	GO:0046903	6	secretion	0.269409	Q7L576	Cytoplasmic FMR1-interacting protein 1 OS=Homo sapiens OX=9606 GN=CYFIP1 PE=1 SV=1	1.698	Up	0.00175546	CYFIP1	145.18	9.8	12	13	7	0.873	1.131	1.808	1.065
Biological Process	GO:0046903	6	secretion	0.269409	Q9NP72	Ras-related protein Rab-18 OS=Homo sapiens OX=9606 GN=RAB18 PE=1 SV=1	2.052	Up	0.00059845	RAB18	22.977	30.6	6	6	5	1.179	1.057	1.974	0.962
Biological Process	GO:0003006	4	developmental process involved in reproduction	0.0588977	Q9UHI6	Probable ATP-dependent RNA helicase DDX20 OS=Homo sapiens OX=9606 GN=DDX20 PE=1 SV=2	2.389	Up	0.038024	DDX20	92.239	8.4	6	8	6	1.152	1.127	1.837	0.769
Biological Process	GO:0003006	4	developmental process involved in reproduction	0.0588977	Q99623	Prohibitin-2 OS=Homo sapiens OX=9606 GN=PHB2 PE=1 SV=2	2.201	Up	0.031257	PHB2	33.296	30.8	10	15	10	0.979	0.817	2.346	1.066
Biological Process	GO:0003006	4	developmental process involved in reproduction	0.0588977	Q6KC79	Nipped-B-like protein OS=Homo sapiens OX=9606 GN=NIPBL PE=1 SV=2	1.791	Up	0.0110561	NIPBL	316.05	2.8	7	7	7	1.236	1.067	1.66	0.927
Biological Process	GO:0002443	4	leukocyte mediated immunity	0.0316138	P46976	Glycogenin-1 OS=Homo sapiens OX=9606 GN=GYG1 PE=1 SV=4	1.803	Up	0.0137813	GYG1	39.383	12.9	4	6	4	1.065	0.831	2.237	1.241
Biological Process	GO:0002443	4	leukocyte mediated immunity	0.0316138	P55072	Transitional endoplasmic reticulum ATPase OS=Homo sapiens OX=9606 GN=VCP PE=1 SV=4	1.818	Up	0.00033937	VCP	89.321	13.8	12	14	12	1.054	0.959	1.76	0.968
Biological Process	GO:0002443	4	leukocyte mediated immunity	0.0316138	Q7L576	Cytoplasmic FMR1-interacting protein 1 OS=Homo sapiens OX=9606 GN=CYFIP1 PE=1 SV=1	1.698	Up	0.00175546	CYFIP1	145.18	9.8	12	13	7	0.873	1.131	1.808	1.065
Biological Process	GO:0002443	4	leukocyte mediated immunity	0.0316138	O60934	Nibrin OS=Homo sapiens OX=9606 GN=NBN PE=1 SV=1	2.969	Up	0.0104636	NBN	84.958	6	4	4	4	1.022	1.039	3.209	1.081
Biological Process	GO:0002443	4	leukocyte mediated immunity	0.0316138	Q9NP72	Ras-related protein Rab-18 OS=Homo sapiens OX=9606 GN=RAB18 PE=1 SV=1	2.052	Up	0.00059845	RAB18	22.977	30.6	6	6	5	1.179	1.057	1.974	0.962
Biological Process	GO:0000122	12	negative regulation of transcription from RNA polymerase II promoter	0.346405	Q9UHI6	Probable ATP-dependent RNA helicase DDX20 OS=Homo sapiens OX=9606 GN=DDX20 PE=1 SV=2	2.389	Up	0.038024	DDX20	92.239	8.4	6	8	6	1.152	1.127	1.837	0.769
Biological Process	GO:0000122	12	negative regulation of transcription from RNA polymerase II promoter	0.346405	Q6KC79	Nipped-B-like protein OS=Homo sapiens OX=9606 GN=NIPBL PE=1 SV=2	1.791	Up	0.0110561	NIPBL	316.05	2.8	7	7	7	1.236	1.067	1.66	0.927
Biological Process	GO:0048513	6	animal organ development	0.0634184	P43304	Glycerol-3-phosphate dehydrogenase, mitochondrial OS=Homo sapiens OX=9606 GN=GPD2 PE=1 SV=3	1.658	Up	0.0026565	GPD2	80.852	13.2	10	10	10	0.996	0.834	1.834	1.106
Biological Process	GO:0048513	6	animal organ development	0.0634184	P54802	Alpha-N-acetylglucosaminidase OS=Homo sapiens OX=9606 GN=NAGLU PE=1 SV=2	1.657	Up	0.024757	NAGLU	82.265	4.6	3	3	3	1.759	1.056	1.412	0.852
Biological Process	GO:0048513	6	animal organ development	0.0634184	O43819	Protein SCO2 homolog, mitochondrial OS=Homo sapiens OX=9606 GN=SCO2 PE=1 SV=3	2.547	Up	0.032018	SCO2	29.81	19.2	4	4	4	0.979	1.196	2.97	1.166
Biological Process	GO:0048513	6	animal organ development	0.0634184	Q14980	Nuclear mitotic apparatus protein 1 OS=Homo sapiens OX=9606 GN=NUMA1 PE=1 SV=2	2.394	Up	0.0142157	NUMA1	238.26	10.8	22	22	21	1.254	0.806	2.38	0.994
Biological Process	GO:0048513	6	animal organ development	0.0634184	Q99623	Prohibitin-2 OS=Homo sapiens OX=9606 GN=PHB2 PE=1 SV=2	2.201	Up	0.031257	PHB2	33.296	30.8	10	15	10	0.979	0.817	2.346	1.066
Biological Process	GO:0048513	6	animal organ development	0.0634184	Q6KC79	Nipped-B-like protein OS=Homo sapiens OX=9606 GN=NIPBL PE=1 SV=2	1.791	Up	0.0110561	NIPBL	316.05	2.8	7	7	7	1.236	1.067	1.66	0.927
Biological Process	GO:0048513	6	animal organ development	0.0634184	P23284	Peptidyl-prolyl cis-trans isomerase B OS=Homo sapiens OX=9606 GN=PPIB PE=1 SV=2	2.688	Up	5.6079e-05	PPIB	23.742	33.8	7	13	7	1.021	0.829	2.812	1.046
Biological Process	GO:0048513	6	animal organ development	0.0634184	Q9NP72	Ras-related protein Rab-18 OS=Homo sapiens OX=9606 GN=RAB18 PE=1 SV=1	2.052	Up	0.00059845	RAB18	22.977	30.6	6	6	5	1.179	1.057	1.974	0.962
Biological Process	GO:0043068	7	positive regulation of programmed cell death	0.317118	Q9UHI6	Probable ATP-dependent RNA helicase DDX20 OS=Homo sapiens OX=9606 GN=DDX20 PE=1 SV=2	2.389	Up	0.038024	DDX20	92.239	8.4	6	8	6	1.152	1.127	1.837	0.769
Biological Process	GO:0043068	7	positive regulation of programmed cell death	0.317118	P55072	Transitional endoplasmic reticulum ATPase OS=Homo sapiens OX=9606 GN=VCP PE=1 SV=4	1.818	Up	0.00033937	VCP	89.321	13.8	12	14	12	1.054	0.959	1.76	0.968
Biological Process	GO:0007346	6	regulation of mitotic cell cycle	0.0199239	Q13620	Cullin-4B OS=Homo sapiens OX=9606 GN=CUL4B PE=1 SV=4	5.17	Up	2.053e-05	CUL4B	103.98	12.8	13	15	9	1.033	1.134	4.482	0.867
Biological Process	GO:0007346	6	regulation of mitotic cell cycle	0.0199239	O43684	Mitotic checkpoint protein BUB3 OS=Homo sapiens OX=9606 GN=BUB3 PE=1 SV=1	1.628	Up	0.008182	BUB3	37.154	28.4	8	10	8	1.058	1.06	1.581	0.971
Biological Process	GO:0007346	6	regulation of mitotic cell cycle	0.0199239	Q6NUQ1	RAD50-interacting protein 1 OS=Homo sapiens OX=9606 GN=RINT1 PE=1 SV=1	2.892	Up	0.00164322	RINT1	90.631	3.9	4	5	4	1.166	1.053	2.374	0.821
Biological Process	GO:0007346	6	regulation of mitotic cell cycle	0.0199239	Q99623	Prohibitin-2 OS=Homo sapiens OX=9606 GN=PHB2 PE=1 SV=2	2.201	Up	0.031257	PHB2	33.296	30.8	10	15	10	0.979	0.817	2.346	1.066
Biological Process	GO:0007346	6	regulation of mitotic cell cycle	0.0199239	O60934	Nibrin OS=Homo sapiens OX=9606 GN=NBN PE=1 SV=1	2.969	Up	0.0104636	NBN	84.958	6	4	4	4	1.022	1.039	3.209	1.081
Biological Process	GO:0002283	9	neutrophil activation involved in immune response	0.0820972	P46976	Glycogenin-1 OS=Homo sapiens OX=9606 GN=GYG1 PE=1 SV=4	1.803	Up	0.0137813	GYG1	39.383	12.9	4	6	4	1.065	0.831	2.237	1.241
Biological Process	GO:0002283	9	neutrophil activation involved in immune response	0.0820972	P55072	Transitional endoplasmic reticulum ATPase OS=Homo sapiens OX=9606 GN=VCP PE=1 SV=4	1.818	Up	0.00033937	VCP	89.321	13.8	12	14	12	1.054	0.959	1.76	0.968
Biological Process	GO:0002283	9	neutrophil activation involved in immune response	0.0820972	Q7L576	Cytoplasmic FMR1-interacting protein 1 OS=Homo sapiens OX=9606 GN=CYFIP1 PE=1 SV=1	1.698	Up	0.00175546	CYFIP1	145.18	9.8	12	13	7	0.873	1.131	1.808	1.065
Biological Process	GO:0002283	9	neutrophil activation involved in immune response	0.0820972	Q9NP72	Ras-related protein Rab-18 OS=Homo sapiens OX=9606 GN=RAB18 PE=1 SV=1	2.052	Up	0.00059845	RAB18	22.977	30.6	6	6	5	1.179	1.057	1.974	0.962
Biological Process	GO:1902593	9	single-organism nuclear import	0.0846652	Q99623	Prohibitin-2 OS=Homo sapiens OX=9606 GN=PHB2 PE=1 SV=2	2.201	Up	0.031257	PHB2	33.296	30.8	10	15	10	0.979	0.817	2.346	1.066
Biological Process	GO:1902593	9	single-organism nuclear import	0.0846652	Q9NP72	Ras-related protein Rab-18 OS=Homo sapiens OX=9606 GN=RAB18 PE=1 SV=1	2.052	Up	0.00059845	RAB18	22.977	30.6	6	6	5	1.179	1.057	1.974	0.962
Biological Process	GO:0031399	8	regulation of protein modification process	0.110308	O43684	Mitotic checkpoint protein BUB3 OS=Homo sapiens OX=9606 GN=BUB3 PE=1 SV=1	1.628	Up	0.008182	BUB3	37.154	28.4	8	10	8	1.058	1.06	1.581	0.971
Biological Process	GO:0031399	8	regulation of protein modification process	0.110308	P55072	Transitional endoplasmic reticulum ATPase OS=Homo sapiens OX=9606 GN=VCP PE=1 SV=4	1.818	Up	0.00033937	VCP	89.321	13.8	12	14	12	1.054	0.959	1.76	0.968
Biological Process	GO:0031399	8	regulation of protein modification process	0.110308	Q99623	Prohibitin-2 OS=Homo sapiens OX=9606 GN=PHB2 PE=1 SV=2	2.201	Up	0.031257	PHB2	33.296	30.8	10	15	10	0.979	0.817	2.346	1.066
Biological Process	GO:0031399	8	regulation of protein modification process	0.110308	O60934	Nibrin OS=Homo sapiens OX=9606 GN=NBN PE=1 SV=1	2.969	Up	0.0104636	NBN	84.958	6	4	4	4	1.022	1.039	3.209	1.081
Biological Process	GO:0031399	8	regulation of protein modification process	0.110308	Q9UHD2	Serine/threonine-protein kinase TBK1 OS=Homo sapiens OX=9606 GN=TBK1 PE=1 SV=1	6.025	Up	0.020081	TBK1	83.641	5.8	4	4	4	1.11	1.33	5.856	0.972
Biological Process	GO:0031399	8	regulation of protein modification process	0.110308	Q6KC79	Nipped-B-like protein OS=Homo sapiens OX=9606 GN=NIPBL PE=1 SV=2	1.791	Up	0.0110561	NIPBL	316.05	2.8	7	7	7	1.236	1.067	1.66	0.927
Biological Process	GO:0007275	4	multicellular organism development	0.0485315	P43304	Glycerol-3-phosphate dehydrogenase, mitochondrial OS=Homo sapiens OX=9606 GN=GPD2 PE=1 SV=3	1.658	Up	0.0026565	GPD2	80.852	13.2	10	10	10	0.996	0.834	1.834	1.106
Biological Process	GO:0007275	4	multicellular organism development	0.0485315	Q13620	Cullin-4B OS=Homo sapiens OX=9606 GN=CUL4B PE=1 SV=4	5.17	Up	2.053e-05	CUL4B	103.98	12.8	13	15	9	1.033	1.134	4.482	0.867
Biological Process	GO:0007275	4	multicellular organism development	0.0485315	P54802	Alpha-N-acetylglucosaminidase OS=Homo sapiens OX=9606 GN=NAGLU PE=1 SV=2	1.657	Up	0.024757	NAGLU	82.265	4.6	3	3	3	1.759	1.056	1.412	0.852
Biological Process	GO:0007275	4	multicellular organism development	0.0485315	Q7L576	Cytoplasmic FMR1-interacting protein 1 OS=Homo sapiens OX=9606 GN=CYFIP1 PE=1 SV=1	1.698	Up	0.00175546	CYFIP1	145.18	9.8	12	13	7	0.873	1.131	1.808	1.065
Biological Process	GO:0007275	4	multicellular organism development	0.0485315	P23284	Peptidyl-prolyl cis-trans isomerase B OS=Homo sapiens OX=9606 GN=PPIB PE=1 SV=2	2.688	Up	5.6079e-05	PPIB	23.742	33.8	7	13	7	1.021	0.829	2.812	1.046
Biological Process	GO:0007275	4	multicellular organism development	0.0485315	Q16643	Drebrin OS=Homo sapiens OX=9606 GN=DBN1 PE=1 SV=4	1.808	Up	0.049259	DBN1	71.428	17.6	9	10	9	1.367	1.055	1.423	0.787
Biological Process	GO:0007275	4	multicellular organism development	0.0485315	Q14980	Nuclear mitotic apparatus protein 1 OS=Homo sapiens OX=9606 GN=NUMA1 PE=1 SV=2	2.394	Up	0.0142157	NUMA1	238.26	10.8	22	22	21	1.254	0.806	2.38	0.994
Biological Process	GO:0007275	4	multicellular organism development	0.0485315	O43819	Protein SCO2 homolog, mitochondrial OS=Homo sapiens OX=9606 GN=SCO2 PE=1 SV=3	2.547	Up	0.032018	SCO2	29.81	19.2	4	4	4	0.979	1.196	2.97	1.166
Biological Process	GO:0007275	4	multicellular organism development	0.0485315	Q99623	Prohibitin-2 OS=Homo sapiens OX=9606 GN=PHB2 PE=1 SV=2	2.201	Up	0.031257	PHB2	33.296	30.8	10	15	10	0.979	0.817	2.346	1.066
Biological Process	GO:0007275	4	multicellular organism development	0.0485315	O60934	Nibrin OS=Homo sapiens OX=9606 GN=NBN PE=1 SV=1	2.969	Up	0.0104636	NBN	84.958	6	4	4	4	1.022	1.039	3.209	1.081
Biological Process	GO:0007275	4	multicellular organism development	0.0485315	Q6KC79	Nipped-B-like protein OS=Homo sapiens OX=9606 GN=NIPBL PE=1 SV=2	1.791	Up	0.0110561	NIPBL	316.05	2.8	7	7	7	1.236	1.067	1.66	0.927
Biological Process	GO:0007275	4	multicellular organism development	0.0485315	Q9NP72	Ras-related protein Rab-18 OS=Homo sapiens OX=9606 GN=RAB18 PE=1 SV=1	2.052	Up	0.00059845	RAB18	22.977	30.6	6	6	5	1.179	1.057	1.974	0.962
Biological Process	GO:0008380	9	RNA splicing	0.0110606	Q15393	Splicing factor 3B subunit 3 OS=Homo sapiens OX=9606 GN=SF3B3 PE=1 SV=4	2.479	Up	0.00075546	SF3B3	135.58	11.1	13	14	13	1.085	0.996	2.303	0.929
Biological Process	GO:0008380	9	RNA splicing	0.0110606	Q9UHI6	Probable ATP-dependent RNA helicase DDX20 OS=Homo sapiens OX=9606 GN=DDX20 PE=1 SV=2	2.389	Up	0.038024	DDX20	92.239	8.4	6	8	6	1.152	1.127	1.837	0.769
Biological Process	GO:0008380	9	RNA splicing	0.0110606	Q9UNY4	Transcription termination factor 2 OS=Homo sapiens OX=9606 GN=TTF2 PE=1 SV=2	2.248	Up	0.0038161	TTF2	129.59	9.7	9	11	9	0.836	1.288	2.104	0.936
Biological Process	GO:0008380	9	RNA splicing	0.0110606	P63162	Small nuclear ribonucleoprotein-associated protein N OS=Homo sapiens OX=9606 GN=SNRPN PE=1 SV=1	1.56	Up	0.0159807	SNRPN	24.614	17.9	4	8	4	1.101	0.804	1.847	1.184
Biological Process	GO:0008380	9	RNA splicing	0.0110606	Q10570	Cleavage and polyadenylation specificity factor subunit 1 OS=Homo sapiens OX=9606 GN=CPSF1 PE=1 SV=2	2.42	Up	0.00022413	CPSF1	160.88	3.5	6	7	6	1.208	1.093	2.103	0.869
Biological Process	GO:0008380	9	RNA splicing	0.0110606	Q15459	Splicing factor 3A subunit 1 OS=Homo sapiens OX=9606 GN=SF3A1 PE=1 SV=1	1.684	Up	0.0032805	SF3A1	88.885	18.8	14	24	14	1.126	1.013	1.435	0.852
Biological Process	GO:0045787	6	positive regulation of cell cycle	0.234476	Q13620	Cullin-4B OS=Homo sapiens OX=9606 GN=CUL4B PE=1 SV=4	5.17	Up	2.053e-05	CUL4B	103.98	12.8	13	15	9	1.033	1.134	4.482	0.867
Biological Process	GO:0045787	6	positive regulation of cell cycle	0.234476	Q99623	Prohibitin-2 OS=Homo sapiens OX=9606 GN=PHB2 PE=1 SV=2	2.201	Up	0.031257	PHB2	33.296	30.8	10	15	10	0.979	0.817	2.346	1.066
Biological Process	GO:0043900	4	regulation of multi-organism process	0.263958	Q9UHD2	Serine/threonine-protein kinase TBK1 OS=Homo sapiens OX=9606 GN=TBK1 PE=1 SV=1	6.025	Up	0.020081	TBK1	83.641	5.8	4	4	4	1.11	1.33	5.856	0.972
Biological Process	GO:0043900	4	regulation of multi-organism process	0.263958	P23284	Peptidyl-prolyl cis-trans isomerase B OS=Homo sapiens OX=9606 GN=PPIB PE=1 SV=2	2.688	Up	5.6079e-05	PPIB	23.742	33.8	7	13	7	1.021	0.829	2.812	1.046
Biological Process	GO:0030833	11	regulation of actin filament polymerization	0.0580939	Q7L576	Cytoplasmic FMR1-interacting protein 1 OS=Homo sapiens OX=9606 GN=CYFIP1 PE=1 SV=1	1.698	Up	0.00175546	CYFIP1	145.18	9.8	12	13	7	0.873	1.131	1.808	1.065
Biological Process	GO:0030833	11	regulation of actin filament polymerization	0.0580939	O00159	Unconventional myosin-Ic OS=Homo sapiens OX=9606 GN=MYO1C PE=1 SV=4	2.006	Up	0.006483	MYO1C	121.68	7.5	10	10	9	0.825	1.052	2.237	1.115
Biological Process	GO:0022008	7	neurogenesis	0.253372	Q13620	Cullin-4B OS=Homo sapiens OX=9606 GN=CUL4B PE=1 SV=4	5.17	Up	2.053e-05	CUL4B	103.98	12.8	13	15	9	1.033	1.134	4.482	0.867
Biological Process	GO:0022008	7	neurogenesis	0.253372	P54802	Alpha-N-acetylglucosaminidase OS=Homo sapiens OX=9606 GN=NAGLU PE=1 SV=2	1.657	Up	0.024757	NAGLU	82.265	4.6	3	3	3	1.759	1.056	1.412	0.852
Biological Process	GO:0022008	7	neurogenesis	0.253372	Q7L576	Cytoplasmic FMR1-interacting protein 1 OS=Homo sapiens OX=9606 GN=CYFIP1 PE=1 SV=1	1.698	Up	0.00175546	CYFIP1	145.18	9.8	12	13	7	0.873	1.131	1.808	1.065
Biological Process	GO:0022008	7	neurogenesis	0.253372	Q16643	Drebrin OS=Homo sapiens OX=9606 GN=DBN1 PE=1 SV=4	1.808	Up	0.049259	DBN1	71.428	17.6	9	10	9	1.367	1.055	1.423	0.787
Biological Process	GO:0006909	7	phagocytosis	0.0622823	Q7L576	Cytoplasmic FMR1-interacting protein 1 OS=Homo sapiens OX=9606 GN=CYFIP1 PE=1 SV=1	1.698	Up	0.00175546	CYFIP1	145.18	9.8	12	13	7	0.873	1.131	1.808	1.065
Biological Process	GO:0006909	7	phagocytosis	0.0622823	O00159	Unconventional myosin-Ic OS=Homo sapiens OX=9606 GN=MYO1C PE=1 SV=4	2.006	Up	0.006483	MYO1C	121.68	7.5	10	10	9	0.825	1.052	2.237	1.115
Biological Process	GO:0071826	5	ribonucleoprotein complex subunit organization	0.272827	Q9UHI6	Probable ATP-dependent RNA helicase DDX20 OS=Homo sapiens OX=9606 GN=DDX20 PE=1 SV=2	2.389	Up	0.038024	DDX20	92.239	8.4	6	8	6	1.152	1.127	1.837	0.769
Biological Process	GO:0071826	5	ribonucleoprotein complex subunit organization	0.272827	Q15459	Splicing factor 3A subunit 1 OS=Homo sapiens OX=9606 GN=SF3A1 PE=1 SV=1	1.684	Up	0.0032805	SF3A1	88.885	18.8	14	24	14	1.126	1.013	1.435	0.852
Biological Process	GO:1903507	10	negative regulation of nucleic acid-templated transcription	0.29856	Q9UHI6	Probable ATP-dependent RNA helicase DDX20 OS=Homo sapiens OX=9606 GN=DDX20 PE=1 SV=2	2.389	Up	0.038024	DDX20	92.239	8.4	6	8	6	1.152	1.127	1.837	0.769
Biological Process	GO:1903507	10	negative regulation of nucleic acid-templated transcription	0.29856	Q99623	Prohibitin-2 OS=Homo sapiens OX=9606 GN=PHB2 PE=1 SV=2	2.201	Up	0.031257	PHB2	33.296	30.8	10	15	10	0.979	0.817	2.346	1.066
Biological Process	GO:1903507	10	negative regulation of nucleic acid-templated transcription	0.29856	Q6KC79	Nipped-B-like protein OS=Homo sapiens OX=9606 GN=NIPBL PE=1 SV=2	1.791	Up	0.0110561	NIPBL	316.05	2.8	7	7	7	1.236	1.067	1.66	0.927
Biological Process	GO:0035295	5	tube development	0.0458801	Q14980	Nuclear mitotic apparatus protein 1 OS=Homo sapiens OX=9606 GN=NUMA1 PE=1 SV=2	2.394	Up	0.0142157	NUMA1	238.26	10.8	22	22	21	1.254	0.806	2.38	0.994
Biological Process	GO:0035295	5	tube development	0.0458801	Q99623	Prohibitin-2 OS=Homo sapiens OX=9606 GN=PHB2 PE=1 SV=2	2.201	Up	0.031257	PHB2	33.296	30.8	10	15	10	0.979	0.817	2.346	1.066
Biological Process	GO:0035295	5	tube development	0.0458801	Q6KC79	Nipped-B-like protein OS=Homo sapiens OX=9606 GN=NIPBL PE=1 SV=2	1.791	Up	0.0110561	NIPBL	316.05	2.8	7	7	7	1.236	1.067	1.66	0.927
Biological Process	GO:0048639	6	positive regulation of developmental growth	0.00308237	Q7L576	Cytoplasmic FMR1-interacting protein 1 OS=Homo sapiens OX=9606 GN=CYFIP1 PE=1 SV=1	1.698	Up	0.00175546	CYFIP1	145.18	9.8	12	13	7	0.873	1.131	1.808	1.065
Biological Process	GO:0048639	6	positive regulation of developmental growth	0.00308237	Q6KC79	Nipped-B-like protein OS=Homo sapiens OX=9606 GN=NIPBL PE=1 SV=2	1.791	Up	0.0110561	NIPBL	316.05	2.8	7	7	7	1.236	1.067	1.66	0.927
Biological Process	GO:0048639	6	positive regulation of developmental growth	0.00308237	P23284	Peptidyl-prolyl cis-trans isomerase B OS=Homo sapiens OX=9606 GN=PPIB PE=1 SV=2	2.688	Up	5.6079e-05	PPIB	23.742	33.8	7	13	7	1.021	0.829	2.812	1.046
Biological Process	GO:0006511	10	ubiquitin-dependent protein catabolic process	0.180087	Q13620	Cullin-4B OS=Homo sapiens OX=9606 GN=CUL4B PE=1 SV=4	5.17	Up	2.053e-05	CUL4B	103.98	12.8	13	15	9	1.033	1.134	4.482	0.867
Biological Process	GO:0006511	10	ubiquitin-dependent protein catabolic process	0.180087	O43684	Mitotic checkpoint protein BUB3 OS=Homo sapiens OX=9606 GN=BUB3 PE=1 SV=1	1.628	Up	0.008182	BUB3	37.154	28.4	8	10	8	1.058	1.06	1.581	0.971
Biological Process	GO:0006511	10	ubiquitin-dependent protein catabolic process	0.180087	P55072	Transitional endoplasmic reticulum ATPase OS=Homo sapiens OX=9606 GN=VCP PE=1 SV=4	1.818	Up	0.00033937	VCP	89.321	13.8	12	14	12	1.054	0.959	1.76	0.968
Biological Process	GO:0051186	4	cofactor metabolic process	0.0260799	P48163	NADP-dependent malic enzyme OS=Homo sapiens OX=9606 GN=ME1 PE=1 SV=1	1.841	Up	0.025603	ME1	64.149	10	6	7	6	0.892	1.033	2.149	1.167
Biological Process	GO:0051186	4	cofactor metabolic process	0.0260799	P55072	Transitional endoplasmic reticulum ATPase OS=Homo sapiens OX=9606 GN=VCP PE=1 SV=4	1.818	Up	0.00033937	VCP	89.321	13.8	12	14	12	1.054	0.959	1.76	0.968
Biological Process	GO:0051186	4	cofactor metabolic process	0.0260799	Q9NZL9	Methionine adenosyltransferase 2 subunit beta OS=Homo sapiens OX=9606 GN=MAT2B PE=1 SV=1	4.554	Up	4.3101e-05	MAT2B	37.551	16.2	5	6	5	1.006	1.029	4.864	1.068
Biological Process	GO:0051186	4	cofactor metabolic process	0.0260799	Q9P2R7	Succinate--CoA ligase [ADP-forming] subunit beta, mitochondrial OS=Homo sapiens OX=9606 GN=SUCLA2 PE=1 SV=3	1.804	Up	0.0048354	SUCLA2	50.317	16	8	9	8	1.03	0.858	1.972	1.093
Biological Process	GO:0019220	7	regulation of phosphate metabolic process	0.129122	P48163	NADP-dependent malic enzyme OS=Homo sapiens OX=9606 GN=ME1 PE=1 SV=1	1.841	Up	0.025603	ME1	64.149	10	6	7	6	0.892	1.033	2.149	1.167
Biological Process	GO:0019220	7	regulation of phosphate metabolic process	0.129122	P55072	Transitional endoplasmic reticulum ATPase OS=Homo sapiens OX=9606 GN=VCP PE=1 SV=4	1.818	Up	0.00033937	VCP	89.321	13.8	12	14	12	1.054	0.959	1.76	0.968
Biological Process	GO:0019220	7	regulation of phosphate metabolic process	0.129122	Q99623	Prohibitin-2 OS=Homo sapiens OX=9606 GN=PHB2 PE=1 SV=2	2.201	Up	0.031257	PHB2	33.296	30.8	10	15	10	0.979	0.817	2.346	1.066
Biological Process	GO:0019220	7	regulation of phosphate metabolic process	0.129122	O60934	Nibrin OS=Homo sapiens OX=9606 GN=NBN PE=1 SV=1	2.969	Up	0.0104636	NBN	84.958	6	4	4	4	1.022	1.039	3.209	1.081
Biological Process	GO:0019220	7	regulation of phosphate metabolic process	0.129122	Q9UHD2	Serine/threonine-protein kinase TBK1 OS=Homo sapiens OX=9606 GN=TBK1 PE=1 SV=1	6.025	Up	0.020081	TBK1	83.641	5.8	4	4	4	1.11	1.33	5.856	0.972
Biological Process	GO:0043299	10	leukocyte degranulation	0.0843451	P46976	Glycogenin-1 OS=Homo sapiens OX=9606 GN=GYG1 PE=1 SV=4	1.803	Up	0.0137813	GYG1	39.383	12.9	4	6	4	1.065	0.831	2.237	1.241
Biological Process	GO:0043299	10	leukocyte degranulation	0.0843451	P55072	Transitional endoplasmic reticulum ATPase OS=Homo sapiens OX=9606 GN=VCP PE=1 SV=4	1.818	Up	0.00033937	VCP	89.321	13.8	12	14	12	1.054	0.959	1.76	0.968
Biological Process	GO:0043299	10	leukocyte degranulation	0.0843451	Q7L576	Cytoplasmic FMR1-interacting protein 1 OS=Homo sapiens OX=9606 GN=CYFIP1 PE=1 SV=1	1.698	Up	0.00175546	CYFIP1	145.18	9.8	12	13	7	0.873	1.131	1.808	1.065
Biological Process	GO:0043299	10	leukocyte degranulation	0.0843451	Q9NP72	Ras-related protein Rab-18 OS=Homo sapiens OX=9606 GN=RAB18 PE=1 SV=1	2.052	Up	0.00059845	RAB18	22.977	30.6	6	6	5	1.179	1.057	1.974	0.962
Biological Process	GO:1902808	9	positive regulation of cell cycle G1/S phase transition	0.00513845	Q13620	Cullin-4B OS=Homo sapiens OX=9606 GN=CUL4B PE=1 SV=4	5.17	Up	2.053e-05	CUL4B	103.98	12.8	13	15	9	1.033	1.134	4.482	0.867
Biological Process	GO:1902808	9	positive regulation of cell cycle G1/S phase transition	0.00513845	Q99623	Prohibitin-2 OS=Homo sapiens OX=9606 GN=PHB2 PE=1 SV=2	2.201	Up	0.031257	PHB2	33.296	30.8	10	15	10	0.979	0.817	2.346	1.066
Biological Process	GO:0016051	6	carbohydrate biosynthetic process	0.0520102	P43304	Glycerol-3-phosphate dehydrogenase, mitochondrial OS=Homo sapiens OX=9606 GN=GPD2 PE=1 SV=3	1.658	Up	0.0026565	GPD2	80.852	13.2	10	10	10	0.996	0.834	1.834	1.106
Biological Process	GO:0016051	6	carbohydrate biosynthetic process	0.0520102	P46976	Glycogenin-1 OS=Homo sapiens OX=9606 GN=GYG1 PE=1 SV=4	1.803	Up	0.0137813	GYG1	39.383	12.9	4	6	4	1.065	0.831	2.237	1.241
Biological Process	GO:0002252	3	immune effector process	0.00154883	P46976	Glycogenin-1 OS=Homo sapiens OX=9606 GN=GYG1 PE=1 SV=4	1.803	Up	0.0137813	GYG1	39.383	12.9	4	6	4	1.065	0.831	2.237	1.241
Biological Process	GO:0002252	3	immune effector process	0.00154883	Q9UH17	DNA dC->dU-editing enzyme APOBEC-3B OS=Homo sapiens OX=9606 GN=APOBEC3B PE=1 SV=1	1.73	Up	0.020524	APOBEC3B	45.924	11.3	5	7	4	1.371	1.232	1.007	0.582
Biological Process	GO:0002252	3	immune effector process	0.00154883	P55072	Transitional endoplasmic reticulum ATPase OS=Homo sapiens OX=9606 GN=VCP PE=1 SV=4	1.818	Up	0.00033937	VCP	89.321	13.8	12	14	12	1.054	0.959	1.76	0.968
Biological Process	GO:0002252	3	immune effector process	0.00154883	Q7L576	Cytoplasmic FMR1-interacting protein 1 OS=Homo sapiens OX=9606 GN=CYFIP1 PE=1 SV=1	1.698	Up	0.00175546	CYFIP1	145.18	9.8	12	13	7	0.873	1.131	1.808	1.065
Biological Process	GO:0002252	3	immune effector process	0.00154883	O00159	Unconventional myosin-Ic OS=Homo sapiens OX=9606 GN=MYO1C PE=1 SV=4	2.006	Up	0.006483	MYO1C	121.68	7.5	10	10	9	0.825	1.052	2.237	1.115
Biological Process	GO:0002252	3	immune effector process	0.00154883	O60934	Nibrin OS=Homo sapiens OX=9606 GN=NBN PE=1 SV=1	2.969	Up	0.0104636	NBN	84.958	6	4	4	4	1.022	1.039	3.209	1.081
Biological Process	GO:0002252	3	immune effector process	0.00154883	Q9UHD2	Serine/threonine-protein kinase TBK1 OS=Homo sapiens OX=9606 GN=TBK1 PE=1 SV=1	6.025	Up	0.020081	TBK1	83.641	5.8	4	4	4	1.11	1.33	5.856	0.972
Biological Process	GO:0002252	3	immune effector process	0.00154883	Q9NP72	Ras-related protein Rab-18 OS=Homo sapiens OX=9606 GN=RAB18 PE=1 SV=1	2.052	Up	0.00059845	RAB18	22.977	30.6	6	6	5	1.179	1.057	1.974	0.962
Biological Process	GO:0048468	6	cell development	0.185584	Q9UHI6	Probable ATP-dependent RNA helicase DDX20 OS=Homo sapiens OX=9606 GN=DDX20 PE=1 SV=2	2.389	Up	0.038024	DDX20	92.239	8.4	6	8	6	1.152	1.127	1.837	0.769
Biological Process	GO:0048468	6	cell development	0.185584	Q13620	Cullin-4B OS=Homo sapiens OX=9606 GN=CUL4B PE=1 SV=4	5.17	Up	2.053e-05	CUL4B	103.98	12.8	13	15	9	1.033	1.134	4.482	0.867
Biological Process	GO:0048468	6	cell development	0.185584	P54802	Alpha-N-acetylglucosaminidase OS=Homo sapiens OX=9606 GN=NAGLU PE=1 SV=2	1.657	Up	0.024757	NAGLU	82.265	4.6	3	3	3	1.759	1.056	1.412	0.852
Biological Process	GO:0048468	6	cell development	0.185584	Q7L576	Cytoplasmic FMR1-interacting protein 1 OS=Homo sapiens OX=9606 GN=CYFIP1 PE=1 SV=1	1.698	Up	0.00175546	CYFIP1	145.18	9.8	12	13	7	0.873	1.131	1.808	1.065
Biological Process	GO:1903322	10	positive regulation of protein modification by small protein conjugation or removal	0.157005	O43684	Mitotic checkpoint protein BUB3 OS=Homo sapiens OX=9606 GN=BUB3 PE=1 SV=1	1.628	Up	0.008182	BUB3	37.154	28.4	8	10	8	1.058	1.06	1.581	0.971
Biological Process	GO:1903322	10	positive regulation of protein modification by small protein conjugation or removal	0.157005	P55072	Transitional endoplasmic reticulum ATPase OS=Homo sapiens OX=9606 GN=VCP PE=1 SV=4	1.818	Up	0.00033937	VCP	89.321	13.8	12	14	12	1.054	0.959	1.76	0.968
Biological Process	GO:0043632	7	modification-dependent macromolecule catabolic process	0.198184	Q13620	Cullin-4B OS=Homo sapiens OX=9606 GN=CUL4B PE=1 SV=4	5.17	Up	2.053e-05	CUL4B	103.98	12.8	13	15	9	1.033	1.134	4.482	0.867
Biological Process	GO:0043632	7	modification-dependent macromolecule catabolic process	0.198184	O43684	Mitotic checkpoint protein BUB3 OS=Homo sapiens OX=9606 GN=BUB3 PE=1 SV=1	1.628	Up	0.008182	BUB3	37.154	28.4	8	10	8	1.058	1.06	1.581	0.971
Biological Process	GO:0043632	7	modification-dependent macromolecule catabolic process	0.198184	P55072	Transitional endoplasmic reticulum ATPase OS=Homo sapiens OX=9606 GN=VCP PE=1 SV=4	1.818	Up	0.00033937	VCP	89.321	13.8	12	14	12	1.054	0.959	1.76	0.968
Biological Process	GO:0006369	12	termination of RNA polymerase II transcription	0.0580939	Q9UNY4	Transcription termination factor 2 OS=Homo sapiens OX=9606 GN=TTF2 PE=1 SV=2	2.248	Up	0.0038161	TTF2	129.59	9.7	9	11	9	0.836	1.288	2.104	0.936
Biological Process	GO:0006369	12	termination of RNA polymerase II transcription	0.0580939	Q10570	Cleavage and polyadenylation specificity factor subunit 1 OS=Homo sapiens OX=9606 GN=CPSF1 PE=1 SV=2	2.42	Up	0.00022413	CPSF1	160.88	3.5	6	7	6	1.208	1.093	2.103	0.869
Biological Process	GO:0032508	8	DNA duplex unwinding	0.0500373	Q13620	Cullin-4B OS=Homo sapiens OX=9606 GN=CUL4B PE=1 SV=4	5.17	Up	2.053e-05	CUL4B	103.98	12.8	13	15	9	1.033	1.134	4.482	0.867
Biological Process	GO:0032508	8	DNA duplex unwinding	0.0500373	O60934	Nibrin OS=Homo sapiens OX=9606 GN=NBN PE=1 SV=1	2.969	Up	0.0104636	NBN	84.958	6	4	4	4	1.022	1.039	3.209	1.081
Biological Process	GO:0090066	4	regulation of anatomical structure size	0.228607	Q7L576	Cytoplasmic FMR1-interacting protein 1 OS=Homo sapiens OX=9606 GN=CYFIP1 PE=1 SV=1	1.698	Up	0.00175546	CYFIP1	145.18	9.8	12	13	7	0.873	1.131	1.808	1.065
Biological Process	GO:0090066	4	regulation of anatomical structure size	0.228607	O00159	Unconventional myosin-Ic OS=Homo sapiens OX=9606 GN=MYO1C PE=1 SV=4	2.006	Up	0.006483	MYO1C	121.68	7.5	10	10	9	0.825	1.052	2.237	1.115
Biological Process	GO:0051128	5	regulation of cellular component organization	0.144126	Q13620	Cullin-4B OS=Homo sapiens OX=9606 GN=CUL4B PE=1 SV=4	5.17	Up	2.053e-05	CUL4B	103.98	12.8	13	15	9	1.033	1.134	4.482	0.867
Biological Process	GO:0051128	5	regulation of cellular component organization	0.144126	P55072	Transitional endoplasmic reticulum ATPase OS=Homo sapiens OX=9606 GN=VCP PE=1 SV=4	1.818	Up	0.00033937	VCP	89.321	13.8	12	14	12	1.054	0.959	1.76	0.968
Biological Process	GO:0051128	5	regulation of cellular component organization	0.144126	Q7L576	Cytoplasmic FMR1-interacting protein 1 OS=Homo sapiens OX=9606 GN=CYFIP1 PE=1 SV=1	1.698	Up	0.00175546	CYFIP1	145.18	9.8	12	13	7	0.873	1.131	1.808	1.065
Biological Process	GO:0051128	5	regulation of cellular component organization	0.144126	O00159	Unconventional myosin-Ic OS=Homo sapiens OX=9606 GN=MYO1C PE=1 SV=4	2.006	Up	0.006483	MYO1C	121.68	7.5	10	10	9	0.825	1.052	2.237	1.115
Biological Process	GO:0051128	5	regulation of cellular component organization	0.144126	Q16643	Drebrin OS=Homo sapiens OX=9606 GN=DBN1 PE=1 SV=4	1.808	Up	0.049259	DBN1	71.428	17.6	9	10	9	1.367	1.055	1.423	0.787
Biological Process	GO:0051128	5	regulation of cellular component organization	0.144126	O60934	Nibrin OS=Homo sapiens OX=9606 GN=NBN PE=1 SV=1	2.969	Up	0.0104636	NBN	84.958	6	4	4	4	1.022	1.039	3.209	1.081
Biological Process	GO:0051128	5	regulation of cellular component organization	0.144126	Q99623	Prohibitin-2 OS=Homo sapiens OX=9606 GN=PHB2 PE=1 SV=2	2.201	Up	0.031257	PHB2	33.296	30.8	10	15	10	0.979	0.817	2.346	1.066
Biological Process	GO:0051128	5	regulation of cellular component organization	0.144126	Q6KC79	Nipped-B-like protein OS=Homo sapiens OX=9606 GN=NIPBL PE=1 SV=2	1.791	Up	0.0110561	NIPBL	316.05	2.8	7	7	7	1.236	1.067	1.66	0.927
Biological Process	GO:1901992	9	positive regulation of mitotic cell cycle phase transition	0.0160554	Q13620	Cullin-4B OS=Homo sapiens OX=9606 GN=CUL4B PE=1 SV=4	5.17	Up	2.053e-05	CUL4B	103.98	12.8	13	15	9	1.033	1.134	4.482	0.867
Biological Process	GO:1901992	9	positive regulation of mitotic cell cycle phase transition	0.0160554	Q99623	Prohibitin-2 OS=Homo sapiens OX=9606 GN=PHB2 PE=1 SV=2	2.201	Up	0.031257	PHB2	33.296	30.8	10	15	10	0.979	0.817	2.346	1.066
Biological Process	GO:0050658	8	RNA transport	0.234476	Q10570	Cleavage and polyadenylation specificity factor subunit 1 OS=Homo sapiens OX=9606 GN=CPSF1 PE=1 SV=2	2.42	Up	0.00022413	CPSF1	160.88	3.5	6	7	6	1.208	1.093	2.103	0.869
Biological Process	GO:0050658	8	RNA transport	0.234476	O00159	Unconventional myosin-Ic OS=Homo sapiens OX=9606 GN=MYO1C PE=1 SV=4	2.006	Up	0.006483	MYO1C	121.68	7.5	10	10	9	0.825	1.052	2.237	1.115
Biological Process	GO:0043009	7	chordate embryonic development	0.258048	O60934	Nibrin OS=Homo sapiens OX=9606 GN=NBN PE=1 SV=1	2.969	Up	0.0104636	NBN	84.958	6	4	4	4	1.022	1.039	3.209	1.081
Biological Process	GO:0043009	7	chordate embryonic development	0.258048	Q6KC79	Nipped-B-like protein OS=Homo sapiens OX=9606 GN=NIPBL PE=1 SV=2	1.791	Up	0.0110561	NIPBL	316.05	2.8	7	7	7	1.236	1.067	1.66	0.927
Biological Process	GO:1903364	9	positive regulation of cellular protein catabolic process	0.159779	O43684	Mitotic checkpoint protein BUB3 OS=Homo sapiens OX=9606 GN=BUB3 PE=1 SV=1	1.628	Up	0.008182	BUB3	37.154	28.4	8	10	8	1.058	1.06	1.581	0.971
Biological Process	GO:1903364	9	positive regulation of cellular protein catabolic process	0.159779	P55072	Transitional endoplasmic reticulum ATPase OS=Homo sapiens OX=9606 GN=VCP PE=1 SV=4	1.818	Up	0.00033937	VCP	89.321	13.8	12	14	12	1.054	0.959	1.76	0.968
Biological Process	GO:0032535	5	regulation of cellular component size	0.188004	Q7L576	Cytoplasmic FMR1-interacting protein 1 OS=Homo sapiens OX=9606 GN=CYFIP1 PE=1 SV=1	1.698	Up	0.00175546	CYFIP1	145.18	9.8	12	13	7	0.873	1.131	1.808	1.065
Biological Process	GO:0032535	5	regulation of cellular component size	0.188004	O00159	Unconventional myosin-Ic OS=Homo sapiens OX=9606 GN=MYO1C PE=1 SV=4	2.006	Up	0.006483	MYO1C	121.68	7.5	10	10	9	0.825	1.052	2.237	1.115
Biological Process	GO:1901990	8	regulation of mitotic cell cycle phase transition	0.00520272	Q13620	Cullin-4B OS=Homo sapiens OX=9606 GN=CUL4B PE=1 SV=4	5.17	Up	2.053e-05	CUL4B	103.98	12.8	13	15	9	1.033	1.134	4.482	0.867
Biological Process	GO:1901990	8	regulation of mitotic cell cycle phase transition	0.00520272	O43684	Mitotic checkpoint protein BUB3 OS=Homo sapiens OX=9606 GN=BUB3 PE=1 SV=1	1.628	Up	0.008182	BUB3	37.154	28.4	8	10	8	1.058	1.06	1.581	0.971
Biological Process	GO:1901990	8	regulation of mitotic cell cycle phase transition	0.00520272	Q6NUQ1	RAD50-interacting protein 1 OS=Homo sapiens OX=9606 GN=RINT1 PE=1 SV=1	2.892	Up	0.00164322	RINT1	90.631	3.9	4	5	4	1.166	1.053	2.374	0.821
Biological Process	GO:1901990	8	regulation of mitotic cell cycle phase transition	0.00520272	Q99623	Prohibitin-2 OS=Homo sapiens OX=9606 GN=PHB2 PE=1 SV=2	2.201	Up	0.031257	PHB2	33.296	30.8	10	15	10	0.979	0.817	2.346	1.066
Biological Process	GO:1901990	8	regulation of mitotic cell cycle phase transition	0.00520272	O60934	Nibrin OS=Homo sapiens OX=9606 GN=NBN PE=1 SV=1	2.969	Up	0.0104636	NBN	84.958	6	4	4	4	1.022	1.039	3.209	1.081
Biological Process	GO:0090068	7	positive regulation of cell cycle process	0.148744	Q13620	Cullin-4B OS=Homo sapiens OX=9606 GN=CUL4B PE=1 SV=4	5.17	Up	2.053e-05	CUL4B	103.98	12.8	13	15	9	1.033	1.134	4.482	0.867
Biological Process	GO:0090068	7	positive regulation of cell cycle process	0.148744	Q99623	Prohibitin-2 OS=Homo sapiens OX=9606 GN=PHB2 PE=1 SV=2	2.201	Up	0.031257	PHB2	33.296	30.8	10	15	10	0.979	0.817	2.346	1.066
Biological Process	GO:0090596	8	sensory organ morphogenesis	0.0336275	P54802	Alpha-N-acetylglucosaminidase OS=Homo sapiens OX=9606 GN=NAGLU PE=1 SV=2	1.657	Up	0.024757	NAGLU	82.265	4.6	3	3	3	1.759	1.056	1.412	0.852
Biological Process	GO:0090596	8	sensory organ morphogenesis	0.0336275	Q6KC79	Nipped-B-like protein OS=Homo sapiens OX=9606 GN=NIPBL PE=1 SV=2	1.791	Up	0.0110561	NIPBL	316.05	2.8	7	7	7	1.236	1.067	1.66	0.927
Biological Process	GO:0042325	8	regulation of phosphorylation	0.200249	P55072	Transitional endoplasmic reticulum ATPase OS=Homo sapiens OX=9606 GN=VCP PE=1 SV=4	1.818	Up	0.00033937	VCP	89.321	13.8	12	14	12	1.054	0.959	1.76	0.968
Biological Process	GO:0042325	8	regulation of phosphorylation	0.200249	Q99623	Prohibitin-2 OS=Homo sapiens OX=9606 GN=PHB2 PE=1 SV=2	2.201	Up	0.031257	PHB2	33.296	30.8	10	15	10	0.979	0.817	2.346	1.066
Biological Process	GO:0042325	8	regulation of phosphorylation	0.200249	O60934	Nibrin OS=Homo sapiens OX=9606 GN=NBN PE=1 SV=1	2.969	Up	0.0104636	NBN	84.958	6	4	4	4	1.022	1.039	3.209	1.081
Biological Process	GO:0042325	8	regulation of phosphorylation	0.200249	Q9UHD2	Serine/threonine-protein kinase TBK1 OS=Homo sapiens OX=9606 GN=TBK1 PE=1 SV=1	6.025	Up	0.020081	TBK1	83.641	5.8	4	4	4	1.11	1.33	5.856	0.972
Biological Process	GO:0040014	6	regulation of multicellular organism growth	0.0114597	Q6KC79	Nipped-B-like protein OS=Homo sapiens OX=9606 GN=NIPBL PE=1 SV=2	1.791	Up	0.0110561	NIPBL	316.05	2.8	7	7	7	1.236	1.067	1.66	0.927
Biological Process	GO:0040014	6	regulation of multicellular organism growth	0.0114597	P23284	Peptidyl-prolyl cis-trans isomerase B OS=Homo sapiens OX=9606 GN=PPIB PE=1 SV=2	2.688	Up	5.6079e-05	PPIB	23.742	33.8	7	13	7	1.021	0.829	2.812	1.046
Biological Process	GO:0071214	4	cellular response to abiotic stimulus	0.132529	Q13620	Cullin-4B OS=Homo sapiens OX=9606 GN=CUL4B PE=1 SV=4	5.17	Up	2.053e-05	CUL4B	103.98	12.8	13	15	9	1.033	1.134	4.482	0.867
Biological Process	GO:0071214	4	cellular response to abiotic stimulus	0.132529	Q6KC79	Nipped-B-like protein OS=Homo sapiens OX=9606 GN=NIPBL PE=1 SV=2	1.791	Up	0.0110561	NIPBL	316.05	2.8	7	7	7	1.236	1.067	1.66	0.927
Biological Process	GO:0016071	8	mRNA metabolic process	0.0897049	Q15393	Splicing factor 3B subunit 3 OS=Homo sapiens OX=9606 GN=SF3B3 PE=1 SV=4	2.479	Up	0.00075546	SF3B3	135.58	11.1	13	14	13	1.085	0.996	2.303	0.929
Biological Process	GO:0016071	8	mRNA metabolic process	0.0897049	Q9UHI6	Probable ATP-dependent RNA helicase DDX20 OS=Homo sapiens OX=9606 GN=DDX20 PE=1 SV=2	2.389	Up	0.038024	DDX20	92.239	8.4	6	8	6	1.152	1.127	1.837	0.769
Biological Process	GO:0016071	8	mRNA metabolic process	0.0897049	Q9UNY4	Transcription termination factor 2 OS=Homo sapiens OX=9606 GN=TTF2 PE=1 SV=2	2.248	Up	0.0038161	TTF2	129.59	9.7	9	11	9	0.836	1.288	2.104	0.936
Biological Process	GO:0016071	8	mRNA metabolic process	0.0897049	P63162	Small nuclear ribonucleoprotein-associated protein N OS=Homo sapiens OX=9606 GN=SNRPN PE=1 SV=1	1.56	Up	0.0159807	SNRPN	24.614	17.9	4	8	4	1.101	0.804	1.847	1.184
Biological Process	GO:0016071	8	mRNA metabolic process	0.0897049	Q10570	Cleavage and polyadenylation specificity factor subunit 1 OS=Homo sapiens OX=9606 GN=CPSF1 PE=1 SV=2	2.42	Up	0.00022413	CPSF1	160.88	3.5	6	7	6	1.208	1.093	2.103	0.869
Biological Process	GO:0016071	8	mRNA metabolic process	0.0897049	Q15459	Splicing factor 3A subunit 1 OS=Homo sapiens OX=9606 GN=SF3A1 PE=1 SV=1	1.684	Up	0.0032805	SF3A1	88.885	18.8	14	24	14	1.126	1.013	1.435	0.852
Biological Process	GO:0010975	11	regulation of neuron projection development	0.176616	Q7L576	Cytoplasmic FMR1-interacting protein 1 OS=Homo sapiens OX=9606 GN=CYFIP1 PE=1 SV=1	1.698	Up	0.00175546	CYFIP1	145.18	9.8	12	13	7	0.873	1.131	1.808	1.065
Biological Process	GO:0010975	11	regulation of neuron projection development	0.176616	Q16643	Drebrin OS=Homo sapiens OX=9606 GN=DBN1 PE=1 SV=4	1.808	Up	0.049259	DBN1	71.428	17.6	9	10	9	1.367	1.055	1.423	0.787
Biological Process	GO:0000003	2	reproduction	0.0155968	Q9UHI6	Probable ATP-dependent RNA helicase DDX20 OS=Homo sapiens OX=9606 GN=DDX20 PE=1 SV=2	2.389	Up	0.038024	DDX20	92.239	8.4	6	8	6	1.152	1.127	1.837	0.769
Biological Process	GO:0000003	2	reproduction	0.0155968	O43684	Mitotic checkpoint protein BUB3 OS=Homo sapiens OX=9606 GN=BUB3 PE=1 SV=1	1.628	Up	0.008182	BUB3	37.154	28.4	8	10	8	1.058	1.06	1.581	0.971
Biological Process	GO:0000003	2	reproduction	0.0155968	Q14980	Nuclear mitotic apparatus protein 1 OS=Homo sapiens OX=9606 GN=NUMA1 PE=1 SV=2	2.394	Up	0.0142157	NUMA1	238.26	10.8	22	22	21	1.254	0.806	2.38	0.994
Biological Process	GO:0000003	2	reproduction	0.0155968	Q99623	Prohibitin-2 OS=Homo sapiens OX=9606 GN=PHB2 PE=1 SV=2	2.201	Up	0.031257	PHB2	33.296	30.8	10	15	10	0.979	0.817	2.346	1.066
Biological Process	GO:0000003	2	reproduction	0.0155968	O60934	Nibrin OS=Homo sapiens OX=9606 GN=NBN PE=1 SV=1	2.969	Up	0.0104636	NBN	84.958	6	4	4	4	1.022	1.039	3.209	1.081
Biological Process	GO:0000003	2	reproduction	0.0155968	Q6KC79	Nipped-B-like protein OS=Homo sapiens OX=9606 GN=NIPBL PE=1 SV=2	1.791	Up	0.0110561	NIPBL	316.05	2.8	7	7	7	1.236	1.067	1.66	0.927
Biological Process	GO:0002429	9	immune response-activating cell surface receptor signaling pathway	0.162563	Q7L576	Cytoplasmic FMR1-interacting protein 1 OS=Homo sapiens OX=9606 GN=CYFIP1 PE=1 SV=1	1.698	Up	0.00175546	CYFIP1	145.18	9.8	12	13	7	0.873	1.131	1.808	1.065
Biological Process	GO:0002429	9	immune response-activating cell surface receptor signaling pathway	0.162563	O00159	Unconventional myosin-Ic OS=Homo sapiens OX=9606 GN=MYO1C PE=1 SV=4	2.006	Up	0.006483	MYO1C	121.68	7.5	10	10	9	0.825	1.052	2.237	1.115
Biological Process	GO:1901989	8	positive regulation of cell cycle phase transition	0.0199369	Q13620	Cullin-4B OS=Homo sapiens OX=9606 GN=CUL4B PE=1 SV=4	5.17	Up	2.053e-05	CUL4B	103.98	12.8	13	15	9	1.033	1.134	4.482	0.867
Biological Process	GO:1901989	8	positive regulation of cell cycle phase transition	0.0199369	Q99623	Prohibitin-2 OS=Homo sapiens OX=9606 GN=PHB2 PE=1 SV=2	2.201	Up	0.031257	PHB2	33.296	30.8	10	15	10	0.979	0.817	2.346	1.066
Biological Process	GO:0051960	6	regulation of nervous system development	0.360925	Q7L576	Cytoplasmic FMR1-interacting protein 1 OS=Homo sapiens OX=9606 GN=CYFIP1 PE=1 SV=1	1.698	Up	0.00175546	CYFIP1	145.18	9.8	12	13	7	0.873	1.131	1.808	1.065
Biological Process	GO:0051960	6	regulation of nervous system development	0.360925	Q16643	Drebrin OS=Homo sapiens OX=9606 GN=DBN1 PE=1 SV=4	1.808	Up	0.049259	DBN1	71.428	17.6	9	10	9	1.367	1.055	1.423	0.787
Biological Process	GO:0032970	5	regulation of actin filament-based process	0.173788	Q7L576	Cytoplasmic FMR1-interacting protein 1 OS=Homo sapiens OX=9606 GN=CYFIP1 PE=1 SV=1	1.698	Up	0.00175546	CYFIP1	145.18	9.8	12	13	7	0.873	1.131	1.808	1.065
Biological Process	GO:0032970	5	regulation of actin filament-based process	0.173788	O00159	Unconventional myosin-Ic OS=Homo sapiens OX=9606 GN=MYO1C PE=1 SV=4	2.006	Up	0.006483	MYO1C	121.68	7.5	10	10	9	0.825	1.052	2.237	1.115
Biological Process	GO:0007423	7	sensory organ development	0.000300985	P43304	Glycerol-3-phosphate dehydrogenase, mitochondrial OS=Homo sapiens OX=9606 GN=GPD2 PE=1 SV=3	1.658	Up	0.0026565	GPD2	80.852	13.2	10	10	10	0.996	0.834	1.834	1.106
Biological Process	GO:0007423	7	sensory organ development	0.000300985	P54802	Alpha-N-acetylglucosaminidase OS=Homo sapiens OX=9606 GN=NAGLU PE=1 SV=2	1.657	Up	0.024757	NAGLU	82.265	4.6	3	3	3	1.759	1.056	1.412	0.852
Biological Process	GO:0007423	7	sensory organ development	0.000300985	O43819	Protein SCO2 homolog, mitochondrial OS=Homo sapiens OX=9606 GN=SCO2 PE=1 SV=3	2.547	Up	0.032018	SCO2	29.81	19.2	4	4	4	0.979	1.196	2.97	1.166
Biological Process	GO:0007423	7	sensory organ development	0.000300985	Q6KC79	Nipped-B-like protein OS=Homo sapiens OX=9606 GN=NIPBL PE=1 SV=2	1.791	Up	0.0110561	NIPBL	316.05	2.8	7	7	7	1.236	1.067	1.66	0.927
Biological Process	GO:0007423	7	sensory organ development	0.000300985	Q9NP72	Ras-related protein Rab-18 OS=Homo sapiens OX=9606 GN=RAB18 PE=1 SV=1	2.052	Up	0.00059845	RAB18	22.977	30.6	6	6	5	1.179	1.057	1.974	0.962
Biological Process	GO:0038096	11	Fc-gamma receptor signaling pathway involved in phagocytosis	0.0256577	Q7L576	Cytoplasmic FMR1-interacting protein 1 OS=Homo sapiens OX=9606 GN=CYFIP1 PE=1 SV=1	1.698	Up	0.00175546	CYFIP1	145.18	9.8	12	13	7	0.873	1.131	1.808	1.065
Biological Process	GO:0038096	11	Fc-gamma receptor signaling pathway involved in phagocytosis	0.0256577	O00159	Unconventional myosin-Ic OS=Homo sapiens OX=9606 GN=MYO1C PE=1 SV=4	2.006	Up	0.006483	MYO1C	121.68	7.5	10	10	9	0.825	1.052	2.237	1.115
Biological Process	GO:0048589	4	developmental growth	0.00178978	P43304	Glycerol-3-phosphate dehydrogenase, mitochondrial OS=Homo sapiens OX=9606 GN=GPD2 PE=1 SV=3	1.658	Up	0.0026565	GPD2	80.852	13.2	10	10	10	0.996	0.834	1.834	1.106
Biological Process	GO:0048589	4	developmental growth	0.00178978	Q7L576	Cytoplasmic FMR1-interacting protein 1 OS=Homo sapiens OX=9606 GN=CYFIP1 PE=1 SV=1	1.698	Up	0.00175546	CYFIP1	145.18	9.8	12	13	7	0.873	1.131	1.808	1.065
Biological Process	GO:0048589	4	developmental growth	0.00178978	O60934	Nibrin OS=Homo sapiens OX=9606 GN=NBN PE=1 SV=1	2.969	Up	0.0104636	NBN	84.958	6	4	4	4	1.022	1.039	3.209	1.081
Biological Process	GO:0048589	4	developmental growth	0.00178978	Q6KC79	Nipped-B-like protein OS=Homo sapiens OX=9606 GN=NIPBL PE=1 SV=2	1.791	Up	0.0110561	NIPBL	316.05	2.8	7	7	7	1.236	1.067	1.66	0.927
Biological Process	GO:0040007	2	growth	0.00372059	P43304	Glycerol-3-phosphate dehydrogenase, mitochondrial OS=Homo sapiens OX=9606 GN=GPD2 PE=1 SV=3	1.658	Up	0.0026565	GPD2	80.852	13.2	10	10	10	0.996	0.834	1.834	1.106
Biological Process	GO:0040007	2	growth	0.00372059	Q7L576	Cytoplasmic FMR1-interacting protein 1 OS=Homo sapiens OX=9606 GN=CYFIP1 PE=1 SV=1	1.698	Up	0.00175546	CYFIP1	145.18	9.8	12	13	7	0.873	1.131	1.808	1.065
Biological Process	GO:0040007	2	growth	0.00372059	O60934	Nibrin OS=Homo sapiens OX=9606 GN=NBN PE=1 SV=1	2.969	Up	0.0104636	NBN	84.958	6	4	4	4	1.022	1.039	3.209	1.081
Biological Process	GO:0040007	2	growth	0.00372059	Q6KC79	Nipped-B-like protein OS=Homo sapiens OX=9606 GN=NIPBL PE=1 SV=2	1.791	Up	0.0110561	NIPBL	316.05	2.8	7	7	7	1.236	1.067	1.66	0.927
Biological Process	GO:0050821	5	protein stabilization	0.0777132	Q99623	Prohibitin-2 OS=Homo sapiens OX=9606 GN=PHB2 PE=1 SV=2	2.201	Up	0.031257	PHB2	33.296	30.8	10	15	10	0.979	0.817	2.346	1.066
Biological Process	GO:0050821	5	protein stabilization	0.0777132	P23284	Peptidyl-prolyl cis-trans isomerase B OS=Homo sapiens OX=9606 GN=PPIB PE=1 SV=2	2.688	Up	5.6079e-05	PPIB	23.742	33.8	7	13	7	1.021	0.829	2.812	1.046
Biological Process	GO:0051188	5	cofactor biosynthetic process	0.0225029	P48163	NADP-dependent malic enzyme OS=Homo sapiens OX=9606 GN=ME1 PE=1 SV=1	1.841	Up	0.025603	ME1	64.149	10	6	7	6	0.892	1.033	2.149	1.167
Biological Process	GO:0051188	5	cofactor biosynthetic process	0.0225029	Q9NZL9	Methionine adenosyltransferase 2 subunit beta OS=Homo sapiens OX=9606 GN=MAT2B PE=1 SV=1	4.554	Up	4.3101e-05	MAT2B	37.551	16.2	5	6	5	1.006	1.029	4.864	1.068
Biological Process	GO:0051188	5	cofactor biosynthetic process	0.0225029	Q9P2R7	Succinate--CoA ligase [ADP-forming] subunit beta, mitochondrial OS=Homo sapiens OX=9606 GN=SUCLA2 PE=1 SV=3	1.804	Up	0.0048354	SUCLA2	50.317	16	8	9	8	1.03	0.858	1.972	1.093
Biological Process	GO:0007067	7	mitotic nuclear division	0.143695	O43684	Mitotic checkpoint protein BUB3 OS=Homo sapiens OX=9606 GN=BUB3 PE=1 SV=1	1.628	Up	0.008182	BUB3	37.154	28.4	8	10	8	1.058	1.06	1.581	0.971
Biological Process	GO:0007067	7	mitotic nuclear division	0.143695	Q14980	Nuclear mitotic apparatus protein 1 OS=Homo sapiens OX=9606 GN=NUMA1 PE=1 SV=2	2.394	Up	0.0142157	NUMA1	238.26	10.8	22	22	21	1.254	0.806	2.38	0.994
Biological Process	GO:0007067	7	mitotic nuclear division	0.143695	Q6KC79	Nipped-B-like protein OS=Homo sapiens OX=9606 GN=NIPBL PE=1 SV=2	1.791	Up	0.0110561	NIPBL	316.05	2.8	7	7	7	1.236	1.067	1.66	0.927
Biological Process	GO:0032259	3	methylation	0.176616	P55072	Transitional endoplasmic reticulum ATPase OS=Homo sapiens OX=9606 GN=VCP PE=1 SV=4	1.818	Up	0.00033937	VCP	89.321	13.8	12	14	12	1.054	0.959	1.76	0.968
Biological Process	GO:0032259	3	methylation	0.176616	Q9NZL9	Methionine adenosyltransferase 2 subunit beta OS=Homo sapiens OX=9606 GN=MAT2B PE=1 SV=1	4.554	Up	4.3101e-05	MAT2B	37.551	16.2	5	6	5	1.006	1.029	4.864	1.068
Biological Process	GO:0032271	7	regulation of protein polymerization	0.0918025	Q7L576	Cytoplasmic FMR1-interacting protein 1 OS=Homo sapiens OX=9606 GN=CYFIP1 PE=1 SV=1	1.698	Up	0.00175546	CYFIP1	145.18	9.8	12	13	7	0.873	1.131	1.808	1.065
Biological Process	GO:0032271	7	regulation of protein polymerization	0.0918025	O00159	Unconventional myosin-Ic OS=Homo sapiens OX=9606 GN=MYO1C PE=1 SV=4	2.006	Up	0.006483	MYO1C	121.68	7.5	10	10	9	0.825	1.052	2.237	1.115
Biological Process	GO:0043902	5	positive regulation of multi-organism process	0.0894036	Q9UHD2	Serine/threonine-protein kinase TBK1 OS=Homo sapiens OX=9606 GN=TBK1 PE=1 SV=1	6.025	Up	0.020081	TBK1	83.641	5.8	4	4	4	1.11	1.33	5.856	0.972
Biological Process	GO:0043902	5	positive regulation of multi-organism process	0.0894036	P23284	Peptidyl-prolyl cis-trans isomerase B OS=Homo sapiens OX=9606 GN=PPIB PE=1 SV=2	2.688	Up	5.6079e-05	PPIB	23.742	33.8	7	13	7	1.021	0.829	2.812	1.046
Biological Process	GO:0010942	6	positive regulation of cell death	0.340572	Q9UHI6	Probable ATP-dependent RNA helicase DDX20 OS=Homo sapiens OX=9606 GN=DDX20 PE=1 SV=2	2.389	Up	0.038024	DDX20	92.239	8.4	6	8	6	1.152	1.127	1.837	0.769
Biological Process	GO:0010942	6	positive regulation of cell death	0.340572	P55072	Transitional endoplasmic reticulum ATPase OS=Homo sapiens OX=9606 GN=VCP PE=1 SV=4	1.818	Up	0.00033937	VCP	89.321	13.8	12	14	12	1.054	0.959	1.76	0.968
Biological Process	GO:0045664	10	regulation of neuron differentiation	0.246246	Q7L576	Cytoplasmic FMR1-interacting protein 1 OS=Homo sapiens OX=9606 GN=CYFIP1 PE=1 SV=1	1.698	Up	0.00175546	CYFIP1	145.18	9.8	12	13	7	0.873	1.131	1.808	1.065
Biological Process	GO:0045664	10	regulation of neuron differentiation	0.246246	Q16643	Drebrin OS=Homo sapiens OX=9606 GN=DBN1 PE=1 SV=4	1.808	Up	0.049259	DBN1	71.428	17.6	9	10	9	1.367	1.055	1.423	0.787
Biological Process	GO:0009615	6	response to virus	0.0991134	Q9UH17	DNA dC->dU-editing enzyme APOBEC-3B OS=Homo sapiens OX=9606 GN=APOBEC3B PE=1 SV=1	1.73	Up	0.020524	APOBEC3B	45.924	11.3	5	7	4	1.371	1.232	1.007	0.582
Biological Process	GO:0009615	6	response to virus	0.0991134	Q9UHD2	Serine/threonine-protein kinase TBK1 OS=Homo sapiens OX=9606 GN=TBK1 PE=1 SV=1	6.025	Up	0.020081	TBK1	83.641	5.8	4	4	4	1.11	1.33	5.856	0.972
Biological Process	GO:0048285	5	organelle fission	0.212579	O43684	Mitotic checkpoint protein BUB3 OS=Homo sapiens OX=9606 GN=BUB3 PE=1 SV=1	1.628	Up	0.008182	BUB3	37.154	28.4	8	10	8	1.058	1.06	1.581	0.971
Biological Process	GO:0048285	5	organelle fission	0.212579	Q14980	Nuclear mitotic apparatus protein 1 OS=Homo sapiens OX=9606 GN=NUMA1 PE=1 SV=2	2.394	Up	0.0142157	NUMA1	238.26	10.8	22	22	21	1.254	0.806	2.38	0.994
Biological Process	GO:0048285	5	organelle fission	0.212579	Q6KC79	Nipped-B-like protein OS=Homo sapiens OX=9606 GN=NIPBL PE=1 SV=2	1.791	Up	0.0110561	NIPBL	316.05	2.8	7	7	7	1.236	1.067	1.66	0.927
Biological Process	GO:0009792	6	embryo development ending in birth or egg hatching	0.263958	O60934	Nibrin OS=Homo sapiens OX=9606 GN=NBN PE=1 SV=1	2.969	Up	0.0104636	NBN	84.958	6	4	4	4	1.022	1.039	3.209	1.081
Biological Process	GO:0009792	6	embryo development ending in birth or egg hatching	0.263958	Q6KC79	Nipped-B-like protein OS=Homo sapiens OX=9606 GN=NIPBL PE=1 SV=2	1.791	Up	0.0110561	NIPBL	316.05	2.8	7	7	7	1.236	1.067	1.66	0.927
Biological Process	GO:0000070	8	mitotic sister chromatid segregation	0.0644147	O43684	Mitotic checkpoint protein BUB3 OS=Homo sapiens OX=9606 GN=BUB3 PE=1 SV=1	1.628	Up	0.008182	BUB3	37.154	28.4	8	10	8	1.058	1.06	1.581	0.971
Biological Process	GO:0000070	8	mitotic sister chromatid segregation	0.0644147	Q6KC79	Nipped-B-like protein OS=Homo sapiens OX=9606 GN=NIPBL PE=1 SV=2	1.791	Up	0.0110561	NIPBL	316.05	2.8	7	7	7	1.236	1.067	1.66	0.927
Biological Process	GO:0033043	6	regulation of organelle organization	0.179893	Q7L576	Cytoplasmic FMR1-interacting protein 1 OS=Homo sapiens OX=9606 GN=CYFIP1 PE=1 SV=1	1.698	Up	0.00175546	CYFIP1	145.18	9.8	12	13	7	0.873	1.131	1.808	1.065
Biological Process	GO:0033043	6	regulation of organelle organization	0.179893	O00159	Unconventional myosin-Ic OS=Homo sapiens OX=9606 GN=MYO1C PE=1 SV=4	2.006	Up	0.006483	MYO1C	121.68	7.5	10	10	9	0.825	1.052	2.237	1.115
Biological Process	GO:0033043	6	regulation of organelle organization	0.179893	Q99623	Prohibitin-2 OS=Homo sapiens OX=9606 GN=PHB2 PE=1 SV=2	2.201	Up	0.031257	PHB2	33.296	30.8	10	15	10	0.979	0.817	2.346	1.066
Biological Process	GO:0033043	6	regulation of organelle organization	0.179893	O60934	Nibrin OS=Homo sapiens OX=9606 GN=NBN PE=1 SV=1	2.969	Up	0.0104636	NBN	84.958	6	4	4	4	1.022	1.039	3.209	1.081
Biological Process	GO:0033043	6	regulation of organelle organization	0.179893	Q6KC79	Nipped-B-like protein OS=Homo sapiens OX=9606 GN=NIPBL PE=1 SV=2	1.791	Up	0.0110561	NIPBL	316.05	2.8	7	7	7	1.236	1.067	1.66	0.927
Biological Process	GO:0002366	6	leukocyte activation involved in immune response	0.0316138	P46976	Glycogenin-1 OS=Homo sapiens OX=9606 GN=GYG1 PE=1 SV=4	1.803	Up	0.0137813	GYG1	39.383	12.9	4	6	4	1.065	0.831	2.237	1.241
Biological Process	GO:0002366	6	leukocyte activation involved in immune response	0.0316138	P55072	Transitional endoplasmic reticulum ATPase OS=Homo sapiens OX=9606 GN=VCP PE=1 SV=4	1.818	Up	0.00033937	VCP	89.321	13.8	12	14	12	1.054	0.959	1.76	0.968
Biological Process	GO:0002366	6	leukocyte activation involved in immune response	0.0316138	Q7L576	Cytoplasmic FMR1-interacting protein 1 OS=Homo sapiens OX=9606 GN=CYFIP1 PE=1 SV=1	1.698	Up	0.00175546	CYFIP1	145.18	9.8	12	13	7	0.873	1.131	1.808	1.065
Biological Process	GO:0002366	6	leukocyte activation involved in immune response	0.0316138	O60934	Nibrin OS=Homo sapiens OX=9606 GN=NBN PE=1 SV=1	2.969	Up	0.0104636	NBN	84.958	6	4	4	4	1.022	1.039	3.209	1.081
Biological Process	GO:0002366	6	leukocyte activation involved in immune response	0.0316138	Q9NP72	Ras-related protein Rab-18 OS=Homo sapiens OX=9606 GN=RAB18 PE=1 SV=1	2.052	Up	0.00059845	RAB18	22.977	30.6	6	6	5	1.179	1.057	1.974	0.962
Biological Process	GO:0007049	4	cell cycle	0.0867941	Q13620	Cullin-4B OS=Homo sapiens OX=9606 GN=CUL4B PE=1 SV=4	5.17	Up	2.053e-05	CUL4B	103.98	12.8	13	15	9	1.033	1.134	4.482	0.867
Biological Process	GO:0007049	4	cell cycle	0.0867941	O43684	Mitotic checkpoint protein BUB3 OS=Homo sapiens OX=9606 GN=BUB3 PE=1 SV=1	1.628	Up	0.008182	BUB3	37.154	28.4	8	10	8	1.058	1.06	1.581	0.971
Biological Process	GO:0007049	4	cell cycle	0.0867941	Q14980	Nuclear mitotic apparatus protein 1 OS=Homo sapiens OX=9606 GN=NUMA1 PE=1 SV=2	2.394	Up	0.0142157	NUMA1	238.26	10.8	22	22	21	1.254	0.806	2.38	0.994
Biological Process	GO:0007049	4	cell cycle	0.0867941	Q6NUQ1	RAD50-interacting protein 1 OS=Homo sapiens OX=9606 GN=RINT1 PE=1 SV=1	2.892	Up	0.00164322	RINT1	90.631	3.9	4	5	4	1.166	1.053	2.374	0.821
Biological Process	GO:0007049	4	cell cycle	0.0867941	Q99623	Prohibitin-2 OS=Homo sapiens OX=9606 GN=PHB2 PE=1 SV=2	2.201	Up	0.031257	PHB2	33.296	30.8	10	15	10	0.979	0.817	2.346	1.066
Biological Process	GO:0007049	4	cell cycle	0.0867941	O60934	Nibrin OS=Homo sapiens OX=9606 GN=NBN PE=1 SV=1	2.969	Up	0.0104636	NBN	84.958	6	4	4	4	1.022	1.039	3.209	1.081
Biological Process	GO:0007049	4	cell cycle	0.0867941	Q6KC79	Nipped-B-like protein OS=Homo sapiens OX=9606 GN=NIPBL PE=1 SV=2	1.791	Up	0.0110561	NIPBL	316.05	2.8	7	7	7	1.236	1.067	1.66	0.927
Biological Process	GO:0050877	4	neurological system process	0.0405047	Q7L576	Cytoplasmic FMR1-interacting protein 1 OS=Homo sapiens OX=9606 GN=CYFIP1 PE=1 SV=1	1.698	Up	0.00175546	CYFIP1	145.18	9.8	12	13	7	0.873	1.131	1.808	1.065
Biological Process	GO:0050877	4	neurological system process	0.0405047	O60934	Nibrin OS=Homo sapiens OX=9606 GN=NBN PE=1 SV=1	2.969	Up	0.0104636	NBN	84.958	6	4	4	4	1.022	1.039	3.209	1.081
Biological Process	GO:0050877	4	neurological system process	0.0405047	Q6KC79	Nipped-B-like protein OS=Homo sapiens OX=9606 GN=NIPBL PE=1 SV=2	1.791	Up	0.0110561	NIPBL	316.05	2.8	7	7	7	1.236	1.067	1.66	0.927
Biological Process	GO:0051240	5	positive regulation of multicellular organismal process	0.157499	Q7L576	Cytoplasmic FMR1-interacting protein 1 OS=Homo sapiens OX=9606 GN=CYFIP1 PE=1 SV=1	1.698	Up	0.00175546	CYFIP1	145.18	9.8	12	13	7	0.873	1.131	1.808	1.065
Biological Process	GO:0051240	5	positive regulation of multicellular organismal process	0.157499	Q9UHD2	Serine/threonine-protein kinase TBK1 OS=Homo sapiens OX=9606 GN=TBK1 PE=1 SV=1	6.025	Up	0.020081	TBK1	83.641	5.8	4	4	4	1.11	1.33	5.856	0.972
Biological Process	GO:0051240	5	positive regulation of multicellular organismal process	0.157499	Q6KC79	Nipped-B-like protein OS=Homo sapiens OX=9606 GN=NIPBL PE=1 SV=2	1.791	Up	0.0110561	NIPBL	316.05	2.8	7	7	7	1.236	1.067	1.66	0.927
Biological Process	GO:0051240	5	positive regulation of multicellular organismal process	0.157499	P23284	Peptidyl-prolyl cis-trans isomerase B OS=Homo sapiens OX=9606 GN=PPIB PE=1 SV=2	2.688	Up	5.6079e-05	PPIB	23.742	33.8	7	13	7	1.021	0.829	2.812	1.046
Biological Process	GO:0015931	6	nucleobase-containing compound transport	0.281699	Q10570	Cleavage and polyadenylation specificity factor subunit 1 OS=Homo sapiens OX=9606 GN=CPSF1 PE=1 SV=2	2.42	Up	0.00022413	CPSF1	160.88	3.5	6	7	6	1.208	1.093	2.103	0.869
Biological Process	GO:0015931	6	nucleobase-containing compound transport	0.281699	O00159	Unconventional myosin-Ic OS=Homo sapiens OX=9606 GN=MYO1C PE=1 SV=4	2.006	Up	0.006483	MYO1C	121.68	7.5	10	10	9	0.825	1.052	2.237	1.115
Biological Process	GO:0044702	4	single organism reproductive process	0.0110606	Q9UHI6	Probable ATP-dependent RNA helicase DDX20 OS=Homo sapiens OX=9606 GN=DDX20 PE=1 SV=2	2.389	Up	0.038024	DDX20	92.239	8.4	6	8	6	1.152	1.127	1.837	0.769
Biological Process	GO:0044702	4	single organism reproductive process	0.0110606	O43684	Mitotic checkpoint protein BUB3 OS=Homo sapiens OX=9606 GN=BUB3 PE=1 SV=1	1.628	Up	0.008182	BUB3	37.154	28.4	8	10	8	1.058	1.06	1.581	0.971
Biological Process	GO:0044702	4	single organism reproductive process	0.0110606	Q14980	Nuclear mitotic apparatus protein 1 OS=Homo sapiens OX=9606 GN=NUMA1 PE=1 SV=2	2.394	Up	0.0142157	NUMA1	238.26	10.8	22	22	21	1.254	0.806	2.38	0.994
Biological Process	GO:0044702	4	single organism reproductive process	0.0110606	Q99623	Prohibitin-2 OS=Homo sapiens OX=9606 GN=PHB2 PE=1 SV=2	2.201	Up	0.031257	PHB2	33.296	30.8	10	15	10	0.979	0.817	2.346	1.066
Biological Process	GO:0044702	4	single organism reproductive process	0.0110606	O60934	Nibrin OS=Homo sapiens OX=9606 GN=NBN PE=1 SV=1	2.969	Up	0.0104636	NBN	84.958	6	4	4	4	1.022	1.039	3.209	1.081
Biological Process	GO:0044702	4	single organism reproductive process	0.0110606	Q6KC79	Nipped-B-like protein OS=Homo sapiens OX=9606 GN=NIPBL PE=1 SV=2	1.791	Up	0.0110561	NIPBL	316.05	2.8	7	7	7	1.236	1.067	1.66	0.927
Biological Process	GO:0042327	9	positive regulation of phosphorylation	0.0487851	P55072	Transitional endoplasmic reticulum ATPase OS=Homo sapiens OX=9606 GN=VCP PE=1 SV=4	1.818	Up	0.00033937	VCP	89.321	13.8	12	14	12	1.054	0.959	1.76	0.968
Biological Process	GO:0042327	9	positive regulation of phosphorylation	0.0487851	Q99623	Prohibitin-2 OS=Homo sapiens OX=9606 GN=PHB2 PE=1 SV=2	2.201	Up	0.031257	PHB2	33.296	30.8	10	15	10	0.979	0.817	2.346	1.066
Biological Process	GO:0042327	9	positive regulation of phosphorylation	0.0487851	O60934	Nibrin OS=Homo sapiens OX=9606 GN=NBN PE=1 SV=1	2.969	Up	0.0104636	NBN	84.958	6	4	4	4	1.022	1.039	3.209	1.081
Biological Process	GO:0042327	9	positive regulation of phosphorylation	0.0487851	Q9UHD2	Serine/threonine-protein kinase TBK1 OS=Homo sapiens OX=9606 GN=TBK1 PE=1 SV=1	6.025	Up	0.020081	TBK1	83.641	5.8	4	4	4	1.11	1.33	5.856	0.972
Biological Process	GO:0051174	6	regulation of phosphorus metabolic process	0.137447	P48163	NADP-dependent malic enzyme OS=Homo sapiens OX=9606 GN=ME1 PE=1 SV=1	1.841	Up	0.025603	ME1	64.149	10	6	7	6	0.892	1.033	2.149	1.167
Biological Process	GO:0051174	6	regulation of phosphorus metabolic process	0.137447	P55072	Transitional endoplasmic reticulum ATPase OS=Homo sapiens OX=9606 GN=VCP PE=1 SV=4	1.818	Up	0.00033937	VCP	89.321	13.8	12	14	12	1.054	0.959	1.76	0.968
Biological Process	GO:0051174	6	regulation of phosphorus metabolic process	0.137447	Q99623	Prohibitin-2 OS=Homo sapiens OX=9606 GN=PHB2 PE=1 SV=2	2.201	Up	0.031257	PHB2	33.296	30.8	10	15	10	0.979	0.817	2.346	1.066
Biological Process	GO:0051174	6	regulation of phosphorus metabolic process	0.137447	O60934	Nibrin OS=Homo sapiens OX=9606 GN=NBN PE=1 SV=1	2.969	Up	0.0104636	NBN	84.958	6	4	4	4	1.022	1.039	3.209	1.081
Biological Process	GO:0051174	6	regulation of phosphorus metabolic process	0.137447	Q9UHD2	Serine/threonine-protein kinase TBK1 OS=Homo sapiens OX=9606 GN=TBK1 PE=1 SV=1	6.025	Up	0.020081	TBK1	83.641	5.8	4	4	4	1.11	1.33	5.856	0.972
Biological Process	GO:0006732	5	coenzyme metabolic process	0.0139778	P48163	NADP-dependent malic enzyme OS=Homo sapiens OX=9606 GN=ME1 PE=1 SV=1	1.841	Up	0.025603	ME1	64.149	10	6	7	6	0.892	1.033	2.149	1.167
Biological Process	GO:0006732	5	coenzyme metabolic process	0.0139778	P55072	Transitional endoplasmic reticulum ATPase OS=Homo sapiens OX=9606 GN=VCP PE=1 SV=4	1.818	Up	0.00033937	VCP	89.321	13.8	12	14	12	1.054	0.959	1.76	0.968
Biological Process	GO:0006732	5	coenzyme metabolic process	0.0139778	Q9NZL9	Methionine adenosyltransferase 2 subunit beta OS=Homo sapiens OX=9606 GN=MAT2B PE=1 SV=1	4.554	Up	4.3101e-05	MAT2B	37.551	16.2	5	6	5	1.006	1.029	4.864	1.068
Biological Process	GO:0006732	5	coenzyme metabolic process	0.0139778	Q9P2R7	Succinate--CoA ligase [ADP-forming] subunit beta, mitochondrial OS=Homo sapiens OX=9606 GN=SUCLA2 PE=1 SV=3	1.804	Up	0.0048354	SUCLA2	50.317	16	8	9	8	1.03	0.858	1.972	1.093
Biological Process	GO:0007417	7	central nervous system development	0.19615	P54802	Alpha-N-acetylglucosaminidase OS=Homo sapiens OX=9606 GN=NAGLU PE=1 SV=2	1.657	Up	0.024757	NAGLU	82.265	4.6	3	3	3	1.759	1.056	1.412	0.852
Biological Process	GO:0007417	7	central nervous system development	0.19615	Q6KC79	Nipped-B-like protein OS=Homo sapiens OX=9606 GN=NIPBL PE=1 SV=2	1.791	Up	0.0110561	NIPBL	316.05	2.8	7	7	7	1.236	1.067	1.66	0.927
Biological Process	GO:0007417	7	central nervous system development	0.19615	Q9NP72	Ras-related protein Rab-18 OS=Homo sapiens OX=9606 GN=RAB18 PE=1 SV=1	2.052	Up	0.00059845	RAB18	22.977	30.6	6	6	5	1.179	1.057	1.974	0.962
Biological Process	GO:2001252	8	positive regulation of chromosome organization	0.0966579	O60934	Nibrin OS=Homo sapiens OX=9606 GN=NBN PE=1 SV=1	2.969	Up	0.0104636	NBN	84.958	6	4	4	4	1.022	1.039	3.209	1.081
Biological Process	GO:2001252	8	positive regulation of chromosome organization	0.0966579	Q6KC79	Nipped-B-like protein OS=Homo sapiens OX=9606 GN=NIPBL PE=1 SV=2	1.791	Up	0.0110561	NIPBL	316.05	2.8	7	7	7	1.236	1.067	1.66	0.927
Biological Process	GO:0009887	7	animal organ morphogenesis	0.0973311	P54802	Alpha-N-acetylglucosaminidase OS=Homo sapiens OX=9606 GN=NAGLU PE=1 SV=2	1.657	Up	0.024757	NAGLU	82.265	4.6	3	3	3	1.759	1.056	1.412	0.852
Biological Process	GO:0009887	7	animal organ morphogenesis	0.0973311	Q99623	Prohibitin-2 OS=Homo sapiens OX=9606 GN=PHB2 PE=1 SV=2	2.201	Up	0.031257	PHB2	33.296	30.8	10	15	10	0.979	0.817	2.346	1.066
Biological Process	GO:0009887	7	animal organ morphogenesis	0.0973311	Q6KC79	Nipped-B-like protein OS=Homo sapiens OX=9606 GN=NIPBL PE=1 SV=2	1.791	Up	0.0110561	NIPBL	316.05	2.8	7	7	7	1.236	1.067	1.66	0.927
Biological Process	GO:0046496	10	nicotinamide nucleotide metabolic process	0.0580939	P48163	NADP-dependent malic enzyme OS=Homo sapiens OX=9606 GN=ME1 PE=1 SV=1	1.841	Up	0.025603	ME1	64.149	10	6	7	6	0.892	1.033	2.149	1.167
Biological Process	GO:0046496	10	nicotinamide nucleotide metabolic process	0.0580939	P55072	Transitional endoplasmic reticulum ATPase OS=Homo sapiens OX=9606 GN=VCP PE=1 SV=4	1.818	Up	0.00033937	VCP	89.321	13.8	12	14	12	1.054	0.959	1.76	0.968
Biological Process	GO:0044275	6	cellular carbohydrate catabolic process	0.00442597	P43304	Glycerol-3-phosphate dehydrogenase, mitochondrial OS=Homo sapiens OX=9606 GN=GPD2 PE=1 SV=3	1.658	Up	0.0026565	GPD2	80.852	13.2	10	10	10	0.996	0.834	1.834	1.106
Biological Process	GO:0044275	6	cellular carbohydrate catabolic process	0.00442597	P46976	Glycogenin-1 OS=Homo sapiens OX=9606 GN=GYG1 PE=1 SV=4	1.803	Up	0.0137813	GYG1	39.383	12.9	4	6	4	1.065	0.831	2.237	1.241
Biological Process	GO:0032956	8	regulation of actin cytoskeleton organization	0.143292	Q7L576	Cytoplasmic FMR1-interacting protein 1 OS=Homo sapiens OX=9606 GN=CYFIP1 PE=1 SV=1	1.698	Up	0.00175546	CYFIP1	145.18	9.8	12	13	7	0.873	1.131	1.808	1.065
Biological Process	GO:0032956	8	regulation of actin cytoskeleton organization	0.143292	O00159	Unconventional myosin-Ic OS=Homo sapiens OX=9606 GN=MYO1C PE=1 SV=4	2.006	Up	0.006483	MYO1C	121.68	7.5	10	10	9	0.825	1.052	2.237	1.115
Biological Process	GO:0051259	7	protein oligomerization	0.261003	P48163	NADP-dependent malic enzyme OS=Homo sapiens OX=9606 GN=ME1 PE=1 SV=1	1.841	Up	0.025603	ME1	64.149	10	6	7	6	0.892	1.033	2.149	1.167
Biological Process	GO:0051259	7	protein oligomerization	0.261003	P55072	Transitional endoplasmic reticulum ATPase OS=Homo sapiens OX=9606 GN=VCP PE=1 SV=4	1.818	Up	0.00033937	VCP	89.321	13.8	12	14	12	1.054	0.959	1.76	0.968
Biological Process	GO:0002253	7	activation of immune response	0.0640264	Q7L576	Cytoplasmic FMR1-interacting protein 1 OS=Homo sapiens OX=9606 GN=CYFIP1 PE=1 SV=1	1.698	Up	0.00175546	CYFIP1	145.18	9.8	12	13	7	0.873	1.131	1.808	1.065
Biological Process	GO:0002253	7	activation of immune response	0.0640264	O00159	Unconventional myosin-Ic OS=Homo sapiens OX=9606 GN=MYO1C PE=1 SV=4	2.006	Up	0.006483	MYO1C	121.68	7.5	10	10	9	0.825	1.052	2.237	1.115
Biological Process	GO:0002253	7	activation of immune response	0.0640264	Q9UHD2	Serine/threonine-protein kinase TBK1 OS=Homo sapiens OX=9606 GN=TBK1 PE=1 SV=1	6.025	Up	0.020081	TBK1	83.641	5.8	4	4	4	1.11	1.33	5.856	0.972
Biological Process	GO:0008064	10	regulation of actin polymerization or depolymerization	0.0777132	Q7L576	Cytoplasmic FMR1-interacting protein 1 OS=Homo sapiens OX=9606 GN=CYFIP1 PE=1 SV=1	1.698	Up	0.00175546	CYFIP1	145.18	9.8	12	13	7	0.873	1.131	1.808	1.065
Biological Process	GO:0008064	10	regulation of actin polymerization or depolymerization	0.0777132	O00159	Unconventional myosin-Ic OS=Homo sapiens OX=9606 GN=MYO1C PE=1 SV=4	2.006	Up	0.006483	MYO1C	121.68	7.5	10	10	9	0.825	1.052	2.237	1.115
Biological Process	GO:0051247	7	positive regulation of protein metabolic process	0.0339947	Q13620	Cullin-4B OS=Homo sapiens OX=9606 GN=CUL4B PE=1 SV=4	5.17	Up	2.053e-05	CUL4B	103.98	12.8	13	15	9	1.033	1.134	4.482	0.867
Biological Process	GO:0051247	7	positive regulation of protein metabolic process	0.0339947	O43684	Mitotic checkpoint protein BUB3 OS=Homo sapiens OX=9606 GN=BUB3 PE=1 SV=1	1.628	Up	0.008182	BUB3	37.154	28.4	8	10	8	1.058	1.06	1.581	0.971
Biological Process	GO:0051247	7	positive regulation of protein metabolic process	0.0339947	P55072	Transitional endoplasmic reticulum ATPase OS=Homo sapiens OX=9606 GN=VCP PE=1 SV=4	1.818	Up	0.00033937	VCP	89.321	13.8	12	14	12	1.054	0.959	1.76	0.968
Biological Process	GO:0051247	7	positive regulation of protein metabolic process	0.0339947	Q99623	Prohibitin-2 OS=Homo sapiens OX=9606 GN=PHB2 PE=1 SV=2	2.201	Up	0.031257	PHB2	33.296	30.8	10	15	10	0.979	0.817	2.346	1.066
Biological Process	GO:0051247	7	positive regulation of protein metabolic process	0.0339947	O60934	Nibrin OS=Homo sapiens OX=9606 GN=NBN PE=1 SV=1	2.969	Up	0.0104636	NBN	84.958	6	4	4	4	1.022	1.039	3.209	1.081
Biological Process	GO:0051247	7	positive regulation of protein metabolic process	0.0339947	Q9UHD2	Serine/threonine-protein kinase TBK1 OS=Homo sapiens OX=9606 GN=TBK1 PE=1 SV=1	6.025	Up	0.020081	TBK1	83.641	5.8	4	4	4	1.11	1.33	5.856	0.972
Biological Process	GO:0051247	7	positive regulation of protein metabolic process	0.0339947	Q6KC79	Nipped-B-like protein OS=Homo sapiens OX=9606 GN=NIPBL PE=1 SV=2	1.791	Up	0.0110561	NIPBL	316.05	2.8	7	7	7	1.236	1.067	1.66	0.927
Biological Process	GO:0001775	4	cell activation	0.0287491	P46976	Glycogenin-1 OS=Homo sapiens OX=9606 GN=GYG1 PE=1 SV=4	1.803	Up	0.0137813	GYG1	39.383	12.9	4	6	4	1.065	0.831	2.237	1.241
Biological Process	GO:0001775	4	cell activation	0.0287491	P55072	Transitional endoplasmic reticulum ATPase OS=Homo sapiens OX=9606 GN=VCP PE=1 SV=4	1.818	Up	0.00033937	VCP	89.321	13.8	12	14	12	1.054	0.959	1.76	0.968
Biological Process	GO:0001775	4	cell activation	0.0287491	Q7L576	Cytoplasmic FMR1-interacting protein 1 OS=Homo sapiens OX=9606 GN=CYFIP1 PE=1 SV=1	1.698	Up	0.00175546	CYFIP1	145.18	9.8	12	13	7	0.873	1.131	1.808	1.065
Biological Process	GO:0001775	4	cell activation	0.0287491	O60934	Nibrin OS=Homo sapiens OX=9606 GN=NBN PE=1 SV=1	2.969	Up	0.0104636	NBN	84.958	6	4	4	4	1.022	1.039	3.209	1.081
Biological Process	GO:0001775	4	cell activation	0.0287491	Q9UHD2	Serine/threonine-protein kinase TBK1 OS=Homo sapiens OX=9606 GN=TBK1 PE=1 SV=1	6.025	Up	0.020081	TBK1	83.641	5.8	4	4	4	1.11	1.33	5.856	0.972
Biological Process	GO:0001775	4	cell activation	0.0287491	Q9NP72	Ras-related protein Rab-18 OS=Homo sapiens OX=9606 GN=RAB18 PE=1 SV=1	2.052	Up	0.00059845	RAB18	22.977	30.6	6	6	5	1.179	1.057	1.974	0.962
Biological Process	GO:0007062	8	sister chromatid cohesion	0.00876089	O43684	Mitotic checkpoint protein BUB3 OS=Homo sapiens OX=9606 GN=BUB3 PE=1 SV=1	1.628	Up	0.008182	BUB3	37.154	28.4	8	10	8	1.058	1.06	1.581	0.971
Biological Process	GO:0007062	8	sister chromatid cohesion	0.00876089	Q99623	Prohibitin-2 OS=Homo sapiens OX=9606 GN=PHB2 PE=1 SV=2	2.201	Up	0.031257	PHB2	33.296	30.8	10	15	10	0.979	0.817	2.346	1.066
Biological Process	GO:0007062	8	sister chromatid cohesion	0.00876089	Q6KC79	Nipped-B-like protein OS=Homo sapiens OX=9606 GN=NIPBL PE=1 SV=2	1.791	Up	0.0110561	NIPBL	316.05	2.8	7	7	7	1.236	1.067	1.66	0.927
Biological Process	GO:0040018	7	positive regulation of multicellular organism growth	0.0025912	Q6KC79	Nipped-B-like protein OS=Homo sapiens OX=9606 GN=NIPBL PE=1 SV=2	1.791	Up	0.0110561	NIPBL	316.05	2.8	7	7	7	1.236	1.067	1.66	0.927
Biological Process	GO:0040018	7	positive regulation of multicellular organism growth	0.0025912	P23284	Peptidyl-prolyl cis-trans isomerase B OS=Homo sapiens OX=9606 GN=PPIB PE=1 SV=2	2.688	Up	5.6079e-05	PPIB	23.742	33.8	7	13	7	1.021	0.829	2.812	1.046
Biological Process	GO:0006887	8	exocytosis	0.200249	P46976	Glycogenin-1 OS=Homo sapiens OX=9606 GN=GYG1 PE=1 SV=4	1.803	Up	0.0137813	GYG1	39.383	12.9	4	6	4	1.065	0.831	2.237	1.241
Biological Process	GO:0006887	8	exocytosis	0.200249	P55072	Transitional endoplasmic reticulum ATPase OS=Homo sapiens OX=9606 GN=VCP PE=1 SV=4	1.818	Up	0.00033937	VCP	89.321	13.8	12	14	12	1.054	0.959	1.76	0.968
Biological Process	GO:0006887	8	exocytosis	0.200249	Q7L576	Cytoplasmic FMR1-interacting protein 1 OS=Homo sapiens OX=9606 GN=CYFIP1 PE=1 SV=1	1.698	Up	0.00175546	CYFIP1	145.18	9.8	12	13	7	0.873	1.131	1.808	1.065
Biological Process	GO:0006887	8	exocytosis	0.200249	Q9NP72	Ras-related protein Rab-18 OS=Homo sapiens OX=9606 GN=RAB18 PE=1 SV=1	2.052	Up	0.00059845	RAB18	22.977	30.6	6	6	5	1.179	1.057	1.974	0.962
Biological Process	GO:0038094	9	Fc-gamma receptor signaling pathway	0.0256577	Q7L576	Cytoplasmic FMR1-interacting protein 1 OS=Homo sapiens OX=9606 GN=CYFIP1 PE=1 SV=1	1.698	Up	0.00175546	CYFIP1	145.18	9.8	12	13	7	0.873	1.131	1.808	1.065
Biological Process	GO:0038094	9	Fc-gamma receptor signaling pathway	0.0256577	O00159	Unconventional myosin-Ic OS=Homo sapiens OX=9606 GN=MYO1C PE=1 SV=4	2.006	Up	0.006483	MYO1C	121.68	7.5	10	10	9	0.825	1.052	2.237	1.115
Biological Process	GO:0060322	4	head development	0.145541	P54802	Alpha-N-acetylglucosaminidase OS=Homo sapiens OX=9606 GN=NAGLU PE=1 SV=2	1.657	Up	0.024757	NAGLU	82.265	4.6	3	3	3	1.759	1.056	1.412	0.852
Biological Process	GO:0060322	4	head development	0.145541	Q6KC79	Nipped-B-like protein OS=Homo sapiens OX=9606 GN=NIPBL PE=1 SV=2	1.791	Up	0.0110561	NIPBL	316.05	2.8	7	7	7	1.236	1.067	1.66	0.927
Biological Process	GO:0060322	4	head development	0.145541	Q9NP72	Ras-related protein Rab-18 OS=Homo sapiens OX=9606 GN=RAB18 PE=1 SV=1	2.052	Up	0.00059845	RAB18	22.977	30.6	6	6	5	1.179	1.057	1.974	0.962
Biological Process	GO:0007033	5	vacuole organization	0.027181	P55072	Transitional endoplasmic reticulum ATPase OS=Homo sapiens OX=9606 GN=VCP PE=1 SV=4	1.818	Up	0.00033937	VCP	89.321	13.8	12	14	12	1.054	0.959	1.76	0.968
Biological Process	GO:0007033	5	vacuole organization	0.027181	P54802	Alpha-N-acetylglucosaminidase OS=Homo sapiens OX=9606 GN=NAGLU PE=1 SV=2	1.657	Up	0.024757	NAGLU	82.265	4.6	3	3	3	1.759	1.056	1.412	0.852
Biological Process	GO:0002274	6	myeloid leukocyte activation	0.0936456	P46976	Glycogenin-1 OS=Homo sapiens OX=9606 GN=GYG1 PE=1 SV=4	1.803	Up	0.0137813	GYG1	39.383	12.9	4	6	4	1.065	0.831	2.237	1.241
Biological Process	GO:0002274	6	myeloid leukocyte activation	0.0936456	P55072	Transitional endoplasmic reticulum ATPase OS=Homo sapiens OX=9606 GN=VCP PE=1 SV=4	1.818	Up	0.00033937	VCP	89.321	13.8	12	14	12	1.054	0.959	1.76	0.968
Biological Process	GO:0002274	6	myeloid leukocyte activation	0.0936456	Q7L576	Cytoplasmic FMR1-interacting protein 1 OS=Homo sapiens OX=9606 GN=CYFIP1 PE=1 SV=1	1.698	Up	0.00175546	CYFIP1	145.18	9.8	12	13	7	0.873	1.131	1.808	1.065
Biological Process	GO:0002274	6	myeloid leukocyte activation	0.0936456	Q9NP72	Ras-related protein Rab-18 OS=Homo sapiens OX=9606 GN=RAB18 PE=1 SV=1	2.052	Up	0.00059845	RAB18	22.977	30.6	6	6	5	1.179	1.057	1.974	0.962
Biological Process	GO:0006397	9	mRNA processing	0.0166976	Q15393	Splicing factor 3B subunit 3 OS=Homo sapiens OX=9606 GN=SF3B3 PE=1 SV=4	2.479	Up	0.00075546	SF3B3	135.58	11.1	13	14	13	1.085	0.996	2.303	0.929
Biological Process	GO:0006397	9	mRNA processing	0.0166976	Q9UHI6	Probable ATP-dependent RNA helicase DDX20 OS=Homo sapiens OX=9606 GN=DDX20 PE=1 SV=2	2.389	Up	0.038024	DDX20	92.239	8.4	6	8	6	1.152	1.127	1.837	0.769
Biological Process	GO:0006397	9	mRNA processing	0.0166976	Q9UNY4	Transcription termination factor 2 OS=Homo sapiens OX=9606 GN=TTF2 PE=1 SV=2	2.248	Up	0.0038161	TTF2	129.59	9.7	9	11	9	0.836	1.288	2.104	0.936
Biological Process	GO:0006397	9	mRNA processing	0.0166976	P63162	Small nuclear ribonucleoprotein-associated protein N OS=Homo sapiens OX=9606 GN=SNRPN PE=1 SV=1	1.56	Up	0.0159807	SNRPN	24.614	17.9	4	8	4	1.101	0.804	1.847	1.184
Biological Process	GO:0006397	9	mRNA processing	0.0166976	Q10570	Cleavage and polyadenylation specificity factor subunit 1 OS=Homo sapiens OX=9606 GN=CPSF1 PE=1 SV=2	2.42	Up	0.00022413	CPSF1	160.88	3.5	6	7	6	1.208	1.093	2.103	0.869
Biological Process	GO:0006397	9	mRNA processing	0.0166976	Q15459	Splicing factor 3A subunit 1 OS=Homo sapiens OX=9606 GN=SF3A1 PE=1 SV=1	1.684	Up	0.0032805	SF3A1	88.885	18.8	14	24	14	1.126	1.013	1.435	0.852
Biological Process	GO:0031344	6	regulation of cell projection organization	0.278742	Q7L576	Cytoplasmic FMR1-interacting protein 1 OS=Homo sapiens OX=9606 GN=CYFIP1 PE=1 SV=1	1.698	Up	0.00175546	CYFIP1	145.18	9.8	12	13	7	0.873	1.131	1.808	1.065
Biological Process	GO:0031344	6	regulation of cell projection organization	0.278742	Q16643	Drebrin OS=Homo sapiens OX=9606 GN=DBN1 PE=1 SV=4	1.808	Up	0.049259	DBN1	71.428	17.6	9	10	9	1.367	1.055	1.423	0.787
Biological Process	GO:1903050	9	regulation of proteolysis involved in cellular protein catabolic process	0.213997	O43684	Mitotic checkpoint protein BUB3 OS=Homo sapiens OX=9606 GN=BUB3 PE=1 SV=1	1.628	Up	0.008182	BUB3	37.154	28.4	8	10	8	1.058	1.06	1.581	0.971
Biological Process	GO:1903050	9	regulation of proteolysis involved in cellular protein catabolic process	0.213997	P55072	Transitional endoplasmic reticulum ATPase OS=Homo sapiens OX=9606 GN=VCP PE=1 SV=4	1.818	Up	0.00033937	VCP	89.321	13.8	12	14	12	1.054	0.959	1.76	0.968
Biological Process	GO:0003008	3	system process	0.223012	Q7L576	Cytoplasmic FMR1-interacting protein 1 OS=Homo sapiens OX=9606 GN=CYFIP1 PE=1 SV=1	1.698	Up	0.00175546	CYFIP1	145.18	9.8	12	13	7	0.873	1.131	1.808	1.065
Biological Process	GO:0003008	3	system process	0.223012	O60934	Nibrin OS=Homo sapiens OX=9606 GN=NBN PE=1 SV=1	2.969	Up	0.0104636	NBN	84.958	6	4	4	4	1.022	1.039	3.209	1.081
Biological Process	GO:0003008	3	system process	0.223012	Q6KC79	Nipped-B-like protein OS=Homo sapiens OX=9606 GN=NIPBL PE=1 SV=2	1.791	Up	0.0110561	NIPBL	316.05	2.8	7	7	7	1.236	1.067	1.66	0.927
Biological Process	GO:0044712	4	single-organism catabolic process	0.300762	P43304	Glycerol-3-phosphate dehydrogenase, mitochondrial OS=Homo sapiens OX=9606 GN=GPD2 PE=1 SV=3	1.658	Up	0.0026565	GPD2	80.852	13.2	10	10	10	0.996	0.834	1.834	1.106
Biological Process	GO:0044712	4	single-organism catabolic process	0.300762	P46976	Glycogenin-1 OS=Homo sapiens OX=9606 GN=GYG1 PE=1 SV=4	1.803	Up	0.0137813	GYG1	39.383	12.9	4	6	4	1.065	0.831	2.237	1.241
Biological Process	GO:0044712	4	single-organism catabolic process	0.300762	P55072	Transitional endoplasmic reticulum ATPase OS=Homo sapiens OX=9606 GN=VCP PE=1 SV=4	1.818	Up	0.00033937	VCP	89.321	13.8	12	14	12	1.054	0.959	1.76	0.968
Biological Process	GO:0006897	6	endocytosis	0.34349	Q7L576	Cytoplasmic FMR1-interacting protein 1 OS=Homo sapiens OX=9606 GN=CYFIP1 PE=1 SV=1	1.698	Up	0.00175546	CYFIP1	145.18	9.8	12	13	7	0.873	1.131	1.808	1.065
Biological Process	GO:0006897	6	endocytosis	0.34349	O00159	Unconventional myosin-Ic OS=Homo sapiens OX=9606 GN=MYO1C PE=1 SV=4	2.006	Up	0.006483	MYO1C	121.68	7.5	10	10	9	0.825	1.052	2.237	1.115
Biological Process	GO:0009725	5	response to hormone	0.194121	P48163	NADP-dependent malic enzyme OS=Homo sapiens OX=9606 GN=ME1 PE=1 SV=1	1.841	Up	0.025603	ME1	64.149	10	6	7	6	0.892	1.033	2.149	1.167
Biological Process	GO:0009725	5	response to hormone	0.194121	P63162	Small nuclear ribonucleoprotein-associated protein N OS=Homo sapiens OX=9606 GN=SNRPN PE=1 SV=1	1.56	Up	0.0159807	SNRPN	24.614	17.9	4	8	4	1.101	0.804	1.847	1.184
Biological Process	GO:0009725	5	response to hormone	0.194121	Q7L576	Cytoplasmic FMR1-interacting protein 1 OS=Homo sapiens OX=9606 GN=CYFIP1 PE=1 SV=1	1.698	Up	0.00175546	CYFIP1	145.18	9.8	12	13	7	0.873	1.131	1.808	1.065
Biological Process	GO:0022414	3	reproductive process	0.0155968	Q9UHI6	Probable ATP-dependent RNA helicase DDX20 OS=Homo sapiens OX=9606 GN=DDX20 PE=1 SV=2	2.389	Up	0.038024	DDX20	92.239	8.4	6	8	6	1.152	1.127	1.837	0.769
Biological Process	GO:0022414	3	reproductive process	0.0155968	O43684	Mitotic checkpoint protein BUB3 OS=Homo sapiens OX=9606 GN=BUB3 PE=1 SV=1	1.628	Up	0.008182	BUB3	37.154	28.4	8	10	8	1.058	1.06	1.581	0.971
Biological Process	GO:0022414	3	reproductive process	0.0155968	Q14980	Nuclear mitotic apparatus protein 1 OS=Homo sapiens OX=9606 GN=NUMA1 PE=1 SV=2	2.394	Up	0.0142157	NUMA1	238.26	10.8	22	22	21	1.254	0.806	2.38	0.994
Biological Process	GO:0022414	3	reproductive process	0.0155968	Q99623	Prohibitin-2 OS=Homo sapiens OX=9606 GN=PHB2 PE=1 SV=2	2.201	Up	0.031257	PHB2	33.296	30.8	10	15	10	0.979	0.817	2.346	1.066
Biological Process	GO:0022414	3	reproductive process	0.0155968	O60934	Nibrin OS=Homo sapiens OX=9606 GN=NBN PE=1 SV=1	2.969	Up	0.0104636	NBN	84.958	6	4	4	4	1.022	1.039	3.209	1.081
Biological Process	GO:0022414	3	reproductive process	0.0155968	Q6KC79	Nipped-B-like protein OS=Homo sapiens OX=9606 GN=NIPBL PE=1 SV=2	1.791	Up	0.0110561	NIPBL	316.05	2.8	7	7	7	1.236	1.067	1.66	0.927
Biological Process	GO:0098542	6	defense response to other organism	0.0846652	Q9UH17	DNA dC->dU-editing enzyme APOBEC-3B OS=Homo sapiens OX=9606 GN=APOBEC3B PE=1 SV=1	1.73	Up	0.020524	APOBEC3B	45.924	11.3	5	7	4	1.371	1.232	1.007	0.582
Biological Process	GO:0098542	6	defense response to other organism	0.0846652	Q9UHD2	Serine/threonine-protein kinase TBK1 OS=Homo sapiens OX=9606 GN=TBK1 PE=1 SV=1	6.025	Up	0.020081	TBK1	83.641	5.8	4	4	4	1.11	1.33	5.856	0.972
Biological Process	GO:0009607	3	response to biotic stimulus	0.328867	Q9UH17	DNA dC->dU-editing enzyme APOBEC-3B OS=Homo sapiens OX=9606 GN=APOBEC3B PE=1 SV=1	1.73	Up	0.020524	APOBEC3B	45.924	11.3	5	7	4	1.371	1.232	1.007	0.582
Biological Process	GO:0009607	3	response to biotic stimulus	0.328867	Q9UHD2	Serine/threonine-protein kinase TBK1 OS=Homo sapiens OX=9606 GN=TBK1 PE=1 SV=1	6.025	Up	0.020081	TBK1	83.641	5.8	4	4	4	1.11	1.33	5.856	0.972
Biological Process	GO:0051493	7	regulation of cytoskeleton organization	0.26987	Q7L576	Cytoplasmic FMR1-interacting protein 1 OS=Homo sapiens OX=9606 GN=CYFIP1 PE=1 SV=1	1.698	Up	0.00175546	CYFIP1	145.18	9.8	12	13	7	0.873	1.131	1.808	1.065
Biological Process	GO:0051493	7	regulation of cytoskeleton organization	0.26987	O00159	Unconventional myosin-Ic OS=Homo sapiens OX=9606 GN=MYO1C PE=1 SV=4	2.006	Up	0.006483	MYO1C	121.68	7.5	10	10	9	0.825	1.052	2.237	1.115
Biological Process	GO:0007059	4	chromosome segregation	0.0666676	O43684	Mitotic checkpoint protein BUB3 OS=Homo sapiens OX=9606 GN=BUB3 PE=1 SV=1	1.628	Up	0.008182	BUB3	37.154	28.4	8	10	8	1.058	1.06	1.581	0.971
Biological Process	GO:0007059	4	chromosome segregation	0.0666676	Q99623	Prohibitin-2 OS=Homo sapiens OX=9606 GN=PHB2 PE=1 SV=2	2.201	Up	0.031257	PHB2	33.296	30.8	10	15	10	0.979	0.817	2.346	1.066
Biological Process	GO:0007059	4	chromosome segregation	0.0666676	Q6KC79	Nipped-B-like protein OS=Homo sapiens OX=9606 GN=NIPBL PE=1 SV=2	1.791	Up	0.0110561	NIPBL	316.05	2.8	7	7	7	1.236	1.067	1.66	0.927
Biological Process	GO:0048592	9	eye morphogenesis	0.0114597	P54802	Alpha-N-acetylglucosaminidase OS=Homo sapiens OX=9606 GN=NAGLU PE=1 SV=2	1.657	Up	0.024757	NAGLU	82.265	4.6	3	3	3	1.759	1.056	1.412	0.852
Biological Process	GO:0048592	9	eye morphogenesis	0.0114597	Q6KC79	Nipped-B-like protein OS=Homo sapiens OX=9606 GN=NIPBL PE=1 SV=2	1.791	Up	0.0110561	NIPBL	316.05	2.8	7	7	7	1.236	1.067	1.66	0.927
Biological Process	GO:0090287	5	regulation of cellular response to growth factor stimulus	0.0461775	Q7L576	Cytoplasmic FMR1-interacting protein 1 OS=Homo sapiens OX=9606 GN=CYFIP1 PE=1 SV=1	1.698	Up	0.00175546	CYFIP1	145.18	9.8	12	13	7	0.873	1.131	1.808	1.065
Biological Process	GO:0090287	5	regulation of cellular response to growth factor stimulus	0.0461775	O00159	Unconventional myosin-Ic OS=Homo sapiens OX=9606 GN=MYO1C PE=1 SV=4	2.006	Up	0.006483	MYO1C	121.68	7.5	10	10	9	0.825	1.052	2.237	1.115
Biological Process	GO:0005975	4	carbohydrate metabolic process	0.0835542	P43304	Glycerol-3-phosphate dehydrogenase, mitochondrial OS=Homo sapiens OX=9606 GN=GPD2 PE=1 SV=3	1.658	Up	0.0026565	GPD2	80.852	13.2	10	10	10	0.996	0.834	1.834	1.106
Biological Process	GO:0005975	4	carbohydrate metabolic process	0.0835542	P46976	Glycogenin-1 OS=Homo sapiens OX=9606 GN=GYG1 PE=1 SV=4	1.803	Up	0.0137813	GYG1	39.383	12.9	4	6	4	1.065	0.831	2.237	1.241
Biological Process	GO:0005975	4	carbohydrate metabolic process	0.0835542	P48163	NADP-dependent malic enzyme OS=Homo sapiens OX=9606 GN=ME1 PE=1 SV=1	1.841	Up	0.025603	ME1	64.149	10	6	7	6	0.892	1.033	2.149	1.167
Biological Process	GO:0045931	7	positive regulation of mitotic cell cycle	0.0580939	Q13620	Cullin-4B OS=Homo sapiens OX=9606 GN=CUL4B PE=1 SV=4	5.17	Up	2.053e-05	CUL4B	103.98	12.8	13	15	9	1.033	1.134	4.482	0.867
Biological Process	GO:0045931	7	positive regulation of mitotic cell cycle	0.0580939	Q99623	Prohibitin-2 OS=Homo sapiens OX=9606 GN=PHB2 PE=1 SV=2	2.201	Up	0.031257	PHB2	33.296	30.8	10	15	10	0.979	0.817	2.346	1.066
Biological Process	GO:0016570	8	histone modification	0.219829	Q13620	Cullin-4B OS=Homo sapiens OX=9606 GN=CUL4B PE=1 SV=4	5.17	Up	2.053e-05	CUL4B	103.98	12.8	13	15	9	1.033	1.134	4.482	0.867
Biological Process	GO:0016570	8	histone modification	0.219829	Q7LBC6	Lysine-specific demethylase 3B OS=Homo sapiens OX=9606 GN=KDM3B PE=1 SV=2	1.746	Up	0.0046171	KDM3B	191.58	1.9	3	3	3	1.3	1.371	1.772	1.015
Biological Process	GO:0000377	11	RNA splicing, via transesterification reactions with bulged adenosine as nucleophile	0.0160026	Q15393	Splicing factor 3B subunit 3 OS=Homo sapiens OX=9606 GN=SF3B3 PE=1 SV=4	2.479	Up	0.00075546	SF3B3	135.58	11.1	13	14	13	1.085	0.996	2.303	0.929
Biological Process	GO:0000377	11	RNA splicing, via transesterification reactions with bulged adenosine as nucleophile	0.0160026	Q9UHI6	Probable ATP-dependent RNA helicase DDX20 OS=Homo sapiens OX=9606 GN=DDX20 PE=1 SV=2	2.389	Up	0.038024	DDX20	92.239	8.4	6	8	6	1.152	1.127	1.837	0.769
Biological Process	GO:0000377	11	RNA splicing, via transesterification reactions with bulged adenosine as nucleophile	0.0160026	P63162	Small nuclear ribonucleoprotein-associated protein N OS=Homo sapiens OX=9606 GN=SNRPN PE=1 SV=1	1.56	Up	0.0159807	SNRPN	24.614	17.9	4	8	4	1.101	0.804	1.847	1.184
Biological Process	GO:0000377	11	RNA splicing, via transesterification reactions with bulged adenosine as nucleophile	0.0160026	Q10570	Cleavage and polyadenylation specificity factor subunit 1 OS=Homo sapiens OX=9606 GN=CPSF1 PE=1 SV=2	2.42	Up	0.00022413	CPSF1	160.88	3.5	6	7	6	1.208	1.093	2.103	0.869
Biological Process	GO:0000377	11	RNA splicing, via transesterification reactions with bulged adenosine as nucleophile	0.0160026	Q15459	Splicing factor 3A subunit 1 OS=Homo sapiens OX=9606 GN=SF3A1 PE=1 SV=1	1.684	Up	0.0032805	SF3A1	88.885	18.8	14	24	14	1.126	1.013	1.435	0.852
Biological Process	GO:0002263	5	cell activation involved in immune response	0.0321351	P46976	Glycogenin-1 OS=Homo sapiens OX=9606 GN=GYG1 PE=1 SV=4	1.803	Up	0.0137813	GYG1	39.383	12.9	4	6	4	1.065	0.831	2.237	1.241
Biological Process	GO:0002263	5	cell activation involved in immune response	0.0321351	P55072	Transitional endoplasmic reticulum ATPase OS=Homo sapiens OX=9606 GN=VCP PE=1 SV=4	1.818	Up	0.00033937	VCP	89.321	13.8	12	14	12	1.054	0.959	1.76	0.968
Biological Process	GO:0002263	5	cell activation involved in immune response	0.0321351	Q7L576	Cytoplasmic FMR1-interacting protein 1 OS=Homo sapiens OX=9606 GN=CYFIP1 PE=1 SV=1	1.698	Up	0.00175546	CYFIP1	145.18	9.8	12	13	7	0.873	1.131	1.808	1.065
Biological Process	GO:0002263	5	cell activation involved in immune response	0.0321351	O60934	Nibrin OS=Homo sapiens OX=9606 GN=NBN PE=1 SV=1	2.969	Up	0.0104636	NBN	84.958	6	4	4	4	1.022	1.039	3.209	1.081
Biological Process	GO:0002263	5	cell activation involved in immune response	0.0321351	Q9NP72	Ras-related protein Rab-18 OS=Homo sapiens OX=9606 GN=RAB18 PE=1 SV=1	2.052	Up	0.00059845	RAB18	22.977	30.6	6	6	5	1.179	1.057	1.974	0.962
Biological Process	GO:0045055	9	regulated exocytosis	0.147072	P46976	Glycogenin-1 OS=Homo sapiens OX=9606 GN=GYG1 PE=1 SV=4	1.803	Up	0.0137813	GYG1	39.383	12.9	4	6	4	1.065	0.831	2.237	1.241
Biological Process	GO:0045055	9	regulated exocytosis	0.147072	P55072	Transitional endoplasmic reticulum ATPase OS=Homo sapiens OX=9606 GN=VCP PE=1 SV=4	1.818	Up	0.00033937	VCP	89.321	13.8	12	14	12	1.054	0.959	1.76	0.968
Biological Process	GO:0045055	9	regulated exocytosis	0.147072	Q7L576	Cytoplasmic FMR1-interacting protein 1 OS=Homo sapiens OX=9606 GN=CYFIP1 PE=1 SV=1	1.698	Up	0.00175546	CYFIP1	145.18	9.8	12	13	7	0.873	1.131	1.808	1.065
Biological Process	GO:0045055	9	regulated exocytosis	0.147072	Q9NP72	Ras-related protein Rab-18 OS=Homo sapiens OX=9606 GN=RAB18 PE=1 SV=1	2.052	Up	0.00059845	RAB18	22.977	30.6	6	6	5	1.179	1.057	1.974	0.962
Biological Process	GO:0006955	3	immune response	0.0129328	P46976	Glycogenin-1 OS=Homo sapiens OX=9606 GN=GYG1 PE=1 SV=4	1.803	Up	0.0137813	GYG1	39.383	12.9	4	6	4	1.065	0.831	2.237	1.241
Biological Process	GO:0006955	3	immune response	0.0129328	Q9UH17	DNA dC->dU-editing enzyme APOBEC-3B OS=Homo sapiens OX=9606 GN=APOBEC3B PE=1 SV=1	1.73	Up	0.020524	APOBEC3B	45.924	11.3	5	7	4	1.371	1.232	1.007	0.582
Biological Process	GO:0006955	3	immune response	0.0129328	P55072	Transitional endoplasmic reticulum ATPase OS=Homo sapiens OX=9606 GN=VCP PE=1 SV=4	1.818	Up	0.00033937	VCP	89.321	13.8	12	14	12	1.054	0.959	1.76	0.968
Biological Process	GO:0006955	3	immune response	0.0129328	Q7L576	Cytoplasmic FMR1-interacting protein 1 OS=Homo sapiens OX=9606 GN=CYFIP1 PE=1 SV=1	1.698	Up	0.00175546	CYFIP1	145.18	9.8	12	13	7	0.873	1.131	1.808	1.065
Biological Process	GO:0006955	3	immune response	0.0129328	O60934	Nibrin OS=Homo sapiens OX=9606 GN=NBN PE=1 SV=1	2.969	Up	0.0104636	NBN	84.958	6	4	4	4	1.022	1.039	3.209	1.081
Biological Process	GO:0006955	3	immune response	0.0129328	Q9UHD2	Serine/threonine-protein kinase TBK1 OS=Homo sapiens OX=9606 GN=TBK1 PE=1 SV=1	6.025	Up	0.020081	TBK1	83.641	5.8	4	4	4	1.11	1.33	5.856	0.972
Biological Process	GO:0006955	3	immune response	0.0129328	Q9NP72	Ras-related protein Rab-18 OS=Homo sapiens OX=9606 GN=RAB18 PE=1 SV=1	2.052	Up	0.00059845	RAB18	22.977	30.6	6	6	5	1.179	1.057	1.974	0.962
Biological Process	GO:0048666	10	neuron development	0.125712	Q13620	Cullin-4B OS=Homo sapiens OX=9606 GN=CUL4B PE=1 SV=4	5.17	Up	2.053e-05	CUL4B	103.98	12.8	13	15	9	1.033	1.134	4.482	0.867
Biological Process	GO:0048666	10	neuron development	0.125712	P54802	Alpha-N-acetylglucosaminidase OS=Homo sapiens OX=9606 GN=NAGLU PE=1 SV=2	1.657	Up	0.024757	NAGLU	82.265	4.6	3	3	3	1.759	1.056	1.412	0.852
Biological Process	GO:0048666	10	neuron development	0.125712	Q7L576	Cytoplasmic FMR1-interacting protein 1 OS=Homo sapiens OX=9606 GN=CYFIP1 PE=1 SV=1	1.698	Up	0.00175546	CYFIP1	145.18	9.8	12	13	7	0.873	1.131	1.808	1.065
Biological Process	GO:0031331	7	positive regulation of cellular catabolic process	0.103742	O43684	Mitotic checkpoint protein BUB3 OS=Homo sapiens OX=9606 GN=BUB3 PE=1 SV=1	1.628	Up	0.008182	BUB3	37.154	28.4	8	10	8	1.058	1.06	1.581	0.971
Biological Process	GO:0031331	7	positive regulation of cellular catabolic process	0.103742	P55072	Transitional endoplasmic reticulum ATPase OS=Homo sapiens OX=9606 GN=VCP PE=1 SV=4	1.818	Up	0.00033937	VCP	89.321	13.8	12	14	12	1.054	0.959	1.76	0.968
Biological Process	GO:0031331	7	positive regulation of cellular catabolic process	0.103742	Q9UHD2	Serine/threonine-protein kinase TBK1 OS=Homo sapiens OX=9606 GN=TBK1 PE=1 SV=1	6.025	Up	0.020081	TBK1	83.641	5.8	4	4	4	1.11	1.33	5.856	0.972
Biological Process	GO:0006733	6	oxidoreduction coenzyme metabolic process	0.0709588	P48163	NADP-dependent malic enzyme OS=Homo sapiens OX=9606 GN=ME1 PE=1 SV=1	1.841	Up	0.025603	ME1	64.149	10	6	7	6	0.892	1.033	2.149	1.167
Biological Process	GO:0006733	6	oxidoreduction coenzyme metabolic process	0.0709588	P55072	Transitional endoplasmic reticulum ATPase OS=Homo sapiens OX=9606 GN=VCP PE=1 SV=4	1.818	Up	0.00033937	VCP	89.321	13.8	12	14	12	1.054	0.959	1.76	0.968
Biological Process	GO:0002444	5	myeloid leukocyte mediated immunity	0.0877752	P46976	Glycogenin-1 OS=Homo sapiens OX=9606 GN=GYG1 PE=1 SV=4	1.803	Up	0.0137813	GYG1	39.383	12.9	4	6	4	1.065	0.831	2.237	1.241
Biological Process	GO:0002444	5	myeloid leukocyte mediated immunity	0.0877752	P55072	Transitional endoplasmic reticulum ATPase OS=Homo sapiens OX=9606 GN=VCP PE=1 SV=4	1.818	Up	0.00033937	VCP	89.321	13.8	12	14	12	1.054	0.959	1.76	0.968
Biological Process	GO:0002444	5	myeloid leukocyte mediated immunity	0.0877752	Q7L576	Cytoplasmic FMR1-interacting protein 1 OS=Homo sapiens OX=9606 GN=CYFIP1 PE=1 SV=1	1.698	Up	0.00175546	CYFIP1	145.18	9.8	12	13	7	0.873	1.131	1.808	1.065
Biological Process	GO:0002444	5	myeloid leukocyte mediated immunity	0.0877752	Q9NP72	Ras-related protein Rab-18 OS=Homo sapiens OX=9606 GN=RAB18 PE=1 SV=1	2.052	Up	0.00059845	RAB18	22.977	30.6	6	6	5	1.179	1.057	1.974	0.962
Biological Process	GO:0016052	5	carbohydrate catabolic process	0.0370544	P43304	Glycerol-3-phosphate dehydrogenase, mitochondrial OS=Homo sapiens OX=9606 GN=GPD2 PE=1 SV=3	1.658	Up	0.0026565	GPD2	80.852	13.2	10	10	10	0.996	0.834	1.834	1.106
Biological Process	GO:0016052	5	carbohydrate catabolic process	0.0370544	P46976	Glycogenin-1 OS=Homo sapiens OX=9606 GN=GYG1 PE=1 SV=4	1.803	Up	0.0137813	GYG1	39.383	12.9	4	6	4	1.065	0.831	2.237	1.241
Biological Process	GO:0051607	7	defense response to virus	0.0353245	Q9UH17	DNA dC->dU-editing enzyme APOBEC-3B OS=Homo sapiens OX=9606 GN=APOBEC3B PE=1 SV=1	1.73	Up	0.020524	APOBEC3B	45.924	11.3	5	7	4	1.371	1.232	1.007	0.582
Biological Process	GO:0051607	7	defense response to virus	0.0353245	Q9UHD2	Serine/threonine-protein kinase TBK1 OS=Homo sapiens OX=9606 GN=TBK1 PE=1 SV=1	6.025	Up	0.020081	TBK1	83.641	5.8	4	4	4	1.11	1.33	5.856	0.972
Biological Process	GO:1902679	9	negative regulation of RNA biosynthetic process	0.302966	Q9UHI6	Probable ATP-dependent RNA helicase DDX20 OS=Homo sapiens OX=9606 GN=DDX20 PE=1 SV=2	2.389	Up	0.038024	DDX20	92.239	8.4	6	8	6	1.152	1.127	1.837	0.769
Biological Process	GO:1902679	9	negative regulation of RNA biosynthetic process	0.302966	Q99623	Prohibitin-2 OS=Homo sapiens OX=9606 GN=PHB2 PE=1 SV=2	2.201	Up	0.031257	PHB2	33.296	30.8	10	15	10	0.979	0.817	2.346	1.066
Biological Process	GO:1902679	9	negative regulation of RNA biosynthetic process	0.302966	Q6KC79	Nipped-B-like protein OS=Homo sapiens OX=9606 GN=NIPBL PE=1 SV=2	1.791	Up	0.0110561	NIPBL	316.05	2.8	7	7	7	1.236	1.067	1.66	0.927
Biological Process	GO:0043648	8	dicarboxylic acid metabolic process	0.0388166	P48163	NADP-dependent malic enzyme OS=Homo sapiens OX=9606 GN=ME1 PE=1 SV=1	1.841	Up	0.025603	ME1	64.149	10	6	7	6	0.892	1.033	2.149	1.167
Biological Process	GO:0043648	8	dicarboxylic acid metabolic process	0.0388166	Q9P2R7	Succinate--CoA ligase [ADP-forming] subunit beta, mitochondrial OS=Homo sapiens OX=9606 GN=SUCLA2 PE=1 SV=3	1.804	Up	0.0048354	SUCLA2	50.317	16	8	9	8	1.03	0.858	1.972	1.093
Biological Process	GO:0040008	4	regulation of growth	0.111992	Q7L576	Cytoplasmic FMR1-interacting protein 1 OS=Homo sapiens OX=9606 GN=CYFIP1 PE=1 SV=1	1.698	Up	0.00175546	CYFIP1	145.18	9.8	12	13	7	0.873	1.131	1.808	1.065
Biological Process	GO:0040008	4	regulation of growth	0.111992	Q6KC79	Nipped-B-like protein OS=Homo sapiens OX=9606 GN=NIPBL PE=1 SV=2	1.791	Up	0.0110561	NIPBL	316.05	2.8	7	7	7	1.236	1.067	1.66	0.927
Biological Process	GO:0040008	4	regulation of growth	0.111992	P23284	Peptidyl-prolyl cis-trans isomerase B OS=Homo sapiens OX=9606 GN=PPIB PE=1 SV=2	2.688	Up	5.6079e-05	PPIB	23.742	33.8	7	13	7	1.021	0.829	2.812	1.046
Biological Process	GO:1903320	9	regulation of protein modification by small protein conjugation or removal	0.261003	O43684	Mitotic checkpoint protein BUB3 OS=Homo sapiens OX=9606 GN=BUB3 PE=1 SV=1	1.628	Up	0.008182	BUB3	37.154	28.4	8	10	8	1.058	1.06	1.581	0.971
Biological Process	GO:1903320	9	regulation of protein modification by small protein conjugation or removal	0.261003	P55072	Transitional endoplasmic reticulum ATPase OS=Homo sapiens OX=9606 GN=VCP PE=1 SV=4	1.818	Up	0.00033937	VCP	89.321	13.8	12	14	12	1.054	0.959	1.76	0.968
Biological Process	GO:0006302	9	double-strand break repair	0.0731876	P55072	Transitional endoplasmic reticulum ATPase OS=Homo sapiens OX=9606 GN=VCP PE=1 SV=4	1.818	Up	0.00033937	VCP	89.321	13.8	12	14	12	1.054	0.959	1.76	0.968
Biological Process	GO:0006302	9	double-strand break repair	0.0731876	O60934	Nibrin OS=Homo sapiens OX=9606 GN=NBN PE=1 SV=1	2.969	Up	0.0104636	NBN	84.958	6	4	4	4	1.022	1.039	3.209	1.081
Biological Process	GO:0048638	5	regulation of developmental growth	0.0168885	Q7L576	Cytoplasmic FMR1-interacting protein 1 OS=Homo sapiens OX=9606 GN=CYFIP1 PE=1 SV=1	1.698	Up	0.00175546	CYFIP1	145.18	9.8	12	13	7	0.873	1.131	1.808	1.065
Biological Process	GO:0048638	5	regulation of developmental growth	0.0168885	Q6KC79	Nipped-B-like protein OS=Homo sapiens OX=9606 GN=NIPBL PE=1 SV=2	1.791	Up	0.0110561	NIPBL	316.05	2.8	7	7	7	1.236	1.067	1.66	0.927
Biological Process	GO:0048638	5	regulation of developmental growth	0.0168885	P23284	Peptidyl-prolyl cis-trans isomerase B OS=Homo sapiens OX=9606 GN=PPIB PE=1 SV=2	2.688	Up	5.6079e-05	PPIB	23.742	33.8	7	13	7	1.021	0.829	2.812	1.046
Biological Process	GO:0051707	5	response to other organism	0.311229	Q9UH17	DNA dC->dU-editing enzyme APOBEC-3B OS=Homo sapiens OX=9606 GN=APOBEC3B PE=1 SV=1	1.73	Up	0.020524	APOBEC3B	45.924	11.3	5	7	4	1.371	1.232	1.007	0.582
Biological Process	GO:0051707	5	response to other organism	0.311229	Q9UHD2	Serine/threonine-protein kinase TBK1 OS=Homo sapiens OX=9606 GN=TBK1 PE=1 SV=1	6.025	Up	0.020081	TBK1	83.641	5.8	4	4	4	1.11	1.33	5.856	0.972
Biological Process	GO:0045862	9	positive regulation of proteolysis	0.296478	O43684	Mitotic checkpoint protein BUB3 OS=Homo sapiens OX=9606 GN=BUB3 PE=1 SV=1	1.628	Up	0.008182	BUB3	37.154	28.4	8	10	8	1.058	1.06	1.581	0.971
Biological Process	GO:0045862	9	positive regulation of proteolysis	0.296478	P55072	Transitional endoplasmic reticulum ATPase OS=Homo sapiens OX=9606 GN=VCP PE=1 SV=4	1.818	Up	0.00033937	VCP	89.321	13.8	12	14	12	1.054	0.959	1.76	0.968
Biological Process	GO:0019941	9	modification-dependent protein catabolic process	0.188069	Q13620	Cullin-4B OS=Homo sapiens OX=9606 GN=CUL4B PE=1 SV=4	5.17	Up	2.053e-05	CUL4B	103.98	12.8	13	15	9	1.033	1.134	4.482	0.867
Biological Process	GO:0019941	9	modification-dependent protein catabolic process	0.188069	O43684	Mitotic checkpoint protein BUB3 OS=Homo sapiens OX=9606 GN=BUB3 PE=1 SV=1	1.628	Up	0.008182	BUB3	37.154	28.4	8	10	8	1.058	1.06	1.581	0.971
Biological Process	GO:0019941	9	modification-dependent protein catabolic process	0.188069	P55072	Transitional endoplasmic reticulum ATPase OS=Homo sapiens OX=9606 GN=VCP PE=1 SV=4	1.818	Up	0.00033937	VCP	89.321	13.8	12	14	12	1.054	0.959	1.76	0.968
Biological Process	GO:1902749	8	regulation of cell cycle G2/M phase transition	0.106586	Q6NUQ1	RAD50-interacting protein 1 OS=Homo sapiens OX=9606 GN=RINT1 PE=1 SV=1	2.892	Up	0.00164322	RINT1	90.631	3.9	4	5	4	1.166	1.053	2.374	0.821
Biological Process	GO:1902749	8	regulation of cell cycle G2/M phase transition	0.106586	O60934	Nibrin OS=Homo sapiens OX=9606 GN=NBN PE=1 SV=1	2.969	Up	0.0104636	NBN	84.958	6	4	4	4	1.022	1.039	3.209	1.081
Biological Process	GO:1901565	5	organonitrogen compound catabolic process	0.168158	P55072	Transitional endoplasmic reticulum ATPase OS=Homo sapiens OX=9606 GN=VCP PE=1 SV=4	1.818	Up	0.00033937	VCP	89.321	13.8	12	14	12	1.054	0.959	1.76	0.968
Biological Process	GO:1901565	5	organonitrogen compound catabolic process	0.168158	P54802	Alpha-N-acetylglucosaminidase OS=Homo sapiens OX=9606 GN=NAGLU PE=1 SV=2	1.657	Up	0.024757	NAGLU	82.265	4.6	3	3	3	1.759	1.056	1.412	0.852
Biological Process	GO:0002684	5	positive regulation of immune system process	0.204322	Q7L576	Cytoplasmic FMR1-interacting protein 1 OS=Homo sapiens OX=9606 GN=CYFIP1 PE=1 SV=1	1.698	Up	0.00175546	CYFIP1	145.18	9.8	12	13	7	0.873	1.131	1.808	1.065
Biological Process	GO:0002684	5	positive regulation of immune system process	0.204322	O00159	Unconventional myosin-Ic OS=Homo sapiens OX=9606 GN=MYO1C PE=1 SV=4	2.006	Up	0.006483	MYO1C	121.68	7.5	10	10	9	0.825	1.052	2.237	1.115
Biological Process	GO:0002684	5	positive regulation of immune system process	0.204322	Q9UHD2	Serine/threonine-protein kinase TBK1 OS=Homo sapiens OX=9606 GN=TBK1 PE=1 SV=1	6.025	Up	0.020081	TBK1	83.641	5.8	4	4	4	1.11	1.33	5.856	0.972
Biological Process	GO:0022402	5	cell cycle process	0.231424	O43684	Mitotic checkpoint protein BUB3 OS=Homo sapiens OX=9606 GN=BUB3 PE=1 SV=1	1.628	Up	0.008182	BUB3	37.154	28.4	8	10	8	1.058	1.06	1.581	0.971
Biological Process	GO:0022402	5	cell cycle process	0.231424	Q14980	Nuclear mitotic apparatus protein 1 OS=Homo sapiens OX=9606 GN=NUMA1 PE=1 SV=2	2.394	Up	0.0142157	NUMA1	238.26	10.8	22	22	21	1.254	0.806	2.38	0.994
Biological Process	GO:0022402	5	cell cycle process	0.231424	Q99623	Prohibitin-2 OS=Homo sapiens OX=9606 GN=PHB2 PE=1 SV=2	2.201	Up	0.031257	PHB2	33.296	30.8	10	15	10	0.979	0.817	2.346	1.066
Biological Process	GO:0022402	5	cell cycle process	0.231424	O60934	Nibrin OS=Homo sapiens OX=9606 GN=NBN PE=1 SV=1	2.969	Up	0.0104636	NBN	84.958	6	4	4	4	1.022	1.039	3.209	1.081
Biological Process	GO:0022402	5	cell cycle process	0.231424	Q6KC79	Nipped-B-like protein OS=Homo sapiens OX=9606 GN=NIPBL PE=1 SV=2	1.791	Up	0.0110561	NIPBL	316.05	2.8	7	7	7	1.236	1.067	1.66	0.927
Biological Process	GO:0060627	6	regulation of vesicle-mediated transport	0.287613	Q7L576	Cytoplasmic FMR1-interacting protein 1 OS=Homo sapiens OX=9606 GN=CYFIP1 PE=1 SV=1	1.698	Up	0.00175546	CYFIP1	145.18	9.8	12	13	7	0.873	1.131	1.808	1.065
Biological Process	GO:0060627	6	regulation of vesicle-mediated transport	0.287613	Q6NUQ1	RAD50-interacting protein 1 OS=Homo sapiens OX=9606 GN=RINT1 PE=1 SV=1	2.892	Up	0.00164322	RINT1	90.631	3.9	4	5	4	1.166	1.053	2.374	0.821
Biological Process	GO:0045321	5	leukocyte activation	0.017268	P46976	Glycogenin-1 OS=Homo sapiens OX=9606 GN=GYG1 PE=1 SV=4	1.803	Up	0.0137813	GYG1	39.383	12.9	4	6	4	1.065	0.831	2.237	1.241
Biological Process	GO:0045321	5	leukocyte activation	0.017268	P55072	Transitional endoplasmic reticulum ATPase OS=Homo sapiens OX=9606 GN=VCP PE=1 SV=4	1.818	Up	0.00033937	VCP	89.321	13.8	12	14	12	1.054	0.959	1.76	0.968
Biological Process	GO:0045321	5	leukocyte activation	0.017268	Q7L576	Cytoplasmic FMR1-interacting protein 1 OS=Homo sapiens OX=9606 GN=CYFIP1 PE=1 SV=1	1.698	Up	0.00175546	CYFIP1	145.18	9.8	12	13	7	0.873	1.131	1.808	1.065
Biological Process	GO:0045321	5	leukocyte activation	0.017268	O60934	Nibrin OS=Homo sapiens OX=9606 GN=NBN PE=1 SV=1	2.969	Up	0.0104636	NBN	84.958	6	4	4	4	1.022	1.039	3.209	1.081
Biological Process	GO:0045321	5	leukocyte activation	0.017268	Q9UHD2	Serine/threonine-protein kinase TBK1 OS=Homo sapiens OX=9606 GN=TBK1 PE=1 SV=1	6.025	Up	0.020081	TBK1	83.641	5.8	4	4	4	1.11	1.33	5.856	0.972
Biological Process	GO:0045321	5	leukocyte activation	0.017268	Q9NP72	Ras-related protein Rab-18 OS=Homo sapiens OX=9606 GN=RAB18 PE=1 SV=1	2.052	Up	0.00059845	RAB18	22.977	30.6	6	6	5	1.179	1.057	1.974	0.962
Biological Process	GO:0030832	9	regulation of actin filament length	0.0777132	Q7L576	Cytoplasmic FMR1-interacting protein 1 OS=Homo sapiens OX=9606 GN=CYFIP1 PE=1 SV=1	1.698	Up	0.00175546	CYFIP1	145.18	9.8	12	13	7	0.873	1.131	1.808	1.065
Biological Process	GO:0030832	9	regulation of actin filament length	0.0777132	O00159	Unconventional myosin-Ic OS=Homo sapiens OX=9606 GN=MYO1C PE=1 SV=4	2.006	Up	0.006483	MYO1C	121.68	7.5	10	10	9	0.825	1.052	2.237	1.115
Biological Process	GO:0048562	8	embryonic organ morphogenesis	0.027181	P54802	Alpha-N-acetylglucosaminidase OS=Homo sapiens OX=9606 GN=NAGLU PE=1 SV=2	1.657	Up	0.024757	NAGLU	82.265	4.6	3	3	3	1.759	1.056	1.412	0.852
Biological Process	GO:0048562	8	embryonic organ morphogenesis	0.027181	Q6KC79	Nipped-B-like protein OS=Homo sapiens OX=9606 GN=NIPBL PE=1 SV=2	1.791	Up	0.0110561	NIPBL	316.05	2.8	7	7	7	1.236	1.067	1.66	0.927
Biological Process	GO:1903362	8	regulation of cellular protein catabolic process	0.237415	O43684	Mitotic checkpoint protein BUB3 OS=Homo sapiens OX=9606 GN=BUB3 PE=1 SV=1	1.628	Up	0.008182	BUB3	37.154	28.4	8	10	8	1.058	1.06	1.581	0.971
Biological Process	GO:1903362	8	regulation of cellular protein catabolic process	0.237415	P55072	Transitional endoplasmic reticulum ATPase OS=Homo sapiens OX=9606 GN=VCP PE=1 SV=4	1.818	Up	0.00033937	VCP	89.321	13.8	12	14	12	1.054	0.959	1.76	0.968
Biological Process	GO:0006790	4	sulfur compound metabolic process	0.225677	Q9NZL9	Methionine adenosyltransferase 2 subunit beta OS=Homo sapiens OX=9606 GN=MAT2B PE=1 SV=1	4.554	Up	4.3101e-05	MAT2B	37.551	16.2	5	6	5	1.006	1.029	4.864	1.068
Biological Process	GO:0006790	4	sulfur compound metabolic process	0.225677	Q9P2R7	Succinate--CoA ligase [ADP-forming] subunit beta, mitochondrial OS=Homo sapiens OX=9606 GN=SUCLA2 PE=1 SV=3	1.804	Up	0.0048354	SUCLA2	50.317	16	8	9	8	1.03	0.858	1.972	1.093
Biological Process	GO:0009894	5	regulation of catabolic process	0.0791712	Q15393	Splicing factor 3B subunit 3 OS=Homo sapiens OX=9606 GN=SF3B3 PE=1 SV=4	2.479	Up	0.00075546	SF3B3	135.58	11.1	13	14	13	1.085	0.996	2.303	0.929
Biological Process	GO:0009894	5	regulation of catabolic process	0.0791712	Q13620	Cullin-4B OS=Homo sapiens OX=9606 GN=CUL4B PE=1 SV=4	5.17	Up	2.053e-05	CUL4B	103.98	12.8	13	15	9	1.033	1.134	4.482	0.867
Biological Process	GO:0009894	5	regulation of catabolic process	0.0791712	O43684	Mitotic checkpoint protein BUB3 OS=Homo sapiens OX=9606 GN=BUB3 PE=1 SV=1	1.628	Up	0.008182	BUB3	37.154	28.4	8	10	8	1.058	1.06	1.581	0.971
Biological Process	GO:0009894	5	regulation of catabolic process	0.0791712	P55072	Transitional endoplasmic reticulum ATPase OS=Homo sapiens OX=9606 GN=VCP PE=1 SV=4	1.818	Up	0.00033937	VCP	89.321	13.8	12	14	12	1.054	0.959	1.76	0.968
Biological Process	GO:0009894	5	regulation of catabolic process	0.0791712	Q9UHD2	Serine/threonine-protein kinase TBK1 OS=Homo sapiens OX=9606 GN=TBK1 PE=1 SV=1	6.025	Up	0.020081	TBK1	83.641	5.8	4	4	4	1.11	1.33	5.856	0.972
Biological Process	GO:0007169	8	transmembrane receptor protein tyrosine kinase signaling pathway	0.317118	Q7L576	Cytoplasmic FMR1-interacting protein 1 OS=Homo sapiens OX=9606 GN=CYFIP1 PE=1 SV=1	1.698	Up	0.00175546	CYFIP1	145.18	9.8	12	13	7	0.873	1.131	1.808	1.065
Biological Process	GO:0007169	8	transmembrane receptor protein tyrosine kinase signaling pathway	0.317118	O00159	Unconventional myosin-Ic OS=Homo sapiens OX=9606 GN=MYO1C PE=1 SV=4	2.006	Up	0.006483	MYO1C	121.68	7.5	10	10	9	0.825	1.052	2.237	1.115
Biological Process	GO:0007264	7	small GTPase mediated signal transduction	0.208183	Q7L576	Cytoplasmic FMR1-interacting protein 1 OS=Homo sapiens OX=9606 GN=CYFIP1 PE=1 SV=1	1.698	Up	0.00175546	CYFIP1	145.18	9.8	12	13	7	0.873	1.131	1.808	1.065
Biological Process	GO:0007264	7	small GTPase mediated signal transduction	0.208183	Q9NP72	Ras-related protein Rab-18 OS=Homo sapiens OX=9606 GN=RAB18 PE=1 SV=1	2.052	Up	0.00059845	RAB18	22.977	30.6	6	6	5	1.179	1.057	1.974	0.962
Biological Process	GO:0043583	8	ear development	0.0256577	P54802	Alpha-N-acetylglucosaminidase OS=Homo sapiens OX=9606 GN=NAGLU PE=1 SV=2	1.657	Up	0.024757	NAGLU	82.265	4.6	3	3	3	1.759	1.056	1.412	0.852
Biological Process	GO:0043583	8	ear development	0.0256577	Q6KC79	Nipped-B-like protein OS=Homo sapiens OX=9606 GN=NIPBL PE=1 SV=2	1.791	Up	0.0110561	NIPBL	316.05	2.8	7	7	7	1.236	1.067	1.66	0.927
Biological Process	GO:0006140	8	regulation of nucleotide metabolic process	0.027181	P48163	NADP-dependent malic enzyme OS=Homo sapiens OX=9606 GN=ME1 PE=1 SV=1	1.841	Up	0.025603	ME1	64.149	10	6	7	6	0.892	1.033	2.149	1.167
Biological Process	GO:0006140	8	regulation of nucleotide metabolic process	0.027181	P55072	Transitional endoplasmic reticulum ATPase OS=Homo sapiens OX=9606 GN=VCP PE=1 SV=4	1.818	Up	0.00033937	VCP	89.321	13.8	12	14	12	1.054	0.959	1.76	0.968
Biological Process	GO:1902903	6	regulation of supramolecular fiber organization	0.162563	Q7L576	Cytoplasmic FMR1-interacting protein 1 OS=Homo sapiens OX=9606 GN=CYFIP1 PE=1 SV=1	1.698	Up	0.00175546	CYFIP1	145.18	9.8	12	13	7	0.873	1.131	1.808	1.065
Biological Process	GO:1902903	6	regulation of supramolecular fiber organization	0.162563	O00159	Unconventional myosin-Ic OS=Homo sapiens OX=9606 GN=MYO1C PE=1 SV=4	2.006	Up	0.006483	MYO1C	121.68	7.5	10	10	9	0.825	1.052	2.237	1.115
Biological Process	GO:0051236	5	establishment of RNA localization	0.237415	Q10570	Cleavage and polyadenylation specificity factor subunit 1 OS=Homo sapiens OX=9606 GN=CPSF1 PE=1 SV=2	2.42	Up	0.00022413	CPSF1	160.88	3.5	6	7	6	1.208	1.093	2.103	0.869
Biological Process	GO:0051236	5	establishment of RNA localization	0.237415	O00159	Unconventional myosin-Ic OS=Homo sapiens OX=9606 GN=MYO1C PE=1 SV=4	2.006	Up	0.006483	MYO1C	121.68	7.5	10	10	9	0.825	1.052	2.237	1.115
Biological Process	GO:1901987	7	regulation of cell cycle phase transition	0.00599593	Q13620	Cullin-4B OS=Homo sapiens OX=9606 GN=CUL4B PE=1 SV=4	5.17	Up	2.053e-05	CUL4B	103.98	12.8	13	15	9	1.033	1.134	4.482	0.867
Biological Process	GO:1901987	7	regulation of cell cycle phase transition	0.00599593	O43684	Mitotic checkpoint protein BUB3 OS=Homo sapiens OX=9606 GN=BUB3 PE=1 SV=1	1.628	Up	0.008182	BUB3	37.154	28.4	8	10	8	1.058	1.06	1.581	0.971
Biological Process	GO:1901987	7	regulation of cell cycle phase transition	0.00599593	Q6NUQ1	RAD50-interacting protein 1 OS=Homo sapiens OX=9606 GN=RINT1 PE=1 SV=1	2.892	Up	0.00164322	RINT1	90.631	3.9	4	5	4	1.166	1.053	2.374	0.821
Biological Process	GO:1901987	7	regulation of cell cycle phase transition	0.00599593	Q99623	Prohibitin-2 OS=Homo sapiens OX=9606 GN=PHB2 PE=1 SV=2	2.201	Up	0.031257	PHB2	33.296	30.8	10	15	10	0.979	0.817	2.346	1.066
Biological Process	GO:1901987	7	regulation of cell cycle phase transition	0.00599593	O60934	Nibrin OS=Homo sapiens OX=9606 GN=NBN PE=1 SV=1	2.969	Up	0.0104636	NBN	84.958	6	4	4	4	1.022	1.039	3.209	1.081
Biological Process	GO:0000375	10	RNA splicing, via transesterification reactions	0.0166728	Q15393	Splicing factor 3B subunit 3 OS=Homo sapiens OX=9606 GN=SF3B3 PE=1 SV=4	2.479	Up	0.00075546	SF3B3	135.58	11.1	13	14	13	1.085	0.996	2.303	0.929
Biological Process	GO:0000375	10	RNA splicing, via transesterification reactions	0.0166728	Q9UHI6	Probable ATP-dependent RNA helicase DDX20 OS=Homo sapiens OX=9606 GN=DDX20 PE=1 SV=2	2.389	Up	0.038024	DDX20	92.239	8.4	6	8	6	1.152	1.127	1.837	0.769
Biological Process	GO:0000375	10	RNA splicing, via transesterification reactions	0.0166728	P63162	Small nuclear ribonucleoprotein-associated protein N OS=Homo sapiens OX=9606 GN=SNRPN PE=1 SV=1	1.56	Up	0.0159807	SNRPN	24.614	17.9	4	8	4	1.101	0.804	1.847	1.184
Biological Process	GO:0000375	10	RNA splicing, via transesterification reactions	0.0166728	Q10570	Cleavage and polyadenylation specificity factor subunit 1 OS=Homo sapiens OX=9606 GN=CPSF1 PE=1 SV=2	2.42	Up	0.00022413	CPSF1	160.88	3.5	6	7	6	1.208	1.093	2.103	0.869
Biological Process	GO:0000375	10	RNA splicing, via transesterification reactions	0.0166728	Q15459	Splicing factor 3A subunit 1 OS=Homo sapiens OX=9606 GN=SF3A1 PE=1 SV=1	1.684	Up	0.0032805	SF3A1	88.885	18.8	14	24	14	1.126	1.013	1.435	0.852
Biological Process	GO:0010389	9	regulation of G2/M transition of mitotic cell cycle	0.0966579	Q6NUQ1	RAD50-interacting protein 1 OS=Homo sapiens OX=9606 GN=RINT1 PE=1 SV=1	2.892	Up	0.00164322	RINT1	90.631	3.9	4	5	4	1.166	1.053	2.374	0.821
Biological Process	GO:0010389	9	regulation of G2/M transition of mitotic cell cycle	0.0966579	O60934	Nibrin OS=Homo sapiens OX=9606 GN=NBN PE=1 SV=1	2.969	Up	0.0104636	NBN	84.958	6	4	4	4	1.022	1.039	3.209	1.081
Biological Process	GO:0051495	8	positive regulation of cytoskeleton organization	0.0644147	Q7L576	Cytoplasmic FMR1-interacting protein 1 OS=Homo sapiens OX=9606 GN=CYFIP1 PE=1 SV=1	1.698	Up	0.00175546	CYFIP1	145.18	9.8	12	13	7	0.873	1.131	1.808	1.065
Biological Process	GO:0051495	8	positive regulation of cytoskeleton organization	0.0644147	O00159	Unconventional myosin-Ic OS=Homo sapiens OX=9606 GN=MYO1C PE=1 SV=4	2.006	Up	0.006483	MYO1C	121.68	7.5	10	10	9	0.825	1.052	2.237	1.115
Biological Process	GO:0098813	6	nuclear chromosome segregation	0.0436887	O43684	Mitotic checkpoint protein BUB3 OS=Homo sapiens OX=9606 GN=BUB3 PE=1 SV=1	1.628	Up	0.008182	BUB3	37.154	28.4	8	10	8	1.058	1.06	1.581	0.971
Biological Process	GO:0098813	6	nuclear chromosome segregation	0.0436887	Q99623	Prohibitin-2 OS=Homo sapiens OX=9606 GN=PHB2 PE=1 SV=2	2.201	Up	0.031257	PHB2	33.296	30.8	10	15	10	0.979	0.817	2.346	1.066
Biological Process	GO:0098813	6	nuclear chromosome segregation	0.0436887	Q6KC79	Nipped-B-like protein OS=Homo sapiens OX=9606 GN=NIPBL PE=1 SV=2	1.791	Up	0.0110561	NIPBL	316.05	2.8	7	7	7	1.236	1.067	1.66	0.927
Biological Process	GO:1903052	10	positive regulation of proteolysis involved in cellular protein catabolic process	0.143292	O43684	Mitotic checkpoint protein BUB3 OS=Homo sapiens OX=9606 GN=BUB3 PE=1 SV=1	1.628	Up	0.008182	BUB3	37.154	28.4	8	10	8	1.058	1.06	1.581	0.971
Biological Process	GO:1903052	10	positive regulation of proteolysis involved in cellular protein catabolic process	0.143292	P55072	Transitional endoplasmic reticulum ATPase OS=Homo sapiens OX=9606 GN=VCP PE=1 SV=4	1.818	Up	0.00033937	VCP	89.321	13.8	12	14	12	1.054	0.959	1.76	0.968
Biological Process	GO:0006457	3	protein folding	0.284656	P55072	Transitional endoplasmic reticulum ATPase OS=Homo sapiens OX=9606 GN=VCP PE=1 SV=4	1.818	Up	0.00033937	VCP	89.321	13.8	12	14	12	1.054	0.959	1.76	0.968
Biological Process	GO:0006457	3	protein folding	0.284656	P23284	Peptidyl-prolyl cis-trans isomerase B OS=Homo sapiens OX=9606 GN=PPIB PE=1 SV=2	2.688	Up	5.6079e-05	PPIB	23.742	33.8	7	13	7	1.021	0.829	2.812	1.046
Biological Process	GO:0000819	7	sister chromatid segregation	0.0317049	O43684	Mitotic checkpoint protein BUB3 OS=Homo sapiens OX=9606 GN=BUB3 PE=1 SV=1	1.628	Up	0.008182	BUB3	37.154	28.4	8	10	8	1.058	1.06	1.581	0.971
Biological Process	GO:0000819	7	sister chromatid segregation	0.0317049	Q99623	Prohibitin-2 OS=Homo sapiens OX=9606 GN=PHB2 PE=1 SV=2	2.201	Up	0.031257	PHB2	33.296	30.8	10	15	10	0.979	0.817	2.346	1.066
Biological Process	GO:0000819	7	sister chromatid segregation	0.0317049	Q6KC79	Nipped-B-like protein OS=Homo sapiens OX=9606 GN=NIPBL PE=1 SV=2	1.791	Up	0.0110561	NIPBL	316.05	2.8	7	7	7	1.236	1.067	1.66	0.927
Biological Process	GO:0022607	4	cellular component assembly	0.103466	Q15393	Splicing factor 3B subunit 3 OS=Homo sapiens OX=9606 GN=SF3B3 PE=1 SV=4	2.479	Up	0.00075546	SF3B3	135.58	11.1	13	14	13	1.085	0.996	2.303	0.929
Biological Process	GO:0022607	4	cellular component assembly	0.103466	Q9UHI6	Probable ATP-dependent RNA helicase DDX20 OS=Homo sapiens OX=9606 GN=DDX20 PE=1 SV=2	2.389	Up	0.038024	DDX20	92.239	8.4	6	8	6	1.152	1.127	1.837	0.769
Biological Process	GO:0022607	4	cellular component assembly	0.103466	Q13620	Cullin-4B OS=Homo sapiens OX=9606 GN=CUL4B PE=1 SV=4	5.17	Up	2.053e-05	CUL4B	103.98	12.8	13	15	9	1.033	1.134	4.482	0.867
Biological Process	GO:0022607	4	cellular component assembly	0.103466	P55072	Transitional endoplasmic reticulum ATPase OS=Homo sapiens OX=9606 GN=VCP PE=1 SV=4	1.818	Up	0.00033937	VCP	89.321	13.8	12	14	12	1.054	0.959	1.76	0.968
Biological Process	GO:0022607	4	cellular component assembly	0.103466	Q7L576	Cytoplasmic FMR1-interacting protein 1 OS=Homo sapiens OX=9606 GN=CYFIP1 PE=1 SV=1	1.698	Up	0.00175546	CYFIP1	145.18	9.8	12	13	7	0.873	1.131	1.808	1.065
Biological Process	GO:0022607	4	cellular component assembly	0.103466	Q15459	Splicing factor 3A subunit 1 OS=Homo sapiens OX=9606 GN=SF3A1 PE=1 SV=1	1.684	Up	0.0032805	SF3A1	88.885	18.8	14	24	14	1.126	1.013	1.435	0.852
Biological Process	GO:0022607	4	cellular component assembly	0.103466	P48163	NADP-dependent malic enzyme OS=Homo sapiens OX=9606 GN=ME1 PE=1 SV=1	1.841	Up	0.025603	ME1	64.149	10	6	7	6	0.892	1.033	2.149	1.167
Biological Process	GO:0022607	4	cellular component assembly	0.103466	O43819	Protein SCO2 homolog, mitochondrial OS=Homo sapiens OX=9606 GN=SCO2 PE=1 SV=3	2.547	Up	0.032018	SCO2	29.81	19.2	4	4	4	0.979	1.196	2.97	1.166
Biological Process	GO:0022607	4	cellular component assembly	0.103466	O60934	Nibrin OS=Homo sapiens OX=9606 GN=NBN PE=1 SV=1	2.969	Up	0.0104636	NBN	84.958	6	4	4	4	1.022	1.039	3.209	1.081
Biological Process	GO:0000075	7	cell cycle checkpoint	0.140583	O43684	Mitotic checkpoint protein BUB3 OS=Homo sapiens OX=9606 GN=BUB3 PE=1 SV=1	1.628	Up	0.008182	BUB3	37.154	28.4	8	10	8	1.058	1.06	1.581	0.971
Biological Process	GO:0000075	7	cell cycle checkpoint	0.140583	O60934	Nibrin OS=Homo sapiens OX=9606 GN=NBN PE=1 SV=1	2.969	Up	0.0104636	NBN	84.958	6	4	4	4	1.022	1.039	3.209	1.081
Biological Process	GO:0009314	4	response to radiation	0.205283	Q13620	Cullin-4B OS=Homo sapiens OX=9606 GN=CUL4B PE=1 SV=4	5.17	Up	2.053e-05	CUL4B	103.98	12.8	13	15	9	1.033	1.134	4.482	0.867
Biological Process	GO:0009314	4	response to radiation	0.205283	Q6KC79	Nipped-B-like protein OS=Homo sapiens OX=9606 GN=NIPBL PE=1 SV=2	1.791	Up	0.0110561	NIPBL	316.05	2.8	7	7	7	1.236	1.067	1.66	0.927
Biological Process	GO:0071103	6	DNA conformation change	0.234476	Q13620	Cullin-4B OS=Homo sapiens OX=9606 GN=CUL4B PE=1 SV=4	5.17	Up	2.053e-05	CUL4B	103.98	12.8	13	15	9	1.033	1.134	4.482	0.867
Biological Process	GO:0071103	6	DNA conformation change	0.234476	O60934	Nibrin OS=Homo sapiens OX=9606 GN=NBN PE=1 SV=1	2.969	Up	0.0104636	NBN	84.958	6	4	4	4	1.022	1.039	3.209	1.081
Biological Process	GO:0002446	6	neutrophil mediated immunity	0.0843451	P46976	Glycogenin-1 OS=Homo sapiens OX=9606 GN=GYG1 PE=1 SV=4	1.803	Up	0.0137813	GYG1	39.383	12.9	4	6	4	1.065	0.831	2.237	1.241
Biological Process	GO:0002446	6	neutrophil mediated immunity	0.0843451	P55072	Transitional endoplasmic reticulum ATPase OS=Homo sapiens OX=9606 GN=VCP PE=1 SV=4	1.818	Up	0.00033937	VCP	89.321	13.8	12	14	12	1.054	0.959	1.76	0.968
Biological Process	GO:0002446	6	neutrophil mediated immunity	0.0843451	Q7L576	Cytoplasmic FMR1-interacting protein 1 OS=Homo sapiens OX=9606 GN=CYFIP1 PE=1 SV=1	1.698	Up	0.00175546	CYFIP1	145.18	9.8	12	13	7	0.873	1.131	1.808	1.065
Biological Process	GO:0002446	6	neutrophil mediated immunity	0.0843451	Q9NP72	Ras-related protein Rab-18 OS=Homo sapiens OX=9606 GN=RAB18 PE=1 SV=1	2.052	Up	0.00059845	RAB18	22.977	30.6	6	6	5	1.179	1.057	1.974	0.962
Biological Process	GO:0043254	6	regulation of protein complex assembly	0.0206712	Q13620	Cullin-4B OS=Homo sapiens OX=9606 GN=CUL4B PE=1 SV=4	5.17	Up	2.053e-05	CUL4B	103.98	12.8	13	15	9	1.033	1.134	4.482	0.867
Biological Process	GO:0043254	6	regulation of protein complex assembly	0.0206712	P55072	Transitional endoplasmic reticulum ATPase OS=Homo sapiens OX=9606 GN=VCP PE=1 SV=4	1.818	Up	0.00033937	VCP	89.321	13.8	12	14	12	1.054	0.959	1.76	0.968
Biological Process	GO:0043254	6	regulation of protein complex assembly	0.0206712	Q7L576	Cytoplasmic FMR1-interacting protein 1 OS=Homo sapiens OX=9606 GN=CYFIP1 PE=1 SV=1	1.698	Up	0.00175546	CYFIP1	145.18	9.8	12	13	7	0.873	1.131	1.808	1.065
Biological Process	GO:0043254	6	regulation of protein complex assembly	0.0206712	O00159	Unconventional myosin-Ic OS=Homo sapiens OX=9606 GN=MYO1C PE=1 SV=4	2.006	Up	0.006483	MYO1C	121.68	7.5	10	10	9	0.825	1.052	2.237	1.115
Biological Process	GO:0001501	6	skeletal system development	0.124593	Q6KC79	Nipped-B-like protein OS=Homo sapiens OX=9606 GN=NIPBL PE=1 SV=2	1.791	Up	0.0110561	NIPBL	316.05	2.8	7	7	7	1.236	1.067	1.66	0.927
Biological Process	GO:0001501	6	skeletal system development	0.124593	P23284	Peptidyl-prolyl cis-trans isomerase B OS=Homo sapiens OX=9606 GN=PPIB PE=1 SV=2	2.688	Up	5.6079e-05	PPIB	23.742	33.8	7	13	7	1.021	0.829	2.812	1.046
Biological Process	GO:0044087	4	regulation of cellular component biogenesis	0.118979	Q13620	Cullin-4B OS=Homo sapiens OX=9606 GN=CUL4B PE=1 SV=4	5.17	Up	2.053e-05	CUL4B	103.98	12.8	13	15	9	1.033	1.134	4.482	0.867
Biological Process	GO:0044087	4	regulation of cellular component biogenesis	0.118979	P55072	Transitional endoplasmic reticulum ATPase OS=Homo sapiens OX=9606 GN=VCP PE=1 SV=4	1.818	Up	0.00033937	VCP	89.321	13.8	12	14	12	1.054	0.959	1.76	0.968
Biological Process	GO:0044087	4	regulation of cellular component biogenesis	0.118979	Q7L576	Cytoplasmic FMR1-interacting protein 1 OS=Homo sapiens OX=9606 GN=CYFIP1 PE=1 SV=1	1.698	Up	0.00175546	CYFIP1	145.18	9.8	12	13	7	0.873	1.131	1.808	1.065
Biological Process	GO:0044087	4	regulation of cellular component biogenesis	0.118979	O00159	Unconventional myosin-Ic OS=Homo sapiens OX=9606 GN=MYO1C PE=1 SV=4	2.006	Up	0.006483	MYO1C	121.68	7.5	10	10	9	0.825	1.052	2.237	1.115
Biological Process	GO:0043207	4	response to external biotic stimulus	0.311229	Q9UH17	DNA dC->dU-editing enzyme APOBEC-3B OS=Homo sapiens OX=9606 GN=APOBEC3B PE=1 SV=1	1.73	Up	0.020524	APOBEC3B	45.924	11.3	5	7	4	1.371	1.232	1.007	0.582
Biological Process	GO:0043207	4	response to external biotic stimulus	0.311229	Q9UHD2	Serine/threonine-protein kinase TBK1 OS=Homo sapiens OX=9606 GN=TBK1 PE=1 SV=1	6.025	Up	0.020081	TBK1	83.641	5.8	4	4	4	1.11	1.33	5.856	0.972
Biological Process	GO:0071897	8	DNA biosynthetic process	0.0461775	P55072	Transitional endoplasmic reticulum ATPase OS=Homo sapiens OX=9606 GN=VCP PE=1 SV=4	1.818	Up	0.00033937	VCP	89.321	13.8	12	14	12	1.054	0.959	1.76	0.968
Biological Process	GO:0071897	8	DNA biosynthetic process	0.0461775	O60934	Nibrin OS=Homo sapiens OX=9606 GN=NBN PE=1 SV=1	2.969	Up	0.0104636	NBN	84.958	6	4	4	4	1.022	1.039	3.209	1.081
Biological Process	GO:0044724	6	single-organism carbohydrate catabolic process	0.0353245	P43304	Glycerol-3-phosphate dehydrogenase, mitochondrial OS=Homo sapiens OX=9606 GN=GPD2 PE=1 SV=3	1.658	Up	0.0026565	GPD2	80.852	13.2	10	10	10	0.996	0.834	1.834	1.106
Biological Process	GO:0044724	6	single-organism carbohydrate catabolic process	0.0353245	P46976	Glycogenin-1 OS=Homo sapiens OX=9606 GN=GYG1 PE=1 SV=4	1.803	Up	0.0137813	GYG1	39.383	12.9	4	6	4	1.065	0.831	2.237	1.241
Biological Process	GO:0050773	12	regulation of dendrite development	0.0241711	Q7L576	Cytoplasmic FMR1-interacting protein 1 OS=Homo sapiens OX=9606 GN=CYFIP1 PE=1 SV=1	1.698	Up	0.00175546	CYFIP1	145.18	9.8	12	13	7	0.873	1.131	1.808	1.065
Biological Process	GO:0050773	12	regulation of dendrite development	0.0241711	Q16643	Drebrin OS=Homo sapiens OX=9606 GN=DBN1 PE=1 SV=4	1.808	Up	0.049259	DBN1	71.428	17.6	9	10	9	1.367	1.055	1.423	0.787
Biological Process	GO:0009967	7	positive regulation of signal transduction	0.235845	Q7L576	Cytoplasmic FMR1-interacting protein 1 OS=Homo sapiens OX=9606 GN=CYFIP1 PE=1 SV=1	1.698	Up	0.00175546	CYFIP1	145.18	9.8	12	13	7	0.873	1.131	1.808	1.065
Biological Process	GO:0009967	7	positive regulation of signal transduction	0.235845	O00159	Unconventional myosin-Ic OS=Homo sapiens OX=9606 GN=MYO1C PE=1 SV=4	2.006	Up	0.006483	MYO1C	121.68	7.5	10	10	9	0.825	1.052	2.237	1.115
Biological Process	GO:0009967	7	positive regulation of signal transduction	0.235845	Q99623	Prohibitin-2 OS=Homo sapiens OX=9606 GN=PHB2 PE=1 SV=2	2.201	Up	0.031257	PHB2	33.296	30.8	10	15	10	0.979	0.817	2.346	1.066
Biological Process	GO:0009967	7	positive regulation of signal transduction	0.235845	Q9UHD2	Serine/threonine-protein kinase TBK1 OS=Homo sapiens OX=9606 GN=TBK1 PE=1 SV=1	6.025	Up	0.020081	TBK1	83.641	5.8	4	4	4	1.11	1.33	5.856	0.972
Biological Process	GO:0045927	5	positive regulation of growth	0.0168885	Q7L576	Cytoplasmic FMR1-interacting protein 1 OS=Homo sapiens OX=9606 GN=CYFIP1 PE=1 SV=1	1.698	Up	0.00175546	CYFIP1	145.18	9.8	12	13	7	0.873	1.131	1.808	1.065
Biological Process	GO:0045927	5	positive regulation of growth	0.0168885	Q6KC79	Nipped-B-like protein OS=Homo sapiens OX=9606 GN=NIPBL PE=1 SV=2	1.791	Up	0.0110561	NIPBL	316.05	2.8	7	7	7	1.236	1.067	1.66	0.927
Biological Process	GO:0045927	5	positive regulation of growth	0.0168885	P23284	Peptidyl-prolyl cis-trans isomerase B OS=Homo sapiens OX=9606 GN=PPIB PE=1 SV=2	2.688	Up	5.6079e-05	PPIB	23.742	33.8	7	13	7	1.021	0.829	2.812	1.046
Biological Process	GO:0065003	5	macromolecular complex assembly	0.119484	Q15393	Splicing factor 3B subunit 3 OS=Homo sapiens OX=9606 GN=SF3B3 PE=1 SV=4	2.479	Up	0.00075546	SF3B3	135.58	11.1	13	14	13	1.085	0.996	2.303	0.929
Biological Process	GO:0065003	5	macromolecular complex assembly	0.119484	Q9UHI6	Probable ATP-dependent RNA helicase DDX20 OS=Homo sapiens OX=9606 GN=DDX20 PE=1 SV=2	2.389	Up	0.038024	DDX20	92.239	8.4	6	8	6	1.152	1.127	1.837	0.769
Biological Process	GO:0065003	5	macromolecular complex assembly	0.119484	Q13620	Cullin-4B OS=Homo sapiens OX=9606 GN=CUL4B PE=1 SV=4	5.17	Up	2.053e-05	CUL4B	103.98	12.8	13	15	9	1.033	1.134	4.482	0.867
Biological Process	GO:0065003	5	macromolecular complex assembly	0.119484	P48163	NADP-dependent malic enzyme OS=Homo sapiens OX=9606 GN=ME1 PE=1 SV=1	1.841	Up	0.025603	ME1	64.149	10	6	7	6	0.892	1.033	2.149	1.167
Biological Process	GO:0065003	5	macromolecular complex assembly	0.119484	P55072	Transitional endoplasmic reticulum ATPase OS=Homo sapiens OX=9606 GN=VCP PE=1 SV=4	1.818	Up	0.00033937	VCP	89.321	13.8	12	14	12	1.054	0.959	1.76	0.968
Biological Process	GO:0065003	5	macromolecular complex assembly	0.119484	O43819	Protein SCO2 homolog, mitochondrial OS=Homo sapiens OX=9606 GN=SCO2 PE=1 SV=3	2.547	Up	0.032018	SCO2	29.81	19.2	4	4	4	0.979	1.196	2.97	1.166
Biological Process	GO:0065003	5	macromolecular complex assembly	0.119484	Q15459	Splicing factor 3A subunit 1 OS=Homo sapiens OX=9606 GN=SF3A1 PE=1 SV=1	1.684	Up	0.0032805	SF3A1	88.885	18.8	14	24	14	1.126	1.013	1.435	0.852
Biological Process	GO:0009108	6	coenzyme biosynthetic process	0.0846652	P48163	NADP-dependent malic enzyme OS=Homo sapiens OX=9606 GN=ME1 PE=1 SV=1	1.841	Up	0.025603	ME1	64.149	10	6	7	6	0.892	1.033	2.149	1.167
Biological Process	GO:0009108	6	coenzyme biosynthetic process	0.0846652	Q9NZL9	Methionine adenosyltransferase 2 subunit beta OS=Homo sapiens OX=9606 GN=MAT2B PE=1 SV=1	4.554	Up	4.3101e-05	MAT2B	37.551	16.2	5	6	5	1.006	1.029	4.864	1.068
Biological Process	GO:0048699	8	generation of neurons	0.206888	Q13620	Cullin-4B OS=Homo sapiens OX=9606 GN=CUL4B PE=1 SV=4	5.17	Up	2.053e-05	CUL4B	103.98	12.8	13	15	9	1.033	1.134	4.482	0.867
Biological Process	GO:0048699	8	generation of neurons	0.206888	P54802	Alpha-N-acetylglucosaminidase OS=Homo sapiens OX=9606 GN=NAGLU PE=1 SV=2	1.657	Up	0.024757	NAGLU	82.265	4.6	3	3	3	1.759	1.056	1.412	0.852
Biological Process	GO:0048699	8	generation of neurons	0.206888	Q7L576	Cytoplasmic FMR1-interacting protein 1 OS=Homo sapiens OX=9606 GN=CYFIP1 PE=1 SV=1	1.698	Up	0.00175546	CYFIP1	145.18	9.8	12	13	7	0.873	1.131	1.808	1.065
Biological Process	GO:0048699	8	generation of neurons	0.206888	Q16643	Drebrin OS=Homo sapiens OX=9606 GN=DBN1 PE=1 SV=4	1.808	Up	0.049259	DBN1	71.428	17.6	9	10	9	1.367	1.055	1.423	0.787
Biological Process	GO:0035239	6	tube morphogenesis	0.0823267	Q99623	Prohibitin-2 OS=Homo sapiens OX=9606 GN=PHB2 PE=1 SV=2	2.201	Up	0.031257	PHB2	33.296	30.8	10	15	10	0.979	0.817	2.346	1.066
Biological Process	GO:0035239	6	tube morphogenesis	0.0823267	Q6KC79	Nipped-B-like protein OS=Homo sapiens OX=9606 GN=NIPBL PE=1 SV=2	1.791	Up	0.0110561	NIPBL	316.05	2.8	7	7	7	1.236	1.067	1.66	0.927
Biological Process	GO:0050776	5	regulation of immune response	0.188069	Q7L576	Cytoplasmic FMR1-interacting protein 1 OS=Homo sapiens OX=9606 GN=CYFIP1 PE=1 SV=1	1.698	Up	0.00175546	CYFIP1	145.18	9.8	12	13	7	0.873	1.131	1.808	1.065
Biological Process	GO:0050776	5	regulation of immune response	0.188069	O00159	Unconventional myosin-Ic OS=Homo sapiens OX=9606 GN=MYO1C PE=1 SV=4	2.006	Up	0.006483	MYO1C	121.68	7.5	10	10	9	0.825	1.052	2.237	1.115
Biological Process	GO:0050776	5	regulation of immune response	0.188069	Q9UHD2	Serine/threonine-protein kinase TBK1 OS=Homo sapiens OX=9606 GN=TBK1 PE=1 SV=1	6.025	Up	0.020081	TBK1	83.641	5.8	4	4	4	1.11	1.33	5.856	0.972
Biological Process	GO:0030163	6	protein catabolic process	0.281004	Q13620	Cullin-4B OS=Homo sapiens OX=9606 GN=CUL4B PE=1 SV=4	5.17	Up	2.053e-05	CUL4B	103.98	12.8	13	15	9	1.033	1.134	4.482	0.867
Biological Process	GO:0030163	6	protein catabolic process	0.281004	O43684	Mitotic checkpoint protein BUB3 OS=Homo sapiens OX=9606 GN=BUB3 PE=1 SV=1	1.628	Up	0.008182	BUB3	37.154	28.4	8	10	8	1.058	1.06	1.581	0.971
Biological Process	GO:0030163	6	protein catabolic process	0.281004	P55072	Transitional endoplasmic reticulum ATPase OS=Homo sapiens OX=9606 GN=VCP PE=1 SV=4	1.818	Up	0.00033937	VCP	89.321	13.8	12	14	12	1.054	0.959	1.76	0.968
Biological Process	GO:1902905	7	positive regulation of supramolecular fiber organization	0.048093	Q7L576	Cytoplasmic FMR1-interacting protein 1 OS=Homo sapiens OX=9606 GN=CYFIP1 PE=1 SV=1	1.698	Up	0.00175546	CYFIP1	145.18	9.8	12	13	7	0.873	1.131	1.808	1.065
Biological Process	GO:1902905	7	positive regulation of supramolecular fiber organization	0.048093	O00159	Unconventional myosin-Ic OS=Homo sapiens OX=9606 GN=MYO1C PE=1 SV=4	2.006	Up	0.006483	MYO1C	121.68	7.5	10	10	9	0.825	1.052	2.237	1.115
Biological Process	GO:0006913	7	nucleocytoplasmic transport	0.0336159	Q9UHI6	Probable ATP-dependent RNA helicase DDX20 OS=Homo sapiens OX=9606 GN=DDX20 PE=1 SV=2	2.389	Up	0.038024	DDX20	92.239	8.4	6	8	6	1.152	1.127	1.837	0.769
Biological Process	GO:0006913	7	nucleocytoplasmic transport	0.0336159	Q10570	Cleavage and polyadenylation specificity factor subunit 1 OS=Homo sapiens OX=9606 GN=CPSF1 PE=1 SV=2	2.42	Up	0.00022413	CPSF1	160.88	3.5	6	7	6	1.208	1.093	2.103	0.869
Biological Process	GO:0006913	7	nucleocytoplasmic transport	0.0336159	Q99623	Prohibitin-2 OS=Homo sapiens OX=9606 GN=PHB2 PE=1 SV=2	2.201	Up	0.031257	PHB2	33.296	30.8	10	15	10	0.979	0.817	2.346	1.066
Biological Process	GO:0006913	7	nucleocytoplasmic transport	0.0336159	Q9NP72	Ras-related protein Rab-18 OS=Homo sapiens OX=9606 GN=RAB18 PE=1 SV=1	2.052	Up	0.00059845	RAB18	22.977	30.6	6	6	5	1.179	1.057	1.974	0.962
Biological Process	GO:0001654	8	eye development	5.62951e-05	P43304	Glycerol-3-phosphate dehydrogenase, mitochondrial OS=Homo sapiens OX=9606 GN=GPD2 PE=1 SV=3	1.658	Up	0.0026565	GPD2	80.852	13.2	10	10	10	0.996	0.834	1.834	1.106
Biological Process	GO:0001654	8	eye development	5.62951e-05	P54802	Alpha-N-acetylglucosaminidase OS=Homo sapiens OX=9606 GN=NAGLU PE=1 SV=2	1.657	Up	0.024757	NAGLU	82.265	4.6	3	3	3	1.759	1.056	1.412	0.852
Biological Process	GO:0001654	8	eye development	5.62951e-05	O43819	Protein SCO2 homolog, mitochondrial OS=Homo sapiens OX=9606 GN=SCO2 PE=1 SV=3	2.547	Up	0.032018	SCO2	29.81	19.2	4	4	4	0.979	1.196	2.97	1.166
Biological Process	GO:0001654	8	eye development	5.62951e-05	Q6KC79	Nipped-B-like protein OS=Homo sapiens OX=9606 GN=NIPBL PE=1 SV=2	1.791	Up	0.0110561	NIPBL	316.05	2.8	7	7	7	1.236	1.067	1.66	0.927
Biological Process	GO:0001654	8	eye development	5.62951e-05	Q9NP72	Ras-related protein Rab-18 OS=Homo sapiens OX=9606 GN=RAB18 PE=1 SV=1	2.052	Up	0.00059845	RAB18	22.977	30.6	6	6	5	1.179	1.057	1.974	0.962
Biological Process	GO:0042176	7	regulation of protein catabolic process	0.0385511	Q15393	Splicing factor 3B subunit 3 OS=Homo sapiens OX=9606 GN=SF3B3 PE=1 SV=4	2.479	Up	0.00075546	SF3B3	135.58	11.1	13	14	13	1.085	0.996	2.303	0.929
Biological Process	GO:0042176	7	regulation of protein catabolic process	0.0385511	Q13620	Cullin-4B OS=Homo sapiens OX=9606 GN=CUL4B PE=1 SV=4	5.17	Up	2.053e-05	CUL4B	103.98	12.8	13	15	9	1.033	1.134	4.482	0.867
Biological Process	GO:0042176	7	regulation of protein catabolic process	0.0385511	O43684	Mitotic checkpoint protein BUB3 OS=Homo sapiens OX=9606 GN=BUB3 PE=1 SV=1	1.628	Up	0.008182	BUB3	37.154	28.4	8	10	8	1.058	1.06	1.581	0.971
Biological Process	GO:0042176	7	regulation of protein catabolic process	0.0385511	P55072	Transitional endoplasmic reticulum ATPase OS=Homo sapiens OX=9606 GN=VCP PE=1 SV=4	1.818	Up	0.00033937	VCP	89.321	13.8	12	14	12	1.054	0.959	1.76	0.968
Biological Process	GO:0050778	6	positive regulation of immune response	0.0973311	Q7L576	Cytoplasmic FMR1-interacting protein 1 OS=Homo sapiens OX=9606 GN=CYFIP1 PE=1 SV=1	1.698	Up	0.00175546	CYFIP1	145.18	9.8	12	13	7	0.873	1.131	1.808	1.065
Biological Process	GO:0050778	6	positive regulation of immune response	0.0973311	O00159	Unconventional myosin-Ic OS=Homo sapiens OX=9606 GN=MYO1C PE=1 SV=4	2.006	Up	0.006483	MYO1C	121.68	7.5	10	10	9	0.825	1.052	2.237	1.115
Biological Process	GO:0050778	6	positive regulation of immune response	0.0973311	Q9UHD2	Serine/threonine-protein kinase TBK1 OS=Homo sapiens OX=9606 GN=TBK1 PE=1 SV=1	6.025	Up	0.020081	TBK1	83.641	5.8	4	4	4	1.11	1.33	5.856	0.972
Biological Process	GO:0016567	10	protein ubiquitination	0.198184	Q13620	Cullin-4B OS=Homo sapiens OX=9606 GN=CUL4B PE=1 SV=4	5.17	Up	2.053e-05	CUL4B	103.98	12.8	13	15	9	1.033	1.134	4.482	0.867
Biological Process	GO:0016567	10	protein ubiquitination	0.198184	O43684	Mitotic checkpoint protein BUB3 OS=Homo sapiens OX=9606 GN=BUB3 PE=1 SV=1	1.628	Up	0.008182	BUB3	37.154	28.4	8	10	8	1.058	1.06	1.581	0.971
Biological Process	GO:0016567	10	protein ubiquitination	0.198184	P55072	Transitional endoplasmic reticulum ATPase OS=Homo sapiens OX=9606 GN=VCP PE=1 SV=4	1.818	Up	0.00033937	VCP	89.321	13.8	12	14	12	1.054	0.959	1.76	0.968
Biological Process	GO:0006403	4	RNA localization	0.263958	Q10570	Cleavage and polyadenylation specificity factor subunit 1 OS=Homo sapiens OX=9606 GN=CPSF1 PE=1 SV=2	2.42	Up	0.00022413	CPSF1	160.88	3.5	6	7	6	1.208	1.093	2.103	0.869
Biological Process	GO:0006403	4	RNA localization	0.263958	O00159	Unconventional myosin-Ic OS=Homo sapiens OX=9606 GN=MYO1C PE=1 SV=4	2.006	Up	0.006483	MYO1C	121.68	7.5	10	10	9	0.825	1.052	2.237	1.115
Biological Process	GO:0032446	9	protein modification by small protein conjugation	0.29636	Q13620	Cullin-4B OS=Homo sapiens OX=9606 GN=CUL4B PE=1 SV=4	5.17	Up	2.053e-05	CUL4B	103.98	12.8	13	15	9	1.033	1.134	4.482	0.867
Biological Process	GO:0032446	9	protein modification by small protein conjugation	0.29636	O43684	Mitotic checkpoint protein BUB3 OS=Homo sapiens OX=9606 GN=BUB3 PE=1 SV=1	1.628	Up	0.008182	BUB3	37.154	28.4	8	10	8	1.058	1.06	1.581	0.971
Biological Process	GO:0032446	9	protein modification by small protein conjugation	0.29636	P55072	Transitional endoplasmic reticulum ATPase OS=Homo sapiens OX=9606 GN=VCP PE=1 SV=4	1.818	Up	0.00033937	VCP	89.321	13.8	12	14	12	1.054	0.959	1.76	0.968
Biological Process	GO:0044283	5	small molecule biosynthetic process	0.320059	P43304	Glycerol-3-phosphate dehydrogenase, mitochondrial OS=Homo sapiens OX=9606 GN=GPD2 PE=1 SV=3	1.658	Up	0.0026565	GPD2	80.852	13.2	10	10	10	0.996	0.834	1.834	1.106
Biological Process	GO:0044283	5	small molecule biosynthetic process	0.320059	Q9P2R7	Succinate--CoA ligase [ADP-forming] subunit beta, mitochondrial OS=Homo sapiens OX=9606 GN=SUCLA2 PE=1 SV=3	1.804	Up	0.0048354	SUCLA2	50.317	16	8	9	8	1.03	0.858	1.972	1.093
Biological Process	GO:0043161	11	proteasome-mediated ubiquitin-dependent protein catabolic process	0.272827	O43684	Mitotic checkpoint protein BUB3 OS=Homo sapiens OX=9606 GN=BUB3 PE=1 SV=1	1.628	Up	0.008182	BUB3	37.154	28.4	8	10	8	1.058	1.06	1.581	0.971
Biological Process	GO:0043161	11	proteasome-mediated ubiquitin-dependent protein catabolic process	0.272827	P55072	Transitional endoplasmic reticulum ATPase OS=Homo sapiens OX=9606 GN=VCP PE=1 SV=4	1.818	Up	0.00033937	VCP	89.321	13.8	12	14	12	1.054	0.959	1.76	0.968
Biological Process	GO:0031647	4	regulation of protein stability	0.165356	Q99623	Prohibitin-2 OS=Homo sapiens OX=9606 GN=PHB2 PE=1 SV=2	2.201	Up	0.031257	PHB2	33.296	30.8	10	15	10	0.979	0.817	2.346	1.066
Biological Process	GO:0031647	4	regulation of protein stability	0.165356	P23284	Peptidyl-prolyl cis-trans isomerase B OS=Homo sapiens OX=9606 GN=PPIB PE=1 SV=2	2.688	Up	5.6079e-05	PPIB	23.742	33.8	7	13	7	1.021	0.829	2.812	1.046
Biological Process	GO:0032392	7	DNA geometric change	0.0601752	Q13620	Cullin-4B OS=Homo sapiens OX=9606 GN=CUL4B PE=1 SV=4	5.17	Up	2.053e-05	CUL4B	103.98	12.8	13	15	9	1.033	1.134	4.482	0.867
Biological Process	GO:0032392	7	DNA geometric change	0.0601752	O60934	Nibrin OS=Homo sapiens OX=9606 GN=NBN PE=1 SV=1	2.969	Up	0.0104636	NBN	84.958	6	4	4	4	1.022	1.039	3.209	1.081
Biological Process	GO:0002433	8	immune response-regulating cell surface receptor signaling pathway involved in phagocytosis	0.0256577	Q7L576	Cytoplasmic FMR1-interacting protein 1 OS=Homo sapiens OX=9606 GN=CYFIP1 PE=1 SV=1	1.698	Up	0.00175546	CYFIP1	145.18	9.8	12	13	7	0.873	1.131	1.808	1.065
Biological Process	GO:0002433	8	immune response-regulating cell surface receptor signaling pathway involved in phagocytosis	0.0256577	O00159	Unconventional myosin-Ic OS=Homo sapiens OX=9606 GN=MYO1C PE=1 SV=4	2.006	Up	0.006483	MYO1C	121.68	7.5	10	10	9	0.825	1.052	2.237	1.115
Biological Process	GO:0002764	6	immune response-regulating signaling pathway	0.0614363	Q7L576	Cytoplasmic FMR1-interacting protein 1 OS=Homo sapiens OX=9606 GN=CYFIP1 PE=1 SV=1	1.698	Up	0.00175546	CYFIP1	145.18	9.8	12	13	7	0.873	1.131	1.808	1.065
Biological Process	GO:0002764	6	immune response-regulating signaling pathway	0.0614363	O00159	Unconventional myosin-Ic OS=Homo sapiens OX=9606 GN=MYO1C PE=1 SV=4	2.006	Up	0.006483	MYO1C	121.68	7.5	10	10	9	0.825	1.052	2.237	1.115
Biological Process	GO:0002764	6	immune response-regulating signaling pathway	0.0614363	Q9UHD2	Serine/threonine-protein kinase TBK1 OS=Homo sapiens OX=9606 GN=TBK1 PE=1 SV=1	6.025	Up	0.020081	TBK1	83.641	5.8	4	4	4	1.11	1.33	5.856	0.972
Biological Process	GO:0010638	7	positive regulation of organelle organization	0.0219012	Q7L576	Cytoplasmic FMR1-interacting protein 1 OS=Homo sapiens OX=9606 GN=CYFIP1 PE=1 SV=1	1.698	Up	0.00175546	CYFIP1	145.18	9.8	12	13	7	0.873	1.131	1.808	1.065
Biological Process	GO:0010638	7	positive regulation of organelle organization	0.0219012	O00159	Unconventional myosin-Ic OS=Homo sapiens OX=9606 GN=MYO1C PE=1 SV=4	2.006	Up	0.006483	MYO1C	121.68	7.5	10	10	9	0.825	1.052	2.237	1.115
Biological Process	GO:0010638	7	positive regulation of organelle organization	0.0219012	Q99623	Prohibitin-2 OS=Homo sapiens OX=9606 GN=PHB2 PE=1 SV=2	2.201	Up	0.031257	PHB2	33.296	30.8	10	15	10	0.979	0.817	2.346	1.066
Biological Process	GO:0010638	7	positive regulation of organelle organization	0.0219012	O60934	Nibrin OS=Homo sapiens OX=9606 GN=NBN PE=1 SV=1	2.969	Up	0.0104636	NBN	84.958	6	4	4	4	1.022	1.039	3.209	1.081
Biological Process	GO:0010638	7	positive regulation of organelle organization	0.0219012	Q6KC79	Nipped-B-like protein OS=Homo sapiens OX=9606 GN=NIPBL PE=1 SV=2	1.791	Up	0.0110561	NIPBL	316.05	2.8	7	7	7	1.236	1.067	1.66	0.927
Biological Process	GO:0032940	7	secretion by cell	0.241068	P46976	Glycogenin-1 OS=Homo sapiens OX=9606 GN=GYG1 PE=1 SV=4	1.803	Up	0.0137813	GYG1	39.383	12.9	4	6	4	1.065	0.831	2.237	1.241
Biological Process	GO:0032940	7	secretion by cell	0.241068	P55072	Transitional endoplasmic reticulum ATPase OS=Homo sapiens OX=9606 GN=VCP PE=1 SV=4	1.818	Up	0.00033937	VCP	89.321	13.8	12	14	12	1.054	0.959	1.76	0.968
Biological Process	GO:0032940	7	secretion by cell	0.241068	Q7L576	Cytoplasmic FMR1-interacting protein 1 OS=Homo sapiens OX=9606 GN=CYFIP1 PE=1 SV=1	1.698	Up	0.00175546	CYFIP1	145.18	9.8	12	13	7	0.873	1.131	1.808	1.065
Biological Process	GO:0032940	7	secretion by cell	0.241068	Q9NP72	Ras-related protein Rab-18 OS=Homo sapiens OX=9606 GN=RAB18 PE=1 SV=1	2.052	Up	0.00059845	RAB18	22.977	30.6	6	6	5	1.179	1.057	1.974	0.962
Biological Process	GO:0002431	10	Fc receptor mediated stimulatory signaling pathway	0.0256577	Q7L576	Cytoplasmic FMR1-interacting protein 1 OS=Homo sapiens OX=9606 GN=CYFIP1 PE=1 SV=1	1.698	Up	0.00175546	CYFIP1	145.18	9.8	12	13	7	0.873	1.131	1.808	1.065
Biological Process	GO:0002431	10	Fc receptor mediated stimulatory signaling pathway	0.0256577	O00159	Unconventional myosin-Ic OS=Homo sapiens OX=9606 GN=MYO1C PE=1 SV=4	2.006	Up	0.006483	MYO1C	121.68	7.5	10	10	9	0.825	1.052	2.237	1.115
Biological Process	GO:0051603	8	proteolysis involved in cellular protein catabolic process	0.225112	Q13620	Cullin-4B OS=Homo sapiens OX=9606 GN=CUL4B PE=1 SV=4	5.17	Up	2.053e-05	CUL4B	103.98	12.8	13	15	9	1.033	1.134	4.482	0.867
Biological Process	GO:0051603	8	proteolysis involved in cellular protein catabolic process	0.225112	O43684	Mitotic checkpoint protein BUB3 OS=Homo sapiens OX=9606 GN=BUB3 PE=1 SV=1	1.628	Up	0.008182	BUB3	37.154	28.4	8	10	8	1.058	1.06	1.581	0.971
Biological Process	GO:0051603	8	proteolysis involved in cellular protein catabolic process	0.225112	P55072	Transitional endoplasmic reticulum ATPase OS=Homo sapiens OX=9606 GN=VCP PE=1 SV=4	1.818	Up	0.00033937	VCP	89.321	13.8	12	14	12	1.054	0.959	1.76	0.968
Biological Process	GO:0044257	7	cellular protein catabolic process	0.242066	Q13620	Cullin-4B OS=Homo sapiens OX=9606 GN=CUL4B PE=1 SV=4	5.17	Up	2.053e-05	CUL4B	103.98	12.8	13	15	9	1.033	1.134	4.482	0.867
Biological Process	GO:0044257	7	cellular protein catabolic process	0.242066	O43684	Mitotic checkpoint protein BUB3 OS=Homo sapiens OX=9606 GN=BUB3 PE=1 SV=1	1.628	Up	0.008182	BUB3	37.154	28.4	8	10	8	1.058	1.06	1.581	0.971
Biological Process	GO:0044257	7	cellular protein catabolic process	0.242066	P55072	Transitional endoplasmic reticulum ATPase OS=Homo sapiens OX=9606 GN=VCP PE=1 SV=4	1.818	Up	0.00033937	VCP	89.321	13.8	12	14	12	1.054	0.959	1.76	0.968
Biological Process	GO:0048193	6	Golgi vesicle transport	0.349317	P55072	Transitional endoplasmic reticulum ATPase OS=Homo sapiens OX=9606 GN=VCP PE=1 SV=4	1.818	Up	0.00033937	VCP	89.321	13.8	12	14	12	1.054	0.959	1.76	0.968
Biological Process	GO:0048193	6	Golgi vesicle transport	0.349317	Q6NUQ1	RAD50-interacting protein 1 OS=Homo sapiens OX=9606 GN=RINT1 PE=1 SV=1	2.892	Up	0.00164322	RINT1	90.631	3.9	4	5	4	1.166	1.053	2.374	0.821
Biological Process	GO:0010498	9	proteasomal protein catabolic process	0.275785	O43684	Mitotic checkpoint protein BUB3 OS=Homo sapiens OX=9606 GN=BUB3 PE=1 SV=1	1.628	Up	0.008182	BUB3	37.154	28.4	8	10	8	1.058	1.06	1.581	0.971
Biological Process	GO:0010498	9	proteasomal protein catabolic process	0.275785	P55072	Transitional endoplasmic reticulum ATPase OS=Homo sapiens OX=9606 GN=VCP PE=1 SV=4	1.818	Up	0.00033937	VCP	89.321	13.8	12	14	12	1.054	0.959	1.76	0.968
Biological Process	GO:0034622	6	cellular macromolecular complex assembly	0.269409	Q9UHI6	Probable ATP-dependent RNA helicase DDX20 OS=Homo sapiens OX=9606 GN=DDX20 PE=1 SV=2	2.389	Up	0.038024	DDX20	92.239	8.4	6	8	6	1.152	1.127	1.837	0.769
Biological Process	GO:0034622	6	cellular macromolecular complex assembly	0.269409	Q13620	Cullin-4B OS=Homo sapiens OX=9606 GN=CUL4B PE=1 SV=4	5.17	Up	2.053e-05	CUL4B	103.98	12.8	13	15	9	1.033	1.134	4.482	0.867
Biological Process	GO:0034622	6	cellular macromolecular complex assembly	0.269409	O43819	Protein SCO2 homolog, mitochondrial OS=Homo sapiens OX=9606 GN=SCO2 PE=1 SV=3	2.547	Up	0.032018	SCO2	29.81	19.2	4	4	4	0.979	1.196	2.97	1.166
Biological Process	GO:0034622	6	cellular macromolecular complex assembly	0.269409	Q15459	Splicing factor 3A subunit 1 OS=Homo sapiens OX=9606 GN=SF3A1 PE=1 SV=1	1.684	Up	0.0032805	SF3A1	88.885	18.8	14	24	14	1.126	1.013	1.435	0.852
Biological Process	GO:0045934	7	negative regulation of nucleobase-containing compound metabolic process	0.230653	Q9UHI6	Probable ATP-dependent RNA helicase DDX20 OS=Homo sapiens OX=9606 GN=DDX20 PE=1 SV=2	2.389	Up	0.038024	DDX20	92.239	8.4	6	8	6	1.152	1.127	1.837	0.769
Biological Process	GO:0045934	7	negative regulation of nucleobase-containing compound metabolic process	0.230653	Q99623	Prohibitin-2 OS=Homo sapiens OX=9606 GN=PHB2 PE=1 SV=2	2.201	Up	0.031257	PHB2	33.296	30.8	10	15	10	0.979	0.817	2.346	1.066
Biological Process	GO:0045934	7	negative regulation of nucleobase-containing compound metabolic process	0.230653	O60934	Nibrin OS=Homo sapiens OX=9606 GN=NBN PE=1 SV=1	2.969	Up	0.0104636	NBN	84.958	6	4	4	4	1.022	1.039	3.209	1.081
Biological Process	GO:0045934	7	negative regulation of nucleobase-containing compound metabolic process	0.230653	Q6KC79	Nipped-B-like protein OS=Homo sapiens OX=9606 GN=NIPBL PE=1 SV=2	1.791	Up	0.0110561	NIPBL	316.05	2.8	7	7	7	1.236	1.067	1.66	0.927
Biological Process	GO:0042119	8	neutrophil activation	0.0820972	P46976	Glycogenin-1 OS=Homo sapiens OX=9606 GN=GYG1 PE=1 SV=4	1.803	Up	0.0137813	GYG1	39.383	12.9	4	6	4	1.065	0.831	2.237	1.241
Biological Process	GO:0042119	8	neutrophil activation	0.0820972	P55072	Transitional endoplasmic reticulum ATPase OS=Homo sapiens OX=9606 GN=VCP PE=1 SV=4	1.818	Up	0.00033937	VCP	89.321	13.8	12	14	12	1.054	0.959	1.76	0.968
Biological Process	GO:0042119	8	neutrophil activation	0.0820972	Q7L576	Cytoplasmic FMR1-interacting protein 1 OS=Homo sapiens OX=9606 GN=CYFIP1 PE=1 SV=1	1.698	Up	0.00175546	CYFIP1	145.18	9.8	12	13	7	0.873	1.131	1.808	1.065
Biological Process	GO:0042119	8	neutrophil activation	0.0820972	Q9NP72	Ras-related protein Rab-18 OS=Homo sapiens OX=9606 GN=RAB18 PE=1 SV=1	2.052	Up	0.00059845	RAB18	22.977	30.6	6	6	5	1.179	1.057	1.974	0.962
Biological Process	GO:0006281	8	DNA repair	0.192098	Q13620	Cullin-4B OS=Homo sapiens OX=9606 GN=CUL4B PE=1 SV=4	5.17	Up	2.053e-05	CUL4B	103.98	12.8	13	15	9	1.033	1.134	4.482	0.867
Biological Process	GO:0006281	8	DNA repair	0.192098	P55072	Transitional endoplasmic reticulum ATPase OS=Homo sapiens OX=9606 GN=VCP PE=1 SV=4	1.818	Up	0.00033937	VCP	89.321	13.8	12	14	12	1.054	0.959	1.76	0.968
Biological Process	GO:0006281	8	DNA repair	0.192098	O60934	Nibrin OS=Homo sapiens OX=9606 GN=NBN PE=1 SV=1	2.969	Up	0.0104636	NBN	84.958	6	4	4	4	1.022	1.039	3.209	1.081
Biological Process	GO:0051170	8	nuclear import	0.0195826	Q9UHI6	Probable ATP-dependent RNA helicase DDX20 OS=Homo sapiens OX=9606 GN=DDX20 PE=1 SV=2	2.389	Up	0.038024	DDX20	92.239	8.4	6	8	6	1.152	1.127	1.837	0.769
Biological Process	GO:0051170	8	nuclear import	0.0195826	Q99623	Prohibitin-2 OS=Homo sapiens OX=9606 GN=PHB2 PE=1 SV=2	2.201	Up	0.031257	PHB2	33.296	30.8	10	15	10	0.979	0.817	2.346	1.066
Biological Process	GO:0051170	8	nuclear import	0.0195826	Q9NP72	Ras-related protein Rab-18 OS=Homo sapiens OX=9606 GN=RAB18 PE=1 SV=1	2.052	Up	0.00059845	RAB18	22.977	30.6	6	6	5	1.179	1.057	1.974	0.962
Biological Process	GO:0042471	9	ear morphogenesis	0.010419	P54802	Alpha-N-acetylglucosaminidase OS=Homo sapiens OX=9606 GN=NAGLU PE=1 SV=2	1.657	Up	0.024757	NAGLU	82.265	4.6	3	3	3	1.759	1.056	1.412	0.852
Biological Process	GO:0042471	9	ear morphogenesis	0.010419	Q6KC79	Nipped-B-like protein OS=Homo sapiens OX=9606 GN=NIPBL PE=1 SV=2	1.791	Up	0.0110561	NIPBL	316.05	2.8	7	7	7	1.236	1.067	1.66	0.927
Biological Process	GO:0050767	9	regulation of neurogenesis	0.33765	Q7L576	Cytoplasmic FMR1-interacting protein 1 OS=Homo sapiens OX=9606 GN=CYFIP1 PE=1 SV=1	1.698	Up	0.00175546	CYFIP1	145.18	9.8	12	13	7	0.873	1.131	1.808	1.065
Biological Process	GO:0050767	9	regulation of neurogenesis	0.33765	Q16643	Drebrin OS=Homo sapiens OX=9606 GN=DBN1 PE=1 SV=4	1.808	Up	0.049259	DBN1	71.428	17.6	9	10	9	1.367	1.055	1.423	0.787
Biological Process	GO:0019362	9	pyridine nucleotide metabolic process	0.0580939	P48163	NADP-dependent malic enzyme OS=Homo sapiens OX=9606 GN=ME1 PE=1 SV=1	1.841	Up	0.025603	ME1	64.149	10	6	7	6	0.892	1.033	2.149	1.167
Biological Process	GO:0019362	9	pyridine nucleotide metabolic process	0.0580939	P55072	Transitional endoplasmic reticulum ATPase OS=Homo sapiens OX=9606 GN=VCP PE=1 SV=4	1.818	Up	0.00033937	VCP	89.321	13.8	12	14	12	1.054	0.959	1.76	0.968
Biological Process	GO:0022618	7	ribonucleoprotein complex assembly	0.252144	Q9UHI6	Probable ATP-dependent RNA helicase DDX20 OS=Homo sapiens OX=9606 GN=DDX20 PE=1 SV=2	2.389	Up	0.038024	DDX20	92.239	8.4	6	8	6	1.152	1.127	1.837	0.769
Biological Process	GO:0022618	7	ribonucleoprotein complex assembly	0.252144	Q15459	Splicing factor 3A subunit 1 OS=Homo sapiens OX=9606 GN=SF3A1 PE=1 SV=1	1.684	Up	0.0032805	SF3A1	88.885	18.8	14	24	14	1.126	1.013	1.435	0.852
Biological Process	GO:0007420	8	brain development	0.136396	P54802	Alpha-N-acetylglucosaminidase OS=Homo sapiens OX=9606 GN=NAGLU PE=1 SV=2	1.657	Up	0.024757	NAGLU	82.265	4.6	3	3	3	1.759	1.056	1.412	0.852
Biological Process	GO:0007420	8	brain development	0.136396	Q6KC79	Nipped-B-like protein OS=Homo sapiens OX=9606 GN=NIPBL PE=1 SV=2	1.791	Up	0.0110561	NIPBL	316.05	2.8	7	7	7	1.236	1.067	1.66	0.927
Biological Process	GO:0007420	8	brain development	0.136396	Q9NP72	Ras-related protein Rab-18 OS=Homo sapiens OX=9606 GN=RAB18 PE=1 SV=1	2.052	Up	0.00059845	RAB18	22.977	30.6	6	6	5	1.179	1.057	1.974	0.962
Biological Process	GO:0008285	6	negative regulation of cell proliferation	0.263958	Q9UHI6	Probable ATP-dependent RNA helicase DDX20 OS=Homo sapiens OX=9606 GN=DDX20 PE=1 SV=2	2.389	Up	0.038024	DDX20	92.239	8.4	6	8	6	1.152	1.127	1.837	0.769
Biological Process	GO:0008285	6	negative regulation of cell proliferation	0.263958	Q99623	Prohibitin-2 OS=Homo sapiens OX=9606 GN=PHB2 PE=1 SV=2	2.201	Up	0.031257	PHB2	33.296	30.8	10	15	10	0.979	0.817	2.346	1.066
Biological Process	GO:0007399	6	nervous system development	0.163042	Q13620	Cullin-4B OS=Homo sapiens OX=9606 GN=CUL4B PE=1 SV=4	5.17	Up	2.053e-05	CUL4B	103.98	12.8	13	15	9	1.033	1.134	4.482	0.867
Biological Process	GO:0007399	6	nervous system development	0.163042	P54802	Alpha-N-acetylglucosaminidase OS=Homo sapiens OX=9606 GN=NAGLU PE=1 SV=2	1.657	Up	0.024757	NAGLU	82.265	4.6	3	3	3	1.759	1.056	1.412	0.852
Biological Process	GO:0007399	6	nervous system development	0.163042	Q7L576	Cytoplasmic FMR1-interacting protein 1 OS=Homo sapiens OX=9606 GN=CYFIP1 PE=1 SV=1	1.698	Up	0.00175546	CYFIP1	145.18	9.8	12	13	7	0.873	1.131	1.808	1.065
Biological Process	GO:0007399	6	nervous system development	0.163042	Q6KC79	Nipped-B-like protein OS=Homo sapiens OX=9606 GN=NIPBL PE=1 SV=2	1.791	Up	0.0110561	NIPBL	316.05	2.8	7	7	7	1.236	1.067	1.66	0.927
Biological Process	GO:0007399	6	nervous system development	0.163042	Q16643	Drebrin OS=Homo sapiens OX=9606 GN=DBN1 PE=1 SV=4	1.808	Up	0.049259	DBN1	71.428	17.6	9	10	9	1.367	1.055	1.423	0.787
Biological Process	GO:0007399	6	nervous system development	0.163042	Q9NP72	Ras-related protein Rab-18 OS=Homo sapiens OX=9606 GN=RAB18 PE=1 SV=1	2.052	Up	0.00059845	RAB18	22.977	30.6	6	6	5	1.179	1.057	1.974	0.962
Biological Process	GO:0051094	5	positive regulation of developmental process	0.263584	Q7L576	Cytoplasmic FMR1-interacting protein 1 OS=Homo sapiens OX=9606 GN=CYFIP1 PE=1 SV=1	1.698	Up	0.00175546	CYFIP1	145.18	9.8	12	13	7	0.873	1.131	1.808	1.065
Biological Process	GO:0051094	5	positive regulation of developmental process	0.263584	Q6KC79	Nipped-B-like protein OS=Homo sapiens OX=9606 GN=NIPBL PE=1 SV=2	1.791	Up	0.0110561	NIPBL	316.05	2.8	7	7	7	1.236	1.067	1.66	0.927
Biological Process	GO:0051094	5	positive regulation of developmental process	0.263584	P23284	Peptidyl-prolyl cis-trans isomerase B OS=Homo sapiens OX=9606 GN=PPIB PE=1 SV=2	2.688	Up	5.6079e-05	PPIB	23.742	33.8	7	13	7	1.021	0.829	2.812	1.046
Biological Process	GO:0000731	9	DNA synthesis involved in DNA repair	0.0160554	P55072	Transitional endoplasmic reticulum ATPase OS=Homo sapiens OX=9606 GN=VCP PE=1 SV=4	1.818	Up	0.00033937	VCP	89.321	13.8	12	14	12	1.054	0.959	1.76	0.968
Biological Process	GO:0000731	9	DNA synthesis involved in DNA repair	0.0160554	O60934	Nibrin OS=Homo sapiens OX=9606 GN=NBN PE=1 SV=1	2.969	Up	0.0104636	NBN	84.958	6	4	4	4	1.022	1.039	3.209	1.081
Biological Process	GO:0002275	7	myeloid cell activation involved in immune response	0.0854807	P46976	Glycogenin-1 OS=Homo sapiens OX=9606 GN=GYG1 PE=1 SV=4	1.803	Up	0.0137813	GYG1	39.383	12.9	4	6	4	1.065	0.831	2.237	1.241
Biological Process	GO:0002275	7	myeloid cell activation involved in immune response	0.0854807	P55072	Transitional endoplasmic reticulum ATPase OS=Homo sapiens OX=9606 GN=VCP PE=1 SV=4	1.818	Up	0.00033937	VCP	89.321	13.8	12	14	12	1.054	0.959	1.76	0.968
Biological Process	GO:0002275	7	myeloid cell activation involved in immune response	0.0854807	Q7L576	Cytoplasmic FMR1-interacting protein 1 OS=Homo sapiens OX=9606 GN=CYFIP1 PE=1 SV=1	1.698	Up	0.00175546	CYFIP1	145.18	9.8	12	13	7	0.873	1.131	1.808	1.065
Biological Process	GO:0002275	7	myeloid cell activation involved in immune response	0.0854807	Q9NP72	Ras-related protein Rab-18 OS=Homo sapiens OX=9606 GN=RAB18 PE=1 SV=1	2.052	Up	0.00059845	RAB18	22.977	30.6	6	6	5	1.179	1.057	1.974	0.962
Biological Process	GO:0016569	7	covalent chromatin modification	0.369588	Q13620	Cullin-4B OS=Homo sapiens OX=9606 GN=CUL4B PE=1 SV=4	5.17	Up	2.053e-05	CUL4B	103.98	12.8	13	15	9	1.033	1.134	4.482	0.867
Biological Process	GO:0016569	7	covalent chromatin modification	0.369588	Q7LBC6	Lysine-specific demethylase 3B OS=Homo sapiens OX=9606 GN=KDM3B PE=1 SV=2	1.746	Up	0.0046171	KDM3B	191.58	1.9	3	3	3	1.3	1.371	1.772	1.015
Biological Process	GO:0042787	11	protein ubiquitination involved in ubiquitin-dependent protein catabolic process	0.0520102	Q13620	Cullin-4B OS=Homo sapiens OX=9606 GN=CUL4B PE=1 SV=4	5.17	Up	2.053e-05	CUL4B	103.98	12.8	13	15	9	1.033	1.134	4.482	0.867
Biological Process	GO:0042787	11	protein ubiquitination involved in ubiquitin-dependent protein catabolic process	0.0520102	O43684	Mitotic checkpoint protein BUB3 OS=Homo sapiens OX=9606 GN=BUB3 PE=1 SV=1	1.628	Up	0.008182	BUB3	37.154	28.4	8	10	8	1.058	1.06	1.581	0.971
Biological Process	GO:0048731	5	system development	0.0182887	P43304	Glycerol-3-phosphate dehydrogenase, mitochondrial OS=Homo sapiens OX=9606 GN=GPD2 PE=1 SV=3	1.658	Up	0.0026565	GPD2	80.852	13.2	10	10	10	0.996	0.834	1.834	1.106
Biological Process	GO:0048731	5	system development	0.0182887	Q13620	Cullin-4B OS=Homo sapiens OX=9606 GN=CUL4B PE=1 SV=4	5.17	Up	2.053e-05	CUL4B	103.98	12.8	13	15	9	1.033	1.134	4.482	0.867
Biological Process	GO:0048731	5	system development	0.0182887	P54802	Alpha-N-acetylglucosaminidase OS=Homo sapiens OX=9606 GN=NAGLU PE=1 SV=2	1.657	Up	0.024757	NAGLU	82.265	4.6	3	3	3	1.759	1.056	1.412	0.852
Biological Process	GO:0048731	5	system development	0.0182887	Q7L576	Cytoplasmic FMR1-interacting protein 1 OS=Homo sapiens OX=9606 GN=CYFIP1 PE=1 SV=1	1.698	Up	0.00175546	CYFIP1	145.18	9.8	12	13	7	0.873	1.131	1.808	1.065
Biological Process	GO:0048731	5	system development	0.0182887	P23284	Peptidyl-prolyl cis-trans isomerase B OS=Homo sapiens OX=9606 GN=PPIB PE=1 SV=2	2.688	Up	5.6079e-05	PPIB	23.742	33.8	7	13	7	1.021	0.829	2.812	1.046
Biological Process	GO:0048731	5	system development	0.0182887	Q16643	Drebrin OS=Homo sapiens OX=9606 GN=DBN1 PE=1 SV=4	1.808	Up	0.049259	DBN1	71.428	17.6	9	10	9	1.367	1.055	1.423	0.787
Biological Process	GO:0048731	5	system development	0.0182887	Q14980	Nuclear mitotic apparatus protein 1 OS=Homo sapiens OX=9606 GN=NUMA1 PE=1 SV=2	2.394	Up	0.0142157	NUMA1	238.26	10.8	22	22	21	1.254	0.806	2.38	0.994
Biological Process	GO:0048731	5	system development	0.0182887	O43819	Protein SCO2 homolog, mitochondrial OS=Homo sapiens OX=9606 GN=SCO2 PE=1 SV=3	2.547	Up	0.032018	SCO2	29.81	19.2	4	4	4	0.979	1.196	2.97	1.166
Biological Process	GO:0048731	5	system development	0.0182887	Q99623	Prohibitin-2 OS=Homo sapiens OX=9606 GN=PHB2 PE=1 SV=2	2.201	Up	0.031257	PHB2	33.296	30.8	10	15	10	0.979	0.817	2.346	1.066
Biological Process	GO:0048731	5	system development	0.0182887	O60934	Nibrin OS=Homo sapiens OX=9606 GN=NBN PE=1 SV=1	2.969	Up	0.0104636	NBN	84.958	6	4	4	4	1.022	1.039	3.209	1.081
Biological Process	GO:0048731	5	system development	0.0182887	Q6KC79	Nipped-B-like protein OS=Homo sapiens OX=9606 GN=NIPBL PE=1 SV=2	1.791	Up	0.0110561	NIPBL	316.05	2.8	7	7	7	1.236	1.067	1.66	0.927
Biological Process	GO:0048731	5	system development	0.0182887	Q9NP72	Ras-related protein Rab-18 OS=Homo sapiens OX=9606 GN=RAB18 PE=1 SV=1	2.052	Up	0.00059845	RAB18	22.977	30.6	6	6	5	1.179	1.057	1.974	0.962
Biological Process	GO:0033044	7	regulation of chromosome organization	0.240356	O60934	Nibrin OS=Homo sapiens OX=9606 GN=NBN PE=1 SV=1	2.969	Up	0.0104636	NBN	84.958	6	4	4	4	1.022	1.039	3.209	1.081
Biological Process	GO:0033044	7	regulation of chromosome organization	0.240356	Q6KC79	Nipped-B-like protein OS=Homo sapiens OX=9606 GN=NIPBL PE=1 SV=2	1.791	Up	0.0110561	NIPBL	316.05	2.8	7	7	7	1.236	1.067	1.66	0.927
Biological Process	GO:0030182	9	neuron differentiation	0.174167	Q13620	Cullin-4B OS=Homo sapiens OX=9606 GN=CUL4B PE=1 SV=4	5.17	Up	2.053e-05	CUL4B	103.98	12.8	13	15	9	1.033	1.134	4.482	0.867
Biological Process	GO:0030182	9	neuron differentiation	0.174167	P54802	Alpha-N-acetylglucosaminidase OS=Homo sapiens OX=9606 GN=NAGLU PE=1 SV=2	1.657	Up	0.024757	NAGLU	82.265	4.6	3	3	3	1.759	1.056	1.412	0.852
Biological Process	GO:0030182	9	neuron differentiation	0.174167	Q7L576	Cytoplasmic FMR1-interacting protein 1 OS=Homo sapiens OX=9606 GN=CYFIP1 PE=1 SV=1	1.698	Up	0.00175546	CYFIP1	145.18	9.8	12	13	7	0.873	1.131	1.808	1.065
Biological Process	GO:0051276	5	chromosome organization	0.0799115	Q13620	Cullin-4B OS=Homo sapiens OX=9606 GN=CUL4B PE=1 SV=4	5.17	Up	2.053e-05	CUL4B	103.98	12.8	13	15	9	1.033	1.134	4.482	0.867
Biological Process	GO:0051276	5	chromosome organization	0.0799115	O43684	Mitotic checkpoint protein BUB3 OS=Homo sapiens OX=9606 GN=BUB3 PE=1 SV=1	1.628	Up	0.008182	BUB3	37.154	28.4	8	10	8	1.058	1.06	1.581	0.971
Biological Process	GO:0051276	5	chromosome organization	0.0799115	Q99623	Prohibitin-2 OS=Homo sapiens OX=9606 GN=PHB2 PE=1 SV=2	2.201	Up	0.031257	PHB2	33.296	30.8	10	15	10	0.979	0.817	2.346	1.066
Biological Process	GO:0051276	5	chromosome organization	0.0799115	O60934	Nibrin OS=Homo sapiens OX=9606 GN=NBN PE=1 SV=1	2.969	Up	0.0104636	NBN	84.958	6	4	4	4	1.022	1.039	3.209	1.081
Biological Process	GO:0051276	5	chromosome organization	0.0799115	Q6KC79	Nipped-B-like protein OS=Homo sapiens OX=9606 GN=NIPBL PE=1 SV=2	1.791	Up	0.0110561	NIPBL	316.05	2.8	7	7	7	1.236	1.067	1.66	0.927
Biological Process	GO:0051276	5	chromosome organization	0.0799115	Q7LBC6	Lysine-specific demethylase 3B OS=Homo sapiens OX=9606 GN=KDM3B PE=1 SV=2	1.746	Up	0.0046171	KDM3B	191.58	1.9	3	3	3	1.3	1.371	1.772	1.015
Biological Process	GO:0051130	6	positive regulation of cellular component organization	0.0190135	Q13620	Cullin-4B OS=Homo sapiens OX=9606 GN=CUL4B PE=1 SV=4	5.17	Up	2.053e-05	CUL4B	103.98	12.8	13	15	9	1.033	1.134	4.482	0.867
Biological Process	GO:0051130	6	positive regulation of cellular component organization	0.0190135	P55072	Transitional endoplasmic reticulum ATPase OS=Homo sapiens OX=9606 GN=VCP PE=1 SV=4	1.818	Up	0.00033937	VCP	89.321	13.8	12	14	12	1.054	0.959	1.76	0.968
Biological Process	GO:0051130	6	positive regulation of cellular component organization	0.0190135	Q7L576	Cytoplasmic FMR1-interacting protein 1 OS=Homo sapiens OX=9606 GN=CYFIP1 PE=1 SV=1	1.698	Up	0.00175546	CYFIP1	145.18	9.8	12	13	7	0.873	1.131	1.808	1.065
Biological Process	GO:0051130	6	positive regulation of cellular component organization	0.0190135	O00159	Unconventional myosin-Ic OS=Homo sapiens OX=9606 GN=MYO1C PE=1 SV=4	2.006	Up	0.006483	MYO1C	121.68	7.5	10	10	9	0.825	1.052	2.237	1.115
Biological Process	GO:0051130	6	positive regulation of cellular component organization	0.0190135	Q99623	Prohibitin-2 OS=Homo sapiens OX=9606 GN=PHB2 PE=1 SV=2	2.201	Up	0.031257	PHB2	33.296	30.8	10	15	10	0.979	0.817	2.346	1.066
Biological Process	GO:0051130	6	positive regulation of cellular component organization	0.0190135	O60934	Nibrin OS=Homo sapiens OX=9606 GN=NBN PE=1 SV=1	2.969	Up	0.0104636	NBN	84.958	6	4	4	4	1.022	1.039	3.209	1.081
Biological Process	GO:0051130	6	positive regulation of cellular component organization	0.0190135	Q6KC79	Nipped-B-like protein OS=Homo sapiens OX=9606 GN=NIPBL PE=1 SV=2	1.791	Up	0.0110561	NIPBL	316.05	2.8	7	7	7	1.236	1.067	1.66	0.927
Biological Process	GO:0006353	11	DNA-templated transcription, termination	0.0991134	Q9UNY4	Transcription termination factor 2 OS=Homo sapiens OX=9606 GN=TTF2 PE=1 SV=2	2.248	Up	0.0038161	TTF2	129.59	9.7	9	11	9	0.836	1.288	2.104	0.936
Biological Process	GO:0006353	11	DNA-templated transcription, termination	0.0991134	Q10570	Cleavage and polyadenylation specificity factor subunit 1 OS=Homo sapiens OX=9606 GN=CPSF1 PE=1 SV=2	2.42	Up	0.00022413	CPSF1	160.88	3.5	6	7	6	1.208	1.093	2.103	0.869
Biological Process	GO:0050657	7	nucleic acid transport	0.234476	Q10570	Cleavage and polyadenylation specificity factor subunit 1 OS=Homo sapiens OX=9606 GN=CPSF1 PE=1 SV=2	2.42	Up	0.00022413	CPSF1	160.88	3.5	6	7	6	1.208	1.093	2.103	0.869
Biological Process	GO:0050657	7	nucleic acid transport	0.234476	O00159	Unconventional myosin-Ic OS=Homo sapiens OX=9606 GN=MYO1C PE=1 SV=4	2.006	Up	0.006483	MYO1C	121.68	7.5	10	10	9	0.825	1.052	2.237	1.115
Biological Process	GO:0031334	7	positive regulation of protein complex assembly	0.0202915	Q13620	Cullin-4B OS=Homo sapiens OX=9606 GN=CUL4B PE=1 SV=4	5.17	Up	2.053e-05	CUL4B	103.98	12.8	13	15	9	1.033	1.134	4.482	0.867
Biological Process	GO:0031334	7	positive regulation of protein complex assembly	0.0202915	P55072	Transitional endoplasmic reticulum ATPase OS=Homo sapiens OX=9606 GN=VCP PE=1 SV=4	1.818	Up	0.00033937	VCP	89.321	13.8	12	14	12	1.054	0.959	1.76	0.968
Biological Process	GO:0031334	7	positive regulation of protein complex assembly	0.0202915	O00159	Unconventional myosin-Ic OS=Homo sapiens OX=9606 GN=MYO1C PE=1 SV=4	2.006	Up	0.006483	MYO1C	121.68	7.5	10	10	9	0.825	1.052	2.237	1.115
Biological Process	GO:0032386	6	regulation of intracellular transport	0.123963	Q7L576	Cytoplasmic FMR1-interacting protein 1 OS=Homo sapiens OX=9606 GN=CYFIP1 PE=1 SV=1	1.698	Up	0.00175546	CYFIP1	145.18	9.8	12	13	7	0.873	1.131	1.808	1.065
Biological Process	GO:0032386	6	regulation of intracellular transport	0.123963	Q6NUQ1	RAD50-interacting protein 1 OS=Homo sapiens OX=9606 GN=RINT1 PE=1 SV=1	2.892	Up	0.00164322	RINT1	90.631	3.9	4	5	4	1.166	1.053	2.374	0.821
Biological Process	GO:0032386	6	regulation of intracellular transport	0.123963	O00159	Unconventional myosin-Ic OS=Homo sapiens OX=9606 GN=MYO1C PE=1 SV=4	2.006	Up	0.006483	MYO1C	121.68	7.5	10	10	9	0.825	1.052	2.237	1.115
Biological Process	GO:0015980	5	energy derivation by oxidation of organic compounds	0.219829	P46976	Glycogenin-1 OS=Homo sapiens OX=9606 GN=GYG1 PE=1 SV=4	1.803	Up	0.0137813	GYG1	39.383	12.9	4	6	4	1.065	0.831	2.237	1.241
Biological Process	GO:0015980	5	energy derivation by oxidation of organic compounds	0.219829	Q9P2R7	Succinate--CoA ligase [ADP-forming] subunit beta, mitochondrial OS=Homo sapiens OX=9606 GN=SUCLA2 PE=1 SV=3	1.804	Up	0.0048354	SUCLA2	50.317	16	8	9	8	1.03	0.858	1.972	1.093
Biological Process	GO:0048856	3	anatomical structure development	0.0385058	P43304	Glycerol-3-phosphate dehydrogenase, mitochondrial OS=Homo sapiens OX=9606 GN=GPD2 PE=1 SV=3	1.658	Up	0.0026565	GPD2	80.852	13.2	10	10	10	0.996	0.834	1.834	1.106
Biological Process	GO:0048856	3	anatomical structure development	0.0385058	Q9UHI6	Probable ATP-dependent RNA helicase DDX20 OS=Homo sapiens OX=9606 GN=DDX20 PE=1 SV=2	2.389	Up	0.038024	DDX20	92.239	8.4	6	8	6	1.152	1.127	1.837	0.769
Biological Process	GO:0048856	3	anatomical structure development	0.0385058	Q13620	Cullin-4B OS=Homo sapiens OX=9606 GN=CUL4B PE=1 SV=4	5.17	Up	2.053e-05	CUL4B	103.98	12.8	13	15	9	1.033	1.134	4.482	0.867
Biological Process	GO:0048856	3	anatomical structure development	0.0385058	P54802	Alpha-N-acetylglucosaminidase OS=Homo sapiens OX=9606 GN=NAGLU PE=1 SV=2	1.657	Up	0.024757	NAGLU	82.265	4.6	3	3	3	1.759	1.056	1.412	0.852
Biological Process	GO:0048856	3	anatomical structure development	0.0385058	Q7L576	Cytoplasmic FMR1-interacting protein 1 OS=Homo sapiens OX=9606 GN=CYFIP1 PE=1 SV=1	1.698	Up	0.00175546	CYFIP1	145.18	9.8	12	13	7	0.873	1.131	1.808	1.065
Biological Process	GO:0048856	3	anatomical structure development	0.0385058	P23284	Peptidyl-prolyl cis-trans isomerase B OS=Homo sapiens OX=9606 GN=PPIB PE=1 SV=2	2.688	Up	5.6079e-05	PPIB	23.742	33.8	7	13	7	1.021	0.829	2.812	1.046
Biological Process	GO:0048856	3	anatomical structure development	0.0385058	Q16643	Drebrin OS=Homo sapiens OX=9606 GN=DBN1 PE=1 SV=4	1.808	Up	0.049259	DBN1	71.428	17.6	9	10	9	1.367	1.055	1.423	0.787
Biological Process	GO:0048856	3	anatomical structure development	0.0385058	Q14980	Nuclear mitotic apparatus protein 1 OS=Homo sapiens OX=9606 GN=NUMA1 PE=1 SV=2	2.394	Up	0.0142157	NUMA1	238.26	10.8	22	22	21	1.254	0.806	2.38	0.994
Biological Process	GO:0048856	3	anatomical structure development	0.0385058	O43819	Protein SCO2 homolog, mitochondrial OS=Homo sapiens OX=9606 GN=SCO2 PE=1 SV=3	2.547	Up	0.032018	SCO2	29.81	19.2	4	4	4	0.979	1.196	2.97	1.166
Biological Process	GO:0048856	3	anatomical structure development	0.0385058	Q99623	Prohibitin-2 OS=Homo sapiens OX=9606 GN=PHB2 PE=1 SV=2	2.201	Up	0.031257	PHB2	33.296	30.8	10	15	10	0.979	0.817	2.346	1.066
Biological Process	GO:0048856	3	anatomical structure development	0.0385058	O60934	Nibrin OS=Homo sapiens OX=9606 GN=NBN PE=1 SV=1	2.969	Up	0.0104636	NBN	84.958	6	4	4	4	1.022	1.039	3.209	1.081
Biological Process	GO:0048856	3	anatomical structure development	0.0385058	Q6KC79	Nipped-B-like protein OS=Homo sapiens OX=9606 GN=NIPBL PE=1 SV=2	1.791	Up	0.0110561	NIPBL	316.05	2.8	7	7	7	1.236	1.067	1.66	0.927
Biological Process	GO:0048856	3	anatomical structure development	0.0385058	Q9NP72	Ras-related protein Rab-18 OS=Homo sapiens OX=9606 GN=RAB18 PE=1 SV=1	2.052	Up	0.00059845	RAB18	22.977	30.6	6	6	5	1.179	1.057	1.974	0.962
Biological Process	GO:0048568	7	embryonic organ development	0.0777132	P54802	Alpha-N-acetylglucosaminidase OS=Homo sapiens OX=9606 GN=NAGLU PE=1 SV=2	1.657	Up	0.024757	NAGLU	82.265	4.6	3	3	3	1.759	1.056	1.412	0.852
Biological Process	GO:0048568	7	embryonic organ development	0.0777132	Q6KC79	Nipped-B-like protein OS=Homo sapiens OX=9606 GN=NIPBL PE=1 SV=2	1.791	Up	0.0110561	NIPBL	316.05	2.8	7	7	7	1.236	1.067	1.66	0.927
Biological Process	GO:0050890	5	cognition	0.0442916	Q7L576	Cytoplasmic FMR1-interacting protein 1 OS=Homo sapiens OX=9606 GN=CYFIP1 PE=1 SV=1	1.698	Up	0.00175546	CYFIP1	145.18	9.8	12	13	7	0.873	1.131	1.808	1.065
Biological Process	GO:0050890	5	cognition	0.0442916	Q6KC79	Nipped-B-like protein OS=Homo sapiens OX=9606 GN=NIPBL PE=1 SV=2	1.791	Up	0.0110561	NIPBL	316.05	2.8	7	7	7	1.236	1.067	1.66	0.927
Biological Process	GO:0036230	7	granulocyte activation	0.0820972	P46976	Glycogenin-1 OS=Homo sapiens OX=9606 GN=GYG1 PE=1 SV=4	1.803	Up	0.0137813	GYG1	39.383	12.9	4	6	4	1.065	0.831	2.237	1.241
Biological Process	GO:0036230	7	granulocyte activation	0.0820972	P55072	Transitional endoplasmic reticulum ATPase OS=Homo sapiens OX=9606 GN=VCP PE=1 SV=4	1.818	Up	0.00033937	VCP	89.321	13.8	12	14	12	1.054	0.959	1.76	0.968
Biological Process	GO:0036230	7	granulocyte activation	0.0820972	Q7L576	Cytoplasmic FMR1-interacting protein 1 OS=Homo sapiens OX=9606 GN=CYFIP1 PE=1 SV=1	1.698	Up	0.00175546	CYFIP1	145.18	9.8	12	13	7	0.873	1.131	1.808	1.065
Biological Process	GO:0036230	7	granulocyte activation	0.0820972	Q9NP72	Ras-related protein Rab-18 OS=Homo sapiens OX=9606 GN=RAB18 PE=1 SV=1	2.052	Up	0.00059845	RAB18	22.977	30.6	6	6	5	1.179	1.057	1.974	0.962
Biological Process	GO:0031401	9	positive regulation of protein modification process	0.0203268	O43684	Mitotic checkpoint protein BUB3 OS=Homo sapiens OX=9606 GN=BUB3 PE=1 SV=1	1.628	Up	0.008182	BUB3	37.154	28.4	8	10	8	1.058	1.06	1.581	0.971
Biological Process	GO:0031401	9	positive regulation of protein modification process	0.0203268	P55072	Transitional endoplasmic reticulum ATPase OS=Homo sapiens OX=9606 GN=VCP PE=1 SV=4	1.818	Up	0.00033937	VCP	89.321	13.8	12	14	12	1.054	0.959	1.76	0.968
Biological Process	GO:0031401	9	positive regulation of protein modification process	0.0203268	Q99623	Prohibitin-2 OS=Homo sapiens OX=9606 GN=PHB2 PE=1 SV=2	2.201	Up	0.031257	PHB2	33.296	30.8	10	15	10	0.979	0.817	2.346	1.066
Biological Process	GO:0031401	9	positive regulation of protein modification process	0.0203268	O60934	Nibrin OS=Homo sapiens OX=9606 GN=NBN PE=1 SV=1	2.969	Up	0.0104636	NBN	84.958	6	4	4	4	1.022	1.039	3.209	1.081
Biological Process	GO:0031401	9	positive regulation of protein modification process	0.0203268	Q9UHD2	Serine/threonine-protein kinase TBK1 OS=Homo sapiens OX=9606 GN=TBK1 PE=1 SV=1	6.025	Up	0.020081	TBK1	83.641	5.8	4	4	4	1.11	1.33	5.856	0.972
Biological Process	GO:0031401	9	positive regulation of protein modification process	0.0203268	Q6KC79	Nipped-B-like protein OS=Homo sapiens OX=9606 GN=NIPBL PE=1 SV=2	1.791	Up	0.0110561	NIPBL	316.05	2.8	7	7	7	1.236	1.067	1.66	0.927
Biological Process	GO:0046649	6	lymphocyte activation	0.0823267	O60934	Nibrin OS=Homo sapiens OX=9606 GN=NBN PE=1 SV=1	2.969	Up	0.0104636	NBN	84.958	6	4	4	4	1.022	1.039	3.209	1.081
Biological Process	GO:0046649	6	lymphocyte activation	0.0823267	Q9UHD2	Serine/threonine-protein kinase TBK1 OS=Homo sapiens OX=9606 GN=TBK1 PE=1 SV=1	6.025	Up	0.020081	TBK1	83.641	5.8	4	4	4	1.11	1.33	5.856	0.972
Biological Process	GO:0031175	11	neuron projection development	0.290569	Q13620	Cullin-4B OS=Homo sapiens OX=9606 GN=CUL4B PE=1 SV=4	5.17	Up	2.053e-05	CUL4B	103.98	12.8	13	15	9	1.033	1.134	4.482	0.867
Biological Process	GO:0031175	11	neuron projection development	0.290569	Q7L576	Cytoplasmic FMR1-interacting protein 1 OS=Homo sapiens OX=9606 GN=CYFIP1 PE=1 SV=1	1.698	Up	0.00175546	CYFIP1	145.18	9.8	12	13	7	0.873	1.131	1.808	1.065
Biological Process	GO:0043312	11	neutrophil degranulation	0.0809849	P46976	Glycogenin-1 OS=Homo sapiens OX=9606 GN=GYG1 PE=1 SV=4	1.803	Up	0.0137813	GYG1	39.383	12.9	4	6	4	1.065	0.831	2.237	1.241
Biological Process	GO:0043312	11	neutrophil degranulation	0.0809849	P55072	Transitional endoplasmic reticulum ATPase OS=Homo sapiens OX=9606 GN=VCP PE=1 SV=4	1.818	Up	0.00033937	VCP	89.321	13.8	12	14	12	1.054	0.959	1.76	0.968
Biological Process	GO:0043312	11	neutrophil degranulation	0.0809849	Q7L576	Cytoplasmic FMR1-interacting protein 1 OS=Homo sapiens OX=9606 GN=CYFIP1 PE=1 SV=1	1.698	Up	0.00175546	CYFIP1	145.18	9.8	12	13	7	0.873	1.131	1.808	1.065
Biological Process	GO:0043312	11	neutrophil degranulation	0.0809849	Q9NP72	Ras-related protein Rab-18 OS=Homo sapiens OX=9606 GN=RAB18 PE=1 SV=1	2.052	Up	0.00059845	RAB18	22.977	30.6	6	6	5	1.179	1.057	1.974	0.962
Biological Process	GO:0045732	8	positive regulation of protein catabolic process	0.0640264	Q13620	Cullin-4B OS=Homo sapiens OX=9606 GN=CUL4B PE=1 SV=4	5.17	Up	2.053e-05	CUL4B	103.98	12.8	13	15	9	1.033	1.134	4.482	0.867
Biological Process	GO:0045732	8	positive regulation of protein catabolic process	0.0640264	O43684	Mitotic checkpoint protein BUB3 OS=Homo sapiens OX=9606 GN=BUB3 PE=1 SV=1	1.628	Up	0.008182	BUB3	37.154	28.4	8	10	8	1.058	1.06	1.581	0.971
Biological Process	GO:0045732	8	positive regulation of protein catabolic process	0.0640264	P55072	Transitional endoplasmic reticulum ATPase OS=Homo sapiens OX=9606 GN=VCP PE=1 SV=4	1.818	Up	0.00033937	VCP	89.321	13.8	12	14	12	1.054	0.959	1.76	0.968

## Sheet: Down
GO Terms Level 1	GO Terms Description	GO Terms Level	GO Terms ID	Mapping	Background	All Mapping	All Background	Fold Enrichment	Fisher' exact test P value	-log10(p value)	Related Protein
Molecular Function	protein complex scaffold	4	GO:0032947	3	24	48	3873	10.09	0.00301252	2.52	Q9NX63 O14745 Q9Y4R8
	unfolded protein binding	4	GO:0051082	4	63	48	3873	5.12	0.00724262	2.14	Q9Y4W6 Q12931 P17987 Q9Y230
	drug binding	3	GO:0008144	3	33	48	3873	7.34	0.00751107	2.12	P48047 Q01581 Q96AY3
	cadherin binding involved in cell-cell adhesion	6	GO:0098641	2	11	48	3873	14.67	0.00770428	2.11	Q9NYL9 P62136
	protein binding involved in cell-cell adhesion	5	GO:0098632	2	13	48	3873	12.41	0.010755	1.97	Q9NYL9 P62136
	protein binding involved in cell adhesion	4	GO:0098631	2	15	48	3873	10.76	0.0142515	1.85	Q9NYL9 P62136
	basal transcription machinery binding	4	GO:0001098	2	18	48	3873	8.97	0.0202824	1.69	Q9Y224 Q9Y230
	organic acid binding	4	GO:0043177	3	51	48	3873	4.75	0.0245489	1.61	P11766 P48637 Q01581
Cellular Component	sperm part	4	GO:0097223	4	33	49	3914	9.68	0.000679543	3.17	P26196 P54819 O14745 P17987
	sperm flagellum	8	GO:0036126	3	16	49	3914	14.98	0.000921061	3.04	P26196 P54819 O14745
	9+2 motile cilium	7	GO:0097729	3	16	49	3914	14.98	0.000921061	3.04	P26196 P54819 O14745
	motile cilium	6	GO:0031514	3	21	49	3914	11.41	0.00209329	2.68	P26196 P54819 O14745
	histone acetyltransferase complex	13	GO:0000123	3	23	49	3914	10.42	0.00273878	2.56	O95163 P60709 Q9Y230
	NuA4 histone acetyltransferase complex	16	GO:0035267	2	7	49	3914	22.82	0.00309808	2.51	P60709 Q9Y230
	H4/H2A histone acetyltransferase complex	15	GO:0043189	2	7	49	3914	22.82	0.00309808	2.51	P60709 Q9Y230
	protein acetyltransferase complex	6	GO:0031248	3	28	49	3914	8.56	0.00484859	2.31	O95163 P60709 Q9Y230
Biological Process	inner mitochondrial membrane organization	7	GO:0007007	2	11	47	3812	14.75	0.00762478	2.12	Q9NX63 Q9Y4W6
	mitochondrial fusion	7	GO:0008053	2	11	47	3812	14.75	0.00762478	2.12	Q9NX63 Q9Y4W6
	protein-DNA complex disassembly	6	GO:0032986	2	12	47	3812	13.52	0.00907822	2.04	Q9Y5B9 P17096
	positive regulation of transferase activity	6	GO:0051347	7	197	47	3812	2.88	0.00955601	2.02	P60033 Q99460 Q99570 P51665 P25789 P17987 Q9Y4R8
	response to tumor necrosis factor	6	GO:0034612	4	70	47	3812	4.63	0.0102654	1.99	P48637 Q99460 P51665 P25789
	sulfur compound transport	6	GO:0072348	2	14	47	3812	11.59	0.0123223	1.91	O14745 O00400
	immune response-regulating signaling pathway	6	GO:0002764	5	116	47	3812	3.5	0.0132425	1.88	Q99460 Q99570 P51665 P25789 P60709
	activation of immune response	7	GO:0002253	5	118	47	3812	3.44	0.0141838	1.85	Q99460 Q99570 P51665 P25789 P60709
	regulation of cellular amine metabolic process	6	GO:0033238	3	44	47	3812	5.53	0.0163403	1.79	Q99460 P51665 P25789
	protein localization to vacuole	7	GO:0072665	2	18	47	3812	9.01	0.0200798	1.7	P60033 Q99570
	regulation of cytokinesis	7	GO:0032465	2	18	47	3812	9.01	0.0200798	1.7	O75400 Q99570
	regulation of Wnt signaling pathway	7	GO:0030111	4	88	47	3812	3.69	0.0222281	1.65	P62136 Q99460 P51665 P25789
	homotypic cell-cell adhesion	6	GO:0034109	2	19	47	3812	8.54	0.0222677	1.65	P60709 P61225
	viral life cycle	6	GO:0019058	6	186	47	3812	2.62	0.0252354	1.6	P15144 P26196 P60033 P62249 P18621 Q9Y262

## Sheet: Down GO2Protein
GO Terms Level 1	GO Terms ID	GO Terms Level	GO Terms Description	Fisher's exact test P value	Protein accession	Protein description	Ratio	Regulated Type	P value	Gene name	MW [kDa]	Coverage [%]	Peptides	PSMs	Unique peptides	AC_KD	AC_KD_C	AC_OE	AC_OE_C
Molecular Function	GO:0008233	4	peptidase activity	0.0881081	P15144	Aminopeptidase N OS=Homo sapiens OX=9606 GN=ANPEP PE=1 SV=4	0.62	Down	0.015259	ANPEP	109.54	6.8	7	7	7	0.758	0.937	0.927	1.496
Molecular Function	GO:0008233	4	peptidase activity	0.0881081	Q9UPU5	Ubiquitin carboxyl-terminal hydrolase 24 OS=Homo sapiens OX=9606 GN=USP24 PE=1 SV=3	0.606	Down	0.024997	USP24	294.36	1.9	5	5	5	1.055	1.312	0.489	0.807
Molecular Function	GO:0008233	4	peptidase activity	0.0881081	Q9Y4W6	AFG3-like protein 2 OS=Homo sapiens OX=9606 GN=AFG3L2 PE=1 SV=2	0.594	Down	0.0066952	AFG3L2	88.583	11.9	11	11	11	1.018	0.908	0.601	1.012
Molecular Function	GO:0008233	4	peptidase activity	0.0881081	P25789	Proteasome subunit alpha type-4 OS=Homo sapiens OX=9606 GN=PSMA4 PE=1 SV=1	0.58	Down	0.00196125	PSMA4	29.483	18.4	6	7	6	0.788	0.826	0.746	1.286
Molecular Function	GO:0031406	5	carboxylic acid binding	0.12676	P11766	Alcohol dehydrogenase class-3 OS=Homo sapiens OX=9606 GN=ADH5 PE=1 SV=4	0.66	Down	0.0135649	ADH5	39.724	12.3	5	9	5	0.785	0.98	0.771	1.168
Molecular Function	GO:0031406	5	carboxylic acid binding	0.12676	P48637	Glutathione synthetase OS=Homo sapiens OX=9606 GN=GSS PE=1 SV=1	0.432	Down	0.0032775	GSS	52.384	11.6	6	7	6	0.715	1.007	0.597	1.382
Molecular Function	GO:0001012	8	RNA polymerase II regulatory region DNA binding	0.174202	Q03701	CCAAT/enhancer-binding protein zeta OS=Homo sapiens OX=9606 GN=CEBPZ PE=1 SV=3	0.601	Down	0.008281	CEBPZ	120.97	8.3	8	9	8	1.132	0.928	0.582	0.969
Molecular Function	GO:0001012	8	RNA polymerase II regulatory region DNA binding	0.174202	Q9Y230	RuvB-like 2 OS=Homo sapiens OX=9606 GN=RUVBL2 PE=1 SV=3	0.348	Down	0.00026185	RUVBL2	51.156	27.2	12	16	11	0.907	0.977	0.38	1.093
Molecular Function	GO:0008144	3	drug binding	0.00751107	P48047	ATP synthase subunit O, mitochondrial OS=Homo sapiens OX=9606 GN=ATP5PO PE=1 SV=1	0.55	Down	0.049078	ATP5PO	23.277	25.4	5	6	5	1.089	0.765	0.737	1.34
Molecular Function	GO:0008144	3	drug binding	0.00751107	Q01581	Hydroxymethylglutaryl-CoA synthase, cytoplasmic OS=Homo sapiens OX=9606 GN=HMGCS1 PE=1 SV=2	0.462	Down	0.0195045	HMGCS1	57.293	9	5	6	5	1.325	0.96	0.409	0.886
Molecular Function	GO:0008144	3	drug binding	0.00751107	Q96AY3	Peptidyl-prolyl cis-trans isomerase FKBP10 OS=Homo sapiens OX=9606 GN=FKBP10 PE=1 SV=1	0.484	Down	0.036396	FKBP10	64.244	10.7	6	7	5	1.23	0.993	0.444	0.918
Molecular Function	GO:0001098	4	basal transcription machinery binding	0.0202824	Q9Y224	RNA transcription, translation and transport factor protein OS=Homo sapiens OX=9606 GN=RTRAF PE=1 SV=1	0.488	Down	0.0055449	RTRAF	28.068	23.8	6	7	6	0.921	0.96	0.63	1.29
Molecular Function	GO:0001098	4	basal transcription machinery binding	0.0202824	Q9Y230	RuvB-like 2 OS=Homo sapiens OX=9606 GN=RUVBL2 PE=1 SV=3	0.348	Down	0.00026185	RUVBL2	51.156	27.2	12	16	11	0.907	0.977	0.38	1.093
Molecular Function	GO:0070011	5	peptidase activity, acting on L-amino acid peptides	0.0792335	P15144	Aminopeptidase N OS=Homo sapiens OX=9606 GN=ANPEP PE=1 SV=4	0.62	Down	0.015259	ANPEP	109.54	6.8	7	7	7	0.758	0.937	0.927	1.496
Molecular Function	GO:0070011	5	peptidase activity, acting on L-amino acid peptides	0.0792335	Q9UPU5	Ubiquitin carboxyl-terminal hydrolase 24 OS=Homo sapiens OX=9606 GN=USP24 PE=1 SV=3	0.606	Down	0.024997	USP24	294.36	1.9	5	5	5	1.055	1.312	0.489	0.807
Molecular Function	GO:0070011	5	peptidase activity, acting on L-amino acid peptides	0.0792335	Q9Y4W6	AFG3-like protein 2 OS=Homo sapiens OX=9606 GN=AFG3L2 PE=1 SV=2	0.594	Down	0.0066952	AFG3L2	88.583	11.9	11	11	11	1.018	0.908	0.601	1.012
Molecular Function	GO:0070011	5	peptidase activity, acting on L-amino acid peptides	0.0792335	P25789	Proteasome subunit alpha type-4 OS=Homo sapiens OX=9606 GN=PSMA4 PE=1 SV=1	0.58	Down	0.00196125	PSMA4	29.483	18.4	6	7	6	0.788	0.826	0.746	1.286
Molecular Function	GO:0004722	8	protein serine/threonine phosphatase activity	0.0296772	P62136	Serine/threonine-protein phosphatase PP1-alpha catalytic subunit OS=Homo sapiens OX=9606 GN=PPP1CA PE=1 SV=1	0.263	Down	0.029639	PPP1CA	37.512	17.3	6	8	3	1.232	1.299	0.298	1.133
Molecular Function	GO:0004722	8	protein serine/threonine phosphatase activity	0.0296772	Q8WVY7	Ubiquitin-like domain-containing CTD phosphatase 1 OS=Homo sapiens OX=9606 GN=UBLCP1 PE=1 SV=2	0.604	Down	0.041624	UBLCP1	36.804	13.2	4	5	4	0.752	1.347	0.56	0.927
Molecular Function	GO:0098641	6	cadherin binding involved in cell-cell adhesion	0.00770428	Q9NYL9	Tropomodulin-3 OS=Homo sapiens OX=9606 GN=TMOD3 PE=1 SV=1	0.623	Down	0.033258	TMOD3	39.594	13.9	5	5	5	1.169	1.014	0.635	1.019
Molecular Function	GO:0098641	6	cadherin binding involved in cell-cell adhesion	0.00770428	P62136	Serine/threonine-protein phosphatase PP1-alpha catalytic subunit OS=Homo sapiens OX=9606 GN=PPP1CA PE=1 SV=1	0.263	Down	0.029639	PPP1CA	37.512	17.3	6	8	3	1.232	1.299	0.298	1.133
Molecular Function	GO:0043177	4	organic acid binding	0.0245489	P11766	Alcohol dehydrogenase class-3 OS=Homo sapiens OX=9606 GN=ADH5 PE=1 SV=4	0.66	Down	0.0135649	ADH5	39.724	12.3	5	9	5	0.785	0.98	0.771	1.168
Molecular Function	GO:0043177	4	organic acid binding	0.0245489	P48637	Glutathione synthetase OS=Homo sapiens OX=9606 GN=GSS PE=1 SV=1	0.432	Down	0.0032775	GSS	52.384	11.6	6	7	6	0.715	1.007	0.597	1.382
Molecular Function	GO:0043177	4	organic acid binding	0.0245489	Q01581	Hydroxymethylglutaryl-CoA synthase, cytoplasmic OS=Homo sapiens OX=9606 GN=HMGCS1 PE=1 SV=2	0.462	Down	0.0195045	HMGCS1	57.293	9	5	6	5	1.325	0.96	0.409	0.886
Molecular Function	GO:0008026	10	ATP-dependent helicase activity	0.156592	P26196	Probable ATP-dependent RNA helicase DDX6 OS=Homo sapiens OX=9606 GN=DDX6 PE=1 SV=2	0.602	Down	0.0159228	DDX6	54.416	13.9	6	7	6	0.916	1.209	0.539	0.895
Molecular Function	GO:0008026	10	ATP-dependent helicase activity	0.156592	Q9Y230	RuvB-like 2 OS=Homo sapiens OX=9606 GN=RUVBL2 PE=1 SV=3	0.348	Down	0.00026185	RUVBL2	51.156	27.2	12	16	11	0.907	0.977	0.38	1.093
Molecular Function	GO:0016746	4	transferase activity, transferring acyl groups	0.174202	Q6P1A2	Lysophospholipid acyltransferase 5 OS=Homo sapiens OX=9606 GN=LPCAT3 PE=1 SV=1	0.542	Down	0.00043537	LPCAT3	56.034	8.8	4	5	4	1.076	1.19	0.741	1.366
Molecular Function	GO:0016746	4	transferase activity, transferring acyl groups	0.174202	Q01581	Hydroxymethylglutaryl-CoA synthase, cytoplasmic OS=Homo sapiens OX=9606 GN=HMGCS1 PE=1 SV=2	0.462	Down	0.0195045	HMGCS1	57.293	9	5	6	5	1.325	0.96	0.409	0.886
Molecular Function	GO:0016853	3	isomerase activity	0.224034	Q01581	Hydroxymethylglutaryl-CoA synthase, cytoplasmic OS=Homo sapiens OX=9606 GN=HMGCS1 PE=1 SV=2	0.462	Down	0.0195045	HMGCS1	57.293	9	5	6	5	1.325	0.96	0.409	0.886
Molecular Function	GO:0016853	3	isomerase activity	0.224034	Q96AY3	Peptidyl-prolyl cis-trans isomerase FKBP10 OS=Homo sapiens OX=9606 GN=FKBP10 PE=1 SV=1	0.484	Down	0.036396	FKBP10	64.244	10.7	6	7	5	1.23	0.993	0.444	0.918
Molecular Function	GO:0042803	5	protein homodimerization activity	0.121348	P11766	Alcohol dehydrogenase class-3 OS=Homo sapiens OX=9606 GN=ADH5 PE=1 SV=4	0.66	Down	0.0135649	ADH5	39.724	12.3	5	9	5	0.785	0.98	0.771	1.168
Molecular Function	GO:0042803	5	protein homodimerization activity	0.121348	P48637	Glutathione synthetase OS=Homo sapiens OX=9606 GN=GSS PE=1 SV=1	0.432	Down	0.0032775	GSS	52.384	11.6	6	7	6	0.715	1.007	0.597	1.382
Molecular Function	GO:0042803	5	protein homodimerization activity	0.121348	Q01581	Hydroxymethylglutaryl-CoA synthase, cytoplasmic OS=Homo sapiens OX=9606 GN=HMGCS1 PE=1 SV=2	0.462	Down	0.0195045	HMGCS1	57.293	9	5	6	5	1.325	0.96	0.409	0.886
Molecular Function	GO:0042803	5	protein homodimerization activity	0.121348	P51665	26S proteasome non-ATPase regulatory subunit 7 OS=Homo sapiens OX=9606 GN=PSMD7 PE=1 SV=2	0.366	Down	0.0111993	PSMD7	37.025	9	3	4	3	1.005	1.089	0.451	1.231
Molecular Function	GO:0042803	5	protein homodimerization activity	0.121348	Q9Y230	RuvB-like 2 OS=Homo sapiens OX=9606 GN=RUVBL2 PE=1 SV=3	0.348	Down	0.00026185	RUVBL2	51.156	27.2	12	16	11	0.907	0.977	0.38	1.093
Molecular Function	GO:0004518	5	nuclease activity	0.165353	P78346	Ribonuclease P protein subunit p30 OS=Homo sapiens OX=9606 GN=RPP30 PE=1 SV=1	0.436	Down	0.0070825	RPP30	29.321	7.5	2	2	2	1.305	1.182	0.585	1.342
Molecular Function	GO:0004518	5	nuclease activity	0.165353	P17096	High mobility group protein HMG-I/HMG-Y OS=Homo sapiens OX=9606 GN=HMGA1 PE=1 SV=3	0.624	Down	0.028838	HMGA1	11.676	30.8	4	6	4	1.495	0.727	0.562	0.9
Molecular Function	GO:0051082	4	unfolded protein binding	0.00724262	Q9Y4W6	AFG3-like protein 2 OS=Homo sapiens OX=9606 GN=AFG3L2 PE=1 SV=2	0.594	Down	0.0066952	AFG3L2	88.583	11.9	11	11	11	1.018	0.908	0.601	1.012
Molecular Function	GO:0051082	4	unfolded protein binding	0.00724262	Q12931	Heat shock protein 75 kDa, mitochondrial OS=Homo sapiens OX=9606 GN=TRAP1 PE=1 SV=3	0.628	Down	0.00037555	TRAP1	80.109	18	13	17	13	1.181	1.023	0.485	0.772
Molecular Function	GO:0051082	4	unfolded protein binding	0.00724262	P17987	T-complex protein 1 subunit alpha OS=Homo sapiens OX=9606 GN=TCP1 PE=1 SV=1	0.533	Down	1.7089e-05	TCP1	60.343	27.2	14	18	14	0.964	0.941	0.573	1.075
Molecular Function	GO:0051082	4	unfolded protein binding	0.00724262	Q9Y230	RuvB-like 2 OS=Homo sapiens OX=9606 GN=RUVBL2 PE=1 SV=3	0.348	Down	0.00026185	RUVBL2	51.156	27.2	12	16	11	0.907	0.977	0.38	1.093
Molecular Function	GO:0005198	2	structural molecule activity	0.086003	Q9NX63	MICOS complex subunit MIC19 OS=Homo sapiens OX=9606 GN=CHCHD3 PE=1 SV=1	0.363	Down	0.003077	CHCHD3	26.152	18.1	4	5	4	1.185	0.884	0.37	1.019
Molecular Function	GO:0005198	2	structural molecule activity	0.086003	P62249	40S ribosomal protein S16 OS=Homo sapiens OX=9606 GN=RPS16 PE=1 SV=2	0.639	Down	0.038164	RPS16	16.445	24.7	4	4	4	0.893	1.139	0.783	1.226
Molecular Function	GO:0005198	2	structural molecule activity	0.086003	P18621	60S ribosomal protein L17 OS=Homo sapiens OX=9606 GN=RPL17 PE=1 SV=3	0.663	Down	0.0157785	RPL17	21.397	26.1	5	6	5	0.873	0.923	0.773	1.166
Molecular Function	GO:0005198	2	structural molecule activity	0.086003	O14745	Na(+)/H(+) exchange regulatory cofactor NHE-RF1 OS=Homo sapiens OX=9606 GN=SLC9A3R1 PE=1 SV=4	0.313	Down	0.0029404	SLC9A3R1	38.868	21.2	7	8	7	1.286	1.014	0.255	0.814
Molecular Function	GO:0005198	2	structural molecule activity	0.086003	Q9Y4R8	Telomere length regulation protein TEL2 homolog OS=Homo sapiens OX=9606 GN=TELO2 PE=1 SV=2	0.415	Down	0.021317	TELO2	91.746	4.3	4	4	4	0.907	1.263	0.536	1.291
Molecular Function	GO:0005198	2	structural molecule activity	0.086003	P60709	Actin, cytoplasmic 1 OS=Homo sapiens OX=9606 GN=ACTB PE=1 SV=1	0.505	Down	3.723e-05	ACTB	41.736	35.2	11	43	3	0.931	0.929	0.56	1.11
Molecular Function	GO:0008134	4	transcription factor binding	0.270491	P17096	High mobility group protein HMG-I/HMG-Y OS=Homo sapiens OX=9606 GN=HMGA1 PE=1 SV=3	0.624	Down	0.028838	HMGA1	11.676	30.8	4	6	4	1.495	0.727	0.562	0.9
Molecular Function	GO:0008134	4	transcription factor binding	0.270491	P60709	Actin, cytoplasmic 1 OS=Homo sapiens OX=9606 GN=ACTB PE=1 SV=1	0.505	Down	3.723e-05	ACTB	41.736	35.2	11	43	3	0.931	0.929	0.56	1.11
Molecular Function	GO:0008134	4	transcription factor binding	0.270491	Q9Y230	RuvB-like 2 OS=Homo sapiens OX=9606 GN=RUVBL2 PE=1 SV=3	0.348	Down	0.00026185	RUVBL2	51.156	27.2	12	16	11	0.907	0.977	0.38	1.093
Molecular Function	GO:0004721	7	phosphoprotein phosphatase activity	0.0985821	P62136	Serine/threonine-protein phosphatase PP1-alpha catalytic subunit OS=Homo sapiens OX=9606 GN=PPP1CA PE=1 SV=1	0.263	Down	0.029639	PPP1CA	37.512	17.3	6	8	3	1.232	1.299	0.298	1.133
Molecular Function	GO:0004721	7	phosphoprotein phosphatase activity	0.0985821	Q8WVY7	Ubiquitin-like domain-containing CTD phosphatase 1 OS=Homo sapiens OX=9606 GN=UBLCP1 PE=1 SV=2	0.604	Down	0.041624	UBLCP1	36.804	13.2	4	5	4	0.752	1.347	0.56	0.927
Molecular Function	GO:0003700	3	transcription factor activity, sequence-specific DNA binding	0.163471	Q9NX63	MICOS complex subunit MIC19 OS=Homo sapiens OX=9606 GN=CHCHD3 PE=1 SV=1	0.363	Down	0.003077	CHCHD3	26.152	18.1	4	5	4	1.185	0.884	0.37	1.019
Molecular Function	GO:0003700	3	transcription factor activity, sequence-specific DNA binding	0.163471	Q03701	CCAAT/enhancer-binding protein zeta OS=Homo sapiens OX=9606 GN=CEBPZ PE=1 SV=3	0.601	Down	0.008281	CEBPZ	120.97	8.3	8	9	8	1.132	0.928	0.582	0.969
Molecular Function	GO:0003700	3	transcription factor activity, sequence-specific DNA binding	0.163471	P17096	High mobility group protein HMG-I/HMG-Y OS=Homo sapiens OX=9606 GN=HMGA1 PE=1 SV=3	0.624	Down	0.028838	HMGA1	11.676	30.8	4	6	4	1.495	0.727	0.562	0.9
Molecular Function	GO:0032947	4	protein complex scaffold	0.00301252	Q9NX63	MICOS complex subunit MIC19 OS=Homo sapiens OX=9606 GN=CHCHD3 PE=1 SV=1	0.363	Down	0.003077	CHCHD3	26.152	18.1	4	5	4	1.185	0.884	0.37	1.019
Molecular Function	GO:0032947	4	protein complex scaffold	0.00301252	O14745	Na(+)/H(+) exchange regulatory cofactor NHE-RF1 OS=Homo sapiens OX=9606 GN=SLC9A3R1 PE=1 SV=4	0.313	Down	0.0029404	SLC9A3R1	38.868	21.2	7	8	7	1.286	1.014	0.255	0.814
Molecular Function	GO:0032947	4	protein complex scaffold	0.00301252	Q9Y4R8	Telomere length regulation protein TEL2 homolog OS=Homo sapiens OX=9606 GN=TELO2 PE=1 SV=2	0.415	Down	0.021317	TELO2	91.746	4.3	4	4	4	0.907	1.263	0.536	1.291
Molecular Function	GO:0001071	2	nucleic acid binding transcription factor activity	0.163471	Q9NX63	MICOS complex subunit MIC19 OS=Homo sapiens OX=9606 GN=CHCHD3 PE=1 SV=1	0.363	Down	0.003077	CHCHD3	26.152	18.1	4	5	4	1.185	0.884	0.37	1.019
Molecular Function	GO:0001071	2	nucleic acid binding transcription factor activity	0.163471	Q03701	CCAAT/enhancer-binding protein zeta OS=Homo sapiens OX=9606 GN=CEBPZ PE=1 SV=3	0.601	Down	0.008281	CEBPZ	120.97	8.3	8	9	8	1.132	0.928	0.582	0.969
Molecular Function	GO:0001071	2	nucleic acid binding transcription factor activity	0.163471	P17096	High mobility group protein HMG-I/HMG-Y OS=Homo sapiens OX=9606 GN=HMGA1 PE=1 SV=3	0.624	Down	0.028838	HMGA1	11.676	30.8	4	6	4	1.495	0.727	0.562	0.9
Molecular Function	GO:0022804	4	active transmembrane transporter activity	0.224034	P48047	ATP synthase subunit O, mitochondrial OS=Homo sapiens OX=9606 GN=ATP5PO PE=1 SV=1	0.55	Down	0.049078	ATP5PO	23.277	25.4	5	6	5	1.089	0.765	0.737	1.34
Molecular Function	GO:0022804	4	active transmembrane transporter activity	0.224034	O00400	Acetyl-coenzyme A transporter 1 OS=Homo sapiens OX=9606 GN=SLC33A1 PE=1 SV=1	0.387	Down	0.0102969	SLC33A1	60.908	8.9	5	5	5	0.967	0.973	0.606	1.565
Molecular Function	GO:0001228	5	transcriptional activator activity, RNA polymerase II transcription regulatory region sequence-specific binding	0.0797585	Q03701	CCAAT/enhancer-binding protein zeta OS=Homo sapiens OX=9606 GN=CEBPZ PE=1 SV=3	0.601	Down	0.008281	CEBPZ	120.97	8.3	8	9	8	1.132	0.928	0.582	0.969
Molecular Function	GO:0001228	5	transcriptional activator activity, RNA polymerase II transcription regulatory region sequence-specific binding	0.0797585	P17096	High mobility group protein HMG-I/HMG-Y OS=Homo sapiens OX=9606 GN=HMGA1 PE=1 SV=3	0.624	Down	0.028838	HMGA1	11.676	30.8	4	6	4	1.495	0.727	0.562	0.9
Molecular Function	GO:0000976	8	transcription regulatory region sequence-specific DNA binding	0.288801	Q03701	CCAAT/enhancer-binding protein zeta OS=Homo sapiens OX=9606 GN=CEBPZ PE=1 SV=3	0.601	Down	0.008281	CEBPZ	120.97	8.3	8	9	8	1.132	0.928	0.582	0.969
Molecular Function	GO:0000976	8	transcription regulatory region sequence-specific DNA binding	0.288801	Q9Y230	RuvB-like 2 OS=Homo sapiens OX=9606 GN=RUVBL2 PE=1 SV=3	0.348	Down	0.00026185	RUVBL2	51.156	27.2	12	16	11	0.907	0.977	0.38	1.093
Molecular Function	GO:1990837	7	sequence-specific double-stranded DNA binding	0.128588	Q03701	CCAAT/enhancer-binding protein zeta OS=Homo sapiens OX=9606 GN=CEBPZ PE=1 SV=3	0.601	Down	0.008281	CEBPZ	120.97	8.3	8	9	8	1.132	0.928	0.582	0.969
Molecular Function	GO:1990837	7	sequence-specific double-stranded DNA binding	0.128588	P17096	High mobility group protein HMG-I/HMG-Y OS=Homo sapiens OX=9606 GN=HMGA1 PE=1 SV=3	0.624	Down	0.028838	HMGA1	11.676	30.8	4	6	4	1.495	0.727	0.562	0.9
Molecular Function	GO:1990837	7	sequence-specific double-stranded DNA binding	0.128588	Q9Y230	RuvB-like 2 OS=Homo sapiens OX=9606 GN=RUVBL2 PE=1 SV=3	0.348	Down	0.00026185	RUVBL2	51.156	27.2	12	16	11	0.907	0.977	0.38	1.093
Molecular Function	GO:0098631	4	protein binding involved in cell adhesion	0.0142515	Q9NYL9	Tropomodulin-3 OS=Homo sapiens OX=9606 GN=TMOD3 PE=1 SV=1	0.623	Down	0.033258	TMOD3	39.594	13.9	5	5	5	1.169	1.014	0.635	1.019
Molecular Function	GO:0098631	4	protein binding involved in cell adhesion	0.0142515	P62136	Serine/threonine-protein phosphatase PP1-alpha catalytic subunit OS=Homo sapiens OX=9606 GN=PPP1CA PE=1 SV=1	0.263	Down	0.029639	PPP1CA	37.512	17.3	6	8	3	1.232	1.299	0.298	1.133
Molecular Function	GO:0008324	6	cation transmembrane transporter activity	0.362205	P48047	ATP synthase subunit O, mitochondrial OS=Homo sapiens OX=9606 GN=ATP5PO PE=1 SV=1	0.55	Down	0.049078	ATP5PO	23.277	25.4	5	6	5	1.089	0.765	0.737	1.34
Molecular Function	GO:0008324	6	cation transmembrane transporter activity	0.362205	O00400	Acetyl-coenzyme A transporter 1 OS=Homo sapiens OX=9606 GN=SLC33A1 PE=1 SV=1	0.387	Down	0.0102969	SLC33A1	60.908	8.9	5	5	5	0.967	0.973	0.606	1.565
Molecular Function	GO:0042802	4	identical protein binding	0.0790088	Q92734	Protein TFG OS=Homo sapiens OX=9606 GN=TFG PE=1 SV=2	0.194	Down	0.0041843	TFG	43.447	8.8	4	4	4	0.75	1.045	0.238	1.229
Molecular Function	GO:0042802	4	identical protein binding	0.0790088	P11766	Alcohol dehydrogenase class-3 OS=Homo sapiens OX=9606 GN=ADH5 PE=1 SV=4	0.66	Down	0.0135649	ADH5	39.724	12.3	5	9	5	0.785	0.98	0.771	1.168
Molecular Function	GO:0042802	4	identical protein binding	0.0790088	P51665	26S proteasome non-ATPase regulatory subunit 7 OS=Homo sapiens OX=9606 GN=PSMD7 PE=1 SV=2	0.366	Down	0.0111993	PSMD7	37.025	9	3	4	3	1.005	1.089	0.451	1.231
Molecular Function	GO:0042802	4	identical protein binding	0.0790088	P60709	Actin, cytoplasmic 1 OS=Homo sapiens OX=9606 GN=ACTB PE=1 SV=1	0.505	Down	3.723e-05	ACTB	41.736	35.2	11	43	3	0.931	0.929	0.56	1.11
Molecular Function	GO:0042802	4	identical protein binding	0.0790088	Q9Y230	RuvB-like 2 OS=Homo sapiens OX=9606 GN=RUVBL2 PE=1 SV=3	0.348	Down	0.00026185	RUVBL2	51.156	27.2	12	16	11	0.907	0.977	0.38	1.093
Molecular Function	GO:0042802	4	identical protein binding	0.0790088	Q16222	UDP-N-acetylhexosamine pyrophosphorylase OS=Homo sapiens OX=9606 GN=UAP1 PE=1 SV=3	0.582	Down	0.0033998	UAP1	58.768	15.1	8	9	8	0.957	1.017	0.684	1.176
Molecular Function	GO:0042802	4	identical protein binding	0.0790088	P48637	Glutathione synthetase OS=Homo sapiens OX=9606 GN=GSS PE=1 SV=1	0.432	Down	0.0032775	GSS	52.384	11.6	6	7	6	0.715	1.007	0.597	1.382
Molecular Function	GO:0042802	4	identical protein binding	0.0790088	Q9Y224	RNA transcription, translation and transport factor protein OS=Homo sapiens OX=9606 GN=RTRAF PE=1 SV=1	0.488	Down	0.0055449	RTRAF	28.068	23.8	6	7	6	0.921	0.96	0.63	1.29
Molecular Function	GO:0042802	4	identical protein binding	0.0790088	Q01581	Hydroxymethylglutaryl-CoA synthase, cytoplasmic OS=Homo sapiens OX=9606 GN=HMGCS1 PE=1 SV=2	0.462	Down	0.0195045	HMGCS1	57.293	9	5	6	5	1.325	0.96	0.409	0.886
Molecular Function	GO:0003690	6	double-stranded DNA binding	0.256946	Q03701	CCAAT/enhancer-binding protein zeta OS=Homo sapiens OX=9606 GN=CEBPZ PE=1 SV=3	0.601	Down	0.008281	CEBPZ	120.97	8.3	8	9	8	1.132	0.928	0.582	0.969
Molecular Function	GO:0003690	6	double-stranded DNA binding	0.256946	P17096	High mobility group protein HMG-I/HMG-Y OS=Homo sapiens OX=9606 GN=HMGA1 PE=1 SV=3	0.624	Down	0.028838	HMGA1	11.676	30.8	4	6	4	1.495	0.727	0.562	0.9
Molecular Function	GO:0003690	6	double-stranded DNA binding	0.256946	Q9Y230	RuvB-like 2 OS=Homo sapiens OX=9606 GN=RUVBL2 PE=1 SV=3	0.348	Down	0.00026185	RUVBL2	51.156	27.2	12	16	11	0.907	0.977	0.38	1.093
Molecular Function	GO:0003682	3	chromatin binding	0.315023	Q9Y5B9	FACT complex subunit SPT16 OS=Homo sapiens OX=9606 GN=SUPT16H PE=1 SV=1	0.578	Down	6.0289e-05	SUPT16H	119.91	15.2	17	21	17	0.991	0.95	0.588	1.018
Molecular Function	GO:0003682	3	chromatin binding	0.315023	P17096	High mobility group protein HMG-I/HMG-Y OS=Homo sapiens OX=9606 GN=HMGA1 PE=1 SV=3	0.624	Down	0.028838	HMGA1	11.676	30.8	4	6	4	1.495	0.727	0.562	0.9
Molecular Function	GO:0003682	3	chromatin binding	0.315023	Q9Y230	RuvB-like 2 OS=Homo sapiens OX=9606 GN=RUVBL2 PE=1 SV=3	0.348	Down	0.00026185	RUVBL2	51.156	27.2	12	16	11	0.907	0.977	0.38	1.093
Molecular Function	GO:0019902	5	phosphatase binding	0.0342558	Q9NX63	MICOS complex subunit MIC19 OS=Homo sapiens OX=9606 GN=CHCHD3 PE=1 SV=1	0.363	Down	0.003077	CHCHD3	26.152	18.1	4	5	4	1.185	0.884	0.37	1.019
Molecular Function	GO:0019902	5	phosphatase binding	0.0342558	P62136	Serine/threonine-protein phosphatase PP1-alpha catalytic subunit OS=Homo sapiens OX=9606 GN=PPP1CA PE=1 SV=1	0.263	Down	0.029639	PPP1CA	37.512	17.3	6	8	3	1.232	1.299	0.298	1.133
Molecular Function	GO:0019902	5	phosphatase binding	0.0342558	O14745	Na(+)/H(+) exchange regulatory cofactor NHE-RF1 OS=Homo sapiens OX=9606 GN=SLC9A3R1 PE=1 SV=4	0.313	Down	0.0029404	SLC9A3R1	38.868	21.2	7	8	7	1.286	1.014	0.255	0.814
Molecular Function	GO:0004386	8	helicase activity	0.293432	P26196	Probable ATP-dependent RNA helicase DDX6 OS=Homo sapiens OX=9606 GN=DDX6 PE=1 SV=2	0.602	Down	0.0159228	DDX6	54.416	13.9	6	7	6	0.916	1.209	0.539	0.895
Molecular Function	GO:0004386	8	helicase activity	0.293432	Q9Y230	RuvB-like 2 OS=Homo sapiens OX=9606 GN=RUVBL2 PE=1 SV=3	0.348	Down	0.00026185	RUVBL2	51.156	27.2	12	16	11	0.907	0.977	0.38	1.093
Molecular Function	GO:0016829	3	lyase activity	0.192124	P17096	High mobility group protein HMG-I/HMG-Y OS=Homo sapiens OX=9606 GN=HMGA1 PE=1 SV=3	0.624	Down	0.028838	HMGA1	11.676	30.8	4	6	4	1.495	0.727	0.562	0.9
Molecular Function	GO:0016829	3	lyase activity	0.192124	P0DN79	Cystathionine beta-synthase-like protein OS=Homo sapiens OX=9606 GN=CBSL PE=1 SV=1	0.527	Down	0.027602	CBSL	60.586	10	5	5	5	0.835	0.982	0.682	1.293
Molecular Function	GO:0016788	4	hydrolase activity, acting on ester bonds	0.184493	P62136	Serine/threonine-protein phosphatase PP1-alpha catalytic subunit OS=Homo sapiens OX=9606 GN=PPP1CA PE=1 SV=1	0.263	Down	0.029639	PPP1CA	37.512	17.3	6	8	3	1.232	1.299	0.298	1.133
Molecular Function	GO:0016788	4	hydrolase activity, acting on ester bonds	0.184493	Q8WVY7	Ubiquitin-like domain-containing CTD phosphatase 1 OS=Homo sapiens OX=9606 GN=UBLCP1 PE=1 SV=2	0.604	Down	0.041624	UBLCP1	36.804	13.2	4	5	4	0.752	1.347	0.56	0.927
Molecular Function	GO:0016788	4	hydrolase activity, acting on ester bonds	0.184493	P78346	Ribonuclease P protein subunit p30 OS=Homo sapiens OX=9606 GN=RPP30 PE=1 SV=1	0.436	Down	0.0070825	RPP30	29.321	7.5	2	2	2	1.305	1.182	0.585	1.342
Molecular Function	GO:0016788	4	hydrolase activity, acting on ester bonds	0.184493	P17096	High mobility group protein HMG-I/HMG-Y OS=Homo sapiens OX=9606 GN=HMGA1 PE=1 SV=3	0.624	Down	0.028838	HMGA1	11.676	30.8	4	6	4	1.495	0.727	0.562	0.9
Molecular Function	GO:0042623	9	ATPase activity, coupled	0.22691	P26196	Probable ATP-dependent RNA helicase DDX6 OS=Homo sapiens OX=9606 GN=DDX6 PE=1 SV=2	0.602	Down	0.0159228	DDX6	54.416	13.9	6	7	6	0.916	1.209	0.539	0.895
Molecular Function	GO:0042623	9	ATPase activity, coupled	0.22691	P48047	ATP synthase subunit O, mitochondrial OS=Homo sapiens OX=9606 GN=ATP5PO PE=1 SV=1	0.55	Down	0.049078	ATP5PO	23.277	25.4	5	6	5	1.089	0.765	0.737	1.34
Molecular Function	GO:0042623	9	ATPase activity, coupled	0.22691	Q9Y230	RuvB-like 2 OS=Homo sapiens OX=9606 GN=RUVBL2 PE=1 SV=3	0.348	Down	0.00026185	RUVBL2	51.156	27.2	12	16	11	0.907	0.977	0.38	1.093
Molecular Function	GO:0032403	4	protein complex binding	0.212872	P62136	Serine/threonine-protein phosphatase PP1-alpha catalytic subunit OS=Homo sapiens OX=9606 GN=PPP1CA PE=1 SV=1	0.263	Down	0.029639	PPP1CA	37.512	17.3	6	8	3	1.232	1.299	0.298	1.133
Molecular Function	GO:0032403	4	protein complex binding	0.212872	Q9Y224	RNA transcription, translation and transport factor protein OS=Homo sapiens OX=9606 GN=RTRAF PE=1 SV=1	0.488	Down	0.0055449	RTRAF	28.068	23.8	6	7	6	0.921	0.96	0.63	1.29
Molecular Function	GO:0032403	4	protein complex binding	0.212872	P60033	CD81 antigen OS=Homo sapiens OX=9606 GN=CD81 PE=1 SV=1	0.382	Down	0.048797	CD81	25.809	6.4	2	2	2	0.926	1.192	0.642	1.679
Molecular Function	GO:0032403	4	protein complex binding	0.212872	O14745	Na(+)/H(+) exchange regulatory cofactor NHE-RF1 OS=Homo sapiens OX=9606 GN=SLC9A3R1 PE=1 SV=4	0.313	Down	0.0029404	SLC9A3R1	38.868	21.2	7	8	7	1.286	1.014	0.255	0.814
Molecular Function	GO:0032403	4	protein complex binding	0.212872	Q9Y4R8	Telomere length regulation protein TEL2 homolog OS=Homo sapiens OX=9606 GN=TELO2 PE=1 SV=2	0.415	Down	0.021317	TELO2	91.746	4.3	4	4	4	0.907	1.263	0.536	1.291
Molecular Function	GO:0016791	6	phosphatase activity	0.205729	P62136	Serine/threonine-protein phosphatase PP1-alpha catalytic subunit OS=Homo sapiens OX=9606 GN=PPP1CA PE=1 SV=1	0.263	Down	0.029639	PPP1CA	37.512	17.3	6	8	3	1.232	1.299	0.298	1.133
Molecular Function	GO:0016791	6	phosphatase activity	0.205729	Q8WVY7	Ubiquitin-like domain-containing CTD phosphatase 1 OS=Homo sapiens OX=9606 GN=UBLCP1 PE=1 SV=2	0.604	Down	0.041624	UBLCP1	36.804	13.2	4	5	4	0.752	1.347	0.56	0.927
Molecular Function	GO:0000977	9	RNA polymerase II regulatory region sequence-specific DNA binding	0.174202	Q03701	CCAAT/enhancer-binding protein zeta OS=Homo sapiens OX=9606 GN=CEBPZ PE=1 SV=3	0.601	Down	0.008281	CEBPZ	120.97	8.3	8	9	8	1.132	0.928	0.582	0.969
Molecular Function	GO:0000977	9	RNA polymerase II regulatory region sequence-specific DNA binding	0.174202	Q9Y230	RuvB-like 2 OS=Homo sapiens OX=9606 GN=RUVBL2 PE=1 SV=3	0.348	Down	0.00026185	RUVBL2	51.156	27.2	12	16	11	0.907	0.977	0.38	1.093
Molecular Function	GO:0070035	9	purine NTP-dependent helicase activity	0.156592	P26196	Probable ATP-dependent RNA helicase DDX6 OS=Homo sapiens OX=9606 GN=DDX6 PE=1 SV=2	0.602	Down	0.0159228	DDX6	54.416	13.9	6	7	6	0.916	1.209	0.539	0.895
Molecular Function	GO:0070035	9	purine NTP-dependent helicase activity	0.156592	Q9Y230	RuvB-like 2 OS=Homo sapiens OX=9606 GN=RUVBL2 PE=1 SV=3	0.348	Down	0.00026185	RUVBL2	51.156	27.2	12	16	11	0.907	0.977	0.38	1.093
Molecular Function	GO:0001099	5	basal RNA polymerase II transcription machinery binding	0.0202824	Q9Y224	RNA transcription, translation and transport factor protein OS=Homo sapiens OX=9606 GN=RTRAF PE=1 SV=1	0.488	Down	0.0055449	RTRAF	28.068	23.8	6	7	6	0.921	0.96	0.63	1.29
Molecular Function	GO:0001099	5	basal RNA polymerase II transcription machinery binding	0.0202824	Q9Y230	RuvB-like 2 OS=Homo sapiens OX=9606 GN=RUVBL2 PE=1 SV=3	0.348	Down	0.00026185	RUVBL2	51.156	27.2	12	16	11	0.907	0.977	0.38	1.093
Molecular Function	GO:0008237	6	metallopeptidase activity	0.087141	P15144	Aminopeptidase N OS=Homo sapiens OX=9606 GN=ANPEP PE=1 SV=4	0.62	Down	0.015259	ANPEP	109.54	6.8	7	7	7	0.758	0.937	0.927	1.496
Molecular Function	GO:0008237	6	metallopeptidase activity	0.087141	Q9Y4W6	AFG3-like protein 2 OS=Homo sapiens OX=9606 GN=AFG3L2 PE=1 SV=2	0.594	Down	0.0066952	AFG3L2	88.583	11.9	11	11	11	1.018	0.908	0.601	1.012
Molecular Function	GO:0033218	3	amide binding	0.247095	P15144	Aminopeptidase N OS=Homo sapiens OX=9606 GN=ANPEP PE=1 SV=4	0.62	Down	0.015259	ANPEP	109.54	6.8	7	7	7	0.758	0.937	0.927	1.496
Molecular Function	GO:0033218	3	amide binding	0.247095	P48637	Glutathione synthetase OS=Homo sapiens OX=9606 GN=GSS PE=1 SV=1	0.432	Down	0.0032775	GSS	52.384	11.6	6	7	6	0.715	1.007	0.597	1.382
Molecular Function	GO:0043565	6	sequence-specific DNA binding	0.260323	Q03701	CCAAT/enhancer-binding protein zeta OS=Homo sapiens OX=9606 GN=CEBPZ PE=1 SV=3	0.601	Down	0.008281	CEBPZ	120.97	8.3	8	9	8	1.132	0.928	0.582	0.969
Molecular Function	GO:0043565	6	sequence-specific DNA binding	0.260323	P17096	High mobility group protein HMG-I/HMG-Y OS=Homo sapiens OX=9606 GN=HMGA1 PE=1 SV=3	0.624	Down	0.028838	HMGA1	11.676	30.8	4	6	4	1.495	0.727	0.562	0.9
Molecular Function	GO:0043565	6	sequence-specific DNA binding	0.260323	Q9Y230	RuvB-like 2 OS=Homo sapiens OX=9606 GN=RUVBL2 PE=1 SV=3	0.348	Down	0.00026185	RUVBL2	51.156	27.2	12	16	11	0.907	0.977	0.38	1.093
Molecular Function	GO:0098632	5	protein binding involved in cell-cell adhesion	0.010755	Q9NYL9	Tropomodulin-3 OS=Homo sapiens OX=9606 GN=TMOD3 PE=1 SV=1	0.623	Down	0.033258	TMOD3	39.594	13.9	5	5	5	1.169	1.014	0.635	1.019
Molecular Function	GO:0098632	5	protein binding involved in cell-cell adhesion	0.010755	P62136	Serine/threonine-protein phosphatase PP1-alpha catalytic subunit OS=Homo sapiens OX=9606 GN=PPP1CA PE=1 SV=1	0.263	Down	0.029639	PPP1CA	37.512	17.3	6	8	3	1.232	1.299	0.298	1.133
Molecular Function	GO:0004175	6	endopeptidase activity	0.251723	Q9Y4W6	AFG3-like protein 2 OS=Homo sapiens OX=9606 GN=AFG3L2 PE=1 SV=2	0.594	Down	0.0066952	AFG3L2	88.583	11.9	11	11	11	1.018	0.908	0.601	1.012
Molecular Function	GO:0004175	6	endopeptidase activity	0.251723	P25789	Proteasome subunit alpha type-4 OS=Homo sapiens OX=9606 GN=PSMA4 PE=1 SV=1	0.58	Down	0.00196125	PSMA4	29.483	18.4	6	7	6	0.788	0.826	0.746	1.286
Molecular Function	GO:0042578	5	phosphoric ester hydrolase activity	0.288801	P62136	Serine/threonine-protein phosphatase PP1-alpha catalytic subunit OS=Homo sapiens OX=9606 GN=PPP1CA PE=1 SV=1	0.263	Down	0.029639	PPP1CA	37.512	17.3	6	8	3	1.232	1.299	0.298	1.133
Molecular Function	GO:0042578	5	phosphoric ester hydrolase activity	0.288801	Q8WVY7	Ubiquitin-like domain-containing CTD phosphatase 1 OS=Homo sapiens OX=9606 GN=UBLCP1 PE=1 SV=2	0.604	Down	0.041624	UBLCP1	36.804	13.2	4	5	4	0.752	1.347	0.56	0.927
Molecular Function	GO:0000981	4	RNA polymerase II transcription factor activity, sequence-specific DNA binding	0.0587621	Q9NX63	MICOS complex subunit MIC19 OS=Homo sapiens OX=9606 GN=CHCHD3 PE=1 SV=1	0.363	Down	0.003077	CHCHD3	26.152	18.1	4	5	4	1.185	0.884	0.37	1.019
Molecular Function	GO:0000981	4	RNA polymerase II transcription factor activity, sequence-specific DNA binding	0.0587621	Q03701	CCAAT/enhancer-binding protein zeta OS=Homo sapiens OX=9606 GN=CEBPZ PE=1 SV=3	0.601	Down	0.008281	CEBPZ	120.97	8.3	8	9	8	1.132	0.928	0.582	0.969
Molecular Function	GO:0000981	4	RNA polymerase II transcription factor activity, sequence-specific DNA binding	0.0587621	P17096	High mobility group protein HMG-I/HMG-Y OS=Homo sapiens OX=9606 GN=HMGA1 PE=1 SV=3	0.624	Down	0.028838	HMGA1	11.676	30.8	4	6	4	1.495	0.727	0.562	0.9
Molecular Function	GO:0016835	4	carbon-oxygen lyase activity	0.0376488	P17096	High mobility group protein HMG-I/HMG-Y OS=Homo sapiens OX=9606 GN=HMGA1 PE=1 SV=3	0.624	Down	0.028838	HMGA1	11.676	30.8	4	6	4	1.495	0.727	0.562	0.9
Molecular Function	GO:0016835	4	carbon-oxygen lyase activity	0.0376488	P0DN79	Cystathionine beta-synthase-like protein OS=Homo sapiens OX=9606 GN=CBSL PE=1 SV=1	0.527	Down	0.027602	CBSL	60.586	10	5	5	5	0.835	0.982	0.682	1.293
Molecular Function	GO:0042277	4	peptide binding	0.201181	P15144	Aminopeptidase N OS=Homo sapiens OX=9606 GN=ANPEP PE=1 SV=4	0.62	Down	0.015259	ANPEP	109.54	6.8	7	7	7	0.758	0.937	0.927	1.496
Molecular Function	GO:0042277	4	peptide binding	0.201181	P48637	Glutathione synthetase OS=Homo sapiens OX=9606 GN=GSS PE=1 SV=1	0.432	Down	0.0032775	GSS	52.384	11.6	6	7	6	0.715	1.007	0.597	1.382
Molecular Function	GO:0004519	6	endonuclease activity	0.0556929	P78346	Ribonuclease P protein subunit p30 OS=Homo sapiens OX=9606 GN=RPP30 PE=1 SV=1	0.436	Down	0.0070825	RPP30	29.321	7.5	2	2	2	1.305	1.182	0.585	1.342
Molecular Function	GO:0004519	6	endonuclease activity	0.0556929	P17096	High mobility group protein HMG-I/HMG-Y OS=Homo sapiens OX=9606 GN=HMGA1 PE=1 SV=3	0.624	Down	0.028838	HMGA1	11.676	30.8	4	6	4	1.495	0.727	0.562	0.9
Cellular Component	GO:0098800	13	inner mitochondrial membrane protein complex	0.0433437	Q9NX63	MICOS complex subunit MIC19 OS=Homo sapiens OX=9606 GN=CHCHD3 PE=1 SV=1	0.363	Down	0.003077	CHCHD3	26.152	18.1	4	5	4	1.185	0.884	0.37	1.019
Cellular Component	GO:0098800	13	inner mitochondrial membrane protein complex	0.0433437	P48047	ATP synthase subunit O, mitochondrial OS=Homo sapiens OX=9606 GN=ATP5PO PE=1 SV=1	0.55	Down	0.049078	ATP5PO	23.277	25.4	5	6	5	1.089	0.765	0.737	1.34
Cellular Component	GO:0098800	13	inner mitochondrial membrane protein complex	0.0433437	Q9Y4W6	AFG3-like protein 2 OS=Homo sapiens OX=9606 GN=AFG3L2 PE=1 SV=2	0.594	Down	0.0066952	AFG3L2	88.583	11.9	11	11	11	1.018	0.908	0.601	1.012
Cellular Component	GO:0031304	14	intrinsic component of mitochondrial inner membrane	0.00648127	Q9NX63	MICOS complex subunit MIC19 OS=Homo sapiens OX=9606 GN=CHCHD3 PE=1 SV=1	0.363	Down	0.003077	CHCHD3	26.152	18.1	4	5	4	1.185	0.884	0.37	1.019
Cellular Component	GO:0031304	14	intrinsic component of mitochondrial inner membrane	0.00648127	Q9Y4W6	AFG3-like protein 2 OS=Homo sapiens OX=9606 GN=AFG3L2 PE=1 SV=2	0.594	Down	0.0066952	AFG3L2	88.583	11.9	11	11	11	1.018	0.908	0.601	1.012
Cellular Component	GO:0005765	12	lysosomal membrane	0.179407	P15144	Aminopeptidase N OS=Homo sapiens OX=9606 GN=ANPEP PE=1 SV=4	0.62	Down	0.015259	ANPEP	109.54	6.8	7	7	7	0.758	0.937	0.927	1.496
Cellular Component	GO:0005765	12	lysosomal membrane	0.179407	Q9BZH6	WD repeat-containing protein 11 OS=Homo sapiens OX=9606 GN=WDR11 PE=1 SV=1	0.5	Down	0.0106022	WDR11	136.68	7.5	9	9	9	0.944	1.065	0.477	0.954
Cellular Component	GO:0005765	12	lysosomal membrane	0.179407	O15260	Surfeit locus protein 4 OS=Homo sapiens OX=9606 GN=SURF4 PE=1 SV=3	0.207	Down	0.0033026	SURF4	30.394	9.3	3	3	3	0.965	1.138	0.327	1.576
Cellular Component	GO:0035267	16	NuA4 histone acetyltransferase complex	0.00309808	P60709	Actin, cytoplasmic 1 OS=Homo sapiens OX=9606 GN=ACTB PE=1 SV=1	0.505	Down	3.723e-05	ACTB	41.736	35.2	11	43	3	0.931	0.929	0.56	1.11
Cellular Component	GO:0035267	16	NuA4 histone acetyltransferase complex	0.00309808	Q9Y230	RuvB-like 2 OS=Homo sapiens OX=9606 GN=RUVBL2 PE=1 SV=3	0.348	Down	0.00026185	RUVBL2	51.156	27.2	12	16	11	0.907	0.977	0.38	1.093
Cellular Component	GO:0031301	6	integral component of organelle membrane	0.137375	Q9NX63	MICOS complex subunit MIC19 OS=Homo sapiens OX=9606 GN=CHCHD3 PE=1 SV=1	0.363	Down	0.003077	CHCHD3	26.152	18.1	4	5	4	1.185	0.884	0.37	1.019
Cellular Component	GO:0031301	6	integral component of organelle membrane	0.137375	Q9Y4W6	AFG3-like protein 2 OS=Homo sapiens OX=9606 GN=AFG3L2 PE=1 SV=2	0.594	Down	0.0066952	AFG3L2	88.583	11.9	11	11	11	1.018	0.908	0.601	1.012
Cellular Component	GO:1905368	4	peptidase complex	0.00670358	Q99460	26S proteasome non-ATPase regulatory subunit 1 OS=Homo sapiens OX=9606 GN=PSMD1 PE=1 SV=2	0.51	Down	0.043704	PSMD1	105.84	8.3	7	9	7	0.99	1.255	0.494	0.968
Cellular Component	GO:1905368	4	peptidase complex	0.00670358	Q9Y4W6	AFG3-like protein 2 OS=Homo sapiens OX=9606 GN=AFG3L2 PE=1 SV=2	0.594	Down	0.0066952	AFG3L2	88.583	11.9	11	11	11	1.018	0.908	0.601	1.012
Cellular Component	GO:1905368	4	peptidase complex	0.00670358	P51665	26S proteasome non-ATPase regulatory subunit 7 OS=Homo sapiens OX=9606 GN=PSMD7 PE=1 SV=2	0.366	Down	0.0111993	PSMD7	37.025	9	3	4	3	1.005	1.089	0.451	1.231
Cellular Component	GO:1905368	4	peptidase complex	0.00670358	P25789	Proteasome subunit alpha type-4 OS=Homo sapiens OX=9606 GN=PSMA4 PE=1 SV=1	0.58	Down	0.00196125	PSMA4	29.483	18.4	6	7	6	0.788	0.826	0.746	1.286
Cellular Component	GO:0005743	12	mitochondrial inner membrane	0.205255	Q9NX63	MICOS complex subunit MIC19 OS=Homo sapiens OX=9606 GN=CHCHD3 PE=1 SV=1	0.363	Down	0.003077	CHCHD3	26.152	18.1	4	5	4	1.185	0.884	0.37	1.019
Cellular Component	GO:0005743	12	mitochondrial inner membrane	0.205255	P54819	Adenylate kinase 2, mitochondrial OS=Homo sapiens OX=9606 GN=AK2 PE=1 SV=2	0.386	Down	5.6684e-05	AK2	26.477	23.4	6	7	6	1.095	0.811	0.402	1.041
Cellular Component	GO:0005743	12	mitochondrial inner membrane	0.205255	P48047	ATP synthase subunit O, mitochondrial OS=Homo sapiens OX=9606 GN=ATP5PO PE=1 SV=1	0.55	Down	0.049078	ATP5PO	23.277	25.4	5	6	5	1.089	0.765	0.737	1.34
Cellular Component	GO:0005743	12	mitochondrial inner membrane	0.205255	Q9Y4W6	AFG3-like protein 2 OS=Homo sapiens OX=9606 GN=AFG3L2 PE=1 SV=2	0.594	Down	0.0066952	AFG3L2	88.583	11.9	11	11	11	1.018	0.908	0.601	1.012
Cellular Component	GO:0005743	12	mitochondrial inner membrane	0.205255	Q12931	Heat shock protein 75 kDa, mitochondrial OS=Homo sapiens OX=9606 GN=TRAP1 PE=1 SV=3	0.628	Down	0.00037555	TRAP1	80.109	18	13	17	13	1.181	1.023	0.485	0.772
Cellular Component	GO:0070161	3	anchoring junction	0.116728	Q9NYL9	Tropomodulin-3 OS=Homo sapiens OX=9606 GN=TMOD3 PE=1 SV=1	0.623	Down	0.033258	TMOD3	39.594	13.9	5	5	5	1.169	1.014	0.635	1.019
Cellular Component	GO:0070161	3	anchoring junction	0.116728	P62136	Serine/threonine-protein phosphatase PP1-alpha catalytic subunit OS=Homo sapiens OX=9606 GN=PPP1CA PE=1 SV=1	0.263	Down	0.029639	PPP1CA	37.512	17.3	6	8	3	1.232	1.299	0.298	1.133
Cellular Component	GO:0070161	3	anchoring junction	0.116728	P60033	CD81 antigen OS=Homo sapiens OX=9606 GN=CD81 PE=1 SV=1	0.382	Down	0.048797	CD81	25.809	6.4	2	2	2	0.926	1.192	0.642	1.679
Cellular Component	GO:0070161	3	anchoring junction	0.116728	P62249	40S ribosomal protein S16 OS=Homo sapiens OX=9606 GN=RPS16 PE=1 SV=2	0.639	Down	0.038164	RPS16	16.445	24.7	4	4	4	0.893	1.139	0.783	1.226
Cellular Component	GO:0070161	3	anchoring junction	0.116728	P17096	High mobility group protein HMG-I/HMG-Y OS=Homo sapiens OX=9606 GN=HMGA1 PE=1 SV=3	0.624	Down	0.028838	HMGA1	11.676	30.8	4	6	4	1.495	0.727	0.562	0.9
Cellular Component	GO:0070161	3	anchoring junction	0.116728	P60709	Actin, cytoplasmic 1 OS=Homo sapiens OX=9606 GN=ACTB PE=1 SV=1	0.505	Down	3.723e-05	ACTB	41.736	35.2	11	43	3	0.931	0.929	0.56	1.11
Cellular Component	GO:0044452	12	nucleolar part	0.255388	P78346	Ribonuclease P protein subunit p30 OS=Homo sapiens OX=9606 GN=RPP30 PE=1 SV=1	0.436	Down	0.0070825	RPP30	29.321	7.5	2	2	2	1.305	1.182	0.585	1.342
Cellular Component	GO:0044452	12	nucleolar part	0.255388	Q9Y262	Eukaryotic translation initiation factor 3 subunit L OS=Homo sapiens OX=9606 GN=EIF3L PE=1 SV=1	0.624	Down	0.0045154	EIF3L	66.726	12.6	8	10	8	0.882	1.137	0.642	1.029
Cellular Component	GO:0042582	12	azurophil granule	0.199687	Q99460	26S proteasome non-ATPase regulatory subunit 1 OS=Homo sapiens OX=9606 GN=PSMD1 PE=1 SV=2	0.51	Down	0.043704	PSMD1	105.84	8.3	7	9	7	0.99	1.255	0.494	0.968
Cellular Component	GO:0042582	12	azurophil granule	0.199687	O15260	Surfeit locus protein 4 OS=Homo sapiens OX=9606 GN=SURF4 PE=1 SV=3	0.207	Down	0.0033026	SURF4	30.394	9.3	3	3	3	0.965	1.138	0.327	1.576
Cellular Component	GO:0005766	11	primary lysosome	0.199687	Q99460	26S proteasome non-ATPase regulatory subunit 1 OS=Homo sapiens OX=9606 GN=PSMD1 PE=1 SV=2	0.51	Down	0.043704	PSMD1	105.84	8.3	7	9	7	0.99	1.255	0.494	0.968
Cellular Component	GO:0005766	11	primary lysosome	0.199687	O15260	Surfeit locus protein 4 OS=Homo sapiens OX=9606 GN=SURF4 PE=1 SV=3	0.207	Down	0.0033026	SURF4	30.394	9.3	3	3	3	0.965	1.138	0.327	1.576
Cellular Component	GO:0097223	4	sperm part	0.000679543	P26196	Probable ATP-dependent RNA helicase DDX6 OS=Homo sapiens OX=9606 GN=DDX6 PE=1 SV=2	0.602	Down	0.0159228	DDX6	54.416	13.9	6	7	6	0.916	1.209	0.539	0.895
Cellular Component	GO:0097223	4	sperm part	0.000679543	P54819	Adenylate kinase 2, mitochondrial OS=Homo sapiens OX=9606 GN=AK2 PE=1 SV=2	0.386	Down	5.6684e-05	AK2	26.477	23.4	6	7	6	1.095	0.811	0.402	1.041
Cellular Component	GO:0097223	4	sperm part	0.000679543	O14745	Na(+)/H(+) exchange regulatory cofactor NHE-RF1 OS=Homo sapiens OX=9606 GN=SLC9A3R1 PE=1 SV=4	0.313	Down	0.0029404	SLC9A3R1	38.868	21.2	7	8	7	1.286	1.014	0.255	0.814
Cellular Component	GO:0097223	4	sperm part	0.000679543	P17987	T-complex protein 1 subunit alpha OS=Homo sapiens OX=9606 GN=TCP1 PE=1 SV=1	0.533	Down	1.7089e-05	TCP1	60.343	27.2	14	18	14	0.964	0.941	0.573	1.075
Cellular Component	GO:0036126	8	sperm flagellum	0.000921061	P26196	Probable ATP-dependent RNA helicase DDX6 OS=Homo sapiens OX=9606 GN=DDX6 PE=1 SV=2	0.602	Down	0.0159228	DDX6	54.416	13.9	6	7	6	0.916	1.209	0.539	0.895
Cellular Component	GO:0036126	8	sperm flagellum	0.000921061	P54819	Adenylate kinase 2, mitochondrial OS=Homo sapiens OX=9606 GN=AK2 PE=1 SV=2	0.386	Down	5.6684e-05	AK2	26.477	23.4	6	7	6	1.095	0.811	0.402	1.041
Cellular Component	GO:0036126	8	sperm flagellum	0.000921061	O14745	Na(+)/H(+) exchange regulatory cofactor NHE-RF1 OS=Homo sapiens OX=9606 GN=SLC9A3R1 PE=1 SV=4	0.313	Down	0.0029404	SLC9A3R1	38.868	21.2	7	8	7	1.286	1.014	0.255	0.814
Cellular Component	GO:0005911	3	cell-cell junction	0.160873	Q9NYL9	Tropomodulin-3 OS=Homo sapiens OX=9606 GN=TMOD3 PE=1 SV=1	0.623	Down	0.033258	TMOD3	39.594	13.9	5	5	5	1.169	1.014	0.635	1.019
Cellular Component	GO:0005911	3	cell-cell junction	0.160873	P62136	Serine/threonine-protein phosphatase PP1-alpha catalytic subunit OS=Homo sapiens OX=9606 GN=PPP1CA PE=1 SV=1	0.263	Down	0.029639	PPP1CA	37.512	17.3	6	8	3	1.232	1.299	0.298	1.133
Cellular Component	GO:0005911	3	cell-cell junction	0.160873	P61225	Ras-related protein Rap-2b OS=Homo sapiens OX=9606 GN=RAP2B PE=1 SV=1	0.328	Down	0.0009423	RAP2B	20.504	10.4	2	4	2	1.276	0.919	0.378	1.153
Cellular Component	GO:0043189	15	H4/H2A histone acetyltransferase complex	0.00309808	P60709	Actin, cytoplasmic 1 OS=Homo sapiens OX=9606 GN=ACTB PE=1 SV=1	0.505	Down	3.723e-05	ACTB	41.736	35.2	11	43	3	0.931	0.929	0.56	1.11
Cellular Component	GO:0043189	15	H4/H2A histone acetyltransferase complex	0.00309808	Q9Y230	RuvB-like 2 OS=Homo sapiens OX=9606 GN=RUVBL2 PE=1 SV=3	0.348	Down	0.00026185	RUVBL2	51.156	27.2	12	16	11	0.907	0.977	0.38	1.093
Cellular Component	GO:0045121	6	membrane raft	0.264749	O14745	Na(+)/H(+) exchange regulatory cofactor NHE-RF1 OS=Homo sapiens OX=9606 GN=SLC9A3R1 PE=1 SV=4	0.313	Down	0.0029404	SLC9A3R1	38.868	21.2	7	8	7	1.286	1.014	0.255	0.814
Cellular Component	GO:0045121	6	membrane raft	0.264749	P61225	Ras-related protein Rap-2b OS=Homo sapiens OX=9606 GN=RAP2B PE=1 SV=1	0.328	Down	0.0009423	RAP2B	20.504	10.4	2	4	2	1.276	0.919	0.378	1.153
Cellular Component	GO:0044463	5	cell projection part	0.0618022	P62136	Serine/threonine-protein phosphatase PP1-alpha catalytic subunit OS=Homo sapiens OX=9606 GN=PPP1CA PE=1 SV=1	0.263	Down	0.029639	PPP1CA	37.512	17.3	6	8	3	1.232	1.299	0.298	1.133
Cellular Component	GO:0044463	5	cell projection part	0.0618022	P26196	Probable ATP-dependent RNA helicase DDX6 OS=Homo sapiens OX=9606 GN=DDX6 PE=1 SV=2	0.602	Down	0.0159228	DDX6	54.416	13.9	6	7	6	0.916	1.209	0.539	0.895
Cellular Component	GO:0044463	5	cell projection part	0.0618022	P54819	Adenylate kinase 2, mitochondrial OS=Homo sapiens OX=9606 GN=AK2 PE=1 SV=2	0.386	Down	5.6684e-05	AK2	26.477	23.4	6	7	6	1.095	0.811	0.402	1.041
Cellular Component	GO:0044463	5	cell projection part	0.0618022	Q99570	Phosphoinositide 3-kinase regulatory subunit 4 OS=Homo sapiens OX=9606 GN=PIK3R4 PE=1 SV=3	0.406	Down	0.024584	PIK3R4	153.1	4.2	5	5	5	1.168	1.136	0.482	1.187
Cellular Component	GO:0044463	5	cell projection part	0.0618022	Q9NVA2	Septin-11 OS=Homo sapiens OX=9606 GN=SEPTIN11 PE=1 SV=3	0.308	Down	0.0053849	SEPTIN11	49.398	16.1	6	7	6	0.967	1.066	0.311	1.01
Cellular Component	GO:0044463	5	cell projection part	0.0618022	O14745	Na(+)/H(+) exchange regulatory cofactor NHE-RF1 OS=Homo sapiens OX=9606 GN=SLC9A3R1 PE=1 SV=4	0.313	Down	0.0029404	SLC9A3R1	38.868	21.2	7	8	7	1.286	1.014	0.255	0.814
Cellular Component	GO:0098852	11	lytic vacuole membrane	0.179407	P15144	Aminopeptidase N OS=Homo sapiens OX=9606 GN=ANPEP PE=1 SV=4	0.62	Down	0.015259	ANPEP	109.54	6.8	7	7	7	0.758	0.937	0.927	1.496
Cellular Component	GO:0098852	11	lytic vacuole membrane	0.179407	Q9BZH6	WD repeat-containing protein 11 OS=Homo sapiens OX=9606 GN=WDR11 PE=1 SV=1	0.5	Down	0.0106022	WDR11	136.68	7.5	9	9	9	0.944	1.065	0.477	0.954
Cellular Component	GO:0098852	11	lytic vacuole membrane	0.179407	O15260	Surfeit locus protein 4 OS=Homo sapiens OX=9606 GN=SURF4 PE=1 SV=3	0.207	Down	0.0033026	SURF4	30.394	9.3	3	3	3	0.965	1.138	0.327	1.576
Cellular Component	GO:0005793	8	endoplasmic reticulum-Golgi intermediate compartment	0.154721	P15144	Aminopeptidase N OS=Homo sapiens OX=9606 GN=ANPEP PE=1 SV=4	0.62	Down	0.015259	ANPEP	109.54	6.8	7	7	7	0.758	0.937	0.927	1.496
Cellular Component	GO:0005793	8	endoplasmic reticulum-Golgi intermediate compartment	0.154721	O15260	Surfeit locus protein 4 OS=Homo sapiens OX=9606 GN=SURF4 PE=1 SV=3	0.207	Down	0.0033026	SURF4	30.394	9.3	3	3	3	0.965	1.138	0.327	1.576
Cellular Component	GO:0016363	12	nuclear matrix	0.116394	O75400	Pre-mRNA-processing factor 40 homolog A OS=Homo sapiens OX=9606 GN=PRPF40A PE=1 SV=2	0.513	Down	0.0074383	PRPF40A	108.8	7.4	8	12	8	1.326	0.946	0.441	0.86
Cellular Component	GO:0016363	12	nuclear matrix	0.116394	Q9Y230	RuvB-like 2 OS=Homo sapiens OX=9606 GN=RUVBL2 PE=1 SV=3	0.348	Down	0.00026185	RUVBL2	51.156	27.2	12	16	11	0.907	0.977	0.38	1.093
Cellular Component	GO:0098857	5	membrane microdomain	0.264749	O14745	Na(+)/H(+) exchange regulatory cofactor NHE-RF1 OS=Homo sapiens OX=9606 GN=SLC9A3R1 PE=1 SV=4	0.313	Down	0.0029404	SLC9A3R1	38.868	21.2	7	8	7	1.286	1.014	0.255	0.814
Cellular Component	GO:0098857	5	membrane microdomain	0.264749	P61225	Ras-related protein Rap-2b OS=Homo sapiens OX=9606 GN=RAP2B PE=1 SV=1	0.328	Down	0.0009423	RAP2B	20.504	10.4	2	4	2	1.276	0.919	0.378	1.153
Cellular Component	GO:0031305	15	integral component of mitochondrial inner membrane	0.00648127	Q9NX63	MICOS complex subunit MIC19 OS=Homo sapiens OX=9606 GN=CHCHD3 PE=1 SV=1	0.363	Down	0.003077	CHCHD3	26.152	18.1	4	5	4	1.185	0.884	0.37	1.019
Cellular Component	GO:0031305	15	integral component of mitochondrial inner membrane	0.00648127	Q9Y4W6	AFG3-like protein 2 OS=Homo sapiens OX=9606 GN=AFG3L2 PE=1 SV=2	0.594	Down	0.0066952	AFG3L2	88.583	11.9	11	11	11	1.018	0.908	0.601	1.012
Cellular Component	GO:0097729	7	9+2 motile cilium	0.000921061	P26196	Probable ATP-dependent RNA helicase DDX6 OS=Homo sapiens OX=9606 GN=DDX6 PE=1 SV=2	0.602	Down	0.0159228	DDX6	54.416	13.9	6	7	6	0.916	1.209	0.539	0.895
Cellular Component	GO:0097729	7	9+2 motile cilium	0.000921061	P54819	Adenylate kinase 2, mitochondrial OS=Homo sapiens OX=9606 GN=AK2 PE=1 SV=2	0.386	Down	5.6684e-05	AK2	26.477	23.4	6	7	6	1.095	0.811	0.402	1.041
Cellular Component	GO:0097729	7	9+2 motile cilium	0.000921061	O14745	Na(+)/H(+) exchange regulatory cofactor NHE-RF1 OS=Homo sapiens OX=9606 GN=SLC9A3R1 PE=1 SV=4	0.313	Down	0.0029404	SLC9A3R1	38.868	21.2	7	8	7	1.286	1.014	0.255	0.814
Cellular Component	GO:0005913	5	cell-cell adherens junction	0.0703287	Q9NYL9	Tropomodulin-3 OS=Homo sapiens OX=9606 GN=TMOD3 PE=1 SV=1	0.623	Down	0.033258	TMOD3	39.594	13.9	5	5	5	1.169	1.014	0.635	1.019
Cellular Component	GO:0005913	5	cell-cell adherens junction	0.0703287	P62136	Serine/threonine-protein phosphatase PP1-alpha catalytic subunit OS=Homo sapiens OX=9606 GN=PPP1CA PE=1 SV=1	0.263	Down	0.029639	PPP1CA	37.512	17.3	6	8	3	1.232	1.299	0.298	1.133
Cellular Component	GO:0000792	11	heterochromatin	0.00840307	P26196	Probable ATP-dependent RNA helicase DDX6 OS=Homo sapiens OX=9606 GN=DDX6 PE=1 SV=2	0.602	Down	0.0159228	DDX6	54.416	13.9	6	7	6	0.916	1.209	0.539	0.895
Cellular Component	GO:0000792	11	heterochromatin	0.00840307	P17096	High mobility group protein HMG-I/HMG-Y OS=Homo sapiens OX=9606 GN=HMGA1 PE=1 SV=3	0.624	Down	0.028838	HMGA1	11.676	30.8	4	6	4	1.495	0.727	0.562	0.9
Cellular Component	GO:0000792	11	heterochromatin	0.00840307	P17987	T-complex protein 1 subunit alpha OS=Homo sapiens OX=9606 GN=TCP1 PE=1 SV=1	0.533	Down	1.7089e-05	TCP1	60.343	27.2	14	18	14	0.964	0.941	0.573	1.075
Cellular Component	GO:0099503	9	secretory vesicle	0.16563	P15144	Aminopeptidase N OS=Homo sapiens OX=9606 GN=ANPEP PE=1 SV=4	0.62	Down	0.015259	ANPEP	109.54	6.8	7	7	7	0.758	0.937	0.927	1.496
Cellular Component	GO:0099503	9	secretory vesicle	0.16563	Q99460	26S proteasome non-ATPase regulatory subunit 1 OS=Homo sapiens OX=9606 GN=PSMD1 PE=1 SV=2	0.51	Down	0.043704	PSMD1	105.84	8.3	7	9	7	0.99	1.255	0.494	0.968
Cellular Component	GO:0099503	9	secretory vesicle	0.16563	P51665	26S proteasome non-ATPase regulatory subunit 7 OS=Homo sapiens OX=9606 GN=PSMD7 PE=1 SV=2	0.366	Down	0.0111993	PSMD7	37.025	9	3	4	3	1.005	1.089	0.451	1.231
Cellular Component	GO:0099503	9	secretory vesicle	0.16563	P17987	T-complex protein 1 subunit alpha OS=Homo sapiens OX=9606 GN=TCP1 PE=1 SV=1	0.533	Down	1.7089e-05	TCP1	60.343	27.2	14	18	14	0.964	0.941	0.573	1.075
Cellular Component	GO:0099503	9	secretory vesicle	0.16563	O15260	Surfeit locus protein 4 OS=Homo sapiens OX=9606 GN=SURF4 PE=1 SV=3	0.207	Down	0.0033026	SURF4	30.394	9.3	3	3	3	0.965	1.138	0.327	1.576
Cellular Component	GO:0099503	9	secretory vesicle	0.16563	P61225	Ras-related protein Rap-2b OS=Homo sapiens OX=9606 GN=RAP2B PE=1 SV=1	0.328	Down	0.0009423	RAP2B	20.504	10.4	2	4	2	1.276	0.919	0.378	1.153
Cellular Component	GO:0012506	5	vesicle membrane	0.156085	P15144	Aminopeptidase N OS=Homo sapiens OX=9606 GN=ANPEP PE=1 SV=4	0.62	Down	0.015259	ANPEP	109.54	6.8	7	7	7	0.758	0.937	0.927	1.496
Cellular Component	GO:0012506	5	vesicle membrane	0.156085	Q99570	Phosphoinositide 3-kinase regulatory subunit 4 OS=Homo sapiens OX=9606 GN=PIK3R4 PE=1 SV=3	0.406	Down	0.024584	PIK3R4	153.1	4.2	5	5	5	1.168	1.136	0.482	1.187
Cellular Component	GO:0012506	5	vesicle membrane	0.156085	O43493	Trans-Golgi network integral membrane protein 2 OS=Homo sapiens OX=9606 GN=TGOLN2 PE=1 SV=4	0.631	Down	0.043721	TGOLN2	45.879	16.2	7	7	7	1.116	0.934	0.624	0.989
Cellular Component	GO:0012506	5	vesicle membrane	0.156085	O15260	Surfeit locus protein 4 OS=Homo sapiens OX=9606 GN=SURF4 PE=1 SV=3	0.207	Down	0.0033026	SURF4	30.394	9.3	3	3	3	0.965	1.138	0.327	1.576
Cellular Component	GO:0012506	5	vesicle membrane	0.156085	P61225	Ras-related protein Rap-2b OS=Homo sapiens OX=9606 GN=RAP2B PE=1 SV=1	0.328	Down	0.0009423	RAP2B	20.504	10.4	2	4	2	1.276	0.919	0.378	1.153
Cellular Component	GO:1902562	14	H4 histone acetyltransferase complex	0.00785852	P60709	Actin, cytoplasmic 1 OS=Homo sapiens OX=9606 GN=ACTB PE=1 SV=1	0.505	Down	3.723e-05	ACTB	41.736	35.2	11	43	3	0.931	0.929	0.56	1.11
Cellular Component	GO:1902562	14	H4 histone acetyltransferase complex	0.00785852	Q9Y230	RuvB-like 2 OS=Homo sapiens OX=9606 GN=RUVBL2 PE=1 SV=3	0.348	Down	0.00026185	RUVBL2	51.156	27.2	12	16	11	0.907	0.977	0.38	1.093
Cellular Component	GO:1990904	3	ribonucleoprotein complex	0.0628802	O75400	Pre-mRNA-processing factor 40 homolog A OS=Homo sapiens OX=9606 GN=PRPF40A PE=1 SV=2	0.513	Down	0.0074383	PRPF40A	108.8	7.4	8	12	8	1.326	0.946	0.441	0.86
Cellular Component	GO:1990904	3	ribonucleoprotein complex	0.0628802	P26196	Probable ATP-dependent RNA helicase DDX6 OS=Homo sapiens OX=9606 GN=DDX6 PE=1 SV=2	0.602	Down	0.0159228	DDX6	54.416	13.9	6	7	6	0.916	1.209	0.539	0.895
Cellular Component	GO:1990904	3	ribonucleoprotein complex	0.0628802	P78346	Ribonuclease P protein subunit p30 OS=Homo sapiens OX=9606 GN=RPP30 PE=1 SV=1	0.436	Down	0.0070825	RPP30	29.321	7.5	2	2	2	1.305	1.182	0.585	1.342
Cellular Component	GO:1990904	3	ribonucleoprotein complex	0.0628802	P18621	60S ribosomal protein L17 OS=Homo sapiens OX=9606 GN=RPL17 PE=1 SV=3	0.663	Down	0.0157785	RPL17	21.397	26.1	5	6	5	0.873	0.923	0.773	1.166
Cellular Component	GO:1990904	3	ribonucleoprotein complex	0.0628802	P60709	Actin, cytoplasmic 1 OS=Homo sapiens OX=9606 GN=ACTB PE=1 SV=1	0.505	Down	3.723e-05	ACTB	41.736	35.2	11	43	3	0.931	0.929	0.56	1.11
Cellular Component	GO:1990904	3	ribonucleoprotein complex	0.0628802	Q9Y230	RuvB-like 2 OS=Homo sapiens OX=9606 GN=RUVBL2 PE=1 SV=3	0.348	Down	0.00026185	RUVBL2	51.156	27.2	12	16	11	0.907	0.977	0.38	1.093
Cellular Component	GO:1990904	3	ribonucleoprotein complex	0.0628802	P61758	Prefoldin subunit 3 OS=Homo sapiens OX=9606 GN=VBP1 PE=1 SV=4	0.632	Down	0.033424	VBP1	22.626	12.2	2	4	2	0.949	1.27	0.576	0.912
Cellular Component	GO:1990904	3	ribonucleoprotein complex	0.0628802	P62249	40S ribosomal protein S16 OS=Homo sapiens OX=9606 GN=RPS16 PE=1 SV=2	0.639	Down	0.038164	RPS16	16.445	24.7	4	4	4	0.893	1.139	0.783	1.226
Cellular Component	GO:1990904	3	ribonucleoprotein complex	0.0628802	P25789	Proteasome subunit alpha type-4 OS=Homo sapiens OX=9606 GN=PSMA4 PE=1 SV=1	0.58	Down	0.00196125	PSMA4	29.483	18.4	6	7	6	0.788	0.826	0.746	1.286
Cellular Component	GO:1990904	3	ribonucleoprotein complex	0.0628802	Q9NQ55	Suppressor of SWI4 1 homolog OS=Homo sapiens OX=9606 GN=PPAN PE=2 SV=1	0.57	Down	0.0053573	PPAN	53.193	5.1	3	3	3	1.073	1.129	0.885	1.552
Cellular Component	GO:0030133	9	transport vesicle	0.348551	O43493	Trans-Golgi network integral membrane protein 2 OS=Homo sapiens OX=9606 GN=TGOLN2 PE=1 SV=4	0.631	Down	0.043721	TGOLN2	45.879	16.2	7	7	7	1.116	0.934	0.624	0.989
Cellular Component	GO:0030133	9	transport vesicle	0.348551	O15260	Surfeit locus protein 4 OS=Homo sapiens OX=9606 GN=SURF4 PE=1 SV=3	0.207	Down	0.0033026	SURF4	30.394	9.3	3	3	3	0.965	1.138	0.327	1.576
Cellular Component	GO:0000932	10	P-body	0.0963678	P26196	Probable ATP-dependent RNA helicase DDX6 OS=Homo sapiens OX=9606 GN=DDX6 PE=1 SV=2	0.602	Down	0.0159228	DDX6	54.416	13.9	6	7	6	0.916	1.209	0.539	0.895
Cellular Component	GO:0000932	10	P-body	0.0963678	P25789	Proteasome subunit alpha type-4 OS=Homo sapiens OX=9606 GN=PSMA4 PE=1 SV=1	0.58	Down	0.00196125	PSMA4	29.483	18.4	6	7	6	0.788	0.826	0.746	1.286
Cellular Component	GO:1905369	5	endopeptidase complex	0.0292641	Q99460	26S proteasome non-ATPase regulatory subunit 1 OS=Homo sapiens OX=9606 GN=PSMD1 PE=1 SV=2	0.51	Down	0.043704	PSMD1	105.84	8.3	7	9	7	0.99	1.255	0.494	0.968
Cellular Component	GO:1905369	5	endopeptidase complex	0.0292641	P51665	26S proteasome non-ATPase regulatory subunit 7 OS=Homo sapiens OX=9606 GN=PSMD7 PE=1 SV=2	0.366	Down	0.0111993	PSMD7	37.025	9	3	4	3	1.005	1.089	0.451	1.231
Cellular Component	GO:1905369	5	endopeptidase complex	0.0292641	P25789	Proteasome subunit alpha type-4 OS=Homo sapiens OX=9606 GN=PSMA4 PE=1 SV=1	0.58	Down	0.00196125	PSMA4	29.483	18.4	6	7	6	0.788	0.826	0.746	1.286
Cellular Component	GO:0044427	9	chromosomal part	0.188174	P26196	Probable ATP-dependent RNA helicase DDX6 OS=Homo sapiens OX=9606 GN=DDX6 PE=1 SV=2	0.602	Down	0.0159228	DDX6	54.416	13.9	6	7	6	0.916	1.209	0.539	0.895
Cellular Component	GO:0044427	9	chromosomal part	0.188174	P17096	High mobility group protein HMG-I/HMG-Y OS=Homo sapiens OX=9606 GN=HMGA1 PE=1 SV=3	0.624	Down	0.028838	HMGA1	11.676	30.8	4	6	4	1.495	0.727	0.562	0.9
Cellular Component	GO:0044427	9	chromosomal part	0.188174	P17987	T-complex protein 1 subunit alpha OS=Homo sapiens OX=9606 GN=TCP1 PE=1 SV=1	0.533	Down	1.7089e-05	TCP1	60.343	27.2	14	18	14	0.964	0.941	0.573	1.075
Cellular Component	GO:0044427	9	chromosomal part	0.188174	Q9Y4R8	Telomere length regulation protein TEL2 homolog OS=Homo sapiens OX=9606 GN=TELO2 PE=1 SV=2	0.415	Down	0.021317	TELO2	91.746	4.3	4	4	4	0.907	1.263	0.536	1.291
Cellular Component	GO:0044427	9	chromosomal part	0.188174	P60709	Actin, cytoplasmic 1 OS=Homo sapiens OX=9606 GN=ACTB PE=1 SV=1	0.505	Down	3.723e-05	ACTB	41.736	35.2	11	43	3	0.931	0.929	0.56	1.11
Cellular Component	GO:0044427	9	chromosomal part	0.188174	Q9Y230	RuvB-like 2 OS=Homo sapiens OX=9606 GN=RUVBL2 PE=1 SV=3	0.348	Down	0.00026185	RUVBL2	51.156	27.2	12	16	11	0.907	0.977	0.38	1.093
Cellular Component	GO:0044309	6	neuron spine	0.0811709	P62136	Serine/threonine-protein phosphatase PP1-alpha catalytic subunit OS=Homo sapiens OX=9606 GN=PPP1CA PE=1 SV=1	0.263	Down	0.029639	PPP1CA	37.512	17.3	6	8	3	1.232	1.299	0.298	1.133
Cellular Component	GO:0044309	6	neuron spine	0.0811709	Q9NVA2	Septin-11 OS=Homo sapiens OX=9606 GN=SEPTIN11 PE=1 SV=3	0.308	Down	0.0053849	SEPTIN11	49.398	16.1	6	7	6	0.967	1.066	0.311	1.01
Cellular Component	GO:0031248	6	protein acetyltransferase complex	0.00484859	O95163	Elongator complex protein 1 OS=Homo sapiens OX=9606 GN=ELP1 PE=1 SV=3	0.472	Down	0.032358	ELP1	150.25	2	3	3	3	1.349	1.446	0.471	0.997
Cellular Component	GO:0031248	6	protein acetyltransferase complex	0.00484859	P60709	Actin, cytoplasmic 1 OS=Homo sapiens OX=9606 GN=ACTB PE=1 SV=1	0.505	Down	3.723e-05	ACTB	41.736	35.2	11	43	3	0.931	0.929	0.56	1.11
Cellular Component	GO:0031248	6	protein acetyltransferase complex	0.00484859	Q9Y230	RuvB-like 2 OS=Homo sapiens OX=9606 GN=RUVBL2 PE=1 SV=3	0.348	Down	0.00026185	RUVBL2	51.156	27.2	12	16	11	0.907	0.977	0.38	1.093
Cellular Component	GO:0044441	6	ciliary part	0.0059543	P26196	Probable ATP-dependent RNA helicase DDX6 OS=Homo sapiens OX=9606 GN=DDX6 PE=1 SV=2	0.602	Down	0.0159228	DDX6	54.416	13.9	6	7	6	0.916	1.209	0.539	0.895
Cellular Component	GO:0044441	6	ciliary part	0.0059543	P54819	Adenylate kinase 2, mitochondrial OS=Homo sapiens OX=9606 GN=AK2 PE=1 SV=2	0.386	Down	5.6684e-05	AK2	26.477	23.4	6	7	6	1.095	0.811	0.402	1.041
Cellular Component	GO:0044441	6	ciliary part	0.0059543	Q99570	Phosphoinositide 3-kinase regulatory subunit 4 OS=Homo sapiens OX=9606 GN=PIK3R4 PE=1 SV=3	0.406	Down	0.024584	PIK3R4	153.1	4.2	5	5	5	1.168	1.136	0.482	1.187
Cellular Component	GO:0044441	6	ciliary part	0.0059543	O14745	Na(+)/H(+) exchange regulatory cofactor NHE-RF1 OS=Homo sapiens OX=9606 GN=SLC9A3R1 PE=1 SV=4	0.313	Down	0.0029404	SLC9A3R1	38.868	21.2	7	8	7	1.286	1.014	0.255	0.814
Cellular Component	GO:0005694	8	chromosome	0.16228	Q9Y5B9	FACT complex subunit SPT16 OS=Homo sapiens OX=9606 GN=SUPT16H PE=1 SV=1	0.578	Down	6.0289e-05	SUPT16H	119.91	15.2	17	21	17	0.991	0.95	0.588	1.018
Cellular Component	GO:0005694	8	chromosome	0.16228	P26196	Probable ATP-dependent RNA helicase DDX6 OS=Homo sapiens OX=9606 GN=DDX6 PE=1 SV=2	0.602	Down	0.0159228	DDX6	54.416	13.9	6	7	6	0.916	1.209	0.539	0.895
Cellular Component	GO:0005694	8	chromosome	0.16228	P17096	High mobility group protein HMG-I/HMG-Y OS=Homo sapiens OX=9606 GN=HMGA1 PE=1 SV=3	0.624	Down	0.028838	HMGA1	11.676	30.8	4	6	4	1.495	0.727	0.562	0.9
Cellular Component	GO:0005694	8	chromosome	0.16228	P17987	T-complex protein 1 subunit alpha OS=Homo sapiens OX=9606 GN=TCP1 PE=1 SV=1	0.533	Down	1.7089e-05	TCP1	60.343	27.2	14	18	14	0.964	0.941	0.573	1.075
Cellular Component	GO:0005694	8	chromosome	0.16228	Q9Y4R8	Telomere length regulation protein TEL2 homolog OS=Homo sapiens OX=9606 GN=TELO2 PE=1 SV=2	0.415	Down	0.021317	TELO2	91.746	4.3	4	4	4	0.907	1.263	0.536	1.291
Cellular Component	GO:0005694	8	chromosome	0.16228	P60709	Actin, cytoplasmic 1 OS=Homo sapiens OX=9606 GN=ACTB PE=1 SV=1	0.505	Down	3.723e-05	ACTB	41.736	35.2	11	43	3	0.931	0.929	0.56	1.11
Cellular Component	GO:0005694	8	chromosome	0.16228	Q9Y230	RuvB-like 2 OS=Homo sapiens OX=9606 GN=RUVBL2 PE=1 SV=3	0.348	Down	0.00026185	RUVBL2	51.156	27.2	12	16	11	0.907	0.977	0.38	1.093
Cellular Component	GO:0005912	4	adherens junction	0.110657	Q9NYL9	Tropomodulin-3 OS=Homo sapiens OX=9606 GN=TMOD3 PE=1 SV=1	0.623	Down	0.033258	TMOD3	39.594	13.9	5	5	5	1.169	1.014	0.635	1.019
Cellular Component	GO:0005912	4	adherens junction	0.110657	P62136	Serine/threonine-protein phosphatase PP1-alpha catalytic subunit OS=Homo sapiens OX=9606 GN=PPP1CA PE=1 SV=1	0.263	Down	0.029639	PPP1CA	37.512	17.3	6	8	3	1.232	1.299	0.298	1.133
Cellular Component	GO:0005912	4	adherens junction	0.110657	P60033	CD81 antigen OS=Homo sapiens OX=9606 GN=CD81 PE=1 SV=1	0.382	Down	0.048797	CD81	25.809	6.4	2	2	2	0.926	1.192	0.642	1.679
Cellular Component	GO:0005912	4	adherens junction	0.110657	P62249	40S ribosomal protein S16 OS=Homo sapiens OX=9606 GN=RPS16 PE=1 SV=2	0.639	Down	0.038164	RPS16	16.445	24.7	4	4	4	0.893	1.139	0.783	1.226
Cellular Component	GO:0005912	4	adherens junction	0.110657	P17096	High mobility group protein HMG-I/HMG-Y OS=Homo sapiens OX=9606 GN=HMGA1 PE=1 SV=3	0.624	Down	0.028838	HMGA1	11.676	30.8	4	6	4	1.495	0.727	0.562	0.9
Cellular Component	GO:0005912	4	adherens junction	0.110657	P60709	Actin, cytoplasmic 1 OS=Homo sapiens OX=9606 GN=ACTB PE=1 SV=1	0.505	Down	3.723e-05	ACTB	41.736	35.2	11	43	3	0.931	0.929	0.56	1.11
Cellular Component	GO:0044445	9	cytosolic part	0.179407	P62249	40S ribosomal protein S16 OS=Homo sapiens OX=9606 GN=RPS16 PE=1 SV=2	0.639	Down	0.038164	RPS16	16.445	24.7	4	4	4	0.893	1.139	0.783	1.226
Cellular Component	GO:0044445	9	cytosolic part	0.179407	P18621	60S ribosomal protein L17 OS=Homo sapiens OX=9606 GN=RPL17 PE=1 SV=3	0.663	Down	0.0157785	RPL17	21.397	26.1	5	6	5	0.873	0.923	0.773	1.166
Cellular Component	GO:0044445	9	cytosolic part	0.179407	P17987	T-complex protein 1 subunit alpha OS=Homo sapiens OX=9606 GN=TCP1 PE=1 SV=1	0.533	Down	1.7089e-05	TCP1	60.343	27.2	14	18	14	0.964	0.941	0.573	1.075
Cellular Component	GO:0098573	13	intrinsic component of mitochondrial membrane	0.0502999	Q9NX63	MICOS complex subunit MIC19 OS=Homo sapiens OX=9606 GN=CHCHD3 PE=1 SV=1	0.363	Down	0.003077	CHCHD3	26.152	18.1	4	5	4	1.185	0.884	0.37	1.019
Cellular Component	GO:0098573	13	intrinsic component of mitochondrial membrane	0.0502999	Q9Y4W6	AFG3-like protein 2 OS=Homo sapiens OX=9606 GN=AFG3L2 PE=1 SV=2	0.594	Down	0.0066952	AFG3L2	88.583	11.9	11	11	11	1.018	0.908	0.601	1.012
Cellular Component	GO:0044454	12	nuclear chromosome part	0.320582	P17987	T-complex protein 1 subunit alpha OS=Homo sapiens OX=9606 GN=TCP1 PE=1 SV=1	0.533	Down	1.7089e-05	TCP1	60.343	27.2	14	18	14	0.964	0.941	0.573	1.075
Cellular Component	GO:0044454	12	nuclear chromosome part	0.320582	P60709	Actin, cytoplasmic 1 OS=Homo sapiens OX=9606 GN=ACTB PE=1 SV=1	0.505	Down	3.723e-05	ACTB	41.736	35.2	11	43	3	0.931	0.929	0.56	1.11
Cellular Component	GO:0044454	12	nuclear chromosome part	0.320582	Q9Y230	RuvB-like 2 OS=Homo sapiens OX=9606 GN=RUVBL2 PE=1 SV=3	0.348	Down	0.00026185	RUVBL2	51.156	27.2	12	16	11	0.907	0.977	0.38	1.093
Cellular Component	GO:0022626	10	cytosolic ribosome	0.260067	P62249	40S ribosomal protein S16 OS=Homo sapiens OX=9606 GN=RPS16 PE=1 SV=2	0.639	Down	0.038164	RPS16	16.445	24.7	4	4	4	0.893	1.139	0.783	1.226
Cellular Component	GO:0022626	10	cytosolic ribosome	0.260067	P18621	60S ribosomal protein L17 OS=Homo sapiens OX=9606 GN=RPL17 PE=1 SV=3	0.663	Down	0.0157785	RPL17	21.397	26.1	5	6	5	0.873	0.923	0.773	1.166
Cellular Component	GO:0000502	6	proteasome complex	0.0292641	Q99460	26S proteasome non-ATPase regulatory subunit 1 OS=Homo sapiens OX=9606 GN=PSMD1 PE=1 SV=2	0.51	Down	0.043704	PSMD1	105.84	8.3	7	9	7	0.99	1.255	0.494	0.968
Cellular Component	GO:0000502	6	proteasome complex	0.0292641	P51665	26S proteasome non-ATPase regulatory subunit 7 OS=Homo sapiens OX=9606 GN=PSMD7 PE=1 SV=2	0.366	Down	0.0111993	PSMD7	37.025	9	3	4	3	1.005	1.089	0.451	1.231
Cellular Component	GO:0000502	6	proteasome complex	0.0292641	P25789	Proteasome subunit alpha type-4 OS=Homo sapiens OX=9606 GN=PSMA4 PE=1 SV=1	0.58	Down	0.00196125	PSMA4	29.483	18.4	6	7	6	0.788	0.826	0.746	1.286
Cellular Component	GO:0030667	11	secretory granule membrane	0.134331	P15144	Aminopeptidase N OS=Homo sapiens OX=9606 GN=ANPEP PE=1 SV=4	0.62	Down	0.015259	ANPEP	109.54	6.8	7	7	7	0.758	0.937	0.927	1.496
Cellular Component	GO:0030667	11	secretory granule membrane	0.134331	O15260	Surfeit locus protein 4 OS=Homo sapiens OX=9606 GN=SURF4 PE=1 SV=3	0.207	Down	0.0033026	SURF4	30.394	9.3	3	3	3	0.965	1.138	0.327	1.576
Cellular Component	GO:0030667	11	secretory granule membrane	0.134331	P61225	Ras-related protein Rap-2b OS=Homo sapiens OX=9606 GN=RAP2B PE=1 SV=1	0.328	Down	0.0009423	RAP2B	20.504	10.4	2	4	2	1.276	0.919	0.378	1.153
Cellular Component	GO:0005758	11	mitochondrial intermembrane space	0.0775008	P54819	Adenylate kinase 2, mitochondrial OS=Homo sapiens OX=9606 GN=AK2 PE=1 SV=2	0.386	Down	5.6684e-05	AK2	26.477	23.4	6	7	6	1.095	0.811	0.402	1.041
Cellular Component	GO:0005758	11	mitochondrial intermembrane space	0.0775008	Q12931	Heat shock protein 75 kDa, mitochondrial OS=Homo sapiens OX=9606 GN=TRAP1 PE=1 SV=3	0.628	Down	0.00037555	TRAP1	80.109	18	13	17	13	1.181	1.023	0.485	0.772
Cellular Component	GO:0044437	9	vacuolar part	0.194317	P15144	Aminopeptidase N OS=Homo sapiens OX=9606 GN=ANPEP PE=1 SV=4	0.62	Down	0.015259	ANPEP	109.54	6.8	7	7	7	0.758	0.937	0.927	1.496
Cellular Component	GO:0044437	9	vacuolar part	0.194317	Q9BZH6	WD repeat-containing protein 11 OS=Homo sapiens OX=9606 GN=WDR11 PE=1 SV=1	0.5	Down	0.0106022	WDR11	136.68	7.5	9	9	9	0.944	1.065	0.477	0.954
Cellular Component	GO:0044437	9	vacuolar part	0.194317	Q99460	26S proteasome non-ATPase regulatory subunit 1 OS=Homo sapiens OX=9606 GN=PSMD1 PE=1 SV=2	0.51	Down	0.043704	PSMD1	105.84	8.3	7	9	7	0.99	1.255	0.494	0.968
Cellular Component	GO:0044437	9	vacuolar part	0.194317	O15260	Surfeit locus protein 4 OS=Homo sapiens OX=9606 GN=SURF4 PE=1 SV=3	0.207	Down	0.0033026	SURF4	30.394	9.3	3	3	3	0.965	1.138	0.327	1.576
Cellular Component	GO:0030529	6	intracellular ribonucleoprotein complex	0.0621398	O75400	Pre-mRNA-processing factor 40 homolog A OS=Homo sapiens OX=9606 GN=PRPF40A PE=1 SV=2	0.513	Down	0.0074383	PRPF40A	108.8	7.4	8	12	8	1.326	0.946	0.441	0.86
Cellular Component	GO:0030529	6	intracellular ribonucleoprotein complex	0.0621398	P26196	Probable ATP-dependent RNA helicase DDX6 OS=Homo sapiens OX=9606 GN=DDX6 PE=1 SV=2	0.602	Down	0.0159228	DDX6	54.416	13.9	6	7	6	0.916	1.209	0.539	0.895
Cellular Component	GO:0030529	6	intracellular ribonucleoprotein complex	0.0621398	P78346	Ribonuclease P protein subunit p30 OS=Homo sapiens OX=9606 GN=RPP30 PE=1 SV=1	0.436	Down	0.0070825	RPP30	29.321	7.5	2	2	2	1.305	1.182	0.585	1.342
Cellular Component	GO:0030529	6	intracellular ribonucleoprotein complex	0.0621398	P18621	60S ribosomal protein L17 OS=Homo sapiens OX=9606 GN=RPL17 PE=1 SV=3	0.663	Down	0.0157785	RPL17	21.397	26.1	5	6	5	0.873	0.923	0.773	1.166
Cellular Component	GO:0030529	6	intracellular ribonucleoprotein complex	0.0621398	P60709	Actin, cytoplasmic 1 OS=Homo sapiens OX=9606 GN=ACTB PE=1 SV=1	0.505	Down	3.723e-05	ACTB	41.736	35.2	11	43	3	0.931	0.929	0.56	1.11
Cellular Component	GO:0030529	6	intracellular ribonucleoprotein complex	0.0621398	Q9Y230	RuvB-like 2 OS=Homo sapiens OX=9606 GN=RUVBL2 PE=1 SV=3	0.348	Down	0.00026185	RUVBL2	51.156	27.2	12	16	11	0.907	0.977	0.38	1.093
Cellular Component	GO:0030529	6	intracellular ribonucleoprotein complex	0.0621398	P61758	Prefoldin subunit 3 OS=Homo sapiens OX=9606 GN=VBP1 PE=1 SV=4	0.632	Down	0.033424	VBP1	22.626	12.2	2	4	2	0.949	1.27	0.576	0.912
Cellular Component	GO:0030529	6	intracellular ribonucleoprotein complex	0.0621398	P62249	40S ribosomal protein S16 OS=Homo sapiens OX=9606 GN=RPS16 PE=1 SV=2	0.639	Down	0.038164	RPS16	16.445	24.7	4	4	4	0.893	1.139	0.783	1.226
Cellular Component	GO:0030529	6	intracellular ribonucleoprotein complex	0.0621398	P25789	Proteasome subunit alpha type-4 OS=Homo sapiens OX=9606 GN=PSMA4 PE=1 SV=1	0.58	Down	0.00196125	PSMA4	29.483	18.4	6	7	6	0.788	0.826	0.746	1.286
Cellular Component	GO:0030529	6	intracellular ribonucleoprotein complex	0.0621398	Q9NQ55	Suppressor of SWI4 1 homolog OS=Homo sapiens OX=9606 GN=PPAN PE=2 SV=1	0.57	Down	0.0053573	PPAN	53.193	5.1	3	3	3	1.073	1.129	0.885	1.552
Cellular Component	GO:0030054	2	cell junction	0.0981812	Q9NYL9	Tropomodulin-3 OS=Homo sapiens OX=9606 GN=TMOD3 PE=1 SV=1	0.623	Down	0.033258	TMOD3	39.594	13.9	5	5	5	1.169	1.014	0.635	1.019
Cellular Component	GO:0030054	2	cell junction	0.0981812	P60033	CD81 antigen OS=Homo sapiens OX=9606 GN=CD81 PE=1 SV=1	0.382	Down	0.048797	CD81	25.809	6.4	2	2	2	0.926	1.192	0.642	1.679
Cellular Component	GO:0030054	2	cell junction	0.0981812	Q9NVA2	Septin-11 OS=Homo sapiens OX=9606 GN=SEPTIN11 PE=1 SV=3	0.308	Down	0.0053849	SEPTIN11	49.398	16.1	6	7	6	0.967	1.066	0.311	1.01
Cellular Component	GO:0030054	2	cell junction	0.0981812	P60709	Actin, cytoplasmic 1 OS=Homo sapiens OX=9606 GN=ACTB PE=1 SV=1	0.505	Down	3.723e-05	ACTB	41.736	35.2	11	43	3	0.931	0.929	0.56	1.11
Cellular Component	GO:0030054	2	cell junction	0.0981812	P62136	Serine/threonine-protein phosphatase PP1-alpha catalytic subunit OS=Homo sapiens OX=9606 GN=PPP1CA PE=1 SV=1	0.263	Down	0.029639	PPP1CA	37.512	17.3	6	8	3	1.232	1.299	0.298	1.133
Cellular Component	GO:0030054	2	cell junction	0.0981812	P62249	40S ribosomal protein S16 OS=Homo sapiens OX=9606 GN=RPS16 PE=1 SV=2	0.639	Down	0.038164	RPS16	16.445	24.7	4	4	4	0.893	1.139	0.783	1.226
Cellular Component	GO:0030054	2	cell junction	0.0981812	P17096	High mobility group protein HMG-I/HMG-Y OS=Homo sapiens OX=9606 GN=HMGA1 PE=1 SV=3	0.624	Down	0.028838	HMGA1	11.676	30.8	4	6	4	1.495	0.727	0.562	0.9
Cellular Component	GO:0030054	2	cell junction	0.0981812	P61225	Ras-related protein Rap-2b OS=Homo sapiens OX=9606 GN=RAP2B PE=1 SV=1	0.328	Down	0.0009423	RAP2B	20.504	10.4	2	4	2	1.276	0.919	0.378	1.153
Cellular Component	GO:1902493	5	acetyltransferase complex	0.00484859	O95163	Elongator complex protein 1 OS=Homo sapiens OX=9606 GN=ELP1 PE=1 SV=3	0.472	Down	0.032358	ELP1	150.25	2	3	3	3	1.349	1.446	0.471	0.997
Cellular Component	GO:1902493	5	acetyltransferase complex	0.00484859	P60709	Actin, cytoplasmic 1 OS=Homo sapiens OX=9606 GN=ACTB PE=1 SV=1	0.505	Down	3.723e-05	ACTB	41.736	35.2	11	43	3	0.931	0.929	0.56	1.11
Cellular Component	GO:1902493	5	acetyltransferase complex	0.00484859	Q9Y230	RuvB-like 2 OS=Homo sapiens OX=9606 GN=RUVBL2 PE=1 SV=3	0.348	Down	0.00026185	RUVBL2	51.156	27.2	12	16	11	0.907	0.977	0.38	1.093
Cellular Component	GO:0032592	14	integral component of mitochondrial membrane	0.0472007	Q9NX63	MICOS complex subunit MIC19 OS=Homo sapiens OX=9606 GN=CHCHD3 PE=1 SV=1	0.363	Down	0.003077	CHCHD3	26.152	18.1	4	5	4	1.185	0.884	0.37	1.019
Cellular Component	GO:0032592	14	integral component of mitochondrial membrane	0.0472007	Q9Y4W6	AFG3-like protein 2 OS=Homo sapiens OX=9606 GN=AFG3L2 PE=1 SV=2	0.594	Down	0.0066952	AFG3L2	88.583	11.9	11	11	11	1.018	0.908	0.601	1.012
Cellular Component	GO:0008023	13	transcription elongation factor complex	0.027712	O95163	Elongator complex protein 1 OS=Homo sapiens OX=9606 GN=ELP1 PE=1 SV=3	0.472	Down	0.032358	ELP1	150.25	2	3	3	3	1.349	1.446	0.471	0.997
Cellular Component	GO:0008023	13	transcription elongation factor complex	0.027712	Q9Y5B9	FACT complex subunit SPT16 OS=Homo sapiens OX=9606 GN=SUPT16H PE=1 SV=1	0.578	Down	6.0289e-05	SUPT16H	119.91	15.2	17	21	17	0.991	0.95	0.588	1.018
Cellular Component	GO:0044455	12	mitochondrial membrane part	0.134331	Q9NX63	MICOS complex subunit MIC19 OS=Homo sapiens OX=9606 GN=CHCHD3 PE=1 SV=1	0.363	Down	0.003077	CHCHD3	26.152	18.1	4	5	4	1.185	0.884	0.37	1.019
Cellular Component	GO:0044455	12	mitochondrial membrane part	0.134331	P48047	ATP synthase subunit O, mitochondrial OS=Homo sapiens OX=9606 GN=ATP5PO PE=1 SV=1	0.55	Down	0.049078	ATP5PO	23.277	25.4	5	6	5	1.089	0.765	0.737	1.34
Cellular Component	GO:0044455	12	mitochondrial membrane part	0.134331	Q9Y4W6	AFG3-like protein 2 OS=Homo sapiens OX=9606 GN=AFG3L2 PE=1 SV=2	0.594	Down	0.0066952	AFG3L2	88.583	11.9	11	11	11	1.018	0.908	0.601	1.012
Cellular Component	GO:0000123	13	histone acetyltransferase complex	0.00273878	O95163	Elongator complex protein 1 OS=Homo sapiens OX=9606 GN=ELP1 PE=1 SV=3	0.472	Down	0.032358	ELP1	150.25	2	3	3	3	1.349	1.446	0.471	0.997
Cellular Component	GO:0000123	13	histone acetyltransferase complex	0.00273878	P60709	Actin, cytoplasmic 1 OS=Homo sapiens OX=9606 GN=ACTB PE=1 SV=1	0.505	Down	3.723e-05	ACTB	41.736	35.2	11	43	3	0.931	0.929	0.56	1.11
Cellular Component	GO:0000123	13	histone acetyltransferase complex	0.00273878	Q9Y230	RuvB-like 2 OS=Homo sapiens OX=9606 GN=RUVBL2 PE=1 SV=3	0.348	Down	0.00026185	RUVBL2	51.156	27.2	12	16	11	0.907	0.977	0.38	1.093
Cellular Component	GO:0043197	7	dendritic spine	0.0775008	P62136	Serine/threonine-protein phosphatase PP1-alpha catalytic subunit OS=Homo sapiens OX=9606 GN=PPP1CA PE=1 SV=1	0.263	Down	0.029639	PPP1CA	37.512	17.3	6	8	3	1.232	1.299	0.298	1.133
Cellular Component	GO:0043197	7	dendritic spine	0.0775008	Q9NVA2	Septin-11 OS=Homo sapiens OX=9606 GN=SEPTIN11 PE=1 SV=3	0.308	Down	0.0053849	SEPTIN11	49.398	16.1	6	7	6	0.967	1.066	0.311	1.01
Cellular Component	GO:0000790	13	nuclear chromatin	0.131486	P17987	T-complex protein 1 subunit alpha OS=Homo sapiens OX=9606 GN=TCP1 PE=1 SV=1	0.533	Down	1.7089e-05	TCP1	60.343	27.2	14	18	14	0.964	0.941	0.573	1.075
Cellular Component	GO:0000790	13	nuclear chromatin	0.131486	P60709	Actin, cytoplasmic 1 OS=Homo sapiens OX=9606 GN=ACTB PE=1 SV=1	0.505	Down	3.723e-05	ACTB	41.736	35.2	11	43	3	0.931	0.929	0.56	1.11
Cellular Component	GO:0000790	13	nuclear chromatin	0.131486	Q9Y230	RuvB-like 2 OS=Homo sapiens OX=9606 GN=RUVBL2 PE=1 SV=3	0.348	Down	0.00026185	RUVBL2	51.156	27.2	12	16	11	0.907	0.977	0.38	1.093
Cellular Component	GO:0005929	5	cilium	0.0150228	P26196	Probable ATP-dependent RNA helicase DDX6 OS=Homo sapiens OX=9606 GN=DDX6 PE=1 SV=2	0.602	Down	0.0159228	DDX6	54.416	13.9	6	7	6	0.916	1.209	0.539	0.895
Cellular Component	GO:0005929	5	cilium	0.0150228	P54819	Adenylate kinase 2, mitochondrial OS=Homo sapiens OX=9606 GN=AK2 PE=1 SV=2	0.386	Down	5.6684e-05	AK2	26.477	23.4	6	7	6	1.095	0.811	0.402	1.041
Cellular Component	GO:0005929	5	cilium	0.0150228	Q99570	Phosphoinositide 3-kinase regulatory subunit 4 OS=Homo sapiens OX=9606 GN=PIK3R4 PE=1 SV=3	0.406	Down	0.024584	PIK3R4	153.1	4.2	5	5	5	1.168	1.136	0.482	1.187
Cellular Component	GO:0005929	5	cilium	0.0150228	O14745	Na(+)/H(+) exchange regulatory cofactor NHE-RF1 OS=Homo sapiens OX=9606 GN=SLC9A3R1 PE=1 SV=4	0.313	Down	0.0029404	SLC9A3R1	38.868	21.2	7	8	7	1.286	1.014	0.255	0.814
Cellular Component	GO:0098794	4	postsynapse	0.316164	P62136	Serine/threonine-protein phosphatase PP1-alpha catalytic subunit OS=Homo sapiens OX=9606 GN=PPP1CA PE=1 SV=1	0.263	Down	0.029639	PPP1CA	37.512	17.3	6	8	3	1.232	1.299	0.298	1.133
Cellular Component	GO:0098794	4	postsynapse	0.316164	Q9NVA2	Septin-11 OS=Homo sapiens OX=9606 GN=SEPTIN11 PE=1 SV=3	0.308	Down	0.0053849	SEPTIN11	49.398	16.1	6	7	6	0.967	1.066	0.311	1.01
Cellular Component	GO:0000785	10	chromatin	0.0583246	P26196	Probable ATP-dependent RNA helicase DDX6 OS=Homo sapiens OX=9606 GN=DDX6 PE=1 SV=2	0.602	Down	0.0159228	DDX6	54.416	13.9	6	7	6	0.916	1.209	0.539	0.895
Cellular Component	GO:0000785	10	chromatin	0.0583246	P17096	High mobility group protein HMG-I/HMG-Y OS=Homo sapiens OX=9606 GN=HMGA1 PE=1 SV=3	0.624	Down	0.028838	HMGA1	11.676	30.8	4	6	4	1.495	0.727	0.562	0.9
Cellular Component	GO:0000785	10	chromatin	0.0583246	P17987	T-complex protein 1 subunit alpha OS=Homo sapiens OX=9606 GN=TCP1 PE=1 SV=1	0.533	Down	1.7089e-05	TCP1	60.343	27.2	14	18	14	0.964	0.941	0.573	1.075
Cellular Component	GO:0000785	10	chromatin	0.0583246	P60709	Actin, cytoplasmic 1 OS=Homo sapiens OX=9606 GN=ACTB PE=1 SV=1	0.505	Down	3.723e-05	ACTB	41.736	35.2	11	43	3	0.931	0.929	0.56	1.11
Cellular Component	GO:0000785	10	chromatin	0.0583246	Q9Y230	RuvB-like 2 OS=Homo sapiens OX=9606 GN=RUVBL2 PE=1 SV=3	0.348	Down	0.00026185	RUVBL2	51.156	27.2	12	16	11	0.907	0.977	0.38	1.093
Cellular Component	GO:0005773	8	vacuole	0.172574	P15144	Aminopeptidase N OS=Homo sapiens OX=9606 GN=ANPEP PE=1 SV=4	0.62	Down	0.015259	ANPEP	109.54	6.8	7	7	7	0.758	0.937	0.927	1.496
Cellular Component	GO:0005773	8	vacuole	0.172574	Q9BZH6	WD repeat-containing protein 11 OS=Homo sapiens OX=9606 GN=WDR11 PE=1 SV=1	0.5	Down	0.0106022	WDR11	136.68	7.5	9	9	9	0.944	1.065	0.477	0.954
Cellular Component	GO:0005773	8	vacuole	0.172574	Q99460	26S proteasome non-ATPase regulatory subunit 1 OS=Homo sapiens OX=9606 GN=PSMD1 PE=1 SV=2	0.51	Down	0.043704	PSMD1	105.84	8.3	7	9	7	0.99	1.255	0.494	0.968
Cellular Component	GO:0005773	8	vacuole	0.172574	Q99570	Phosphoinositide 3-kinase regulatory subunit 4 OS=Homo sapiens OX=9606 GN=PIK3R4 PE=1 SV=3	0.406	Down	0.024584	PIK3R4	153.1	4.2	5	5	5	1.168	1.136	0.482	1.187
Cellular Component	GO:0005773	8	vacuole	0.172574	O15260	Surfeit locus protein 4 OS=Homo sapiens OX=9606 GN=SURF4 PE=1 SV=3	0.207	Down	0.0033026	SURF4	30.394	9.3	3	3	3	0.965	1.138	0.327	1.576
Cellular Component	GO:0034399	11	nuclear periphery	0.0486709	O75400	Pre-mRNA-processing factor 40 homolog A OS=Homo sapiens OX=9606 GN=PRPF40A PE=1 SV=2	0.513	Down	0.0074383	PRPF40A	108.8	7.4	8	12	8	1.326	0.946	0.441	0.86
Cellular Component	GO:0034399	11	nuclear periphery	0.0486709	Q9Y4R8	Telomere length regulation protein TEL2 homolog OS=Homo sapiens OX=9606 GN=TELO2 PE=1 SV=2	0.415	Down	0.021317	TELO2	91.746	4.3	4	4	4	0.907	1.263	0.536	1.291
Cellular Component	GO:0034399	11	nuclear periphery	0.0486709	Q9Y230	RuvB-like 2 OS=Homo sapiens OX=9606 GN=RUVBL2 PE=1 SV=3	0.348	Down	0.00026185	RUVBL2	51.156	27.2	12	16	11	0.907	0.977	0.38	1.093
Cellular Component	GO:0031300	5	intrinsic component of organelle membrane	0.150343	Q9NX63	MICOS complex subunit MIC19 OS=Homo sapiens OX=9606 GN=CHCHD3 PE=1 SV=1	0.363	Down	0.003077	CHCHD3	26.152	18.1	4	5	4	1.185	0.884	0.37	1.019
Cellular Component	GO:0031300	5	intrinsic component of organelle membrane	0.150343	Q9Y4W6	AFG3-like protein 2 OS=Homo sapiens OX=9606 GN=AFG3L2 PE=1 SV=2	0.594	Down	0.0066952	AFG3L2	88.583	11.9	11	11	11	1.018	0.908	0.601	1.012
Cellular Component	GO:0005838	8	proteasome regulatory particle	0.0252721	Q99460	26S proteasome non-ATPase regulatory subunit 1 OS=Homo sapiens OX=9606 GN=PSMD1 PE=1 SV=2	0.51	Down	0.043704	PSMD1	105.84	8.3	7	9	7	0.99	1.255	0.494	0.968
Cellular Component	GO:0005838	8	proteasome regulatory particle	0.0252721	P51665	26S proteasome non-ATPase regulatory subunit 7 OS=Homo sapiens OX=9606 GN=PSMD7 PE=1 SV=2	0.366	Down	0.0111993	PSMD7	37.025	9	3	4	3	1.005	1.089	0.451	1.231
Cellular Component	GO:0098798	10	mitochondrial protein complex	0.0643655	Q9NX63	MICOS complex subunit MIC19 OS=Homo sapiens OX=9606 GN=CHCHD3 PE=1 SV=1	0.363	Down	0.003077	CHCHD3	26.152	18.1	4	5	4	1.185	0.884	0.37	1.019
Cellular Component	GO:0098798	10	mitochondrial protein complex	0.0643655	P48047	ATP synthase subunit O, mitochondrial OS=Homo sapiens OX=9606 GN=ATP5PO PE=1 SV=1	0.55	Down	0.049078	ATP5PO	23.277	25.4	5	6	5	1.089	0.765	0.737	1.34
Cellular Component	GO:0098798	10	mitochondrial protein complex	0.0643655	Q9Y4W6	AFG3-like protein 2 OS=Homo sapiens OX=9606 GN=AFG3L2 PE=1 SV=2	0.594	Down	0.0066952	AFG3L2	88.583	11.9	11	11	11	1.018	0.908	0.601	1.012
Cellular Component	GO:0036464	9	cytoplasmic ribonucleoprotein granule	0.0707887	P26196	Probable ATP-dependent RNA helicase DDX6 OS=Homo sapiens OX=9606 GN=DDX6 PE=1 SV=2	0.602	Down	0.0159228	DDX6	54.416	13.9	6	7	6	0.916	1.209	0.539	0.895
Cellular Component	GO:0036464	9	cytoplasmic ribonucleoprotein granule	0.0707887	P25789	Proteasome subunit alpha type-4 OS=Homo sapiens OX=9606 GN=PSMA4 PE=1 SV=1	0.58	Down	0.00196125	PSMA4	29.483	18.4	6	7	6	0.788	0.826	0.746	1.286
Cellular Component	GO:0036464	9	cytoplasmic ribonucleoprotein granule	0.0707887	P60709	Actin, cytoplasmic 1 OS=Homo sapiens OX=9606 GN=ACTB PE=1 SV=1	0.505	Down	3.723e-05	ACTB	41.736	35.2	11	43	3	0.931	0.929	0.56	1.11
Cellular Component	GO:1902494	3	catalytic complex	0.107588	P78346	Ribonuclease P protein subunit p30 OS=Homo sapiens OX=9606 GN=RPP30 PE=1 SV=1	0.436	Down	0.0070825	RPP30	29.321	7.5	2	2	2	1.305	1.182	0.585	1.342
Cellular Component	GO:1902494	3	catalytic complex	0.107588	Q99460	26S proteasome non-ATPase regulatory subunit 1 OS=Homo sapiens OX=9606 GN=PSMD1 PE=1 SV=2	0.51	Down	0.043704	PSMD1	105.84	8.3	7	9	7	0.99	1.255	0.494	0.968
Cellular Component	GO:1902494	3	catalytic complex	0.107588	Q9Y4W6	AFG3-like protein 2 OS=Homo sapiens OX=9606 GN=AFG3L2 PE=1 SV=2	0.594	Down	0.0066952	AFG3L2	88.583	11.9	11	11	11	1.018	0.908	0.601	1.012
Cellular Component	GO:1902494	3	catalytic complex	0.107588	P51665	26S proteasome non-ATPase regulatory subunit 7 OS=Homo sapiens OX=9606 GN=PSMD7 PE=1 SV=2	0.366	Down	0.0111993	PSMD7	37.025	9	3	4	3	1.005	1.089	0.451	1.231
Cellular Component	GO:1902494	3	catalytic complex	0.107588	P60709	Actin, cytoplasmic 1 OS=Homo sapiens OX=9606 GN=ACTB PE=1 SV=1	0.505	Down	3.723e-05	ACTB	41.736	35.2	11	43	3	0.931	0.929	0.56	1.11
Cellular Component	GO:1902494	3	catalytic complex	0.107588	Q9Y230	RuvB-like 2 OS=Homo sapiens OX=9606 GN=RUVBL2 PE=1 SV=3	0.348	Down	0.00026185	RUVBL2	51.156	27.2	12	16	11	0.907	0.977	0.38	1.093
Cellular Component	GO:1902494	3	catalytic complex	0.107588	O95163	Elongator complex protein 1 OS=Homo sapiens OX=9606 GN=ELP1 PE=1 SV=3	0.472	Down	0.032358	ELP1	150.25	2	3	3	3	1.349	1.446	0.471	0.997
Cellular Component	GO:1902494	3	catalytic complex	0.107588	P62136	Serine/threonine-protein phosphatase PP1-alpha catalytic subunit OS=Homo sapiens OX=9606 GN=PPP1CA PE=1 SV=1	0.263	Down	0.029639	PPP1CA	37.512	17.3	6	8	3	1.232	1.299	0.298	1.133
Cellular Component	GO:1902494	3	catalytic complex	0.107588	Q99570	Phosphoinositide 3-kinase regulatory subunit 4 OS=Homo sapiens OX=9606 GN=PIK3R4 PE=1 SV=3	0.406	Down	0.024584	PIK3R4	153.1	4.2	5	5	5	1.168	1.136	0.482	1.187
Cellular Component	GO:1902494	3	catalytic complex	0.107588	P25789	Proteasome subunit alpha type-4 OS=Homo sapiens OX=9606 GN=PSMA4 PE=1 SV=1	0.58	Down	0.00196125	PSMA4	29.483	18.4	6	7	6	0.788	0.826	0.746	1.286
Cellular Component	GO:0031970	9	organelle envelope lumen	0.0963678	P54819	Adenylate kinase 2, mitochondrial OS=Homo sapiens OX=9606 GN=AK2 PE=1 SV=2	0.386	Down	5.6684e-05	AK2	26.477	23.4	6	7	6	1.095	0.811	0.402	1.041
Cellular Component	GO:0031970	9	organelle envelope lumen	0.0963678	Q12931	Heat shock protein 75 kDa, mitochondrial OS=Homo sapiens OX=9606 GN=TRAP1 PE=1 SV=3	0.628	Down	0.00037555	TRAP1	80.109	18	13	17	13	1.181	1.023	0.485	0.772
Cellular Component	GO:0022624	7	proteasome accessory complex	0.0355678	Q99460	26S proteasome non-ATPase regulatory subunit 1 OS=Homo sapiens OX=9606 GN=PSMD1 PE=1 SV=2	0.51	Down	0.043704	PSMD1	105.84	8.3	7	9	7	0.99	1.255	0.494	0.968
Cellular Component	GO:0022624	7	proteasome accessory complex	0.0355678	P51665	26S proteasome non-ATPase regulatory subunit 7 OS=Homo sapiens OX=9606 GN=PSMD7 PE=1 SV=2	0.366	Down	0.0111993	PSMD7	37.025	9	3	4	3	1.005	1.089	0.451	1.231
Cellular Component	GO:0030141	10	secretory granule	0.132642	P15144	Aminopeptidase N OS=Homo sapiens OX=9606 GN=ANPEP PE=1 SV=4	0.62	Down	0.015259	ANPEP	109.54	6.8	7	7	7	0.758	0.937	0.927	1.496
Cellular Component	GO:0030141	10	secretory granule	0.132642	Q99460	26S proteasome non-ATPase regulatory subunit 1 OS=Homo sapiens OX=9606 GN=PSMD1 PE=1 SV=2	0.51	Down	0.043704	PSMD1	105.84	8.3	7	9	7	0.99	1.255	0.494	0.968
Cellular Component	GO:0030141	10	secretory granule	0.132642	P51665	26S proteasome non-ATPase regulatory subunit 7 OS=Homo sapiens OX=9606 GN=PSMD7 PE=1 SV=2	0.366	Down	0.0111993	PSMD7	37.025	9	3	4	3	1.005	1.089	0.451	1.231
Cellular Component	GO:0030141	10	secretory granule	0.132642	P17987	T-complex protein 1 subunit alpha OS=Homo sapiens OX=9606 GN=TCP1 PE=1 SV=1	0.533	Down	1.7089e-05	TCP1	60.343	27.2	14	18	14	0.964	0.941	0.573	1.075
Cellular Component	GO:0030141	10	secretory granule	0.132642	O15260	Surfeit locus protein 4 OS=Homo sapiens OX=9606 GN=SURF4 PE=1 SV=3	0.207	Down	0.0033026	SURF4	30.394	9.3	3	3	3	0.965	1.138	0.327	1.576
Cellular Component	GO:0030141	10	secretory granule	0.132642	P61225	Ras-related protein Rap-2b OS=Homo sapiens OX=9606 GN=RAP2B PE=1 SV=1	0.328	Down	0.0009423	RAP2B	20.504	10.4	2	4	2	1.276	0.919	0.378	1.153
Cellular Component	GO:0031514	6	motile cilium	0.00209329	P26196	Probable ATP-dependent RNA helicase DDX6 OS=Homo sapiens OX=9606 GN=DDX6 PE=1 SV=2	0.602	Down	0.0159228	DDX6	54.416	13.9	6	7	6	0.916	1.209	0.539	0.895
Cellular Component	GO:0031514	6	motile cilium	0.00209329	P54819	Adenylate kinase 2, mitochondrial OS=Homo sapiens OX=9606 GN=AK2 PE=1 SV=2	0.386	Down	5.6684e-05	AK2	26.477	23.4	6	7	6	1.095	0.811	0.402	1.041
Cellular Component	GO:0031514	6	motile cilium	0.00209329	O14745	Na(+)/H(+) exchange regulatory cofactor NHE-RF1 OS=Homo sapiens OX=9606 GN=SLC9A3R1 PE=1 SV=4	0.313	Down	0.0029404	SLC9A3R1	38.868	21.2	7	8	7	1.286	1.014	0.255	0.814
Cellular Component	GO:0015629	9	actin cytoskeleton	0.303201	Q9NYL9	Tropomodulin-3 OS=Homo sapiens OX=9606 GN=TMOD3 PE=1 SV=1	0.623	Down	0.033258	TMOD3	39.594	13.9	5	5	5	1.169	1.014	0.635	1.019
Cellular Component	GO:0015629	9	actin cytoskeleton	0.303201	Q9NVA2	Septin-11 OS=Homo sapiens OX=9606 GN=SEPTIN11 PE=1 SV=3	0.308	Down	0.0053849	SEPTIN11	49.398	16.1	6	7	6	0.967	1.066	0.311	1.01
Cellular Component	GO:0015629	9	actin cytoskeleton	0.303201	O14745	Na(+)/H(+) exchange regulatory cofactor NHE-RF1 OS=Homo sapiens OX=9606 GN=SLC9A3R1 PE=1 SV=4	0.313	Down	0.0029404	SLC9A3R1	38.868	21.2	7	8	7	1.286	1.014	0.255	0.814
Cellular Component	GO:0030659	10	cytoplasmic vesicle membrane	0.14419	P15144	Aminopeptidase N OS=Homo sapiens OX=9606 GN=ANPEP PE=1 SV=4	0.62	Down	0.015259	ANPEP	109.54	6.8	7	7	7	0.758	0.937	0.927	1.496
Cellular Component	GO:0030659	10	cytoplasmic vesicle membrane	0.14419	Q99570	Phosphoinositide 3-kinase regulatory subunit 4 OS=Homo sapiens OX=9606 GN=PIK3R4 PE=1 SV=3	0.406	Down	0.024584	PIK3R4	153.1	4.2	5	5	5	1.168	1.136	0.482	1.187
Cellular Component	GO:0030659	10	cytoplasmic vesicle membrane	0.14419	O43493	Trans-Golgi network integral membrane protein 2 OS=Homo sapiens OX=9606 GN=TGOLN2 PE=1 SV=4	0.631	Down	0.043721	TGOLN2	45.879	16.2	7	7	7	1.116	0.934	0.624	0.989
Cellular Component	GO:0030659	10	cytoplasmic vesicle membrane	0.14419	O15260	Surfeit locus protein 4 OS=Homo sapiens OX=9606 GN=SURF4 PE=1 SV=3	0.207	Down	0.0033026	SURF4	30.394	9.3	3	3	3	0.965	1.138	0.327	1.576
Cellular Component	GO:0030659	10	cytoplasmic vesicle membrane	0.14419	P61225	Ras-related protein Rap-2b OS=Homo sapiens OX=9606 GN=RAP2B PE=1 SV=1	0.328	Down	0.0009423	RAP2B	20.504	10.4	2	4	2	1.276	0.919	0.378	1.153
Cellular Component	GO:0035770	8	ribonucleoprotein granule	0.0917069	P26196	Probable ATP-dependent RNA helicase DDX6 OS=Homo sapiens OX=9606 GN=DDX6 PE=1 SV=2	0.602	Down	0.0159228	DDX6	54.416	13.9	6	7	6	0.916	1.209	0.539	0.895
Cellular Component	GO:0035770	8	ribonucleoprotein granule	0.0917069	P25789	Proteasome subunit alpha type-4 OS=Homo sapiens OX=9606 GN=PSMA4 PE=1 SV=1	0.58	Down	0.00196125	PSMA4	29.483	18.4	6	7	6	0.788	0.826	0.746	1.286
Cellular Component	GO:0035770	8	ribonucleoprotein granule	0.0917069	P60709	Actin, cytoplasmic 1 OS=Homo sapiens OX=9606 GN=ACTB PE=1 SV=1	0.505	Down	3.723e-05	ACTB	41.736	35.2	11	43	3	0.931	0.929	0.56	1.11
Cellular Component	GO:0005774	10	vacuolar membrane	0.204993	P15144	Aminopeptidase N OS=Homo sapiens OX=9606 GN=ANPEP PE=1 SV=4	0.62	Down	0.015259	ANPEP	109.54	6.8	7	7	7	0.758	0.937	0.927	1.496
Cellular Component	GO:0005774	10	vacuolar membrane	0.204993	Q9BZH6	WD repeat-containing protein 11 OS=Homo sapiens OX=9606 GN=WDR11 PE=1 SV=1	0.5	Down	0.0106022	WDR11	136.68	7.5	9	9	9	0.944	1.065	0.477	0.954
Cellular Component	GO:0005774	10	vacuolar membrane	0.204993	O15260	Surfeit locus protein 4 OS=Homo sapiens OX=9606 GN=SURF4 PE=1 SV=3	0.207	Down	0.0033026	SURF4	30.394	9.3	3	3	3	0.965	1.138	0.327	1.576
Biological Process	GO:0006066	5	alcohol metabolic process	0.249854	P11766	Alcohol dehydrogenase class-3 OS=Homo sapiens OX=9606 GN=ADH5 PE=1 SV=4	0.66	Down	0.0135649	ADH5	39.724	12.3	5	9	5	0.785	0.98	0.771	1.168
Biological Process	GO:0006066	5	alcohol metabolic process	0.249854	Q01581	Hydroxymethylglutaryl-CoA synthase, cytoplasmic OS=Homo sapiens OX=9606 GN=HMGCS1 PE=1 SV=2	0.462	Down	0.0195045	HMGCS1	57.293	9	5	6	5	1.325	0.96	0.409	0.886
Biological Process	GO:0051443	12	positive regulation of ubiquitin-protein transferase activity	0.0450668	Q99460	26S proteasome non-ATPase regulatory subunit 1 OS=Homo sapiens OX=9606 GN=PSMD1 PE=1 SV=2	0.51	Down	0.043704	PSMD1	105.84	8.3	7	9	7	0.99	1.255	0.494	0.968
Biological Process	GO:0051443	12	positive regulation of ubiquitin-protein transferase activity	0.0450668	P51665	26S proteasome non-ATPase regulatory subunit 7 OS=Homo sapiens OX=9606 GN=PSMD7 PE=1 SV=2	0.366	Down	0.0111993	PSMD7	37.025	9	3	4	3	1.005	1.089	0.451	1.231
Biological Process	GO:0051443	12	positive regulation of ubiquitin-protein transferase activity	0.0450668	P25789	Proteasome subunit alpha type-4 OS=Homo sapiens OX=9606 GN=PSMA4 PE=1 SV=1	0.58	Down	0.00196125	PSMA4	29.483	18.4	6	7	6	0.788	0.826	0.746	1.286
Biological Process	GO:0010564	6	regulation of cell cycle process	0.0579553	Q9NYL9	Tropomodulin-3 OS=Homo sapiens OX=9606 GN=TMOD3 PE=1 SV=1	0.623	Down	0.033258	TMOD3	39.594	13.9	5	5	5	1.169	1.014	0.635	1.019
Biological Process	GO:0010564	6	regulation of cell cycle process	0.0579553	O75400	Pre-mRNA-processing factor 40 homolog A OS=Homo sapiens OX=9606 GN=PRPF40A PE=1 SV=2	0.513	Down	0.0074383	PRPF40A	108.8	7.4	8	12	8	1.326	0.946	0.441	0.86
Biological Process	GO:0010564	6	regulation of cell cycle process	0.0579553	Q99460	26S proteasome non-ATPase regulatory subunit 1 OS=Homo sapiens OX=9606 GN=PSMD1 PE=1 SV=2	0.51	Down	0.043704	PSMD1	105.84	8.3	7	9	7	0.99	1.255	0.494	0.968
Biological Process	GO:0010564	6	regulation of cell cycle process	0.0579553	Q99570	Phosphoinositide 3-kinase regulatory subunit 4 OS=Homo sapiens OX=9606 GN=PIK3R4 PE=1 SV=3	0.406	Down	0.024584	PIK3R4	153.1	4.2	5	5	5	1.168	1.136	0.482	1.187
Biological Process	GO:0010564	6	regulation of cell cycle process	0.0579553	P51665	26S proteasome non-ATPase regulatory subunit 7 OS=Homo sapiens OX=9606 GN=PSMD7 PE=1 SV=2	0.366	Down	0.0111993	PSMD7	37.025	9	3	4	3	1.005	1.089	0.451	1.231
Biological Process	GO:0010564	6	regulation of cell cycle process	0.0579553	P25789	Proteasome subunit alpha type-4 OS=Homo sapiens OX=9606 GN=PSMA4 PE=1 SV=1	0.58	Down	0.00196125	PSMA4	29.483	18.4	6	7	6	0.788	0.826	0.746	1.286
Biological Process	GO:0044033	3	multi-organism metabolic process	0.170732	P62249	40S ribosomal protein S16 OS=Homo sapiens OX=9606 GN=RPS16 PE=1 SV=2	0.639	Down	0.038164	RPS16	16.445	24.7	4	4	4	0.893	1.139	0.783	1.226
Biological Process	GO:0044033	3	multi-organism metabolic process	0.170732	P18621	60S ribosomal protein L17 OS=Homo sapiens OX=9606 GN=RPL17 PE=1 SV=3	0.663	Down	0.0157785	RPL17	21.397	26.1	5	6	5	0.873	0.923	0.773	1.166
Biological Process	GO:0044033	3	multi-organism metabolic process	0.170732	Q9Y262	Eukaryotic translation initiation factor 3 subunit L OS=Homo sapiens OX=9606 GN=EIF3L PE=1 SV=1	0.624	Down	0.0045154	EIF3L	66.726	12.6	8	10	8	0.882	1.137	0.642	1.029
Biological Process	GO:0008360	7	regulation of cell shape	0.0938774	O75400	Pre-mRNA-processing factor 40 homolog A OS=Homo sapiens OX=9606 GN=PRPF40A PE=1 SV=2	0.513	Down	0.0074383	PRPF40A	108.8	7.4	8	12	8	1.326	0.946	0.441	0.86
Biological Process	GO:0008360	7	regulation of cell shape	0.0938774	O14745	Na(+)/H(+) exchange regulatory cofactor NHE-RF1 OS=Homo sapiens OX=9606 GN=SLC9A3R1 PE=1 SV=4	0.313	Down	0.0029404	SLC9A3R1	38.868	21.2	7	8	7	1.286	1.014	0.255	0.814
Biological Process	GO:0046718	9	viral entry into host cell	0.068451	P15144	Aminopeptidase N OS=Homo sapiens OX=9606 GN=ANPEP PE=1 SV=4	0.62	Down	0.015259	ANPEP	109.54	6.8	7	7	7	0.758	0.937	0.927	1.496
Biological Process	GO:0046718	9	viral entry into host cell	0.068451	P60033	CD81 antigen OS=Homo sapiens OX=9606 GN=CD81 PE=1 SV=1	0.382	Down	0.048797	CD81	25.809	6.4	2	2	2	0.926	1.192	0.642	1.679
Biological Process	GO:0045815	8	positive regulation of gene expression, epigenetic	0.0489194	P17096	High mobility group protein HMG-I/HMG-Y OS=Homo sapiens OX=9606 GN=HMGA1 PE=1 SV=3	0.624	Down	0.028838	HMGA1	11.676	30.8	4	6	4	1.495	0.727	0.562	0.9
Biological Process	GO:0045815	8	positive regulation of gene expression, epigenetic	0.0489194	P60709	Actin, cytoplasmic 1 OS=Homo sapiens OX=9606 GN=ACTB PE=1 SV=1	0.505	Down	3.723e-05	ACTB	41.736	35.2	11	43	3	0.931	0.929	0.56	1.11
Biological Process	GO:0030168	7	platelet activation	0.0900932	P60709	Actin, cytoplasmic 1 OS=Homo sapiens OX=9606 GN=ACTB PE=1 SV=1	0.505	Down	3.723e-05	ACTB	41.736	35.2	11	43	3	0.931	0.929	0.56	1.11
Biological Process	GO:0030168	7	platelet activation	0.0900932	P61225	Ras-related protein Rap-2b OS=Homo sapiens OX=9606 GN=RAP2B PE=1 SV=1	0.328	Down	0.0009423	RAP2B	20.504	10.4	2	4	2	1.276	0.919	0.378	1.153
Biological Process	GO:0010972	10	negative regulation of G2/M transition of mitotic cell cycle	0.0294675	Q99460	26S proteasome non-ATPase regulatory subunit 1 OS=Homo sapiens OX=9606 GN=PSMD1 PE=1 SV=2	0.51	Down	0.043704	PSMD1	105.84	8.3	7	9	7	0.99	1.255	0.494	0.968
Biological Process	GO:0010972	10	negative regulation of G2/M transition of mitotic cell cycle	0.0294675	P51665	26S proteasome non-ATPase regulatory subunit 7 OS=Homo sapiens OX=9606 GN=PSMD7 PE=1 SV=2	0.366	Down	0.0111993	PSMD7	37.025	9	3	4	3	1.005	1.089	0.451	1.231
Biological Process	GO:0010972	10	negative regulation of G2/M transition of mitotic cell cycle	0.0294675	P25789	Proteasome subunit alpha type-4 OS=Homo sapiens OX=9606 GN=PSMA4 PE=1 SV=1	0.58	Down	0.00196125	PSMA4	29.483	18.4	6	7	6	0.788	0.826	0.746	1.286
Biological Process	GO:0060828	8	regulation of canonical Wnt signaling pathway	0.012429	P62136	Serine/threonine-protein phosphatase PP1-alpha catalytic subunit OS=Homo sapiens OX=9606 GN=PPP1CA PE=1 SV=1	0.263	Down	0.029639	PPP1CA	37.512	17.3	6	8	3	1.232	1.299	0.298	1.133
Biological Process	GO:0060828	8	regulation of canonical Wnt signaling pathway	0.012429	Q99460	26S proteasome non-ATPase regulatory subunit 1 OS=Homo sapiens OX=9606 GN=PSMD1 PE=1 SV=2	0.51	Down	0.043704	PSMD1	105.84	8.3	7	9	7	0.99	1.255	0.494	0.968
Biological Process	GO:0060828	8	regulation of canonical Wnt signaling pathway	0.012429	P51665	26S proteasome non-ATPase regulatory subunit 7 OS=Homo sapiens OX=9606 GN=PSMD7 PE=1 SV=2	0.366	Down	0.0111993	PSMD7	37.025	9	3	4	3	1.005	1.089	0.451	1.231
Biological Process	GO:0060828	8	regulation of canonical Wnt signaling pathway	0.012429	P25789	Proteasome subunit alpha type-4 OS=Homo sapiens OX=9606 GN=PSMA4 PE=1 SV=1	0.58	Down	0.00196125	PSMA4	29.483	18.4	6	7	6	0.788	0.826	0.746	1.286
Biological Process	GO:0033209	8	tumor necrosis factor-mediated signaling pathway	0.0254657	Q99460	26S proteasome non-ATPase regulatory subunit 1 OS=Homo sapiens OX=9606 GN=PSMD1 PE=1 SV=2	0.51	Down	0.043704	PSMD1	105.84	8.3	7	9	7	0.99	1.255	0.494	0.968
Biological Process	GO:0033209	8	tumor necrosis factor-mediated signaling pathway	0.0254657	P51665	26S proteasome non-ATPase regulatory subunit 7 OS=Homo sapiens OX=9606 GN=PSMD7 PE=1 SV=2	0.366	Down	0.0111993	PSMD7	37.025	9	3	4	3	1.005	1.089	0.451	1.231
Biological Process	GO:0033209	8	tumor necrosis factor-mediated signaling pathway	0.0254657	P25789	Proteasome subunit alpha type-4 OS=Homo sapiens OX=9606 GN=PSMA4 PE=1 SV=1	0.58	Down	0.00196125	PSMA4	29.483	18.4	6	7	6	0.788	0.826	0.746	1.286
Biological Process	GO:0006402	9	mRNA catabolic process	0.261164	P26196	Probable ATP-dependent RNA helicase DDX6 OS=Homo sapiens OX=9606 GN=DDX6 PE=1 SV=2	0.602	Down	0.0159228	DDX6	54.416	13.9	6	7	6	0.916	1.209	0.539	0.895
Biological Process	GO:0006402	9	mRNA catabolic process	0.261164	P62249	40S ribosomal protein S16 OS=Homo sapiens OX=9606 GN=RPS16 PE=1 SV=2	0.639	Down	0.038164	RPS16	16.445	24.7	4	4	4	0.893	1.139	0.783	1.226
Biological Process	GO:0006402	9	mRNA catabolic process	0.261164	P18621	60S ribosomal protein L17 OS=Homo sapiens OX=9606 GN=RPL17 PE=1 SV=3	0.663	Down	0.0157785	RPL17	21.397	26.1	5	6	5	0.873	0.923	0.773	1.166
Biological Process	GO:0060071	10	Wnt signaling pathway, planar cell polarity pathway	0.0308716	Q99460	26S proteasome non-ATPase regulatory subunit 1 OS=Homo sapiens OX=9606 GN=PSMD1 PE=1 SV=2	0.51	Down	0.043704	PSMD1	105.84	8.3	7	9	7	0.99	1.255	0.494	0.968
Biological Process	GO:0060071	10	Wnt signaling pathway, planar cell polarity pathway	0.0308716	P51665	26S proteasome non-ATPase regulatory subunit 7 OS=Homo sapiens OX=9606 GN=PSMD7 PE=1 SV=2	0.366	Down	0.0111993	PSMD7	37.025	9	3	4	3	1.005	1.089	0.451	1.231
Biological Process	GO:0060071	10	Wnt signaling pathway, planar cell polarity pathway	0.0308716	P25789	Proteasome subunit alpha type-4 OS=Homo sapiens OX=9606 GN=PSMA4 PE=1 SV=1	0.58	Down	0.00196125	PSMA4	29.483	18.4	6	7	6	0.788	0.826	0.746	1.286
Biological Process	GO:0098662	8	inorganic cation transmembrane transport	0.332644	P48047	ATP synthase subunit O, mitochondrial OS=Homo sapiens OX=9606 GN=ATP5PO PE=1 SV=1	0.55	Down	0.049078	ATP5PO	23.277	25.4	5	6	5	1.089	0.765	0.737	1.34
Biological Process	GO:0098662	8	inorganic cation transmembrane transport	0.332644	Q9Y4W6	AFG3-like protein 2 OS=Homo sapiens OX=9606 GN=AFG3L2 PE=1 SV=2	0.594	Down	0.0066952	AFG3L2	88.583	11.9	11	11	11	1.018	0.908	0.601	1.012
Biological Process	GO:0030001	7	metal ion transport	0.359844	Q9Y4W6	AFG3-like protein 2 OS=Homo sapiens OX=9606 GN=AFG3L2 PE=1 SV=2	0.594	Down	0.0066952	AFG3L2	88.583	11.9	11	11	11	1.018	0.908	0.601	1.012
Biological Process	GO:0030001	7	metal ion transport	0.359844	O14745	Na(+)/H(+) exchange regulatory cofactor NHE-RF1 OS=Homo sapiens OX=9606 GN=SLC9A3R1 PE=1 SV=4	0.313	Down	0.0029404	SLC9A3R1	38.868	21.2	7	8	7	1.286	1.014	0.255	0.814
Biological Process	GO:0051806	7	entry into cell of other organism involved in symbiotic interaction	0.0938774	P15144	Aminopeptidase N OS=Homo sapiens OX=9606 GN=ANPEP PE=1 SV=4	0.62	Down	0.015259	ANPEP	109.54	6.8	7	7	7	0.758	0.937	0.927	1.496
Biological Process	GO:0051806	7	entry into cell of other organism involved in symbiotic interaction	0.0938774	P60033	CD81 antigen OS=Homo sapiens OX=9606 GN=CD81 PE=1 SV=1	0.382	Down	0.048797	CD81	25.809	6.4	2	2	2	0.926	1.192	0.642	1.679
Biological Process	GO:0043487	8	regulation of RNA stability	0.129863	Q99460	26S proteasome non-ATPase regulatory subunit 1 OS=Homo sapiens OX=9606 GN=PSMD1 PE=1 SV=2	0.51	Down	0.043704	PSMD1	105.84	8.3	7	9	7	0.99	1.255	0.494	0.968
Biological Process	GO:0043487	8	regulation of RNA stability	0.129863	P51665	26S proteasome non-ATPase regulatory subunit 7 OS=Homo sapiens OX=9606 GN=PSMD7 PE=1 SV=2	0.366	Down	0.0111993	PSMD7	37.025	9	3	4	3	1.005	1.089	0.451	1.231
Biological Process	GO:0043487	8	regulation of RNA stability	0.129863	P25789	Proteasome subunit alpha type-4 OS=Homo sapiens OX=9606 GN=PSMA4 PE=1 SV=1	0.58	Down	0.00196125	PSMA4	29.483	18.4	6	7	6	0.788	0.826	0.746	1.286
Biological Process	GO:0009896	6	positive regulation of catabolic process	0.146259	P60033	CD81 antigen OS=Homo sapiens OX=9606 GN=CD81 PE=1 SV=1	0.382	Down	0.048797	CD81	25.809	6.4	2	2	2	0.926	1.192	0.642	1.679
Biological Process	GO:0009896	6	positive regulation of catabolic process	0.146259	Q99460	26S proteasome non-ATPase regulatory subunit 1 OS=Homo sapiens OX=9606 GN=PSMD1 PE=1 SV=2	0.51	Down	0.043704	PSMD1	105.84	8.3	7	9	7	0.99	1.255	0.494	0.968
Biological Process	GO:0009896	6	positive regulation of catabolic process	0.146259	P51665	26S proteasome non-ATPase regulatory subunit 7 OS=Homo sapiens OX=9606 GN=PSMD7 PE=1 SV=2	0.366	Down	0.0111993	PSMD7	37.025	9	3	4	3	1.005	1.089	0.451	1.231
Biological Process	GO:0009896	6	positive regulation of catabolic process	0.146259	P25789	Proteasome subunit alpha type-4 OS=Homo sapiens OX=9606 GN=PSMA4 PE=1 SV=1	0.58	Down	0.00196125	PSMA4	29.483	18.4	6	7	6	0.788	0.826	0.746	1.286
Biological Process	GO:0038093	8	Fc receptor signaling pathway	0.0214078	Q99460	26S proteasome non-ATPase regulatory subunit 1 OS=Homo sapiens OX=9606 GN=PSMD1 PE=1 SV=2	0.51	Down	0.043704	PSMD1	105.84	8.3	7	9	7	0.99	1.255	0.494	0.968
Biological Process	GO:0038093	8	Fc receptor signaling pathway	0.0214078	P51665	26S proteasome non-ATPase regulatory subunit 7 OS=Homo sapiens OX=9606 GN=PSMD7 PE=1 SV=2	0.366	Down	0.0111993	PSMD7	37.025	9	3	4	3	1.005	1.089	0.451	1.231
Biological Process	GO:0038093	8	Fc receptor signaling pathway	0.0214078	P25789	Proteasome subunit alpha type-4 OS=Homo sapiens OX=9606 GN=PSMA4 PE=1 SV=1	0.58	Down	0.00196125	PSMA4	29.483	18.4	6	7	6	0.788	0.826	0.746	1.286
Biological Process	GO:0038093	8	Fc receptor signaling pathway	0.0214078	P60709	Actin, cytoplasmic 1 OS=Homo sapiens OX=9606 GN=ACTB PE=1 SV=1	0.505	Down	3.723e-05	ACTB	41.736	35.2	11	43	3	0.931	0.929	0.56	1.11
Biological Process	GO:0043618	12	regulation of transcription from RNA polymerase II promoter in response to stress	0.0352931	Q99460	26S proteasome non-ATPase regulatory subunit 1 OS=Homo sapiens OX=9606 GN=PSMD1 PE=1 SV=2	0.51	Down	0.043704	PSMD1	105.84	8.3	7	9	7	0.99	1.255	0.494	0.968
Biological Process	GO:0043618	12	regulation of transcription from RNA polymerase II promoter in response to stress	0.0352931	P51665	26S proteasome non-ATPase regulatory subunit 7 OS=Homo sapiens OX=9606 GN=PSMD7 PE=1 SV=2	0.366	Down	0.0111993	PSMD7	37.025	9	3	4	3	1.005	1.089	0.451	1.231
Biological Process	GO:0043618	12	regulation of transcription from RNA polymerase II promoter in response to stress	0.0352931	P25789	Proteasome subunit alpha type-4 OS=Homo sapiens OX=9606 GN=PSMA4 PE=1 SV=1	0.58	Down	0.00196125	PSMA4	29.483	18.4	6	7	6	0.788	0.826	0.746	1.286
Biological Process	GO:0030336	8	negative regulation of cell migration	0.109458	O14745	Na(+)/H(+) exchange regulatory cofactor NHE-RF1 OS=Homo sapiens OX=9606 GN=SLC9A3R1 PE=1 SV=4	0.313	Down	0.0029404	SLC9A3R1	38.868	21.2	7	8	7	1.286	1.014	0.255	0.814
Biological Process	GO:0030336	8	negative regulation of cell migration	0.109458	P61225	Ras-related protein Rap-2b OS=Homo sapiens OX=9606 GN=RAP2B PE=1 SV=1	0.328	Down	0.0009423	RAP2B	20.504	10.4	2	4	2	1.276	0.919	0.378	1.153
Biological Process	GO:1903727	9	positive regulation of phospholipid metabolic process	0.00628765	P60033	CD81 antigen OS=Homo sapiens OX=9606 GN=CD81 PE=1 SV=1	0.382	Down	0.048797	CD81	25.809	6.4	2	2	2	0.926	1.192	0.642	1.679
Biological Process	GO:1903727	9	positive regulation of phospholipid metabolic process	0.00628765	Q99570	Phosphoinositide 3-kinase regulatory subunit 4 OS=Homo sapiens OX=9606 GN=PIK3R4 PE=1 SV=3	0.406	Down	0.024584	PIK3R4	153.1	4.2	5	5	5	1.168	1.136	0.482	1.187
Biological Process	GO:0006612	9	protein targeting to membrane	0.359844	P62249	40S ribosomal protein S16 OS=Homo sapiens OX=9606 GN=RPS16 PE=1 SV=2	0.639	Down	0.038164	RPS16	16.445	24.7	4	4	4	0.893	1.139	0.783	1.226
Biological Process	GO:0006612	9	protein targeting to membrane	0.359844	P18621	60S ribosomal protein L17 OS=Homo sapiens OX=9606 GN=RPL17 PE=1 SV=3	0.663	Down	0.0157785	RPL17	21.397	26.1	5	6	5	0.873	0.923	0.773	1.166
Biological Process	GO:0045930	7	negative regulation of mitotic cell cycle	0.0604212	Q99460	26S proteasome non-ATPase regulatory subunit 1 OS=Homo sapiens OX=9606 GN=PSMD1 PE=1 SV=2	0.51	Down	0.043704	PSMD1	105.84	8.3	7	9	7	0.99	1.255	0.494	0.968
Biological Process	GO:0045930	7	negative regulation of mitotic cell cycle	0.0604212	P51665	26S proteasome non-ATPase regulatory subunit 7 OS=Homo sapiens OX=9606 GN=PSMD7 PE=1 SV=2	0.366	Down	0.0111993	PSMD7	37.025	9	3	4	3	1.005	1.089	0.451	1.231
Biological Process	GO:0045930	7	negative regulation of mitotic cell cycle	0.0604212	O14745	Na(+)/H(+) exchange regulatory cofactor NHE-RF1 OS=Homo sapiens OX=9606 GN=SLC9A3R1 PE=1 SV=4	0.313	Down	0.0029404	SLC9A3R1	38.868	21.2	7	8	7	1.286	1.014	0.255	0.814
Biological Process	GO:0045930	7	negative regulation of mitotic cell cycle	0.0604212	P25789	Proteasome subunit alpha type-4 OS=Homo sapiens OX=9606 GN=PSMA4 PE=1 SV=1	0.58	Down	0.00196125	PSMA4	29.483	18.4	6	7	6	0.788	0.826	0.746	1.286
Biological Process	GO:0000184	11	nuclear-transcribed mRNA catabolic process, nonsense-mediated decay	0.314349	P62249	40S ribosomal protein S16 OS=Homo sapiens OX=9606 GN=RPS16 PE=1 SV=2	0.639	Down	0.038164	RPS16	16.445	24.7	4	4	4	0.893	1.139	0.783	1.226
Biological Process	GO:0000184	11	nuclear-transcribed mRNA catabolic process, nonsense-mediated decay	0.314349	P18621	60S ribosomal protein L17 OS=Homo sapiens OX=9606 GN=RPL17 PE=1 SV=3	0.663	Down	0.0157785	RPL17	21.397	26.1	5	6	5	0.873	0.923	0.773	1.166
Biological Process	GO:0002768	7	immune response-regulating cell surface receptor signaling pathway	0.029488	Q99460	26S proteasome non-ATPase regulatory subunit 1 OS=Homo sapiens OX=9606 GN=PSMD1 PE=1 SV=2	0.51	Down	0.043704	PSMD1	105.84	8.3	7	9	7	0.99	1.255	0.494	0.968
Biological Process	GO:0002768	7	immune response-regulating cell surface receptor signaling pathway	0.029488	P51665	26S proteasome non-ATPase regulatory subunit 7 OS=Homo sapiens OX=9606 GN=PSMD7 PE=1 SV=2	0.366	Down	0.0111993	PSMD7	37.025	9	3	4	3	1.005	1.089	0.451	1.231
Biological Process	GO:0002768	7	immune response-regulating cell surface receptor signaling pathway	0.029488	P25789	Proteasome subunit alpha type-4 OS=Homo sapiens OX=9606 GN=PSMA4 PE=1 SV=1	0.58	Down	0.00196125	PSMA4	29.483	18.4	6	7	6	0.788	0.826	0.746	1.286
Biological Process	GO:0002768	7	immune response-regulating cell surface receptor signaling pathway	0.029488	P60709	Actin, cytoplasmic 1 OS=Homo sapiens OX=9606 GN=ACTB PE=1 SV=1	0.505	Down	3.723e-05	ACTB	41.736	35.2	11	43	3	0.931	0.929	0.56	1.11
Biological Process	GO:0045944	12	positive regulation of transcription from RNA polymerase II promoter	0.0390221	Q9Y5B9	FACT complex subunit SPT16 OS=Homo sapiens OX=9606 GN=SUPT16H PE=1 SV=1	0.578	Down	6.0289e-05	SUPT16H	119.91	15.2	17	21	17	0.991	0.95	0.588	1.018
Biological Process	GO:0045944	12	positive regulation of transcription from RNA polymerase II promoter	0.0390221	Q9Y224	RNA transcription, translation and transport factor protein OS=Homo sapiens OX=9606 GN=RTRAF PE=1 SV=1	0.488	Down	0.0055449	RTRAF	28.068	23.8	6	7	6	0.921	0.96	0.63	1.29
Biological Process	GO:0045944	12	positive regulation of transcription from RNA polymerase II promoter	0.0390221	Q03701	CCAAT/enhancer-binding protein zeta OS=Homo sapiens OX=9606 GN=CEBPZ PE=1 SV=3	0.601	Down	0.008281	CEBPZ	120.97	8.3	8	9	8	1.132	0.928	0.582	0.969
Biological Process	GO:0045944	12	positive regulation of transcription from RNA polymerase II promoter	0.0390221	P60033	CD81 antigen OS=Homo sapiens OX=9606 GN=CD81 PE=1 SV=1	0.382	Down	0.048797	CD81	25.809	6.4	2	2	2	0.926	1.192	0.642	1.679
Biological Process	GO:0045944	12	positive regulation of transcription from RNA polymerase II promoter	0.0390221	P17096	High mobility group protein HMG-I/HMG-Y OS=Homo sapiens OX=9606 GN=HMGA1 PE=1 SV=3	0.624	Down	0.028838	HMGA1	11.676	30.8	4	6	4	1.495	0.727	0.562	0.9
Biological Process	GO:0045944	12	positive regulation of transcription from RNA polymerase II promoter	0.0390221	Q9Y230	RuvB-like 2 OS=Homo sapiens OX=9606 GN=RUVBL2 PE=1 SV=3	0.348	Down	0.00026185	RUVBL2	51.156	27.2	12	16	11	0.907	0.977	0.38	1.093
Biological Process	GO:0051726	5	regulation of cell cycle	0.130394	Q9NYL9	Tropomodulin-3 OS=Homo sapiens OX=9606 GN=TMOD3 PE=1 SV=1	0.623	Down	0.033258	TMOD3	39.594	13.9	5	5	5	1.169	1.014	0.635	1.019
Biological Process	GO:0051726	5	regulation of cell cycle	0.130394	O75400	Pre-mRNA-processing factor 40 homolog A OS=Homo sapiens OX=9606 GN=PRPF40A PE=1 SV=2	0.513	Down	0.0074383	PRPF40A	108.8	7.4	8	12	8	1.326	0.946	0.441	0.86
Biological Process	GO:0051726	5	regulation of cell cycle	0.130394	Q99460	26S proteasome non-ATPase regulatory subunit 1 OS=Homo sapiens OX=9606 GN=PSMD1 PE=1 SV=2	0.51	Down	0.043704	PSMD1	105.84	8.3	7	9	7	0.99	1.255	0.494	0.968
Biological Process	GO:0051726	5	regulation of cell cycle	0.130394	Q99570	Phosphoinositide 3-kinase regulatory subunit 4 OS=Homo sapiens OX=9606 GN=PIK3R4 PE=1 SV=3	0.406	Down	0.024584	PIK3R4	153.1	4.2	5	5	5	1.168	1.136	0.482	1.187
Biological Process	GO:0051726	5	regulation of cell cycle	0.130394	P51665	26S proteasome non-ATPase regulatory subunit 7 OS=Homo sapiens OX=9606 GN=PSMD7 PE=1 SV=2	0.366	Down	0.0111993	PSMD7	37.025	9	3	4	3	1.005	1.089	0.451	1.231
Biological Process	GO:0051726	5	regulation of cell cycle	0.130394	O14745	Na(+)/H(+) exchange regulatory cofactor NHE-RF1 OS=Homo sapiens OX=9606 GN=SLC9A3R1 PE=1 SV=4	0.313	Down	0.0029404	SLC9A3R1	38.868	21.2	7	8	7	1.286	1.014	0.255	0.814
Biological Process	GO:0051726	5	regulation of cell cycle	0.130394	P25789	Proteasome subunit alpha type-4 OS=Homo sapiens OX=9606 GN=PSMA4 PE=1 SV=1	0.58	Down	0.00196125	PSMA4	29.483	18.4	6	7	6	0.788	0.826	0.746	1.286
Biological Process	GO:0045937	8	positive regulation of phosphate metabolic process	0.223218	P60033	CD81 antigen OS=Homo sapiens OX=9606 GN=CD81 PE=1 SV=1	0.382	Down	0.048797	CD81	25.809	6.4	2	2	2	0.926	1.192	0.642	1.679
Biological Process	GO:0045937	8	positive regulation of phosphate metabolic process	0.223218	Q99570	Phosphoinositide 3-kinase regulatory subunit 4 OS=Homo sapiens OX=9606 GN=PIK3R4 PE=1 SV=3	0.406	Down	0.024584	PIK3R4	153.1	4.2	5	5	5	1.168	1.136	0.482	1.187
Biological Process	GO:0045937	8	positive regulation of phosphate metabolic process	0.223218	Q9Y4R8	Telomere length regulation protein TEL2 homolog OS=Homo sapiens OX=9606 GN=TELO2 PE=1 SV=2	0.415	Down	0.021317	TELO2	91.746	4.3	4	4	4	0.907	1.263	0.536	1.291
Biological Process	GO:0045937	8	positive regulation of phosphate metabolic process	0.223218	P61225	Ras-related protein Rap-2b OS=Homo sapiens OX=9606 GN=RAP2B PE=1 SV=1	0.328	Down	0.0009423	RAP2B	20.504	10.4	2	4	2	1.276	0.919	0.378	1.153
Biological Process	GO:0098771	7	inorganic ion homeostasis	0.208379	Q92544	Transmembrane 9 superfamily member 4 OS=Homo sapiens OX=9606 GN=TM9SF4 PE=1 SV=2	0.526	Down	0.00034237	TM9SF4	74.518	8.3	5	6	5	1.238	1.105	0.523	0.994
Biological Process	GO:0098771	7	inorganic ion homeostasis	0.208379	Q9Y4W6	AFG3-like protein 2 OS=Homo sapiens OX=9606 GN=AFG3L2 PE=1 SV=2	0.594	Down	0.0066952	AFG3L2	88.583	11.9	11	11	11	1.018	0.908	0.601	1.012
Biological Process	GO:0098771	7	inorganic ion homeostasis	0.208379	O14745	Na(+)/H(+) exchange regulatory cofactor NHE-RF1 OS=Homo sapiens OX=9606 GN=SLC9A3R1 PE=1 SV=4	0.313	Down	0.0029404	SLC9A3R1	38.868	21.2	7	8	7	1.286	1.014	0.255	0.814
Biological Process	GO:0019083	9	viral transcription	0.328081	P62249	40S ribosomal protein S16 OS=Homo sapiens OX=9606 GN=RPS16 PE=1 SV=2	0.639	Down	0.038164	RPS16	16.445	24.7	4	4	4	0.893	1.139	0.783	1.226
Biological Process	GO:0019083	9	viral transcription	0.328081	P18621	60S ribosomal protein L17 OS=Homo sapiens OX=9606 GN=RPL17 PE=1 SV=3	0.663	Down	0.0157785	RPL17	21.397	26.1	5	6	5	0.873	0.923	0.773	1.166
Biological Process	GO:0019058	6	viral life cycle	0.0252354	P15144	Aminopeptidase N OS=Homo sapiens OX=9606 GN=ANPEP PE=1 SV=4	0.62	Down	0.015259	ANPEP	109.54	6.8	7	7	7	0.758	0.937	0.927	1.496
Biological Process	GO:0019058	6	viral life cycle	0.0252354	P26196	Probable ATP-dependent RNA helicase DDX6 OS=Homo sapiens OX=9606 GN=DDX6 PE=1 SV=2	0.602	Down	0.0159228	DDX6	54.416	13.9	6	7	6	0.916	1.209	0.539	0.895
Biological Process	GO:0019058	6	viral life cycle	0.0252354	P60033	CD81 antigen OS=Homo sapiens OX=9606 GN=CD81 PE=1 SV=1	0.382	Down	0.048797	CD81	25.809	6.4	2	2	2	0.926	1.192	0.642	1.679
Biological Process	GO:0019058	6	viral life cycle	0.0252354	P62249	40S ribosomal protein S16 OS=Homo sapiens OX=9606 GN=RPS16 PE=1 SV=2	0.639	Down	0.038164	RPS16	16.445	24.7	4	4	4	0.893	1.139	0.783	1.226
Biological Process	GO:0019058	6	viral life cycle	0.0252354	P18621	60S ribosomal protein L17 OS=Homo sapiens OX=9606 GN=RPL17 PE=1 SV=3	0.663	Down	0.0157785	RPL17	21.397	26.1	5	6	5	0.873	0.923	0.773	1.166
Biological Process	GO:0019058	6	viral life cycle	0.0252354	Q9Y262	Eukaryotic translation initiation factor 3 subunit L OS=Homo sapiens OX=9606 GN=EIF3L PE=1 SV=1	0.624	Down	0.0045154	EIF3L	66.726	12.6	8	10	8	0.882	1.137	0.642	1.029
Biological Process	GO:2000027	6	regulation of organ morphogenesis	0.0681965	Q99460	26S proteasome non-ATPase regulatory subunit 1 OS=Homo sapiens OX=9606 GN=PSMD1 PE=1 SV=2	0.51	Down	0.043704	PSMD1	105.84	8.3	7	9	7	0.99	1.255	0.494	0.968
Biological Process	GO:2000027	6	regulation of organ morphogenesis	0.0681965	P51665	26S proteasome non-ATPase regulatory subunit 7 OS=Homo sapiens OX=9606 GN=PSMD7 PE=1 SV=2	0.366	Down	0.0111993	PSMD7	37.025	9	3	4	3	1.005	1.089	0.451	1.231
Biological Process	GO:2000027	6	regulation of organ morphogenesis	0.0681965	P25789	Proteasome subunit alpha type-4 OS=Homo sapiens OX=9606 GN=PSMA4 PE=1 SV=1	0.58	Down	0.00196125	PSMA4	29.483	18.4	6	7	6	0.788	0.826	0.746	1.286
Biological Process	GO:0023056	5	positive regulation of signaling	0.0589583	Q92734	Protein TFG OS=Homo sapiens OX=9606 GN=TFG PE=1 SV=2	0.194	Down	0.0041843	TFG	43.447	8.8	4	4	4	0.75	1.045	0.238	1.229
Biological Process	GO:0023056	5	positive regulation of signaling	0.0589583	P62136	Serine/threonine-protein phosphatase PP1-alpha catalytic subunit OS=Homo sapiens OX=9606 GN=PPP1CA PE=1 SV=1	0.263	Down	0.029639	PPP1CA	37.512	17.3	6	8	3	1.232	1.299	0.298	1.133
Biological Process	GO:0023056	5	positive regulation of signaling	0.0589583	P60033	CD81 antigen OS=Homo sapiens OX=9606 GN=CD81 PE=1 SV=1	0.382	Down	0.048797	CD81	25.809	6.4	2	2	2	0.926	1.192	0.642	1.679
Biological Process	GO:0023056	5	positive regulation of signaling	0.0589583	Q99460	26S proteasome non-ATPase regulatory subunit 1 OS=Homo sapiens OX=9606 GN=PSMD1 PE=1 SV=2	0.51	Down	0.043704	PSMD1	105.84	8.3	7	9	7	0.99	1.255	0.494	0.968
Biological Process	GO:0023056	5	positive regulation of signaling	0.0589583	P51665	26S proteasome non-ATPase regulatory subunit 7 OS=Homo sapiens OX=9606 GN=PSMD7 PE=1 SV=2	0.366	Down	0.0111993	PSMD7	37.025	9	3	4	3	1.005	1.089	0.451	1.231
Biological Process	GO:0023056	5	positive regulation of signaling	0.0589583	O14745	Na(+)/H(+) exchange regulatory cofactor NHE-RF1 OS=Homo sapiens OX=9606 GN=SLC9A3R1 PE=1 SV=4	0.313	Down	0.0029404	SLC9A3R1	38.868	21.2	7	8	7	1.286	1.014	0.255	0.814
Biological Process	GO:0023056	5	positive regulation of signaling	0.0589583	P25789	Proteasome subunit alpha type-4 OS=Homo sapiens OX=9606 GN=PSMA4 PE=1 SV=1	0.58	Down	0.00196125	PSMA4	29.483	18.4	6	7	6	0.788	0.826	0.746	1.286
Biological Process	GO:0023056	5	positive regulation of signaling	0.0589583	Q9Y4R8	Telomere length regulation protein TEL2 homolog OS=Homo sapiens OX=9606 GN=TELO2 PE=1 SV=2	0.415	Down	0.021317	TELO2	91.746	4.3	4	4	4	0.907	1.263	0.536	1.291
Biological Process	GO:0016032	5	viral process	0.0493722	P26196	Probable ATP-dependent RNA helicase DDX6 OS=Homo sapiens OX=9606 GN=DDX6 PE=1 SV=2	0.602	Down	0.0159228	DDX6	54.416	13.9	6	7	6	0.916	1.209	0.539	0.895
Biological Process	GO:0016032	5	viral process	0.0493722	P60033	CD81 antigen OS=Homo sapiens OX=9606 GN=CD81 PE=1 SV=1	0.382	Down	0.048797	CD81	25.809	6.4	2	2	2	0.926	1.192	0.642	1.679
Biological Process	GO:0016032	5	viral process	0.0493722	P18621	60S ribosomal protein L17 OS=Homo sapiens OX=9606 GN=RPL17 PE=1 SV=3	0.663	Down	0.0157785	RPL17	21.397	26.1	5	6	5	0.873	0.923	0.773	1.166
Biological Process	GO:0016032	5	viral process	0.0493722	Q9Y262	Eukaryotic translation initiation factor 3 subunit L OS=Homo sapiens OX=9606 GN=EIF3L PE=1 SV=1	0.624	Down	0.0045154	EIF3L	66.726	12.6	8	10	8	0.882	1.137	0.642	1.029
Biological Process	GO:0016032	5	viral process	0.0493722	P15144	Aminopeptidase N OS=Homo sapiens OX=9606 GN=ANPEP PE=1 SV=4	0.62	Down	0.015259	ANPEP	109.54	6.8	7	7	7	0.758	0.937	0.927	1.496
Biological Process	GO:0016032	5	viral process	0.0493722	Q9Y224	RNA transcription, translation and transport factor protein OS=Homo sapiens OX=9606 GN=RTRAF PE=1 SV=1	0.488	Down	0.0055449	RTRAF	28.068	23.8	6	7	6	0.921	0.96	0.63	1.29
Biological Process	GO:0016032	5	viral process	0.0493722	P62249	40S ribosomal protein S16 OS=Homo sapiens OX=9606 GN=RPS16 PE=1 SV=2	0.639	Down	0.038164	RPS16	16.445	24.7	4	4	4	0.893	1.139	0.783	1.226
Biological Process	GO:0016032	5	viral process	0.0493722	P17096	High mobility group protein HMG-I/HMG-Y OS=Homo sapiens OX=9606 GN=HMGA1 PE=1 SV=3	0.624	Down	0.028838	HMGA1	11.676	30.8	4	6	4	1.495	0.727	0.562	0.9
Biological Process	GO:0016032	5	viral process	0.0493722	P25789	Proteasome subunit alpha type-4 OS=Homo sapiens OX=9606 GN=PSMA4 PE=1 SV=1	0.58	Down	0.00196125	PSMA4	29.483	18.4	6	7	6	0.788	0.826	0.746	1.286
Biological Process	GO:0001666	6	response to hypoxia	0.0380152	Q92544	Transmembrane 9 superfamily member 4 OS=Homo sapiens OX=9606 GN=TM9SF4 PE=1 SV=2	0.526	Down	0.00034237	TM9SF4	74.518	8.3	5	6	5	1.238	1.105	0.523	0.994
Biological Process	GO:0001666	6	response to hypoxia	0.0380152	Q99460	26S proteasome non-ATPase regulatory subunit 1 OS=Homo sapiens OX=9606 GN=PSMD1 PE=1 SV=2	0.51	Down	0.043704	PSMD1	105.84	8.3	7	9	7	0.99	1.255	0.494	0.968
Biological Process	GO:0001666	6	response to hypoxia	0.0380152	P51665	26S proteasome non-ATPase regulatory subunit 7 OS=Homo sapiens OX=9606 GN=PSMD7 PE=1 SV=2	0.366	Down	0.0111993	PSMD7	37.025	9	3	4	3	1.005	1.089	0.451	1.231
Biological Process	GO:0001666	6	response to hypoxia	0.0380152	P25789	Proteasome subunit alpha type-4 OS=Homo sapiens OX=9606 GN=PSMA4 PE=1 SV=1	0.58	Down	0.00196125	PSMA4	29.483	18.4	6	7	6	0.788	0.826	0.746	1.286
Biological Process	GO:0002757	8	immune response-activating signal transduction	0.0114894	Q99460	26S proteasome non-ATPase regulatory subunit 1 OS=Homo sapiens OX=9606 GN=PSMD1 PE=1 SV=2	0.51	Down	0.043704	PSMD1	105.84	8.3	7	9	7	0.99	1.255	0.494	0.968
Biological Process	GO:0002757	8	immune response-activating signal transduction	0.0114894	Q99570	Phosphoinositide 3-kinase regulatory subunit 4 OS=Homo sapiens OX=9606 GN=PIK3R4 PE=1 SV=3	0.406	Down	0.024584	PIK3R4	153.1	4.2	5	5	5	1.168	1.136	0.482	1.187
Biological Process	GO:0002757	8	immune response-activating signal transduction	0.0114894	P51665	26S proteasome non-ATPase regulatory subunit 7 OS=Homo sapiens OX=9606 GN=PSMD7 PE=1 SV=2	0.366	Down	0.0111993	PSMD7	37.025	9	3	4	3	1.005	1.089	0.451	1.231
Biological Process	GO:0002757	8	immune response-activating signal transduction	0.0114894	P25789	Proteasome subunit alpha type-4 OS=Homo sapiens OX=9606 GN=PSMA4 PE=1 SV=1	0.58	Down	0.00196125	PSMA4	29.483	18.4	6	7	6	0.788	0.826	0.746	1.286
Biological Process	GO:0002757	8	immune response-activating signal transduction	0.0114894	P60709	Actin, cytoplasmic 1 OS=Homo sapiens OX=9606 GN=ACTB PE=1 SV=1	0.505	Down	3.723e-05	ACTB	41.736	35.2	11	43	3	0.931	0.929	0.56	1.11
Biological Process	GO:0071453	5	cellular response to oxygen levels	0.054138	Q99460	26S proteasome non-ATPase regulatory subunit 1 OS=Homo sapiens OX=9606 GN=PSMD1 PE=1 SV=2	0.51	Down	0.043704	PSMD1	105.84	8.3	7	9	7	0.99	1.255	0.494	0.968
Biological Process	GO:0071453	5	cellular response to oxygen levels	0.054138	P51665	26S proteasome non-ATPase regulatory subunit 7 OS=Homo sapiens OX=9606 GN=PSMD7 PE=1 SV=2	0.366	Down	0.0111993	PSMD7	37.025	9	3	4	3	1.005	1.089	0.451	1.231
Biological Process	GO:0071453	5	cellular response to oxygen levels	0.054138	P25789	Proteasome subunit alpha type-4 OS=Homo sapiens OX=9606 GN=PSMA4 PE=1 SV=1	0.58	Down	0.00196125	PSMA4	29.483	18.4	6	7	6	0.788	0.826	0.746	1.286
Biological Process	GO:0002474	5	antigen processing and presentation of peptide antigen via MHC class I	0.0416724	Q99460	26S proteasome non-ATPase regulatory subunit 1 OS=Homo sapiens OX=9606 GN=PSMD1 PE=1 SV=2	0.51	Down	0.043704	PSMD1	105.84	8.3	7	9	7	0.99	1.255	0.494	0.968
Biological Process	GO:0002474	5	antigen processing and presentation of peptide antigen via MHC class I	0.0416724	P51665	26S proteasome non-ATPase regulatory subunit 7 OS=Homo sapiens OX=9606 GN=PSMD7 PE=1 SV=2	0.366	Down	0.0111993	PSMD7	37.025	9	3	4	3	1.005	1.089	0.451	1.231
Biological Process	GO:0002474	5	antigen processing and presentation of peptide antigen via MHC class I	0.0416724	P25789	Proteasome subunit alpha type-4 OS=Homo sapiens OX=9606 GN=PSMA4 PE=1 SV=1	0.58	Down	0.00196125	PSMA4	29.483	18.4	6	7	6	0.788	0.826	0.746	1.286
Biological Process	GO:0006470	8	protein dephosphorylation	0.121566	P62136	Serine/threonine-protein phosphatase PP1-alpha catalytic subunit OS=Homo sapiens OX=9606 GN=PPP1CA PE=1 SV=1	0.263	Down	0.029639	PPP1CA	37.512	17.3	6	8	3	1.232	1.299	0.298	1.133
Biological Process	GO:0006470	8	protein dephosphorylation	0.121566	Q8WVY7	Ubiquitin-like domain-containing CTD phosphatase 1 OS=Homo sapiens OX=9606 GN=UBLCP1 PE=1 SV=2	0.604	Down	0.041624	UBLCP1	36.804	13.2	4	5	4	0.752	1.347	0.56	0.927
Biological Process	GO:0043933	4	macromolecular complex subunit organization	0.0846189	Q92734	Protein TFG OS=Homo sapiens OX=9606 GN=TFG PE=1 SV=2	0.194	Down	0.0041843	TFG	43.447	8.8	4	4	4	0.75	1.045	0.238	1.229
Biological Process	GO:0043933	4	macromolecular complex subunit organization	0.0846189	Q92544	Transmembrane 9 superfamily member 4 OS=Homo sapiens OX=9606 GN=TM9SF4 PE=1 SV=2	0.526	Down	0.00034237	TM9SF4	74.518	8.3	5	6	5	1.238	1.105	0.523	0.994
Biological Process	GO:0043933	4	macromolecular complex subunit organization	0.0846189	P26196	Probable ATP-dependent RNA helicase DDX6 OS=Homo sapiens OX=9606 GN=DDX6 PE=1 SV=2	0.602	Down	0.0159228	DDX6	54.416	13.9	6	7	6	0.916	1.209	0.539	0.895
Biological Process	GO:0043933	4	macromolecular complex subunit organization	0.0846189	Q9NVA2	Septin-11 OS=Homo sapiens OX=9606 GN=SEPTIN11 PE=1 SV=3	0.308	Down	0.0053849	SEPTIN11	49.398	16.1	6	7	6	0.967	1.066	0.311	1.01
Biological Process	GO:0043933	4	macromolecular complex subunit organization	0.0846189	O14745	Na(+)/H(+) exchange regulatory cofactor NHE-RF1 OS=Homo sapiens OX=9606 GN=SLC9A3R1 PE=1 SV=4	0.313	Down	0.0029404	SLC9A3R1	38.868	21.2	7	8	7	1.286	1.014	0.255	0.814
Biological Process	GO:0043933	4	macromolecular complex subunit organization	0.0846189	O95163	Elongator complex protein 1 OS=Homo sapiens OX=9606 GN=ELP1 PE=1 SV=3	0.472	Down	0.032358	ELP1	150.25	2	3	3	3	1.349	1.446	0.471	0.997
Biological Process	GO:0043933	4	macromolecular complex subunit organization	0.0846189	Q9Y5B9	FACT complex subunit SPT16 OS=Homo sapiens OX=9606 GN=SUPT16H PE=1 SV=1	0.578	Down	6.0289e-05	SUPT16H	119.91	15.2	17	21	17	0.991	0.95	0.588	1.018
Biological Process	GO:0043933	4	macromolecular complex subunit organization	0.0846189	P62136	Serine/threonine-protein phosphatase PP1-alpha catalytic subunit OS=Homo sapiens OX=9606 GN=PPP1CA PE=1 SV=1	0.263	Down	0.029639	PPP1CA	37.512	17.3	6	8	3	1.232	1.299	0.298	1.133
Biological Process	GO:0043933	4	macromolecular complex subunit organization	0.0846189	P61758	Prefoldin subunit 3 OS=Homo sapiens OX=9606 GN=VBP1 PE=1 SV=4	0.632	Down	0.033424	VBP1	22.626	12.2	2	4	2	0.949	1.27	0.576	0.912
Biological Process	GO:0043933	4	macromolecular complex subunit organization	0.0846189	P17096	High mobility group protein HMG-I/HMG-Y OS=Homo sapiens OX=9606 GN=HMGA1 PE=1 SV=3	0.624	Down	0.028838	HMGA1	11.676	30.8	4	6	4	1.495	0.727	0.562	0.9
[truncated: 1,061 more rows]

## Sheet: all
GO Terms Level 1	GO Terms Description	GO Terms Level	GO Terms ID	Mapping	Background	All Mapping	All Background	Fold Enrichment	Fisher' exact test P value	-log10(p value)	Related Protein
[truncated: 30 more rows]

## Sheet: all GO2Protein
GO Terms Level 1	GO Terms ID	GO Terms Level	GO Terms Description	Fisher's exact test P value	Protein accession	Protein description	Ratio	Regulated Type	P value	Gene name	MW [kDa]	Coverage [%]	Peptides	PSMs	Unique peptides	AC_KD	AC_KD_C	AC_OE	AC_OE_C
[truncated: 2,566 more rows]
