# Supplementary material for: Quantitative proteomics analysis revealed the potential role of lncRNA Ftx in cardiomyocytes
Source: Proteome Sci. 2023 Jan 5;21:2. doi: 10.1186/s12953-022-00201-6 (PMC9814437; doi:10.1186/s12953-022-00201-6)
Supplement: Supplementary file 4 — Additional file 4. [file 12953_2022_201_MOESM4_ESM.xlsx]

## Sheet: Up
KEGG pathway	Mapping	Background	All Mapping	All Background	Fold enrichment	Fisher's exact test p value	-log10(p value)	Related proteins
hsa05219 Bladder cancer	3	12	29	2041	17.59	0.000521089	3.28	P03956 P01116 P19971
hsa04514 Cell adhesion molecules (CAMs)	3	21	29	2041	10.05	0.00288997	2.54	P05556 P23229 P55283
hsa04512 ECM-receptor interaction	3	27	29	2041	7.82	0.00600147	2.22	P11047 P05556 P23229
hsa05222 Small cell lung cancer	3	30	29	2041	7.04	0.00809506	2.09	P11047 P05556 P23229
hsa05145 Toxoplasmosis	3	30	29	2041	7.04	0.00809506	2.09	P11047 P05556 P23229
hsa04151 PI3K-Akt signaling pathway	4	79	29	2041	3.56	0.0236443	1.63	P11047 P05556 P23229 P01116
hsa05200 Pathways in cancer	5	124	29	2041	2.84	0.027927	1.55	P11047 P05556 P23229 P03956 P01116
hsa05412 Arrhythmogenic right ventricular cardiomyopathy (ARVC)	2	22	29	2041	6.4	0.0377782	1.42	P05556 P23229
hsa05410 Hypertrophic cardiomyopathy (HCM)	2	23	29	2041	6.12	0.0410166	1.39	P05556 P23229
hsa03320 PPAR signaling pathway	2	23	29	2041	6.12	0.0410166	1.39	O95864 P03956
hsa00592 alpha-Linolenic acid metabolism	1	3	29	2041	23.46	0.0420437	1.38	O95864
hsa05165 Human papillomavirus infection	4	95	29	2041	2.96	0.0428205	1.37	P11047 P05556 P23229 P01116

## Sheet: Up Pathway2Protein
KEGG pathway	Fisher's exact test p value	Mapping	Fold enrichment	Protein accession	Protein description	Ratio	Regulated Type	P value	Gene name	MW [kDa]	Coverage [%]	Peptides	PSMs	Unique peptides	AC_KD	AC_KD_C	AC_OE	AC_OE_C
hsa04014 Ras signaling pathway	0.493562	1	1.5	P01116	GTPase KRas OS=Homo sapiens OX=9606 GN=KRAS PE=1 SV=1	1.548	Up	0.0132248	KRAS	21.656	24.9	5	8	3	1.423	0.919	1.114	0.661
hsa05224 Breast cancer	0.292077	1	2.93	P01116	GTPase KRas OS=Homo sapiens OX=9606 GN=KRAS PE=1 SV=1	1.548	Up	0.0132248	KRAS	21.656	24.9	5	8	3	1.423	0.919	1.114	0.661
hsa04360 Axon guidance	0.113758	2	3.43	P05556	Integrin beta-1 OS=Homo sapiens OX=9606 GN=ITGB1 PE=1 SV=2	1.548	Up	3.9039e-06	ITGB1	88.414	14	11	12	11	1.215	0.785	3.223	0.923
hsa04360 Axon guidance	0.113758	2	3.43	P01116	GTPase KRas OS=Homo sapiens OX=9606 GN=KRAS PE=1 SV=1	1.548	Up	0.0132248	KRAS	21.656	24.9	5	8	3	1.423	0.919	1.114	0.661
hsa05166 Human T-cell leukemia virus 1 infection	0.611398	1	1.08	P01116	GTPase KRas OS=Homo sapiens OX=9606 GN=KRAS PE=1 SV=1	1.548	Up	0.0132248	KRAS	21.656	24.9	5	8	3	1.423	0.919	1.114	0.661
hsa04919 Thyroid hormone signaling pathway	0.387721	1	2.07	P01116	GTPase KRas OS=Homo sapiens OX=9606 GN=KRAS PE=1 SV=1	1.548	Up	0.0132248	KRAS	21.656	24.9	5	8	3	1.423	0.919	1.114	0.661
hsa00983 Drug metabolism - other enzymes	0.271288	1	3.2	P19971	Thymidine phosphorylase OS=Homo sapiens OX=9606 GN=TYMP PE=1 SV=2	2.254	Up	0.0102423	TYMP	49.955	4.1	2	3	2	1.012	0.449	3.454	1.431
hsa04210 Apoptosis	0.47083	1	1.6	P01116	GTPase KRas OS=Homo sapiens OX=9606 GN=KRAS PE=1 SV=1	1.548	Up	0.0132248	KRAS	21.656	24.9	5	8	3	1.423	0.919	1.114	0.661
hsa04370 VEGF signaling pathway	0.238996	1	3.7	P01116	GTPase KRas OS=Homo sapiens OX=9606 GN=KRAS PE=1 SV=1	1.548	Up	0.0132248	KRAS	21.656	24.9	5	8	3	1.423	0.919	1.114	0.661
hsa05034 Alcoholism	0.0784775	2	4.27	O75367	Core histone macro-H2A.1 OS=Homo sapiens OX=9606 GN=H2AFY PE=1 SV=4	1.608	Up	0.031718	H2AFY	39.617	16.7	5	5	5	1.092	0.679	1.219	1.492
hsa05034 Alcoholism	0.0784775	2	4.27	P01116	GTPase KRas OS=Homo sapiens OX=9606 GN=KRAS PE=1 SV=1	1.548	Up	0.0132248	KRAS	21.656	24.9	5	8	3	1.423	0.919	1.114	0.661
hsa04071 Sphingolipid signaling pathway	0.478515	1	1.56	P01116	GTPase KRas OS=Homo sapiens OX=9606 GN=KRAS PE=1 SV=1	1.548	Up	0.0132248	KRAS	21.656	24.9	5	8	3	1.423	0.919	1.114	0.661
hsa04012 ErbB signaling pathway	0.271288	1	3.2	P01116	GTPase KRas OS=Homo sapiens OX=9606 GN=KRAS PE=1 SV=1	1.548	Up	0.0132248	KRAS	21.656	24.9	5	8	3	1.423	0.919	1.114	0.661
hsa04929 GnRH secretion	0.182083	1	5.03	P01116	GTPase KRas OS=Homo sapiens OX=9606 GN=KRAS PE=1 SV=1	1.548	Up	0.0132248	KRAS	21.656	24.9	5	8	3	1.423	0.919	1.114	0.661
hsa04662 B cell receptor signaling pathway	0.238996	1	3.7	P01116	GTPase KRas OS=Homo sapiens OX=9606 GN=KRAS PE=1 SV=1	1.548	Up	0.0132248	KRAS	21.656	24.9	5	8	3	1.423	0.919	1.114	0.661
hsa05223 Non-small cell lung cancer	0.281755	1	3.06	P01116	GTPase KRas OS=Homo sapiens OX=9606 GN=KRAS PE=1 SV=1	1.548	Up	0.0132248	KRAS	21.656	24.9	5	8	3	1.423	0.919	1.114	0.661
hsa03013 RNA transport	0.497902	2	1.21	Q8TEM1	Nuclear pore membrane glycoprotein 210 OS=Homo sapiens OX=9606 GN=NUP210 PE=1 SV=3	1.507	Up	0.0024785	NUP210	205.11	3.2	6	7	6	1.156	0.767	1.388	0.956
hsa03013 RNA transport	0.497902	2	1.21	O00422	Histone deacetylase complex subunit SAP18 OS=Homo sapiens OX=9606 GN=SAP18 PE=1 SV=1	1.526	Up	0.0029439	SAP18	17.561	19	4	4	4	1.184	0.776		0.904
hsa05222 Small cell lung cancer	0.00809506	3	7.04	P11047	Laminin subunit gamma-1 OS=Homo sapiens OX=9606 GN=LAMC1 PE=1 SV=3	2.097	Up	2.4187e-11	LAMC1	177.6	7.1	11	13	11	1.724	0.822	0.593	0.456
hsa05222 Small cell lung cancer	0.00809506	3	7.04	P05556	Integrin beta-1 OS=Homo sapiens OX=9606 GN=ITGB1 PE=1 SV=2	1.548	Up	3.9039e-06	ITGB1	88.414	14	11	12	11	1.215	0.785	3.223	0.923
hsa05222 Small cell lung cancer	0.00809506	3	7.04	P23229	Integrin alpha-6 OS=Homo sapiens OX=9606 GN=ITGA6 PE=1 SV=5	1.628	Up	8.6661e-07	ITGA6	126.6	7.2	7	11	7	1.477	0.907	0.812	0.671
hsa04145 Phagosome	0.549665	1	1.28	P05556	Integrin beta-1 OS=Homo sapiens OX=9606 GN=ITGB1 PE=1 SV=2	1.548	Up	3.9039e-06	ITGB1	88.414	14	11	12	11	1.215	0.785	3.223	0.923
hsa00240 Pyrimidine metabolism	0.32219	1	2.61	P19971	Thymidine phosphorylase OS=Homo sapiens OX=9606 GN=TYMP PE=1 SV=2	2.254	Up	0.0102423	TYMP	49.955	4.1	2	3	2	1.012	0.449	3.454	1.431
hsa04726 Serotonergic synapse	0.249911	1	3.52	P01116	GTPase KRas OS=Homo sapiens OX=9606 GN=KRAS PE=1 SV=1	1.548	Up	0.0132248	KRAS	21.656	24.9	5	8	3	1.423	0.919	1.114	0.661
hsa04611 Platelet activation	0.47083	1	1.6	P05556	Integrin beta-1 OS=Homo sapiens OX=9606 GN=ITGB1 PE=1 SV=2	1.548	Up	3.9039e-06	ITGB1	88.414	14	11	12	11	1.215	0.785	3.223	0.923
hsa05161 Hepatitis B	0.463036	1	1.64	P01116	GTPase KRas OS=Homo sapiens OX=9606 GN=KRAS PE=1 SV=1	1.548	Up	0.0132248	KRAS	21.656	24.9	5	8	3	1.423	0.919	1.114	0.661
hsa05322 Systemic lupus erythematosus	0.216705	1	4.14	O75367	Core histone macro-H2A.1 OS=Homo sapiens OX=9606 GN=H2AFY PE=1 SV=4	1.608	Up	0.031718	H2AFY	39.617	16.7	5	5	5	1.092	0.679	1.219	1.492
hsa01040 Biosynthesis of unsaturated fatty acids	0.193785	1	4.69	O95864	Acyl-CoA 6-desaturase OS=Homo sapiens OX=9606 GN=FADS2 PE=1 SV=1	1.864	Up	0.00111945	FADS2	52.259	3.8	2	2	2	1.659	0.89		0.391
hsa05323 Rheumatoid arthritis	0.158185	1	5.86	P03956	Interstitial collagenase OS=Homo sapiens OX=9606 GN=MMP1 PE=1 SV=3	1.613	Up	0.026419	MMP1	54.006	4.1	2	2	2	1.529	0.948		0.458
hsa04640 Hematopoietic cell lineage	0.170217	1	5.41	P23229	Integrin alpha-6 OS=Homo sapiens OX=9606 GN=ITGA6 PE=1 SV=5	1.628	Up	8.6661e-07	ITGA6	126.6	7.2	7	11	7	1.477	0.907	0.812	0.671
hsa05219 Bladder cancer	0.000521089	3	17.59	P03956	Interstitial collagenase OS=Homo sapiens OX=9606 GN=MMP1 PE=1 SV=3	1.613	Up	0.026419	MMP1	54.006	4.1	2	2	2	1.529	0.948		0.458
hsa05219 Bladder cancer	0.000521089	3	17.59	P01116	GTPase KRas OS=Homo sapiens OX=9606 GN=KRAS PE=1 SV=1	1.548	Up	0.0132248	KRAS	21.656	24.9	5	8	3	1.423	0.919	1.114	0.661
hsa05219 Bladder cancer	0.000521089	3	17.59	P19971	Thymidine phosphorylase OS=Homo sapiens OX=9606 GN=TYMP PE=1 SV=2	2.254	Up	0.0102423	TYMP	49.955	4.1	2	3	2	1.012	0.449	3.454	1.431
hsa04625 C-type lectin receptor signaling pathway	0.292077	1	2.93	P01116	GTPase KRas OS=Homo sapiens OX=9606 GN=KRAS PE=1 SV=1	1.548	Up	0.0132248	KRAS	21.656	24.9	5	8	3	1.423	0.919	1.114	0.661
hsa04142 Lysosome	0.132712	2	3.13	P54802	Alpha-N-acetylglucosaminidase OS=Homo sapiens OX=9606 GN=NAGLU PE=1 SV=2	1.666	Up	0.023356	NAGLU	82.265	4.6	3	3	3	1.759	1.056	1.412	0.852
hsa04142 Lysosome	0.132712	2	3.13	P11717	Cation-independent mannose-6-phosphate receptor OS=Homo sapiens OX=9606 GN=IGF2R PE=1 SV=3	1.518	Up	0.0041417	IGF2R	274.37	3.9	9	9	9	1.342	0.884	1.347	1.158
hsa05220 Chronic myeloid leukemia	0.302255	1	2.82	P01116	GTPase KRas OS=Homo sapiens OX=9606 GN=KRAS PE=1 SV=1	1.548	Up	0.0132248	KRAS	21.656	24.9	5	8	3	1.423	0.919	1.114	0.661
hsa03040 Spliceosome	0.434968	2	1.37	P07910	Heterogeneous nuclear ribonucleoproteins C1/C2 OS=Homo sapiens OX=9606 GN=HNRNPC PE=1 SV=4	1.542	Up	6.743e-08	HNRNPC	33.67	36.6	15	20	15	1.152	0.747	0.46	0.994
hsa03040 Spliceosome	0.434968	2	1.37	Q08170	Serine/arginine-rich splicing factor 4 OS=Homo sapiens OX=9606 GN=SRSF4 PE=1 SV=2	1.723	Up	0.0108623	SRSF4	56.678	12.3	7	10	3	1.621	0.941	0.686	0.586
hsa05211 Renal cell carcinoma	0.32219	1	2.61	P01116	GTPase KRas OS=Homo sapiens OX=9606 GN=KRAS PE=1 SV=1	1.548	Up	0.0132248	KRAS	21.656	24.9	5	8	3	1.423	0.919	1.114	0.661
hsa00020 Citrate cycle (TCA cycle)	0.0513299	2	5.41	P36957	Dihydrolipoyllysine-residue succinyltransferase component of 2-oxoglutarate dehydrogenase complex, mitochondrial OS=Homo sapiens OX=9606 GN=DLST PE=1 SV=4	1.516	Up	0.00052183	DLST	48.755	17.7	9	14	9	1.052	0.694	0.561	1.119
hsa00020 Citrate cycle (TCA cycle)	0.0513299	2	5.41	P10515	Dihydrolipoyllysine-residue acetyltransferase component of pyruvate dehydrogenase complex, mitochondrial OS=Homo sapiens OX=9606 GN=DLAT PE=1 SV=3	1.658	Up	0.029203	DLAT	68.996	3.9	3	3	3	1.285	0.775	0.834	1.451
hsa04371 Apelin signaling pathway	0.387721	1	2.07	P01116	GTPase KRas OS=Homo sapiens OX=9606 GN=KRAS PE=1 SV=1	1.548	Up	0.0132248	KRAS	21.656	24.9	5	8	3	1.423	0.919	1.114	0.661
hsa04310 Wnt signaling pathway	0.36965	1	2.2	O75487	Glypican-4 OS=Homo sapiens OX=9606 GN=GPC4 PE=1 SV=4	1.561	Up	0.0041049	GPC4	62.411	2.9	2	2	2	1.377	0.882		0.656
hsa00620 Pyruvate metabolism	0.32219	1	2.61	P10515	Dihydrolipoyllysine-residue acetyltransferase component of pyruvate dehydrogenase complex, mitochondrial OS=Homo sapiens OX=9606 GN=DLAT PE=1 SV=3	1.658	Up	0.029203	DLAT	68.996	3.9	3	3	3	1.285	0.775	0.834	1.451
hsa05225 Hepatocellular carcinoma	0.167454	2	2.71	P01116	GTPase KRas OS=Homo sapiens OX=9606 GN=KRAS PE=1 SV=1	1.548	Up	0.0132248	KRAS	21.656	24.9	5	8	3	1.423	0.919	1.114	0.661
hsa05225 Hepatocellular carcinoma	0.167454	2	2.71	O14497	AT-rich interactive domain-containing protein 1A OS=Homo sapiens OX=9606 GN=ARID1A PE=1 SV=3	1.654	Up	0.021924	ARID1A	242.04	2.5	5	5	5	1.351	0.817		0.794
hsa04660 T cell receptor signaling pathway	0.292077	1	2.93	P01116	GTPase KRas OS=Homo sapiens OX=9606 GN=KRAS PE=1 SV=1	1.548	Up	0.0132248	KRAS	21.656	24.9	5	8	3	1.423	0.919	1.114	0.661
hsa05215 Prostate cancer	0.312292	1	2.71	P01116	GTPase KRas OS=Homo sapiens OX=9606 GN=KRAS PE=1 SV=1	1.548	Up	0.0132248	KRAS	21.656	24.9	5	8	3	1.423	0.919	1.114	0.661
hsa05146 Amoebiasis	0.312292	1	2.71	P11047	Laminin subunit gamma-1 OS=Homo sapiens OX=9606 GN=LAMC1 PE=1 SV=3	2.097	Up	2.4187e-11	LAMC1	177.6	7.1	11	13	11	1.724	0.822	0.593	0.456
hsa04910 Insulin signaling pathway	0.447115	1	1.72	P01116	GTPase KRas OS=Homo sapiens OX=9606 GN=KRAS PE=1 SV=1	1.548	Up	0.0132248	KRAS	21.656	24.9	5	8	3	1.423	0.919	1.114	0.661
hsa04510 Focal adhesion	0.069703	3	3.1	P11047	Laminin subunit gamma-1 OS=Homo sapiens OX=9606 GN=LAMC1 PE=1 SV=3	2.097	Up	2.4187e-11	LAMC1	177.6	7.1	11	13	11	1.724	0.822	0.593	0.456
hsa04510 Focal adhesion	0.069703	3	3.1	P05556	Integrin beta-1 OS=Homo sapiens OX=9606 GN=ITGB1 PE=1 SV=2	1.548	Up	3.9039e-06	ITGB1	88.414	14	11	12	11	1.215	0.785	3.223	0.923
hsa04510 Focal adhesion	0.069703	3	3.1	P23229	Integrin alpha-6 OS=Homo sapiens OX=9606 GN=ITGA6 PE=1 SV=5	1.628	Up	8.6661e-07	ITGA6	126.6	7.2	7	11	7	1.477	0.907	0.812	0.671
hsa05145 Toxoplasmosis	0.00809506	3	7.04	P11047	Laminin subunit gamma-1 OS=Homo sapiens OX=9606 GN=LAMC1 PE=1 SV=3	2.097	Up	2.4187e-11	LAMC1	177.6	7.1	11	13	11	1.724	0.822	0.593	0.456
hsa05145 Toxoplasmosis	0.00809506	3	7.04	P05556	Integrin beta-1 OS=Homo sapiens OX=9606 GN=ITGB1 PE=1 SV=2	1.548	Up	3.9039e-06	ITGB1	88.414	14	11	12	11	1.215	0.785	3.223	0.923
hsa05145 Toxoplasmosis	0.00809506	3	7.04	P23229	Integrin alpha-6 OS=Homo sapiens OX=9606 GN=ITGA6 PE=1 SV=5	1.628	Up	8.6661e-07	ITGA6	126.6	7.2	7	11	7	1.477	0.907	0.812	0.671
hsa04720 Long-term potentiation	0.260674	1	3.35	P01116	GTPase KRas OS=Homo sapiens OX=9606 GN=KRAS PE=1 SV=1	1.548	Up	0.0132248	KRAS	21.656	24.9	5	8	3	1.423	0.919	1.114	0.661
hsa01522 Endocrine resistance	0.292077	1	2.93	P01116	GTPase KRas OS=Homo sapiens OX=9606 GN=KRAS PE=1 SV=1	1.548	Up	0.0132248	KRAS	21.656	24.9	5	8	3	1.423	0.919	1.114	0.661
hsa04062 Chemokine signaling pathway	0.438984	1	1.76	P01116	GTPase KRas OS=Homo sapiens OX=9606 GN=KRAS PE=1 SV=1	1.548	Up	0.0132248	KRAS	21.656	24.9	5	8	3	1.423	0.919	1.114	0.661
hsa04150 mTOR signaling pathway	0.463036	1	1.64	P01116	GTPase KRas OS=Homo sapiens OX=9606 GN=KRAS PE=1 SV=1	1.548	Up	0.0132248	KRAS	21.656	24.9	5	8	3	1.423	0.919	1.114	0.661
hsa05231 Choline metabolism in cancer	0.281755	1	3.06	P01116	GTPase KRas OS=Homo sapiens OX=9606 GN=KRAS PE=1 SV=1	1.548	Up	0.0132248	KRAS	21.656	24.9	5	8	3	1.423	0.919	1.114	0.661
hsa04916 Melanogenesis	0.249911	1	3.52	P01116	GTPase KRas OS=Homo sapiens OX=9606 GN=KRAS PE=1 SV=1	1.548	Up	0.0132248	KRAS	21.656	24.9	5	8	3	1.423	0.919	1.114	0.661
hsa05167 Kaposi sarcoma-associated herpesvirus infection	0.500927	1	1.47	P01116	GTPase KRas OS=Homo sapiens OX=9606 GN=KRAS PE=1 SV=1	1.548	Up	0.0132248	KRAS	21.656	24.9	5	8	3	1.423	0.919	1.114	0.661
hsa05218 Melanoma	0.216705	1	4.14	P01116	GTPase KRas OS=Homo sapiens OX=9606 GN=KRAS PE=1 SV=1	1.548	Up	0.0132248	KRAS	21.656	24.9	5	8	3	1.423	0.919	1.114	0.661
hsa03015 mRNA surveillance pathway	0.542995	1	1.3	O00422	Histone deacetylase complex subunit SAP18 OS=Homo sapiens OX=9606 GN=SAP18 PE=1 SV=1	1.526	Up	0.0029439	SAP18	17.561	19	4	4	4	1.184	0.776		0.904
hsa05160 Hepatitis C	0.522408	1	1.38	P01116	GTPase KRas OS=Homo sapiens OX=9606 GN=KRAS PE=1 SV=1	1.548	Up	0.0132248	KRAS	21.656	24.9	5	8	3	1.423	0.919	1.114	0.661
hsa01521 EGFR tyrosine kinase inhibitor resistance	0.281755	1	3.06	P01116	GTPase KRas OS=Homo sapiens OX=9606 GN=KRAS PE=1 SV=1	1.548	Up	0.0132248	KRAS	21.656	24.9	5	8	3	1.423	0.919	1.114	0.661
hsa05203 Viral carcinogenesis	0.288864	2	1.88	P01116	GTPase KRas OS=Homo sapiens OX=9606 GN=KRAS PE=1 SV=1	1.548	Up	0.0132248	KRAS	21.656	24.9	5	8	3	1.423	0.919	1.114	0.661
hsa05203 Viral carcinogenesis	0.288864	2	1.88	Q96EY1	DnaJ homolog subfamily A member 3, mitochondrial OS=Homo sapiens OX=9606 GN=DNAJA3 PE=1 SV=2	1.568	Up	0.0091226	DNAJA3	52.488	5.8	3	5	3	1.637	1.044	0.948	0.981
hsa05200 Pathways in cancer	0.027927	5	2.84	P11047	Laminin subunit gamma-1 OS=Homo sapiens OX=9606 GN=LAMC1 PE=1 SV=3	2.097	Up	2.4187e-11	LAMC1	177.6	7.1	11	13	11	1.724	0.822	0.593	0.456
hsa05200 Pathways in cancer	0.027927	5	2.84	P05556	Integrin beta-1 OS=Homo sapiens OX=9606 GN=ITGB1 PE=1 SV=2	1.548	Up	3.9039e-06	ITGB1	88.414	14	11	12	11	1.215	0.785	3.223	0.923
hsa05200 Pathways in cancer	0.027927	5	2.84	P23229	Integrin alpha-6 OS=Homo sapiens OX=9606 GN=ITGA6 PE=1 SV=5	1.628	Up	8.6661e-07	ITGA6	126.6	7.2	7	11	7	1.477	0.907	0.812	0.671
hsa05200 Pathways in cancer	0.027927	5	2.84	P03956	Interstitial collagenase OS=Homo sapiens OX=9606 GN=MMP1 PE=1 SV=3	1.613	Up	0.026419	MMP1	54.006	4.1	2	2	2	1.529	0.948		0.458
hsa05200 Pathways in cancer	0.027927	5	2.84	P01116	GTPase KRas OS=Homo sapiens OX=9606 GN=KRAS PE=1 SV=1	1.548	Up	0.0132248	KRAS	21.656	24.9	5	8	3	1.423	0.919	1.114	0.661
hsa04650 Natural killer cell mediated cytotoxicity	0.249911	1	3.52	P01116	GTPase KRas OS=Homo sapiens OX=9606 GN=KRAS PE=1 SV=1	1.548	Up	0.0132248	KRAS	21.656	24.9	5	8	3	1.423	0.919	1.114	0.661
hsa00531 Glycosaminoglycan degradation	0.0556751	1	17.59	P54802	Alpha-N-acetylglucosaminidase OS=Homo sapiens OX=9606 GN=NAGLU PE=1 SV=2	1.666	Up	0.023356	NAGLU	82.265	4.6	3	3	3	1.759	1.056	1.412	0.852
hsa00592 alpha-Linolenic acid metabolism	0.0420437	1	23.46	O95864	Acyl-CoA 6-desaturase OS=Homo sapiens OX=9606 GN=FADS2 PE=1 SV=1	1.864	Up	0.00111945	FADS2	52.259	3.8	2	2	2	1.659	0.89		0.391
hsa04714 Thermogenesis	0.0582998	4	2.68	Q9Y375	Complex I intermediate-associated protein 30, mitochondrial OS=Homo sapiens OX=9606 GN=NDUFAF1 PE=1 SV=2	1.796	Up	0.0129443	NDUFAF1	37.763	8.3	3	3	3	1.248	0.695		0.833
hsa04714 Thermogenesis	0.0582998	4	2.68	P01116	GTPase KRas OS=Homo sapiens OX=9606 GN=KRAS PE=1 SV=1	1.548	Up	0.0132248	KRAS	21.656	24.9	5	8	3	1.423	0.919	1.114	0.661
hsa04714 Thermogenesis	0.0582998	4	2.68	Q8N183	NADH dehydrogenase [ubiquinone] 1 alpha subcomplex assembly factor 2 OS=Homo sapiens OX=9606 GN=NDUFAF2 PE=1 SV=1	1.727	Up	0.025617	NDUFAF2	19.856	18.3	3	3	3	1.466	0.849	1.071	0.995
hsa04714 Thermogenesis	0.0582998	4	2.68	O14497	AT-rich interactive domain-containing protein 1A OS=Homo sapiens OX=9606 GN=ARID1A PE=1 SV=3	1.654	Up	0.021924	ARID1A	242.04	2.5	5	5	5	1.351	0.817		0.794
hsa04211 Longevity regulating pathway	0.292077	1	2.93	P01116	GTPase KRas OS=Homo sapiens OX=9606 GN=KRAS PE=1 SV=1	1.548	Up	0.0132248	KRAS	21.656	24.9	5	8	3	1.423	0.919	1.114	0.661
hsa05205 Proteoglycans in cancer	0.283506	2	1.9	P05556	Integrin beta-1 OS=Homo sapiens OX=9606 GN=ITGB1 PE=1 SV=2	1.548	Up	3.9039e-06	ITGB1	88.414	14	11	12	11	1.215	0.785	3.223	0.923
hsa05205 Proteoglycans in cancer	0.283506	2	1.9	P01116	GTPase KRas OS=Homo sapiens OX=9606 GN=KRAS PE=1 SV=1	1.548	Up	0.0132248	KRAS	21.656	24.9	5	8	3	1.423	0.919	1.114	0.661
hsa05206 MicroRNAs in cancer	0.177671	2	2.61	P52926	High mobility group protein HMGI-C OS=Homo sapiens OX=9606 GN=HMGA2 PE=1 SV=1	2.279	Up	0.0176024	HMGA2	11.832	38.5	3	3	3	1.333	0.585	1.242	0.958
hsa05206 MicroRNAs in cancer	0.177671	2	2.61	P01116	GTPase KRas OS=Homo sapiens OX=9606 GN=KRAS PE=1 SV=1	1.548	Up	0.0132248	KRAS	21.656	24.9	5	8	3	1.423	0.919	1.114	0.661
hsa05226 Gastric cancer	0.302255	1	2.82	P01116	GTPase KRas OS=Homo sapiens OX=9606 GN=KRAS PE=1 SV=1	1.548	Up	0.0132248	KRAS	21.656	24.9	5	8	3	1.423	0.919	1.114	0.661
hsa04914 Progesterone-mediated oocyte maturation	0.387721	1	2.07	P01116	GTPase KRas OS=Homo sapiens OX=9606 GN=KRAS PE=1 SV=1	1.548	Up	0.0132248	KRAS	21.656	24.9	5	8	3	1.423	0.919	1.114	0.661
hsa04934 Cushing syndrome	0.438984	1	1.76	P61964	WD repeat-containing protein 5 OS=Homo sapiens OX=9606 GN=WDR5 PE=1 SV=1	1.533	Up	0.0032	WDR5	36.588	10.5	3	6	3	1.058	0.69	2.061	1.222
hsa04072 Phospholipase D signaling pathway	0.405292	1	1.95	P01116	GTPase KRas OS=Homo sapiens OX=9606 GN=KRAS PE=1 SV=1	1.548	Up	0.0132248	KRAS	21.656	24.9	5	8	3	1.423	0.919	1.114	0.661
hsa04722 Neurotrophin signaling pathway	0.378749	1	2.13	P01116	GTPase KRas OS=Homo sapiens OX=9606 GN=KRAS PE=1 SV=1	1.548	Up	0.0132248	KRAS	21.656	24.9	5	8	3	1.423	0.919	1.114	0.661
hsa05235 PD-L1 expression and PD-1 checkpoint pathway in cancer	0.33195	1	2.51	P01116	GTPase KRas OS=Homo sapiens OX=9606 GN=KRAS PE=1 SV=1	1.548	Up	0.0132248	KRAS	21.656	24.9	5	8	3	1.423	0.919	1.114	0.661
hsa04218 Cellular senescence	0.522408	1	1.38	P01116	GTPase KRas OS=Homo sapiens OX=9606 GN=KRAS PE=1 SV=1	1.548	Up	0.0132248	KRAS	21.656	24.9	5	8	3	1.423	0.919	1.114	0.661
hsa04144 Endocytosis	0.801724	1	0.64	P11717	Cation-independent mannose-6-phosphate receptor OS=Homo sapiens OX=9606 GN=IGF2R PE=1 SV=3	1.518	Up	0.0041417	IGF2R	274.37	3.9	9	9	9	1.342	0.884	1.347	1.158
hsa04933 AGE-RAGE signaling pathway in diabetic complications	0.312292	1	2.71	P01116	GTPase KRas OS=Homo sapiens OX=9606 GN=KRAS PE=1 SV=1	1.548	Up	0.0132248	KRAS	21.656	24.9	5	8	3	1.423	0.919	1.114	0.661
hsa00330 Arginine and proline metabolism	0.249911	1	3.52	P13674	Prolyl 4-hydroxylase subunit alpha-1 OS=Homo sapiens OX=9606 GN=P4HA1 PE=1 SV=2	1.853	Up	3.9366e-05	P4HA1	61.049	14	7	7	7	1.612	0.87	1.017	0.844
hsa04725 Cholinergic synapse	0.292077	1	2.93	P01116	GTPase KRas OS=Homo sapiens OX=9606 GN=KRAS PE=1 SV=1	1.548	Up	0.0132248	KRAS	21.656	24.9	5	8	3	1.423	0.919	1.114	0.661
hsa04921 Oxytocin signaling pathway	0.405292	1	1.95	P01116	GTPase KRas OS=Homo sapiens OX=9606 GN=KRAS PE=1 SV=1	1.548	Up	0.0132248	KRAS	21.656	24.9	5	8	3	1.423	0.919	1.114	0.661
hsa05221 Acute myeloid leukemia	0.182083	1	5.03	P01116	GTPase KRas OS=Homo sapiens OX=9606 GN=KRAS PE=1 SV=1	1.548	Up	0.0132248	KRAS	21.656	24.9	5	8	3	1.423	0.919	1.114	0.661
hsa04514 Cell adhesion molecules (CAMs)	0.00288997	3	10.05	P05556	Integrin beta-1 OS=Homo sapiens OX=9606 GN=ITGB1 PE=1 SV=2	1.548	Up	3.9039e-06	ITGB1	88.414	14	11	12	11	1.215	0.785	3.223	0.923
hsa04514 Cell adhesion molecules (CAMs)	0.00288997	3	10.05	P23229	Integrin alpha-6 OS=Homo sapiens OX=9606 GN=ITGA6 PE=1 SV=5	1.628	Up	8.6661e-07	ITGA6	126.6	7.2	7	11	7	1.477	0.907	0.812	0.671
hsa04514 Cell adhesion molecules (CAMs)	0.00288997	3	10.05	P55283	Cadherin-4 OS=Homo sapiens OX=9606 GN=CDH4 PE=2 SV=2	2.596	Up	0.00021954	CDH4	100.28	2.7	3	3	3	1.69	0.651		0.629
hsa05165 Human papillomavirus infection	0.0428205	4	2.96	P11047	Laminin subunit gamma-1 OS=Homo sapiens OX=9606 GN=LAMC1 PE=1 SV=3	2.097	Up	2.4187e-11	LAMC1	177.6	7.1	11	13	11	1.724	0.822	0.593	0.456
hsa05165 Human papillomavirus infection	0.0428205	4	2.96	P05556	Integrin beta-1 OS=Homo sapiens OX=9606 GN=ITGB1 PE=1 SV=2	1.548	Up	3.9039e-06	ITGB1	88.414	14	11	12	11	1.215	0.785	3.223	0.923
hsa05165 Human papillomavirus infection	0.0428205	4	2.96	P23229	Integrin alpha-6 OS=Homo sapiens OX=9606 GN=ITGA6 PE=1 SV=5	1.628	Up	8.6661e-07	ITGA6	126.6	7.2	7	11	7	1.477	0.907	0.812	0.671
hsa05165 Human papillomavirus infection	0.0428205	4	2.96	P01116	GTPase KRas OS=Homo sapiens OX=9606 GN=KRAS PE=1 SV=1	1.548	Up	0.0132248	KRAS	21.656	24.9	5	8	3	1.423	0.919	1.114	0.661
hsa04512 ECM-receptor interaction	0.00600147	3	7.82	P11047	Laminin subunit gamma-1 OS=Homo sapiens OX=9606 GN=LAMC1 PE=1 SV=3	2.097	Up	2.4187e-11	LAMC1	177.6	7.1	11	13	11	1.724	0.822	0.593	0.456
hsa04512 ECM-receptor interaction	0.00600147	3	7.82	P05556	Integrin beta-1 OS=Homo sapiens OX=9606 GN=ITGB1 PE=1 SV=2	1.548	Up	3.9039e-06	ITGB1	88.414	14	11	12	11	1.215	0.785	3.223	0.923
hsa04512 ECM-receptor interaction	0.00600147	3	7.82	P23229	Integrin alpha-6 OS=Homo sapiens OX=9606 GN=ITGA6 PE=1 SV=5	1.628	Up	8.6661e-07	ITGA6	126.6	7.2	7	11	7	1.477	0.907	0.812	0.671
hsa05168 Herpes simplex virus 1 infection	0.575417	1	1.19	Q08170	Serine/arginine-rich splicing factor 4 OS=Homo sapiens OX=9606 GN=SRSF4 PE=1 SV=2	1.723	Up	0.0108623	SRSF4	56.678	12.3	7	10	3	1.621	0.941	0.686	0.586
hsa04917 Prolactin signaling pathway	0.193785	1	4.69	P01116	GTPase KRas OS=Homo sapiens OX=9606 GN=KRAS PE=1 SV=1	1.548	Up	0.0132248	KRAS	21.656	24.9	5	8	3	1.423	0.919	1.114	0.661
hsa04670 Leukocyte transendothelial migration	0.413894	1	1.9	P05556	Integrin beta-1 OS=Homo sapiens OX=9606 GN=ITGB1 PE=1 SV=2	1.548	Up	3.9039e-06	ITGB1	88.414	14	11	12	11	1.215	0.785	3.223	0.923
hsa04137 Mitophagy - animal	0.292077	1	2.93	P01116	GTPase KRas OS=Homo sapiens OX=9606 GN=KRAS PE=1 SV=1	1.548	Up	0.0132248	KRAS	21.656	24.9	5	8	3	1.423	0.919	1.114	0.661
hsa05135 Yersinia infection	0.430738	1	1.8	P05556	Integrin beta-1 OS=Homo sapiens OX=9606 GN=ITGB1 PE=1 SV=2	1.548	Up	3.9039e-06	ITGB1	88.414	14	11	12	11	1.215	0.785	3.223	0.923
hsa05212 Pancreatic cancer	0.302255	1	2.82	P01116	GTPase KRas OS=Homo sapiens OX=9606 GN=KRAS PE=1 SV=1	1.548	Up	0.0132248	KRAS	21.656	24.9	5	8	3	1.423	0.919	1.114	0.661
hsa05163 Human cytomegalovirus infection	0.65482	1	0.96	P01116	GTPase KRas OS=Homo sapiens OX=9606 GN=KRAS PE=1 SV=1	1.548	Up	0.0132248	KRAS	21.656	24.9	5	8	3	1.423	0.919	1.114	0.661
hsa05133 Pertussis	0.205325	1	4.4	P05556	Integrin beta-1 OS=Homo sapiens OX=9606 GN=ITGB1 PE=1 SV=2	1.548	Up	3.9039e-06	ITGB1	88.414	14	11	12	11	1.215	0.785	3.223	0.923
hsa04657 IL-17 signaling pathway	0.216705	1	4.14	P03956	Interstitial collagenase OS=Homo sapiens OX=9606 GN=MMP1 PE=1 SV=3	1.613	Up	0.026419	MMP1	54.006	4.1	2	2	2	1.529	0.948		0.458
hsa05216 Thyroid cancer	0.182083	1	5.03	P01116	GTPase KRas OS=Homo sapiens OX=9606 GN=KRAS PE=1 SV=1	1.548	Up	0.0132248	KRAS	21.656	24.9	5	8	3	1.423	0.919	1.114	0.661
hsa04960 Aldosterone-regulated sodium reabsorption	0.121071	1	7.82	P01116	GTPase KRas OS=Homo sapiens OX=9606 GN=KRAS PE=1 SV=1	1.548	Up	0.0132248	KRAS	21.656	24.9	5	8	3	1.423	0.919	1.114	0.661
hsa04935 Growth hormone synthesis, secretion and action	0.396568	1	2.01	P01116	GTPase KRas OS=Homo sapiens OX=9606 GN=KRAS PE=1 SV=1	1.548	Up	0.0132248	KRAS	21.656	24.9	5	8	3	1.423	0.919	1.114	0.661
hsa05410 Hypertrophic cardiomyopathy (HCM)	0.0410166	2	6.12	P05556	Integrin beta-1 OS=Homo sapiens OX=9606 GN=ITGB1 PE=1 SV=2	1.548	Up	3.9039e-06	ITGB1	88.414	14	11	12	11	1.215	0.785	3.223	0.923
hsa05410 Hypertrophic cardiomyopathy (HCM)	0.0410166	2	6.12	P23229	Integrin alpha-6 OS=Homo sapiens OX=9606 GN=ITGA6 PE=1 SV=5	1.628	Up	8.6661e-07	ITGA6	126.6	7.2	7	11	7	1.477	0.907	0.812	0.671
hsa04915 Estrogen signaling pathway	0.405292	1	1.95	P01116	GTPase KRas OS=Homo sapiens OX=9606 GN=KRAS PE=1 SV=1	1.548	Up	0.0132248	KRAS	21.656	24.9	5	8	3	1.423	0.919	1.114	0.661
hsa05214 Glioma	0.271288	1	3.2	P01116	GTPase KRas OS=Homo sapiens OX=9606 GN=KRAS PE=1 SV=1	1.548	Up	0.0132248	KRAS	21.656	24.9	5	8	3	1.423	0.919	1.114	0.661
hsa04664 Fc epsilon RI signaling pathway	0.227928	1	3.91	P01116	GTPase KRas OS=Homo sapiens OX=9606 GN=KRAS PE=1 SV=1	1.548	Up	0.0132248	KRAS	21.656	24.9	5	8	3	1.423	0.919	1.114	0.661
hsa03320 PPAR signaling pathway	0.0410166	2	6.12	O95864	Acyl-CoA 6-desaturase OS=Homo sapiens OX=9606 GN=FADS2 PE=1 SV=1	1.864	Up	0.00111945	FADS2	52.259	3.8	2	2	2	1.659	0.89		0.391
hsa03320 PPAR signaling pathway	0.0410166	2	6.12	P03956	Interstitial collagenase OS=Homo sapiens OX=9606 GN=MMP1 PE=1 SV=3	1.613	Up	0.026419	MMP1	54.006	4.1	2	2	2	1.529	0.948		0.458
hsa04540 Gap junction	0.360422	1	2.27	P01116	GTPase KRas OS=Homo sapiens OX=9606 GN=KRAS PE=1 SV=1	1.548	Up	0.0132248	KRAS	21.656	24.9	5	8	3	1.423	0.919	1.114	0.661
hsa05202 Transcriptional misregulation in cancer	0.387721	1	2.07	P52926	High mobility group protein HMGI-C OS=Homo sapiens OX=9606 GN=HMGA2 PE=1 SV=1	2.279	Up	0.0176024	HMGA2	11.832	38.5	3	3	3	1.333	0.585	1.242	0.958
hsa05100 Bacterial invasion of epithelial cells	0.422375	1	1.85	P05556	Integrin beta-1 OS=Homo sapiens OX=9606 GN=ITGB1 PE=1 SV=2	1.548	Up	3.9039e-06	ITGB1	88.414	14	11	12	11	1.215	0.785	3.223	0.923
hsa05020 Prion diseases	0.158185	1	5.86	P11047	Laminin subunit gamma-1 OS=Homo sapiens OX=9606 GN=LAMC1 PE=1 SV=3	2.097	Up	2.4187e-11	LAMC1	177.6	7.1	11	13	11	1.724	0.822	0.593	0.456
hsa04068 FoxO signaling pathway	0.32219	1	2.61	P01116	GTPase KRas OS=Homo sapiens OX=9606 GN=KRAS PE=1 SV=1	1.548	Up	0.0132248	KRAS	21.656	24.9	5	8	3	1.423	0.919	1.114	0.661
hsa00100 Steroid biosynthesis	0.145985	1	6.4	P37268	Squalene synthase OS=Homo sapiens OX=9606 GN=FDFT1 PE=1 SV=1	1.75	Up	0.00065642	FDFT1	48.115	7.2	3	3	3	1.624	0.928		0.479
hsa05414 Dilated cardiomyopathy (DCM)	0.0513299	2	5.41	P05556	Integrin beta-1 OS=Homo sapiens OX=9606 GN=ITGB1 PE=1 SV=2	1.548	Up	3.9039e-06	ITGB1	88.414	14	11	12	11	1.215	0.785	3.223	0.923
hsa05414 Dilated cardiomyopathy (DCM)	0.0513299	2	5.41	P23229	Integrin alpha-6 OS=Homo sapiens OX=9606 GN=ITGA6 PE=1 SV=5	1.628	Up	8.6661e-07	ITGA6	126.6	7.2	7	11	7	1.477	0.907	0.812	0.671
hsa05170 Human immunodeficiency virus 1 infection	0.659907	1	0.95	P01116	GTPase KRas OS=Homo sapiens OX=9606 GN=KRAS PE=1 SV=1	1.548	Up	0.0132248	KRAS	21.656	24.9	5	8	3	1.423	0.919	1.114	0.661
hsa05131 Shigellosis	0.736072	1	0.77	P05556	Integrin beta-1 OS=Homo sapiens OX=9606 GN=ITGB1 PE=1 SV=2	1.548	Up	3.9039e-06	ITGB1	88.414	14	11	12	11	1.215	0.785	3.223	0.923
hsa00380 Tryptophan metabolism	0.227928	1	3.91	P36957	Dihydrolipoyllysine-residue succinyltransferase component of 2-oxoglutarate dehydrogenase complex, mitochondrial OS=Homo sapiens OX=9606 GN=DLST PE=1 SV=4	1.516	Up	0.00052183	DLST	48.755	17.7	9	14	9	1.052	0.694	0.561	1.119
hsa05210 Colorectal cancer	0.302255	1	2.82	P01116	GTPase KRas OS=Homo sapiens OX=9606 GN=KRAS PE=1 SV=1	1.548	Up	0.0132248	KRAS	21.656	24.9	5	8	3	1.423	0.919	1.114	0.661
hsa04015 Rap1 signaling pathway	0.152352	2	2.87	P05556	Integrin beta-1 OS=Homo sapiens OX=9606 GN=ITGB1 PE=1 SV=2	1.548	Up	3.9039e-06	ITGB1	88.414	14	11	12	11	1.215	0.785	3.223	0.923
hsa04015 Rap1 signaling pathway	0.152352	2	2.87	P01116	GTPase KRas OS=Homo sapiens OX=9606 GN=KRAS PE=1 SV=1	1.548	Up	0.0132248	KRAS	21.656	24.9	5	8	3	1.423	0.919	1.114	0.661
hsa04213 Longevity regulating pathway - multiple species	0.260674	1	3.35	P01116	GTPase KRas OS=Homo sapiens OX=9606 GN=KRAS PE=1 SV=1	1.548	Up	0.0132248	KRAS	21.656	24.9	5	8	3	1.423	0.919	1.114	0.661
hsa04010 MAPK signaling pathway	0.569116	1	1.21	P01116	GTPase KRas OS=Homo sapiens OX=9606 GN=KRAS PE=1 SV=1	1.548	Up	0.0132248	KRAS	21.656	24.9	5	8	3	1.423	0.919	1.114	0.661
hsa04141 Protein processing in endoplasmic reticulum	0.373685	2	1.55	P49257	Protein ERGIC-53 OS=Homo sapiens OX=9606 GN=LMAN1 PE=1 SV=2	1.513	Up	0.0156435	LMAN1	57.548	12.4	6	7	6	1.292	0.854	0.594	0.879
hsa04141 Protein processing in endoplasmic reticulum	0.373685	2	1.55	Q9BZQ6	ER degradation-enhancing alpha-mannosidase-like protein 3 OS=Homo sapiens OX=9606 GN=EDEM3 PE=1 SV=2	1.693	Up	0.0150205	EDEM3	104.66	3.2	3	3	3	1.283	0.758		0.933
hsa04926 Relaxin signaling pathway	0.074362	2	4.4	P03956	Interstitial collagenase OS=Homo sapiens OX=9606 GN=MMP1 PE=1 SV=3	1.613	Up	0.026419	MMP1	54.006	4.1	2	2	2	1.529	0.948		0.458
hsa04926 Relaxin signaling pathway	0.074362	2	4.4	P01116	GTPase KRas OS=Homo sapiens OX=9606 GN=KRAS PE=1 SV=1	1.548	Up	0.0132248	KRAS	21.656	24.9	5	8	3	1.423	0.919	1.114	0.661
hsa04140 Autophagy - animal	0.463036	1	1.64	P01116	GTPase KRas OS=Homo sapiens OX=9606 GN=KRAS PE=1 SV=1	1.548	Up	0.0132248	KRAS	21.656	24.9	5	8	3	1.423	0.919	1.114	0.661
hsa05140 Leishmaniasis	0.193785	1	4.69	P05556	Integrin beta-1 OS=Homo sapiens OX=9606 GN=ITGB1 PE=1 SV=2	1.548	Up	3.9039e-06	ITGB1	88.414	14	11	12	11	1.215	0.785	3.223	0.923
hsa05412 Arrhythmogenic right ventricular cardiomyopathy (ARVC)	0.0377782	2	6.4	P05556	Integrin beta-1 OS=Homo sapiens OX=9606 GN=ITGB1 PE=1 SV=2	1.548	Up	3.9039e-06	ITGB1	88.414	14	11	12	11	1.215	0.785	3.223	0.923
hsa05412 Arrhythmogenic right ventricular cardiomyopathy (ARVC)	0.0377782	2	6.4	P23229	Integrin alpha-6 OS=Homo sapiens OX=9606 GN=ITGA6 PE=1 SV=5	1.628	Up	8.6661e-07	ITGA6	126.6	7.2	7	11	7	1.477	0.907	0.812	0.671
hsa05213 Endometrial cancer	0.216705	1	4.14	P01116	GTPase KRas OS=Homo sapiens OX=9606 GN=KRAS PE=1 SV=1	1.548	Up	0.0132248	KRAS	21.656	24.9	5	8	3	1.423	0.919	1.114	0.661
hsa04530 Tight junction	0.575417	1	1.19	P05556	Integrin beta-1 OS=Homo sapiens OX=9606 GN=ITGB1 PE=1 SV=2	1.548	Up	3.9039e-06	ITGB1	88.414	14	11	12	11	1.215	0.785	3.223	0.923
hsa04810 Regulation of actin cytoskeleton	0.0798883	3	2.93	P05556	Integrin beta-1 OS=Homo sapiens OX=9606 GN=ITGB1 PE=1 SV=2	1.548	Up	3.9039e-06	ITGB1	88.414	14	11	12	11	1.215	0.785	3.223	0.923
hsa04810 Regulation of actin cytoskeleton	0.0798883	3	2.93	P23229	Integrin alpha-6 OS=Homo sapiens OX=9606 GN=ITGA6 PE=1 SV=5	1.628	Up	8.6661e-07	ITGA6	126.6	7.2	7	11	7	1.477	0.907	0.812	0.671
hsa04810 Regulation of actin cytoskeleton	0.0798883	3	2.93	P01116	GTPase KRas OS=Homo sapiens OX=9606 GN=KRAS PE=1 SV=1	1.548	Up	0.0132248	KRAS	21.656	24.9	5	8	3	1.423	0.919	1.114	0.661
hsa04550 Signaling pathways regulating pluripotency of stem cells	0.292077	1	2.93	P01116	GTPase KRas OS=Homo sapiens OX=9606 GN=KRAS PE=1 SV=1	1.548	Up	0.0132248	KRAS	21.656	24.9	5	8	3	1.423	0.919	1.114	0.661
hsa00310 Lysine degradation	0.0513299	2	5.41	Q02809	Procollagen-lysine,2-oxoglutarate 5-dioxygenase 1 OS=Homo sapiens OX=9606 GN=PLOD1 PE=1 SV=2	1.544	Up	0.00161948	PLOD1	83.549	4.3	3	3	3	1.249	0.809		0.773
hsa00310 Lysine degradation	0.0513299	2	5.41	P36957	Dihydrolipoyllysine-residue succinyltransferase component of 2-oxoglutarate dehydrogenase complex, mitochondrial OS=Homo sapiens OX=9606 GN=DLST PE=1 SV=4	1.516	Up	0.00052183	DLST	48.755	17.7	9	14	9	1.052	0.694	0.561	1.119
hsa04912 GnRH signaling pathway	0.312292	1	2.71	P01116	GTPase KRas OS=Homo sapiens OX=9606 GN=KRAS PE=1 SV=1	1.548	Up	0.0132248	KRAS	21.656	24.9	5	8	3	1.423	0.919	1.114	0.661
hsa05130 Pathogenic Escherichia coli infection	0.659907	1	0.95	P05556	Integrin beta-1 OS=Homo sapiens OX=9606 GN=ITGB1 PE=1 SV=2	1.548	Up	3.9039e-06	ITGB1	88.414	14	11	12	11	1.215	0.785	3.223	0.923
hsa04730 Long-term depression	0.260674	1	3.35	P01116	GTPase KRas OS=Homo sapiens OX=9606 GN=KRAS PE=1 SV=1	1.548	Up	0.0132248	KRAS	21.656	24.9	5	8	3	1.423	0.919	1.114	0.661
hsa00010 Glycolysis / Gluconeogenesis	0.387721	1	2.07	P10515	Dihydrolipoyllysine-residue acetyltransferase component of pyruvate dehydrogenase complex, mitochondrial OS=Homo sapiens OX=9606 GN=DLAT PE=1 SV=3	1.658	Up	0.029203	DLAT	68.996	3.9	3	3	3	1.285	0.775	0.834	1.451
hsa04151 PI3K-Akt signaling pathway	0.0236443	4	3.56	P11047	Laminin subunit gamma-1 OS=Homo sapiens OX=9606 GN=LAMC1 PE=1 SV=3	2.097	Up	2.4187e-11	LAMC1	177.6	7.1	11	13	11	1.724	0.822	0.593	0.456
hsa04151 PI3K-Akt signaling pathway	0.0236443	4	3.56	P05556	Integrin beta-1 OS=Homo sapiens OX=9606 GN=ITGB1 PE=1 SV=2	1.548	Up	3.9039e-06	ITGB1	88.414	14	11	12	11	1.215	0.785	3.223	0.923
hsa04151 PI3K-Akt signaling pathway	0.0236443	4	3.56	P23229	Integrin alpha-6 OS=Homo sapiens OX=9606 GN=ITGA6 PE=1 SV=5	1.628	Up	8.6661e-07	ITGA6	126.6	7.2	7	11	7	1.477	0.907	0.812	0.671
hsa04151 PI3K-Akt signaling pathway	0.0236443	4	3.56	P01116	GTPase KRas OS=Homo sapiens OX=9606 GN=KRAS PE=1 SV=1	1.548	Up	0.0132248	KRAS	21.656	24.9	5	8	3	1.423	0.919	1.114	0.661
hsa04217 Necroptosis	0.500927	1	1.47	O75367	Core histone macro-H2A.1 OS=Homo sapiens OX=9606 GN=H2AFY PE=1 SV=4	1.608	Up	0.031718	H2AFY	39.617	16.7	5	5	5	1.092	0.679	1.219	1.492
hsa05230 Central carbon metabolism in cancer	0.36965	1	2.2	P01116	GTPase KRas OS=Homo sapiens OX=9606 GN=KRAS PE=1 SV=1	1.548	Up	0.0132248	KRAS	21.656	24.9	5	8	3	1.423	0.919	1.114	0.661

## Sheet: Down
KEGG pathway	Mapping	Background	All Mapping	All Background	Fold enrichment	Fisher's exact test p value	-log10(p value)	Related proteins
hsa05223 Non-small cell lung cancer	3	23	24	2041	11.09	0.00216966	2.66	P31751 P40763 P06400
hsa00480 Glutathione metabolism	3	25	24	2041	10.21	0.00277448	2.56	P23921 P31350 P11413
hsa05212 Pancreatic cancer	3	25	24	2041	10.21	0.00277448	2.56	P31751 P40763 P06400
hsa04630 JAK-STAT signaling pathway	2	12	24	2041	14.17	0.00814208	2.09	P31751 P40763
hsa05221 Acute myeloid leukemia	2	14	24	2041	12.15	0.0110662	1.96	P31751 P40763
hsa04066 HIF-1 signaling pathway	3	42	24	2041	6.07	0.0121445	1.92	P31751 P40763 P02786
hsa04917 Prolactin signaling pathway	2	15	24	2041	11.34	0.0126775	1.9	P31751 P40763
hsa05161 Hepatitis B	3	43	24	2041	5.93	0.0129551	1.89	P31751 P40763 P06400
hsa00030 Pentose phosphate pathway	2	16	24	2041	10.63	0.0143851	1.84	P29401 P11413
hsa05218 Melanoma	2	17	24	2041	10	0.0161867	1.79	P31751 P06400
hsa05213 Endometrial cancer	2	17	24	2041	10	0.0161867	1.79	P31751 Q13418
hsa05167 Kaposi sarcoma-associated herpesvirus infection	3	48	24	2041	5.32	0.0174704	1.76	P31751 P40763 P06400
hsa04920 Adipocytokine signaling pathway	2	19	24	2041	8.95	0.0200632	1.7	P31751 P40763
hsa05160 Hepatitis C	3	51	24	2041	5	0.0205547	1.69	P31751 P40763 P06400
hsa00983 Drug metabolism - other enzymes	2	22	24	2041	7.73	0.0265281	1.58	P23921 P31350
hsa05214 Glioma	2	22	24	2041	7.73	0.0265281	1.58	P31751 P06400
hsa01521 EGFR tyrosine kinase inhibitor resistance	2	23	24	2041	7.39	0.0288479	1.54	P31751 P40763
hsa04530 Tight junction	3	59	24	2041	4.32	0.0301725	1.52	P12814 Q96PU5 Q9BQE3
hsa05224 Breast cancer	2	24	24	2041	7.09	0.0312468	1.51	P31751 P06400
hsa01522 Endocrine resistance	2	24	24	2041	7.09	0.0312468	1.51	P31751 P06400
hsa04550 Signaling pathways regulating pluripotency of stem cells	2	24	24	2041	7.09	0.0312468	1.51	P31751 P40763
hsa05220 Chronic myeloid leukemia	2	25	24	2041	6.8	0.0337226	1.47	P31751 P06400
hsa05226 Gastric cancer	2	25	24	2041	6.8	0.0337226	1.47	P31751 P06400
hsa05215 Prostate cancer	2	26	24	2041	6.54	0.0362735	1.44	P31751 P06400
hsa04933 AGE-RAGE signaling pathway in diabetic complications	2	26	24	2041	6.54	0.0362735	1.44	P31751 P40763

## Sheet: Down Pathway2Protein
KEGG pathway	Fisher's exact test p value	Mapping	Fold enrichment	Protein accession	Protein description	Ratio	Regulated Type	P value	Gene name	MW [kDa]	Coverage [%]	Peptides	PSMs	Unique peptides	AC_KD	AC_KD_C	AC_OE	AC_OE_C
hsa04014 Ras signaling pathway	0.430129	1	1.81	P31751	RAC-beta serine/threonine-protein kinase OS=Homo sapiens OX=9606 GN=AKT2 PE=1 SV=2	0.49	Down	0.0176823	AKT2	55.768	3.7	2	2	2	0.656	1.34		0.912
hsa04923 Regulation of lipolysis in adipocytes	0.111792	1	8.5	P31751	RAC-beta serine/threonine-protein kinase OS=Homo sapiens OX=9606 GN=AKT2 PE=1 SV=2	0.49	Down	0.0176823	AKT2	55.768	3.7	2	2	2	0.656	1.34		0.912
hsa05224 Breast cancer	0.0312468	2	7.09	P31751	RAC-beta serine/threonine-protein kinase OS=Homo sapiens OX=9606 GN=AKT2 PE=1 SV=2	0.49	Down	0.0176823	AKT2	55.768	3.7	2	2	2	0.656	1.34		0.912
hsa05224 Breast cancer	0.0312468	2	7.09	P06400	Retinoblastoma-associated protein OS=Homo sapiens OX=9606 GN=RB1 PE=1 SV=2	0.636	Down	0.000144867	RB1	106.16	6.9	5	6	5	0.854	1.342	1.663	0.81
hsa04360 Axon guidance	0.387263	1	2.07	Q13418	Integrin-linked protein kinase OS=Homo sapiens OX=9606 GN=ILK PE=1 SV=2	0.65	Down	0.0062008	ILK	51.419	9.5	5	5	5	0.9	1.385	0.456	1.318
hsa04919 Thyroid hormone signaling pathway	0.333343	1	2.5	P31751	RAC-beta serine/threonine-protein kinase OS=Homo sapiens OX=9606 GN=AKT2 PE=1 SV=2	0.49	Down	0.0176823	AKT2	55.768	3.7	2	2	2	0.656	1.34		0.912
hsa05166 Human T-cell leukemia virus 1 infection	0.176463	2	2.62	P31751	RAC-beta serine/threonine-protein kinase OS=Homo sapiens OX=9606 GN=AKT2 PE=1 SV=2	0.49	Down	0.0176823	AKT2	55.768	3.7	2	2	2	0.656	1.34		0.912
hsa05166 Human T-cell leukemia virus 1 infection	0.176463	2	2.62	P06400	Retinoblastoma-associated protein OS=Homo sapiens OX=9606 GN=RB1 PE=1 SV=2	0.636	Down	0.000144867	RB1	106.16	6.9	5	6	5	0.854	1.342	1.663	0.81
hsa00983 Drug metabolism - other enzymes	0.0265281	2	7.73	P23921	Ribonucleoside-diphosphate reductase large subunit OS=Homo sapiens OX=9606 GN=RRM1 PE=1 SV=1	0.653	Down	1.422e-06	RRM1	90.069	14.3	12	15	12	1.053	1.612	0.526	0.476
hsa00983 Drug metabolism - other enzymes	0.0265281	2	7.73	P31350	Ribonucleoside-diphosphate reductase subunit M2 OS=Homo sapiens OX=9606 GN=RRM2 PE=1 SV=1	0.47	Down	0.044077	RRM2	44.877	8.7	3	3	3	0.748	1.59	0.969	0.861
hsa04210 Apoptosis	0.0929467	2	3.87	P31751	RAC-beta serine/threonine-protein kinase OS=Homo sapiens OX=9606 GN=AKT2 PE=1 SV=2	0.49	Down	0.0176823	AKT2	55.768	3.7	2	2	2	0.656	1.34		0.912
hsa04210 Apoptosis	0.0929467	2	3.87	Q9BQE3	Tubulin alpha-1C chain OS=Homo sapiens OX=9606 GN=TUBA1C PE=1 SV=1	0.52	Down	0.019477	TUBA1C	49.895	23.2	12	20	2	0.515	0.99		1.35
hsa04370 VEGF signaling pathway	0.20208	1	4.48	P31751	RAC-beta serine/threonine-protein kinase OS=Homo sapiens OX=9606 GN=AKT2 PE=1 SV=2	0.49	Down	0.0176823	AKT2	55.768	3.7	2	2	2	0.656	1.34		0.912
hsa04071 Sphingolipid signaling pathway	0.41617	1	1.89	P31751	RAC-beta serine/threonine-protein kinase OS=Homo sapiens OX=9606 GN=AKT2 PE=1 SV=2	0.49	Down	0.0176823	AKT2	55.768	3.7	2	2	2	0.656	1.34		0.912
hsa04012 ErbB signaling pathway	0.23017	1	3.87	P31751	RAC-beta serine/threonine-protein kinase OS=Homo sapiens OX=9606 GN=AKT2 PE=1 SV=2	0.49	Down	0.0176823	AKT2	55.768	3.7	2	2	2	0.656	1.34		0.912
hsa04929 GnRH secretion	0.153067	1	6.07	P31751	RAC-beta serine/threonine-protein kinase OS=Homo sapiens OX=9606 GN=AKT2 PE=1 SV=2	0.49	Down	0.0176823	AKT2	55.768	3.7	2	2	2	0.656	1.34		0.912
hsa04152 AMPK signaling pathway	0.349196	1	2.36	P31751	RAC-beta serine/threonine-protein kinase OS=Homo sapiens OX=9606 GN=AKT2 PE=1 SV=2	0.49	Down	0.0176823	AKT2	55.768	3.7	2	2	2	0.656	1.34		0.912
hsa04662 B cell receptor signaling pathway	0.20208	1	4.48	P31751	RAC-beta serine/threonine-protein kinase OS=Homo sapiens OX=9606 GN=AKT2 PE=1 SV=2	0.49	Down	0.0176823	AKT2	55.768	3.7	2	2	2	0.656	1.34		0.912
hsa05162 Measles	0.0720579	2	4.48	P31751	RAC-beta serine/threonine-protein kinase OS=Homo sapiens OX=9606 GN=AKT2 PE=1 SV=2	0.49	Down	0.0176823	AKT2	55.768	3.7	2	2	2	0.656	1.34		0.912
hsa05162 Measles	0.0720579	2	4.48	P40763	Signal transducer and activator of transcription 3 OS=Homo sapiens OX=9606 GN=STAT3 PE=1 SV=2	0.592	Down	0.00039635	STAT3	88.067	4.9	4	4	4	0.753	1.272		0.941
hsa05223 Non-small cell lung cancer	0.00216966	3	11.09	P31751	RAC-beta serine/threonine-protein kinase OS=Homo sapiens OX=9606 GN=AKT2 PE=1 SV=2	0.49	Down	0.0176823	AKT2	55.768	3.7	2	2	2	0.656	1.34		0.912
hsa05223 Non-small cell lung cancer	0.00216966	3	11.09	P40763	Signal transducer and activator of transcription 3 OS=Homo sapiens OX=9606 GN=STAT3 PE=1 SV=2	0.592	Down	0.00039635	STAT3	88.067	4.9	4	4	4	0.753	1.272		0.941
hsa05223 Non-small cell lung cancer	0.00216966	3	11.09	P06400	Retinoblastoma-associated protein OS=Homo sapiens OX=9606 GN=RB1 PE=1 SV=2	0.636	Down	0.000144867	RB1	106.16	6.9	5	6	5	0.854	1.342	1.663	0.81
hsa00650 Butanoate metabolism	0.122288	1	7.73	Q86V21	Acetoacetyl-CoA synthetase OS=Homo sapiens OX=9606 GN=AACS PE=1 SV=1	0.373	Down	0.00033629	AACS	75.143	2.5	2	2	2	0.583	1.561		0.783
hsa04973 Carbohydrate digestion and absorption	0.111792	1	8.5	P31751	RAC-beta serine/threonine-protein kinase OS=Homo sapiens OX=9606 GN=AKT2 PE=1 SV=2	0.49	Down	0.0176823	AKT2	55.768	3.7	2	2	2	0.656	1.34		0.912
hsa04659 Th17 cell differentiation	0.211551	1	4.25	P40763	Signal transducer and activator of transcription 3 OS=Homo sapiens OX=9606 GN=STAT3 PE=1 SV=2	0.592	Down	0.00039635	STAT3	88.067	4.9	4	4	4	0.753	1.272		0.941
hsa05222 Small cell lung cancer	0.0471887	2	5.67	P31751	RAC-beta serine/threonine-protein kinase OS=Homo sapiens OX=9606 GN=AKT2 PE=1 SV=2	0.49	Down	0.0176823	AKT2	55.768	3.7	2	2	2	0.656	1.34		0.912
hsa05222 Small cell lung cancer	0.0471887	2	5.67	P06400	Retinoblastoma-associated protein OS=Homo sapiens OX=9606 GN=RB1 PE=1 SV=2	0.636	Down	0.000144867	RB1	106.16	6.9	5	6	5	0.854	1.342	1.663	0.81
hsa03013 RNA transport	0.152313	3	2.2	Q05639	Elongation factor 1-alpha 2 OS=Homo sapiens OX=9606 GN=EEF1A2 PE=1 SV=1	0.653	Down	0.000116409	EEF1A2	50.47	26.8	14	27	7	0.789	1.208	1.083	0.994
hsa03013 RNA transport	0.152313	3	2.2	Q9H074	Polyadenylate-binding protein-interacting protein 1 OS=Homo sapiens OX=9606 GN=PAIP1 PE=1 SV=1	0.584	Down	0.044983	PAIP1	53.524	15.2	7	7	7	0.64	1.095	0.841	1.179
hsa03013 RNA transport	0.152313	3	2.2	P60842	Eukaryotic initiation factor 4A-I OS=Homo sapiens OX=9606 GN=EIF4A1 PE=1 SV=1	0.637	Down	4.4229e-06	EIF4A1	46.153	31.3	15	26	8	0.831	1.304	1.063	0.978
hsa04066 HIF-1 signaling pathway	0.0121445	3	6.07	P31751	RAC-beta serine/threonine-protein kinase OS=Homo sapiens OX=9606 GN=AKT2 PE=1 SV=2	0.49	Down	0.0176823	AKT2	55.768	3.7	2	2	2	0.656	1.34		0.912
hsa04066 HIF-1 signaling pathway	0.0121445	3	6.07	P40763	Signal transducer and activator of transcription 3 OS=Homo sapiens OX=9606 GN=STAT3 PE=1 SV=2	0.592	Down	0.00039635	STAT3	88.067	4.9	4	4	4	0.753	1.272		0.941
hsa04066 HIF-1 signaling pathway	0.0121445	3	6.07	P02786	Transferrin receptor protein 1 OS=Homo sapiens OX=9606 GN=TFRC PE=1 SV=2	0.654	Down	5.266e-10	TFRC	84.87	18.8	14	21	14	0.83	1.27	0.8	0.887
hsa04145 Phagosome	0.13507	2	3.09	P02786	Transferrin receptor protein 1 OS=Homo sapiens OX=9606 GN=TFRC PE=1 SV=2	0.654	Down	5.266e-10	TFRC	84.87	18.8	14	21	14	0.83	1.27	0.8	0.887
hsa04145 Phagosome	0.13507	2	3.09	Q9BQE3	Tubulin alpha-1C chain OS=Homo sapiens OX=9606 GN=TUBA1C PE=1 SV=1	0.52	Down	0.019477	TUBA1C	49.895	23.2	12	20	2	0.515	0.99		1.35
hsa04520 Adherens junction	0.239321	1	3.7	P12814	Alpha-actinin-1 OS=Homo sapiens OX=9606 GN=ACTN1 PE=1 SV=2	0.654	Down	1.1287e-09	ACTN1	103.06	30.3	27	53	16	0.816	1.247	1.144	0.934
hsa00240 Pyrimidine metabolism	0.0388974	2	6.3	P23921	Ribonucleoside-diphosphate reductase large subunit OS=Homo sapiens OX=9606 GN=RRM1 PE=1 SV=1	0.653	Down	1.422e-06	RRM1	90.069	14.3	12	15	12	1.053	1.612	0.526	0.476
hsa00240 Pyrimidine metabolism	0.0388974	2	6.3	P31350	Ribonucleoside-diphosphate reductase subunit M2 OS=Homo sapiens OX=9606 GN=RRM2 PE=1 SV=1	0.47	Down	0.044077	RRM2	44.877	8.7	3	3	3	0.748	1.59	0.969	0.861
hsa01524 Platinum drug resistance	0.220914	1	4.05	P31751	RAC-beta serine/threonine-protein kinase OS=Homo sapiens OX=9606 GN=AKT2 PE=1 SV=2	0.49	Down	0.0176823	AKT2	55.768	3.7	2	2	2	0.656	1.34		0.912
hsa04920 Adipocytokine signaling pathway	0.0200632	2	8.95	P31751	RAC-beta serine/threonine-protein kinase OS=Homo sapiens OX=9606 GN=AKT2 PE=1 SV=2	0.49	Down	0.0176823	AKT2	55.768	3.7	2	2	2	0.656	1.34		0.912
hsa04920 Adipocytokine signaling pathway	0.0200632	2	8.95	P40763	Signal transducer and activator of transcription 3 OS=Homo sapiens OX=9606 GN=STAT3 PE=1 SV=2	0.592	Down	0.00039635	STAT3	88.067	4.9	4	4	4	0.753	1.272		0.941
hsa00030 Pentose phosphate pathway	0.0143851	2	10.63	P29401	Transketolase OS=Homo sapiens OX=9606 GN=TKT PE=1 SV=3	0.615	Down	0.00163522	TKT	67.877	17.5	10	14	10	0.729	1.185	1.721	1.09
hsa00030 Pentose phosphate pathway	0.0143851	2	10.63	P11413	Glucose-6-phosphate 1-dehydrogenase OS=Homo sapiens OX=9606 GN=G6PD PE=1 SV=4	0.663	Down	0.0032636	G6PD	59.256	13.2	7	7	7	0.815	1.23	1.088	1.099
hsa04611 Platelet activation	0.409068	1	1.93	P31751	RAC-beta serine/threonine-protein kinase OS=Homo sapiens OX=9606 GN=AKT2 PE=1 SV=2	0.49	Down	0.0176823	AKT2	55.768	3.7	2	2	2	0.656	1.34		0.912
hsa04380 Osteoclast differentiation	0.248368	1	3.54	P31751	RAC-beta serine/threonine-protein kinase OS=Homo sapiens OX=9606 GN=AKT2 PE=1 SV=2	0.49	Down	0.0176823	AKT2	55.768	3.7	2	2	2	0.656	1.34		0.912
hsa05161 Hepatitis B	0.0129551	3	5.93	P31751	RAC-beta serine/threonine-protein kinase OS=Homo sapiens OX=9606 GN=AKT2 PE=1 SV=2	0.49	Down	0.0176823	AKT2	55.768	3.7	2	2	2	0.656	1.34		0.912
hsa05161 Hepatitis B	0.0129551	3	5.93	P40763	Signal transducer and activator of transcription 3 OS=Homo sapiens OX=9606 GN=STAT3 PE=1 SV=2	0.592	Down	0.00039635	STAT3	88.067	4.9	4	4	4	0.753	1.272		0.941
hsa05161 Hepatitis B	0.0129551	3	5.93	P06400	Retinoblastoma-associated protein OS=Homo sapiens OX=9606 GN=RB1 PE=1 SV=2	0.636	Down	0.000144867	RB1	106.16	6.9	5	6	5	0.854	1.342	1.663	0.81
hsa05169 Epstein-Barr virus infection	0.0450361	3	3.7	P31751	RAC-beta serine/threonine-protein kinase OS=Homo sapiens OX=9606 GN=AKT2 PE=1 SV=2	0.49	Down	0.0176823	AKT2	55.768	3.7	2	2	2	0.656	1.34		0.912
hsa05169 Epstein-Barr virus infection	0.0450361	3	3.7	P40763	Signal transducer and activator of transcription 3 OS=Homo sapiens OX=9606 GN=STAT3 PE=1 SV=2	0.592	Down	0.00039635	STAT3	88.067	4.9	4	4	4	0.753	1.272		0.941
hsa05169 Epstein-Barr virus infection	0.0450361	3	3.7	P06400	Retinoblastoma-associated protein OS=Homo sapiens OX=9606 GN=RB1 PE=1 SV=2	0.636	Down	0.000144867	RB1	106.16	6.9	5	6	5	0.854	1.342	1.663	0.81
hsa05322 Systemic lupus erythematosus	0.18281	1	5	P12814	Alpha-actinin-1 OS=Homo sapiens OX=9606 GN=ACTN1 PE=1 SV=2	0.654	Down	1.1287e-09	ACTN1	103.06	30.3	27	53	16	0.816	1.247	1.144	0.934
hsa04932 Non-alcoholic fatty liver disease (NAFLD)	0.457094	1	1.67	P31751	RAC-beta serine/threonine-protein kinase OS=Homo sapiens OX=9606 GN=AKT2 PE=1 SV=2	0.49	Down	0.0176823	AKT2	55.768	3.7	2	2	2	0.656	1.34		0.912
hsa04640 Hematopoietic cell lineage	0.142924	1	6.54	P02786	Transferrin receptor protein 1 OS=Homo sapiens OX=9606 GN=TFRC PE=1 SV=2	0.654	Down	5.266e-10	TFRC	84.87	18.8	14	21	14	0.83	1.27	0.8	0.887
hsa04625 C-type lectin receptor signaling pathway	0.248368	1	3.54	P31751	RAC-beta serine/threonine-protein kinase OS=Homo sapiens OX=9606 GN=AKT2 PE=1 SV=2	0.49	Down	0.0176823	AKT2	55.768	3.7	2	2	2	0.656	1.34		0.912
hsa05219 Bladder cancer	0.132665	1	7.09	P06400	Retinoblastoma-associated protein OS=Homo sapiens OX=9606 GN=RB1 PE=1 SV=2	0.636	Down	0.000144867	RB1	106.16	6.9	5	6	5	0.854	1.342	1.663	0.81
hsa04620 Toll-like receptor signaling pathway	0.173009	1	5.32	P31751	RAC-beta serine/threonine-protein kinase OS=Homo sapiens OX=9606 GN=AKT2 PE=1 SV=2	0.49	Down	0.0176823	AKT2	55.768	3.7	2	2	2	0.656	1.34		0.912
hsa05220 Chronic myeloid leukemia	0.0337226	2	6.8	P31751	RAC-beta serine/threonine-protein kinase OS=Homo sapiens OX=9606 GN=AKT2 PE=1 SV=2	0.49	Down	0.0176823	AKT2	55.768	3.7	2	2	2	0.656	1.34		0.912
hsa05220 Chronic myeloid leukemia	0.0337226	2	6.8	P06400	Retinoblastoma-associated protein OS=Homo sapiens OX=9606 GN=RB1 PE=1 SV=2	0.636	Down	0.000144867	RB1	106.16	6.9	5	6	5	0.854	1.342	1.663	0.81
hsa00480 Glutathione metabolism	0.00277448	3	10.21	P23921	Ribonucleoside-diphosphate reductase large subunit OS=Homo sapiens OX=9606 GN=RRM1 PE=1 SV=1	0.653	Down	1.422e-06	RRM1	90.069	14.3	12	15	12	1.053	1.612	0.526	0.476
hsa00480 Glutathione metabolism	0.00277448	3	10.21	P31350	Ribonucleoside-diphosphate reductase subunit M2 OS=Homo sapiens OX=9606 GN=RRM2 PE=1 SV=1	0.47	Down	0.044077	RRM2	44.877	8.7	3	3	3	0.748	1.59	0.969	0.861
hsa00480 Glutathione metabolism	0.00277448	3	10.21	P11413	Glucose-6-phosphate 1-dehydrogenase OS=Homo sapiens OX=9606 GN=G6PD PE=1 SV=4	0.663	Down	0.0032636	G6PD	59.256	13.2	7	7	7	0.815	1.23	1.088	1.099
hsa05211 Renal cell carcinoma	0.274894	1	3.15	P31751	RAC-beta serine/threonine-protein kinase OS=Homo sapiens OX=9606 GN=AKT2 PE=1 SV=2	0.49	Down	0.0176823	AKT2	55.768	3.7	2	2	2	0.656	1.34		0.912
hsa04962 Vasopressin-regulated water reabsorption	0.220914	1	4.05	P52566	Rho GDP-dissociation inhibitor 2 OS=Homo sapiens OX=9606 GN=ARHGDIB PE=1 SV=3	0.55	Down	0.0115189	ARHGDIB	22.988	14.4	3	4	3	0.72	1.31		0.88
hsa04371 Apelin signaling pathway	0.333343	1	2.5	P31751	RAC-beta serine/threonine-protein kinase OS=Homo sapiens OX=9606 GN=AKT2 PE=1 SV=2	0.49	Down	0.0176823	AKT2	55.768	3.7	2	2	2	0.656	1.34		0.912
hsa05225 Hepatocellular carcinoma	0.123166	2	3.27	P31751	RAC-beta serine/threonine-protein kinase OS=Homo sapiens OX=9606 GN=AKT2 PE=1 SV=2	0.49	Down	0.0176823	AKT2	55.768	3.7	2	2	2	0.656	1.34		0.912
hsa05225 Hepatocellular carcinoma	0.123166	2	3.27	P06400	Retinoblastoma-associated protein OS=Homo sapiens OX=9606 GN=RB1 PE=1 SV=2	0.636	Down	0.000144867	RB1	106.16	6.9	5	6	5	0.854	1.342	1.663	0.81
hsa04660 T cell receptor signaling pathway	0.248368	1	3.54	P31751	RAC-beta serine/threonine-protein kinase OS=Homo sapiens OX=9606 GN=AKT2 PE=1 SV=2	0.49	Down	0.0176823	AKT2	55.768	3.7	2	2	2	0.656	1.34		0.912
hsa05215 Prostate cancer	0.0362735	2	6.54	P31751	RAC-beta serine/threonine-protein kinase OS=Homo sapiens OX=9606 GN=AKT2 PE=1 SV=2	0.49	Down	0.0176823	AKT2	55.768	3.7	2	2	2	0.656	1.34		0.912
hsa05215 Prostate cancer	0.0362735	2	6.54	P06400	Retinoblastoma-associated protein OS=Homo sapiens OX=9606 GN=RB1 PE=1 SV=2	0.636	Down	0.000144867	RB1	106.16	6.9	5	6	5	0.854	1.342	1.663	0.81
hsa05146 Amoebiasis	0.266153	1	3.27	P12814	Alpha-actinin-1 OS=Homo sapiens OX=9606 GN=ACTN1 PE=1 SV=2	0.654	Down	1.1287e-09	ACTN1	103.06	30.3	27	53	16	0.816	1.247	1.144	0.934
hsa00230 Purine metabolism	0.10027	2	3.7	P23921	Ribonucleoside-diphosphate reductase large subunit OS=Homo sapiens OX=9606 GN=RRM1 PE=1 SV=1	0.653	Down	1.422e-06	RRM1	90.069	14.3	12	15	12	1.053	1.612	0.526	0.476
hsa00230 Purine metabolism	0.10027	2	3.7	P31350	Ribonucleoside-diphosphate reductase subunit M2 OS=Homo sapiens OX=9606 GN=RRM2 PE=1 SV=1	0.47	Down	0.044077	RRM2	44.877	8.7	3	3	3	0.748	1.59	0.969	0.861
hsa00510 N-Glycan biosynthesis	0.211551	1	4.25	Q9Y673	Dolichyl-phosphate beta-glucosyltransferase OS=Homo sapiens OX=9606 GN=ALG5 PE=1 SV=1	0.453	Down	0.033676	ALG5	36.946	9.6	3	3	3	0.609	1.343	0.822	1.419
hsa04910 Insulin signaling pathway	0.387263	1	2.07	P31751	RAC-beta serine/threonine-protein kinase OS=Homo sapiens OX=9606 GN=AKT2 PE=1 SV=2	0.49	Down	0.0176823	AKT2	55.768	3.7	2	2	2	0.656	1.34		0.912
hsa04510 Focal adhesion	0.0434095	3	3.75	P31751	RAC-beta serine/threonine-protein kinase OS=Homo sapiens OX=9606 GN=AKT2 PE=1 SV=2	0.49	Down	0.0176823	AKT2	55.768	3.7	2	2	2	0.656	1.34		0.912
hsa04510 Focal adhesion	0.0434095	3	3.75	P12814	Alpha-actinin-1 OS=Homo sapiens OX=9606 GN=ACTN1 PE=1 SV=2	0.654	Down	1.1287e-09	ACTN1	103.06	30.3	27	53	16	0.816	1.247	1.144	0.934
hsa04510 Focal adhesion	0.0434095	3	3.75	Q13418	Integrin-linked protein kinase OS=Homo sapiens OX=9606 GN=ILK PE=1 SV=2	0.65	Down	0.0062008	ILK	51.419	9.5	5	5	5	0.9	1.385	0.456	1.318
hsa04110 Cell cycle	0.470113	1	1.6	P06400	Retinoblastoma-associated protein OS=Homo sapiens OX=9606 GN=RB1 PE=1 SV=2	0.636	Down	0.000144867	RB1	106.16	6.9	5	6	5	0.854	1.342	1.663	0.81
hsa05145 Toxoplasmosis	0.0471887	2	5.67	P31751	RAC-beta serine/threonine-protein kinase OS=Homo sapiens OX=9606 GN=AKT2 PE=1 SV=2	0.49	Down	0.0176823	AKT2	55.768	3.7	2	2	2	0.656	1.34		0.912
hsa05145 Toxoplasmosis	0.0471887	2	5.67	P40763	Signal transducer and activator of transcription 3 OS=Homo sapiens OX=9606 GN=STAT3 PE=1 SV=2	0.592	Down	0.00039635	STAT3	88.067	4.9	4	4	4	0.753	1.272		0.941
hsa04630 JAK-STAT signaling pathway	0.00814208	2	14.17	P31751	RAC-beta serine/threonine-protein kinase OS=Homo sapiens OX=9606 GN=AKT2 PE=1 SV=2	0.49	Down	0.0176823	AKT2	55.768	3.7	2	2	2	0.656	1.34		0.912
hsa04630 JAK-STAT signaling pathway	0.00814208	2	14.17	P40763	Signal transducer and activator of transcription 3 OS=Homo sapiens OX=9606 GN=STAT3 PE=1 SV=2	0.592	Down	0.00039635	STAT3	88.067	4.9	4	4	4	0.753	1.272		0.941
hsa01522 Endocrine resistance	0.0312468	2	7.09	P31751	RAC-beta serine/threonine-protein kinase OS=Homo sapiens OX=9606 GN=AKT2 PE=1 SV=2	0.49	Down	0.0176823	AKT2	55.768	3.7	2	2	2	0.656	1.34		0.912
hsa01522 Endocrine resistance	0.0312468	2	7.09	P06400	Retinoblastoma-associated protein OS=Homo sapiens OX=9606 GN=RB1 PE=1 SV=2	0.636	Down	0.000144867	RB1	106.16	6.9	5	6	5	0.854	1.342	1.663	0.81
hsa04062 Chemokine signaling pathway	0.0788288	2	4.25	P31751	RAC-beta serine/threonine-protein kinase OS=Homo sapiens OX=9606 GN=AKT2 PE=1 SV=2	0.49	Down	0.0176823	AKT2	55.768	3.7	2	2	2	0.656	1.34		0.912
hsa04062 Chemokine signaling pathway	0.0788288	2	4.25	P40763	Signal transducer and activator of transcription 3 OS=Homo sapiens OX=9606 GN=STAT3 PE=1 SV=2	0.592	Down	0.00039635	STAT3	88.067	4.9	4	4	4	0.753	1.272		0.941
hsa04150 mTOR signaling pathway	0.401884	1	1.98	P31751	RAC-beta serine/threonine-protein kinase OS=Homo sapiens OX=9606 GN=AKT2 PE=1 SV=2	0.49	Down	0.0176823	AKT2	55.768	3.7	2	2	2	0.656	1.34		0.912
hsa05134 Legionellosis	0.20208	1	4.48	Q05639	Elongation factor 1-alpha 2 OS=Homo sapiens OX=9606 GN=EEF1A2 PE=1 SV=1	0.653	Down	0.000116409	EEF1A2	50.47	26.8	14	27	7	0.789	1.208	1.083	0.994
hsa04115 p53 signaling pathway	0.211551	1	4.25	P31350	Ribonucleoside-diphosphate reductase subunit M2 OS=Homo sapiens OX=9606 GN=RRM2 PE=1 SV=1	0.47	Down	0.044077	RRM2	44.877	8.7	3	3	3	0.748	1.59	0.969	0.861
hsa05231 Choline metabolism in cancer	0.239321	1	3.7	P31751	RAC-beta serine/threonine-protein kinase OS=Homo sapiens OX=9606 GN=AKT2 PE=1 SV=2	0.49	Down	0.0176823	AKT2	55.768	3.7	2	2	2	0.656	1.34		0.912
hsa05167 Kaposi sarcoma-associated herpesvirus infection	0.0174704	3	5.32	P31751	RAC-beta serine/threonine-protein kinase OS=Homo sapiens OX=9606 GN=AKT2 PE=1 SV=2	0.49	Down	0.0176823	AKT2	55.768	3.7	2	2	2	0.656	1.34		0.912
hsa05167 Kaposi sarcoma-associated herpesvirus infection	0.0174704	3	5.32	P40763	Signal transducer and activator of transcription 3 OS=Homo sapiens OX=9606 GN=STAT3 PE=1 SV=2	0.592	Down	0.00039635	STAT3	88.067	4.9	4	4	4	0.753	1.272		0.941
hsa05167 Kaposi sarcoma-associated herpesvirus infection	0.0174704	3	5.32	P06400	Retinoblastoma-associated protein OS=Homo sapiens OX=9606 GN=RB1 PE=1 SV=2	0.636	Down	0.000144867	RB1	106.16	6.9	5	6	5	0.854	1.342	1.663	0.81
hsa05218 Melanoma	0.0161867	2	10	P31751	RAC-beta serine/threonine-protein kinase OS=Homo sapiens OX=9606 GN=AKT2 PE=1 SV=2	0.49	Down	0.0176823	AKT2	55.768	3.7	2	2	2	0.656	1.34		0.912
hsa05218 Melanoma	0.0161867	2	10	P06400	Retinoblastoma-associated protein OS=Homo sapiens OX=9606 GN=RB1 PE=1 SV=2	0.636	Down	0.000144867	RB1	106.16	6.9	5	6	5	0.854	1.342	1.663	0.81
hsa04022 cGMP-PKG signaling pathway	0.41617	1	1.89	P31751	RAC-beta serine/threonine-protein kinase OS=Homo sapiens OX=9606 GN=AKT2 PE=1 SV=2	0.49	Down	0.0176823	AKT2	55.768	3.7	2	2	2	0.656	1.34		0.912
hsa05160 Hepatitis C	0.0205547	3	5	P31751	RAC-beta serine/threonine-protein kinase OS=Homo sapiens OX=9606 GN=AKT2 PE=1 SV=2	0.49	Down	0.0176823	AKT2	55.768	3.7	2	2	2	0.656	1.34		0.912
hsa05160 Hepatitis C	0.0205547	3	5	P40763	Signal transducer and activator of transcription 3 OS=Homo sapiens OX=9606 GN=STAT3 PE=1 SV=2	0.592	Down	0.00039635	STAT3	88.067	4.9	4	4	4	0.753	1.272		0.941
hsa05160 Hepatitis C	0.0205547	3	5	P06400	Retinoblastoma-associated protein OS=Homo sapiens OX=9606 GN=RB1 PE=1 SV=2	0.636	Down	0.000144867	RB1	106.16	6.9	5	6	5	0.854	1.342	1.663	0.81
hsa04666 Fc gamma R-mediated phagocytosis	0.349196	1	2.36	P31751	RAC-beta serine/threonine-protein kinase OS=Homo sapiens OX=9606 GN=AKT2 PE=1 SV=2	0.49	Down	0.0176823	AKT2	55.768	3.7	2	2	2	0.656	1.34		0.912
hsa01521 EGFR tyrosine kinase inhibitor resistance	0.0288479	2	7.39	P31751	RAC-beta serine/threonine-protein kinase OS=Homo sapiens OX=9606 GN=AKT2 PE=1 SV=2	0.49	Down	0.0176823	AKT2	55.768	3.7	2	2	2	0.656	1.34		0.912
hsa01521 EGFR tyrosine kinase inhibitor resistance	0.0288479	2	7.39	P40763	Signal transducer and activator of transcription 3 OS=Homo sapiens OX=9606 GN=STAT3 PE=1 SV=2	0.592	Down	0.00039635	STAT3	88.067	4.9	4	4	4	0.753	1.272		0.941
hsa05203 Viral carcinogenesis	0.055435	3	3.4	P12814	Alpha-actinin-1 OS=Homo sapiens OX=9606 GN=ACTN1 PE=1 SV=2	0.654	Down	1.1287e-09	ACTN1	103.06	30.3	27	53	16	0.816	1.247	1.144	0.934
hsa05203 Viral carcinogenesis	0.055435	3	3.4	P40763	Signal transducer and activator of transcription 3 OS=Homo sapiens OX=9606 GN=STAT3 PE=1 SV=2	0.592	Down	0.00039635	STAT3	88.067	4.9	4	4	4	0.753	1.272		0.941
hsa05203 Viral carcinogenesis	0.055435	3	3.4	P06400	Retinoblastoma-associated protein OS=Homo sapiens OX=9606 GN=RB1 PE=1 SV=2	0.636	Down	0.000144867	RB1	106.16	6.9	5	6	5	0.854	1.342	1.663	0.81
hsa05200 Pathways in cancer	0.175442	3	2.06	P31751	RAC-beta serine/threonine-protein kinase OS=Homo sapiens OX=9606 GN=AKT2 PE=1 SV=2	0.49	Down	0.0176823	AKT2	55.768	3.7	2	2	2	0.656	1.34		0.912
hsa05200 Pathways in cancer	0.175442	3	2.06	P40763	Signal transducer and activator of transcription 3 OS=Homo sapiens OX=9606 GN=STAT3 PE=1 SV=2	0.592	Down	0.00039635	STAT3	88.067	4.9	4	4	4	0.753	1.272		0.941
hsa05200 Pathways in cancer	0.175442	3	2.06	P06400	Retinoblastoma-associated protein OS=Homo sapiens OX=9606 GN=RB1 PE=1 SV=2	0.636	Down	0.000144867	RB1	106.16	6.9	5	6	5	0.854	1.342	1.663	0.81
hsa04261 Adrenergic signaling in cardiomyocytes	0.379824	1	2.13	P31751	RAC-beta serine/threonine-protein kinase OS=Homo sapiens OX=9606 GN=AKT2 PE=1 SV=2	0.49	Down	0.0176823	AKT2	55.768	3.7	2	2	2	0.656	1.34		0.912
hsa04211 Longevity regulating pathway	0.248368	1	3.54	P31751	RAC-beta serine/threonine-protein kinase OS=Homo sapiens OX=9606 GN=AKT2 PE=1 SV=2	0.49	Down	0.0176823	AKT2	55.768	3.7	2	2	2	0.656	1.34		0.912
hsa05205 Proteoglycans in cancer	0.21532	2	2.3	P31751	RAC-beta serine/threonine-protein kinase OS=Homo sapiens OX=9606 GN=AKT2 PE=1 SV=2	0.49	Down	0.0176823	AKT2	55.768	3.7	2	2	2	0.656	1.34		0.912
hsa05205 Proteoglycans in cancer	0.21532	2	2.3	P40763	Signal transducer and activator of transcription 3 OS=Homo sapiens OX=9606 GN=STAT3 PE=1 SV=2	0.592	Down	0.00039635	STAT3	88.067	4.9	4	4	4	0.753	1.272		0.941
hsa05226 Gastric cancer	0.0337226	2	6.8	P31751	RAC-beta serine/threonine-protein kinase OS=Homo sapiens OX=9606 GN=AKT2 PE=1 SV=2	0.49	Down	0.0176823	AKT2	55.768	3.7	2	2	2	0.656	1.34		0.912
hsa05226 Gastric cancer	0.0337226	2	6.8	P06400	Retinoblastoma-associated protein OS=Homo sapiens OX=9606 GN=RB1 PE=1 SV=2	0.636	Down	0.000144867	RB1	106.16	6.9	5	6	5	0.854	1.342	1.663	0.81
hsa05206 MicroRNAs in cancer	0.47651	1	1.57	P40763	Signal transducer and activator of transcription 3 OS=Homo sapiens OX=9606 GN=STAT3 PE=1 SV=2	0.592	Down	0.00039635	STAT3	88.067	4.9	4	4	4	0.753	1.272		0.941
hsa04934 Cushing syndrome	0.379824	1	2.13	P06400	Retinoblastoma-associated protein OS=Homo sapiens OX=9606 GN=RB1 PE=1 SV=2	0.636	Down	0.000144867	RB1	106.16	6.9	5	6	5	0.854	1.342	1.663	0.81
hsa04914 Progesterone-mediated oocyte maturation	0.333343	1	2.5	P31751	RAC-beta serine/threonine-protein kinase OS=Homo sapiens OX=9606 GN=AKT2 PE=1 SV=2	0.49	Down	0.0176823	AKT2	55.768	3.7	2	2	2	0.656	1.34		0.912
hsa04072 Phospholipase D signaling pathway	0.349196	1	2.36	P31751	RAC-beta serine/threonine-protein kinase OS=Homo sapiens OX=9606 GN=AKT2 PE=1 SV=2	0.49	Down	0.0176823	AKT2	55.768	3.7	2	2	2	0.656	1.34		0.912
hsa04668 TNF signaling pathway	0.18281	1	5	P31751	RAC-beta serine/threonine-protein kinase OS=Homo sapiens OX=9606 GN=AKT2 PE=1 SV=2	0.49	Down	0.0176823	AKT2	55.768	3.7	2	2	2	0.656	1.34		0.912
hsa04922 Glucagon signaling pathway	0.349196	1	2.36	P31751	RAC-beta serine/threonine-protein kinase OS=Homo sapiens OX=9606 GN=AKT2 PE=1 SV=2	0.49	Down	0.0176823	AKT2	55.768	3.7	2	2	2	0.656	1.34		0.912
hsa04722 Neurotrophin signaling pathway	0.0560705	2	5.15	P31751	RAC-beta serine/threonine-protein kinase OS=Homo sapiens OX=9606 GN=AKT2 PE=1 SV=2	0.49	Down	0.0176823	AKT2	55.768	3.7	2	2	2	0.656	1.34		0.912
hsa04722 Neurotrophin signaling pathway	0.0560705	2	5.15	P52566	Rho GDP-dissociation inhibitor 2 OS=Homo sapiens OX=9606 GN=ARHGDIB PE=1 SV=3	0.55	Down	0.0115189	ARHGDIB	22.988	14.4	3	4	3	0.72	1.31		0.88
hsa05235 PD-L1 expression and PD-1 checkpoint pathway in cancer	0.0415925	2	6.07	P31751	RAC-beta serine/threonine-protein kinase OS=Homo sapiens OX=9606 GN=AKT2 PE=1 SV=2	0.49	Down	0.0176823	AKT2	55.768	3.7	2	2	2	0.656	1.34		0.912
hsa05235 PD-L1 expression and PD-1 checkpoint pathway in cancer	0.0415925	2	6.07	P40763	Signal transducer and activator of transcription 3 OS=Homo sapiens OX=9606 GN=STAT3 PE=1 SV=2	0.592	Down	0.00039635	STAT3	88.067	4.9	4	4	4	0.753	1.272		0.941
hsa04218 Cellular senescence	0.119261	2	3.33	P31751	RAC-beta serine/threonine-protein kinase OS=Homo sapiens OX=9606 GN=AKT2 PE=1 SV=2	0.49	Down	0.0176823	AKT2	55.768	3.7	2	2	2	0.656	1.34		0.912
hsa04218 Cellular senescence	0.119261	2	3.33	P06400	Retinoblastoma-associated protein OS=Homo sapiens OX=9606 GN=RB1 PE=1 SV=2	0.636	Down	0.000144867	RB1	106.16	6.9	5	6	5	0.854	1.342	1.663	0.81
hsa04144 Endocytosis	0.135719	3	2.32	Q96PU5	E3 ubiquitin-protein ligase NEDD4-like OS=Homo sapiens OX=9606 GN=NEDD4L PE=1 SV=2	0.621	Down	0.0022408	NEDD4L	111.93	2.8	3	3	3	0.849	1.367		0.75
hsa04144 Endocytosis	0.135719	3	2.32	P02786	Transferrin receptor protein 1 OS=Homo sapiens OX=9606 GN=TFRC PE=1 SV=2	0.654	Down	5.266e-10	TFRC	84.87	18.8	14	21	14	0.83	1.27	0.8	0.887
hsa04144 Endocytosis	0.135719	3	2.32	Q9H4M9	EH domain-containing protein 1 OS=Homo sapiens OX=9606 GN=EHD1 PE=1 SV=2	0.613	Down	0.0026761	EHD1	60.626	16.3	9	9	5	0.754	1.231		0.918
hsa05321 Inflammatory bowel disease (IBD)	0.0574832	1	17.01	P40763	Signal transducer and activator of transcription 3 OS=Homo sapiens OX=9606 GN=STAT3 PE=1 SV=2	0.592	Down	0.00039635	STAT3	88.067	4.9	4	4	4	0.753	1.272		0.941
hsa04933 AGE-RAGE signaling pathway in diabetic complications	0.0362735	2	6.54	P31751	RAC-beta serine/threonine-protein kinase OS=Homo sapiens OX=9606 GN=AKT2 PE=1 SV=2	0.49	Down	0.0176823	AKT2	55.768	3.7	2	2	2	0.656	1.34		0.912
hsa04933 AGE-RAGE signaling pathway in diabetic complications	0.0362735	2	6.54	P40763	Signal transducer and activator of transcription 3 OS=Homo sapiens OX=9606 GN=STAT3 PE=1 SV=2	0.592	Down	0.00039635	STAT3	88.067	4.9	4	4	4	0.753	1.272		0.941
hsa04728 Dopaminergic synapse	0.387263	1	2.07	P31751	RAC-beta serine/threonine-protein kinase OS=Homo sapiens OX=9606 GN=AKT2 PE=1 SV=2	0.49	Down	0.0176823	AKT2	55.768	3.7	2	2	2	0.656	1.34		0.912
hsa04725 Cholinergic synapse	0.248368	1	3.54	P31751	RAC-beta serine/threonine-protein kinase OS=Homo sapiens OX=9606 GN=AKT2 PE=1 SV=2	0.49	Down	0.0176823	AKT2	55.768	3.7	2	2	2	0.656	1.34		0.912
hsa05221 Acute myeloid leukemia	0.0110662	2	12.15	P31751	RAC-beta serine/threonine-protein kinase OS=Homo sapiens OX=9606 GN=AKT2 PE=1 SV=2	0.49	Down	0.0176823	AKT2	55.768	3.7	2	2	2	0.656	1.34		0.912
hsa05221 Acute myeloid leukemia	0.0110662	2	12.15	P40763	Signal transducer and activator of transcription 3 OS=Homo sapiens OX=9606 GN=STAT3 PE=1 SV=2	0.592	Down	0.00039635	STAT3	88.067	4.9	4	4	4	0.753	1.272		0.941
hsa05418 Fluid shear stress and atherosclerosis	0.372299	1	2.18	P31751	RAC-beta serine/threonine-protein kinase OS=Homo sapiens OX=9606 GN=AKT2 PE=1 SV=2	0.49	Down	0.0176823	AKT2	55.768	3.7	2	2	2	0.656	1.34		0.912
hsa05168 Herpes simplex virus 1 infection	0.507401	1	1.44	P31751	RAC-beta serine/threonine-protein kinase OS=Homo sapiens OX=9606 GN=AKT2 PE=1 SV=2	0.49	Down	0.0176823	AKT2	55.768	3.7	2	2	2	0.656	1.34		0.912
hsa05165 Human papillomavirus infection	0.30835	2	1.79	P31751	RAC-beta serine/threonine-protein kinase OS=Homo sapiens OX=9606 GN=AKT2 PE=1 SV=2	0.49	Down	0.0176823	AKT2	55.768	3.7	2	2	2	0.656	1.34		0.912
hsa05165 Human papillomavirus infection	0.30835	2	1.79	P06400	Retinoblastoma-associated protein OS=Homo sapiens OX=9606 GN=RB1 PE=1 SV=2	0.636	Down	0.000144867	RB1	106.16	6.9	5	6	5	0.854	1.342	1.663	0.81
hsa04917 Prolactin signaling pathway	0.0126775	2	11.34	P31751	RAC-beta serine/threonine-protein kinase OS=Homo sapiens OX=9606 GN=AKT2 PE=1 SV=2	0.49	Down	0.0176823	AKT2	55.768	3.7	2	2	2	0.656	1.34		0.912
hsa04917 Prolactin signaling pathway	0.0126775	2	11.34	P40763	Signal transducer and activator of transcription 3 OS=Homo sapiens OX=9606 GN=STAT3 PE=1 SV=2	0.592	Down	0.00039635	STAT3	88.067	4.9	4	4	4	0.753	1.272		0.941
hsa04670 Leukocyte transendothelial migration	0.356986	1	2.3	P12814	Alpha-actinin-1 OS=Homo sapiens OX=9606 GN=ACTN1 PE=1 SV=2	0.654	Down	1.1287e-09	ACTN1	103.06	30.3	27	53	16	0.816	1.247	1.144	0.934
hsa05135 Yersinia infection	0.372299	1	2.18	P31751	RAC-beta serine/threonine-protein kinase OS=Homo sapiens OX=9606 GN=AKT2 PE=1 SV=2	0.49	Down	0.0176823	AKT2	55.768	3.7	2	2	2	0.656	1.34		0.912
hsa05164 Influenza A	0.430129	1	1.81	P31751	RAC-beta serine/threonine-protein kinase OS=Homo sapiens OX=9606 GN=AKT2 PE=1 SV=2	0.49	Down	0.0176823	AKT2	55.768	3.7	2	2	2	0.656	1.34		0.912
hsa05212 Pancreatic cancer	0.00277448	3	10.21	P31751	RAC-beta serine/threonine-protein kinase OS=Homo sapiens OX=9606 GN=AKT2 PE=1 SV=2	0.49	Down	0.0176823	AKT2	55.768	3.7	2	2	2	0.656	1.34		0.912
hsa05212 Pancreatic cancer	0.00277448	3	10.21	P40763	Signal transducer and activator of transcription 3 OS=Homo sapiens OX=9606 GN=STAT3 PE=1 SV=2	0.592	Down	0.00039635	STAT3	88.067	4.9	4	4	4	0.753	1.272		0.941
hsa05212 Pancreatic cancer	0.00277448	3	10.21	P06400	Retinoblastoma-associated protein OS=Homo sapiens OX=9606 GN=RB1 PE=1 SV=2	0.636	Down	0.000144867	RB1	106.16	6.9	5	6	5	0.854	1.342	1.663	0.81
hsa05163 Human cytomegalovirus infection	0.051848	3	3.49	P31751	RAC-beta serine/threonine-protein kinase OS=Homo sapiens OX=9606 GN=AKT2 PE=1 SV=2	0.49	Down	0.0176823	AKT2	55.768	3.7	2	2	2	0.656	1.34		0.912
hsa05163 Human cytomegalovirus infection	0.051848	3	3.49	P40763	Signal transducer and activator of transcription 3 OS=Homo sapiens OX=9606 GN=STAT3 PE=1 SV=2	0.592	Down	0.00039635	STAT3	88.067	4.9	4	4	4	0.753	1.272		0.941
hsa05163 Human cytomegalovirus infection	0.051848	3	3.49	P06400	Retinoblastoma-associated protein OS=Homo sapiens OX=9606 GN=RB1 PE=1 SV=2	0.636	Down	0.000144867	RB1	106.16	6.9	5	6	5	0.854	1.342	1.663	0.81
hsa00970 Aminoacyl-tRNA biosynthesis	0.0687498	2	4.6	P26639	Threonine--tRNA ligase 1, cytoplasmic OS=Homo sapiens OX=9606 GN=TARS1 PE=1 SV=3	0.616	Down	1.08458e-12	TARS1	83.434	24.1	16	19	16	0.721	1.171	2.862	1.013
hsa00970 Aminoacyl-tRNA biosynthesis	0.0687498	2	4.6	P49591	Serine--tRNA ligase, cytoplasmic OS=Homo sapiens OX=9606 GN=SARS PE=1 SV=3	0.661	Down	0.028379	SARS	58.777	16.3	8	9	8	0.606	0.917	1.082	1.359
hsa04120 Ubiquitin mediated proteolysis	0.513366	1	1.42	Q96PU5	E3 ubiquitin-protein ligase NEDD4-like OS=Homo sapiens OX=9606 GN=NEDD4L PE=1 SV=2	0.621	Down	0.0022408	NEDD4L	111.93	2.8	3	3	3	0.849	1.367		0.75
hsa00280 Valine, leucine and isoleucine degradation	0.300521	1	2.83	Q86V21	Acetoacetyl-CoA synthetase OS=Homo sapiens OX=9606 GN=AACS PE=1 SV=1	0.373	Down	0.00033629	AACS	75.143	2.5	2	2	2	0.583	1.561		0.783
hsa04960 Aldosterone-regulated sodium reabsorption	0.101176	1	9.45	Q96PU5	E3 ubiquitin-protein ligase NEDD4-like OS=Homo sapiens OX=9606 GN=NEDD4L PE=1 SV=2	0.621	Down	0.0022408	NEDD4L	111.93	2.8	3	3	3	0.849	1.367		0.75
hsa04935 Growth hormone synthesis, secretion and action	0.0622962	2	4.86	P31751	RAC-beta serine/threonine-protein kinase OS=Homo sapiens OX=9606 GN=AKT2 PE=1 SV=2	0.49	Down	0.0176823	AKT2	55.768	3.7	2	2	2	0.656	1.34		0.912
hsa04935 Growth hormone synthesis, secretion and action	0.0622962	2	4.86	P40763	Signal transducer and activator of transcription 3 OS=Homo sapiens OX=9606 GN=STAT3 PE=1 SV=2	0.592	Down	0.00039635	STAT3	88.067	4.9	4	4	4	0.753	1.272		0.941
hsa04915 Estrogen signaling pathway	0.349196	1	2.36	P31751	RAC-beta serine/threonine-protein kinase OS=Homo sapiens OX=9606 GN=AKT2 PE=1 SV=2	0.49	Down	0.0176823	AKT2	55.768	3.7	2	2	2	0.656	1.34		0.912
hsa05214 Glioma	0.0265281	2	7.73	P31751	RAC-beta serine/threonine-protein kinase OS=Homo sapiens OX=9606 GN=AKT2 PE=1 SV=2	0.49	Down	0.0176823	AKT2	55.768	3.7	2	2	2	0.656	1.34		0.912
hsa05214 Glioma	0.0265281	2	7.73	P06400	Retinoblastoma-associated protein OS=Homo sapiens OX=9606 GN=RB1 PE=1 SV=2	0.636	Down	0.000144867	RB1	106.16	6.9	5	6	5	0.854	1.342	1.663	0.81
hsa04931 Insulin resistance	0.0443569	2	5.86	P31751	RAC-beta serine/threonine-protein kinase OS=Homo sapiens OX=9606 GN=AKT2 PE=1 SV=2	0.49	Down	0.0176823	AKT2	55.768	3.7	2	2	2	0.656	1.34		0.912
hsa04931 Insulin resistance	0.0443569	2	5.86	P40763	Signal transducer and activator of transcription 3 OS=Homo sapiens OX=9606 GN=STAT3 PE=1 SV=2	0.592	Down	0.00039635	STAT3	88.067	4.9	4	4	4	0.753	1.272		0.941
hsa03320 PPAR signaling pathway	0.239321	1	3.7	Q13418	Integrin-linked protein kinase OS=Homo sapiens OX=9606 GN=ILK PE=1 SV=2	0.65	Down	0.0062008	ILK	51.419	9.5	5	5	5	0.9	1.385	0.456	1.318
hsa04664 Fc epsilon RI signaling pathway	0.1925	1	4.72	P31751	RAC-beta serine/threonine-protein kinase OS=Homo sapiens OX=9606 GN=AKT2 PE=1 SV=2	0.49	Down	0.0176823	AKT2	55.768	3.7	2	2	2	0.656	1.34		0.912
hsa05152 Tuberculosis	0.387263	1	2.07	P31751	RAC-beta serine/threonine-protein kinase OS=Homo sapiens OX=9606 GN=AKT2 PE=1 SV=2	0.49	Down	0.0176823	AKT2	55.768	3.7	2	2	2	0.656	1.34		0.912
hsa04540 Gap junction	0.308869	1	2.74	Q9BQE3	Tubulin alpha-1C chain OS=Homo sapiens OX=9606 GN=TUBA1C PE=1 SV=1	0.52	Down	0.019477	TUBA1C	49.895	23.2	12	20	2	0.515	0.99		1.35
hsa05100 Bacterial invasion of epithelial cells	0.364687	1	2.24	Q13418	Integrin-linked protein kinase OS=Homo sapiens OX=9606 GN=ILK PE=1 SV=2	0.65	Down	0.0062008	ILK	51.419	9.5	5	5	5	0.9	1.385	0.456	1.318
hsa04068 FoxO signaling pathway	0.0388974	2	6.3	P31751	RAC-beta serine/threonine-protein kinase OS=Homo sapiens OX=9606 GN=AKT2 PE=1 SV=2	0.49	Down	0.0176823	AKT2	55.768	3.7	2	2	2	0.656	1.34		0.912
hsa04068 FoxO signaling pathway	0.0388974	2	6.3	P40763	Signal transducer and activator of transcription 3 OS=Homo sapiens OX=9606 GN=STAT3 PE=1 SV=2	0.592	Down	0.00039635	STAT3	88.067	4.9	4	4	4	0.753	1.272		0.941
hsa04216 Ferroptosis	0.211551	1	4.25	P02786	Transferrin receptor protein 1 OS=Homo sapiens OX=9606 GN=TFRC PE=1 SV=2	0.654	Down	5.266e-10	TFRC	84.87	18.8	14	21	14	0.83	1.27	0.8	0.887
hsa05170 Human immunodeficiency virus 1 infection	0.589942	1	1.15	P31751	RAC-beta serine/threonine-protein kinase OS=Homo sapiens OX=9606 GN=AKT2 PE=1 SV=2	0.49	Down	0.0176823	AKT2	55.768	3.7	2	2	2	0.656	1.34		0.912
hsa05131 Shigellosis	0.0882617	3	2.8	P31751	RAC-beta serine/threonine-protein kinase OS=Homo sapiens OX=9606 GN=AKT2 PE=1 SV=2	0.49	Down	0.0176823	AKT2	55.768	3.7	2	2	2	0.656	1.34		0.912
hsa05131 Shigellosis	0.0882617	3	2.8	P12814	Alpha-actinin-1 OS=Homo sapiens OX=9606 GN=ACTN1 PE=1 SV=2	0.654	Down	1.1287e-09	ACTN1	103.06	30.3	27	53	16	0.816	1.247	1.144	0.934
hsa05131 Shigellosis	0.0882617	3	2.8	Q13418	Integrin-linked protein kinase OS=Homo sapiens OX=9606 GN=ILK PE=1 SV=2	0.65	Down	0.0062008	ILK	51.419	9.5	5	5	5	0.9	1.385	0.456	1.318
hsa05210 Colorectal cancer	0.257312	1	3.4	P31751	RAC-beta serine/threonine-protein kinase OS=Homo sapiens OX=9606 GN=AKT2 PE=1 SV=2	0.49	Down	0.0176823	AKT2	55.768	3.7	2	2	2	0.656	1.34		0.912
hsa04015 Rap1 signaling pathway	0.443768	1	1.74	P31751	RAC-beta serine/threonine-protein kinase OS=Homo sapiens OX=9606 GN=AKT2 PE=1 SV=2	0.49	Down	0.0176823	AKT2	55.768	3.7	2	2	2	0.656	1.34		0.912
hsa04213 Longevity regulating pathway - multiple species	0.220914	1	4.05	P31751	RAC-beta serine/threonine-protein kinase OS=Homo sapiens OX=9606 GN=AKT2 PE=1 SV=2	0.49	Down	0.0176823	AKT2	55.768	3.7	2	2	2	0.656	1.34		0.912
hsa05142 Chagas disease (American trypanosomiasis)	0.23017	1	3.87	P31751	RAC-beta serine/threonine-protein kinase OS=Homo sapiens OX=9606 GN=AKT2 PE=1 SV=2	0.49	Down	0.0176823	AKT2	55.768	3.7	2	2	2	0.656	1.34		0.912
hsa04141 Protein processing in endoplasmic reticulum	0.290582	2	1.87	P31689	DnaJ homolog subfamily A member 1 OS=Homo sapiens OX=9606 GN=DNAJA1 PE=1 SV=2	0.555	Down	0.0037842	DNAJA1	44.868	12.6	5	5	5	0.788	1.419		0.786
hsa04141 Protein processing in endoplasmic reticulum	0.290582	2	1.87	O95757	Heat shock 70 kDa protein 4L OS=Homo sapiens OX=9606 GN=HSPA4L PE=1 SV=3	0.548	Down	0.042523	HSPA4L	94.511	6.1	4	5	2	0.723	1.319		1.041
hsa04010 MAPK signaling pathway	0.501366	1	1.47	P31751	RAC-beta serine/threonine-protein kinase OS=Homo sapiens OX=9606 GN=AKT2 PE=1 SV=2	0.49	Down	0.0176823	AKT2	55.768	3.7	2	2	2	0.656	1.34		0.912
hsa04926 Relaxin signaling pathway	0.317121	1	2.66	P31751	RAC-beta serine/threonine-protein kinase OS=Homo sapiens OX=9606 GN=AKT2 PE=1 SV=2	0.49	Down	0.0176823	AKT2	55.768	3.7	2	2	2	0.656	1.34		0.912
hsa05140 Leishmaniasis	0.163095	1	5.67	Q05639	Elongation factor 1-alpha 2 OS=Homo sapiens OX=9606 GN=EEF1A2 PE=1 SV=1	0.653	Down	0.000116409	EEF1A2	50.47	26.8	14	27	7	0.789	1.208	1.083	0.994
hsa04140 Autophagy - animal	0.401884	1	1.98	P31751	RAC-beta serine/threonine-protein kinase OS=Homo sapiens OX=9606 GN=AKT2 PE=1 SV=2	0.49	Down	0.0176823	AKT2	55.768	3.7	2	2	2	0.656	1.34		0.912
hsa04918 Thyroid hormone synthesis	0.220914	1	4.05	Q9UNY4	Transcription termination factor 2 OS=Homo sapiens OX=9606 GN=TTF2 PE=1 SV=2	0.649	Down	0.0068841	TTF2	129.59	9.7	9	11	9	0.836	1.288	2.104	0.936
hsa05213 Endometrial cancer	0.0161867	2	10	P31751	RAC-beta serine/threonine-protein kinase OS=Homo sapiens OX=9606 GN=AKT2 PE=1 SV=2	0.49	Down	0.0176823	AKT2	55.768	3.7	2	2	2	0.656	1.34		0.912
hsa05213 Endometrial cancer	0.0161867	2	10	Q13418	Integrin-linked protein kinase OS=Homo sapiens OX=9606 GN=ILK PE=1 SV=2	0.65	Down	0.0062008	ILK	51.419	9.5	5	5	5	0.9	1.385	0.456	1.318
hsa04530 Tight junction	0.0301725	3	4.32	P12814	Alpha-actinin-1 OS=Homo sapiens OX=9606 GN=ACTN1 PE=1 SV=2	0.654	Down	1.1287e-09	ACTN1	103.06	30.3	27	53	16	0.816	1.247	1.144	0.934
hsa04530 Tight junction	0.0301725	3	4.32	Q96PU5	E3 ubiquitin-protein ligase NEDD4-like OS=Homo sapiens OX=9606 GN=NEDD4L PE=1 SV=2	0.621	Down	0.0022408	NEDD4L	111.93	2.8	3	3	3	0.849	1.367		0.75
hsa04530 Tight junction	0.0301725	3	4.32	Q9BQE3	Tubulin alpha-1C chain OS=Homo sapiens OX=9606 GN=TUBA1C PE=1 SV=1	0.52	Down	0.019477	TUBA1C	49.895	23.2	12	20	2	0.515	0.99		1.35
hsa04810 Regulation of actin cytoskeleton	0.579757	1	1.18	P12814	Alpha-actinin-1 OS=Homo sapiens OX=9606 GN=ACTN1 PE=1 SV=2	0.654	Down	1.1287e-09	ACTN1	103.06	30.3	27	53	16	0.816	1.247	1.144	0.934
hsa04550 Signaling pathways regulating pluripotency of stem cells	0.0312468	2	7.09	P31751	RAC-beta serine/threonine-protein kinase OS=Homo sapiens OX=9606 GN=AKT2 PE=1 SV=2	0.49	Down	0.0176823	AKT2	55.768	3.7	2	2	2	0.656	1.34		0.912
hsa04550 Signaling pathways regulating pluripotency of stem cells	0.0312468	2	7.09	P40763	Signal transducer and activator of transcription 3 OS=Homo sapiens OX=9606 GN=STAT3 PE=1 SV=2	0.592	Down	0.00039635	STAT3	88.067	4.9	4	4	4	0.753	1.272		0.941
hsa04024 cAMP signaling pathway	0.364687	1	2.24	P31751	RAC-beta serine/threonine-protein kinase OS=Homo sapiens OX=9606 GN=AKT2 PE=1 SV=2	0.49	Down	0.0176823	AKT2	55.768	3.7	2	2	2	0.656	1.34		0.912
hsa05130 Pathogenic Escherichia coli infection	0.589942	1	1.15	Q9BQE3	Tubulin alpha-1C chain OS=Homo sapiens OX=9606 GN=TUBA1C PE=1 SV=1	0.52	Down	0.019477	TUBA1C	49.895	23.2	12	20	2	0.515	0.99		1.35
hsa04151 PI3K-Akt signaling pathway	0.614379	1	1.08	P31751	RAC-beta serine/threonine-protein kinase OS=Homo sapiens OX=9606 GN=AKT2 PE=1 SV=2	0.49	Down	0.0176823	AKT2	55.768	3.7	2	2	2	0.656	1.34		0.912
hsa04217 Necroptosis	0.436988	1	1.77	P40763	Signal transducer and activator of transcription 3 OS=Homo sapiens OX=9606 GN=STAT3 PE=1 SV=2	0.592	Down	0.00039635	STAT3	88.067	4.9	4	4	4	0.753	1.272		0.941
hsa05230 Central carbon metabolism in cancer	0.0530472	2	5.32	P31751	RAC-beta serine/threonine-protein kinase OS=Homo sapiens OX=9606 GN=AKT2 PE=1 SV=2	0.49	Down	0.0176823	AKT2	55.768	3.7	2	2	2	0.656	1.34		0.912
hsa05230 Central carbon metabolism in cancer	0.0530472	2	5.32	P11413	Glucose-6-phosphate 1-dehydrogenase OS=Homo sapiens OX=9606 GN=G6PD PE=1 SV=4	0.663	Down	0.0032636	G6PD	59.256	13.2	7	7	7	0.815	1.23	1.088	1.099

## Sheet: all
KEGG pathway	Mapping	Background	All Mapping	All Background	Fold enrichment	Fisher's exact test p value	-log10(p value)	Related proteins
hsa05219 Bladder cancer	4	12	53	2041	12.84	0.000172154	3.76	P06400 P03956 P01116 P19971
hsa05222 Small cell lung cancer	5	30	53	2041	6.42	0.000848786	3.07	P31751 P11047 P05556 P23229 P06400
hsa05145 Toxoplasmosis	5	30	53	2041	6.42	0.000848786	3.07	P31751 P11047 P40763 P05556 P23229
hsa05223 Non-small cell lung cancer	4	23	53	2041	6.7	0.00249006	2.6	P31751 P40763 P06400 P01116
hsa05212 Pancreatic cancer	4	25	53	2041	6.16	0.00342283	2.47	P31751 P40763 P06400 P01116
hsa05221 Acute myeloid leukemia	3	14	53	2041	8.25	0.00491737	2.31	P31751 P40763 P01116
hsa04917 Prolactin signaling pathway	3	15	53	2041	7.7	0.00603473	2.22	P31751 P40763 P01116
hsa04510 Focal adhesion	6	68	53	2041	3.4	0.00730956	2.14	P31751 P11047 P12814 Q13418 P05556 P23229
hsa05218 Melanoma	3	17	53	2041	6.8	0.00869376	2.06	P31751 P06400 P01116
hsa05213 Endometrial cancer	3	17	53	2041	6.8	0.00869376	2.06	P31751 Q13418 P01116
hsa05200 Pathways in cancer	8	124	53	2041	2.48	0.0129618	1.89	P31751 P11047 P40763 P23229 P06400 P03956 P01116 P05556
hsa04514 Cell adhesion molecules (CAMs)	3	21	53	2041	5.5	0.0158033	1.8	P05556 P23229 P55283
hsa00983 Drug metabolism - other enzymes	3	22	53	2041	5.25	0.0179675	1.75	P23921 P31350 P19971
hsa05214 Glioma	3	22	53	2041	5.25	0.0179675	1.75	P31751 P06400 P01116
hsa01521 EGFR tyrosine kinase inhibitor resistance	3	23	53	2041	5.02	0.0202891	1.69	P31751 P40763 P01116
hsa03320 PPAR signaling pathway	3	23	53	2041	5.02	0.0202891	1.69	O95864 Q13418 P03956
hsa04960 Aldosterone-regulated sodium reabsorption	2	9	53	2041	8.56	0.0211964	1.67	Q96PU5 P01116
hsa05224 Breast cancer	3	24	53	2041	4.81	0.0227688	1.64	P31751 P06400 P01116
hsa01522 Endocrine resistance	3	24	53	2041	4.81	0.0227688	1.64	P31751 P06400 P01116
hsa04550 Signaling pathways regulating pluripotency of stem cells	3	24	53	2041	4.81	0.0227688	1.64	P31751 P40763 P01116
hsa05161 Hepatitis B	4	43	53	2041	3.58	0.0236556	1.63	P31751 P40763 P06400 P01116
hsa05220 Chronic myeloid leukemia	3	25	53	2041	4.62	0.0254069	1.6	P31751 P06400 P01116
hsa00480 Glutathione metabolism	3	25	53	2041	4.62	0.0254069	1.6	P23921 P31350 P11413
hsa05226 Gastric cancer	3	25	53	2041	4.62	0.0254069	1.6	P31751 P06400 P01116
hsa05215 Prostate cancer	3	26	53	2041	4.44	0.0282033	1.55	P31751 P06400 P01116

## Sheet: all Pathway2Protein
KEGG pathway	Fisher's exact test p value	Mapping	Fold enrichment	Protein accession	Protein description	Ratio	Regulated Type	P value	Gene name	MW [kDa]	Coverage [%]	Peptides	PSMs	Unique peptides	AC_KD	AC_KD_C	AC_OE	AC_OE_C
hsa04014 Ras signaling pathway	0.346616	2	1.64	P31751	RAC-beta serine/threonine-protein kinase OS=Homo sapiens OX=9606 GN=AKT2 PE=1 SV=2	0.49	Down	0.0176823	AKT2	55.768	3.7	2	2	2	0.656	1.34		0.912
hsa04014 Ras signaling pathway	0.346616	2	1.64	P01116	GTPase KRas OS=Homo sapiens OX=9606 GN=KRAS PE=1 SV=1	1.548	Up	0.0132248	KRAS	21.656	24.9	5	8	3	1.423	0.919	1.114	0.661
hsa04923 Regulation of lipolysis in adipocytes	0.231794	1	3.85	P31751	RAC-beta serine/threonine-protein kinase OS=Homo sapiens OX=9606 GN=AKT2 PE=1 SV=2	0.49	Down	0.0176823	AKT2	55.768	3.7	2	2	2	0.656	1.34		0.912
hsa05224 Breast cancer	0.0227688	3	4.81	P31751	RAC-beta serine/threonine-protein kinase OS=Homo sapiens OX=9606 GN=AKT2 PE=1 SV=2	0.49	Down	0.0176823	AKT2	55.768	3.7	2	2	2	0.656	1.34		0.912
hsa05224 Breast cancer	0.0227688	3	4.81	P06400	Retinoblastoma-associated protein OS=Homo sapiens OX=9606 GN=RB1 PE=1 SV=2	0.636	Down	0.000144867	RB1	106.16	6.9	5	6	5	0.854	1.342	1.663	0.81
hsa05224 Breast cancer	0.0227688	3	4.81	P01116	GTPase KRas OS=Homo sapiens OX=9606 GN=KRAS PE=1 SV=1	1.548	Up	0.0132248	KRAS	21.656	24.9	5	8	3	1.423	0.919	1.114	0.661
hsa04360 Axon guidance	0.0882375	3	2.82	Q13418	Integrin-linked protein kinase OS=Homo sapiens OX=9606 GN=ILK PE=1 SV=2	0.65	Down	0.0062008	ILK	51.419	9.5	5	5	5	0.9	1.385	0.456	1.318
hsa04360 Axon guidance	0.0882375	3	2.82	P05556	Integrin beta-1 OS=Homo sapiens OX=9606 GN=ITGB1 PE=1 SV=2	1.548	Up	3.9039e-06	ITGB1	88.414	14	11	12	11	1.215	0.785	3.223	0.923
hsa04360 Axon guidance	0.0882375	3	2.82	P01116	GTPase KRas OS=Homo sapiens OX=9606 GN=KRAS PE=1 SV=1	1.548	Up	0.0132248	KRAS	21.656	24.9	5	8	3	1.423	0.919	1.114	0.661
hsa04919 Thyroid hormone signaling pathway	0.220222	2	2.27	P31751	RAC-beta serine/threonine-protein kinase OS=Homo sapiens OX=9606 GN=AKT2 PE=1 SV=2	0.49	Down	0.0176823	AKT2	55.768	3.7	2	2	2	0.656	1.34		0.912
hsa04919 Thyroid hormone signaling pathway	0.220222	2	2.27	P01116	GTPase KRas OS=Homo sapiens OX=9606 GN=KRAS PE=1 SV=1	1.548	Up	0.0132248	KRAS	21.656	24.9	5	8	3	1.423	0.919	1.114	0.661
hsa05166 Human T-cell leukemia virus 1 infection	0.236986	3	1.78	P31751	RAC-beta serine/threonine-protein kinase OS=Homo sapiens OX=9606 GN=AKT2 PE=1 SV=2	0.49	Down	0.0176823	AKT2	55.768	3.7	2	2	2	0.656	1.34		0.912
hsa05166 Human T-cell leukemia virus 1 infection	0.236986	3	1.78	P06400	Retinoblastoma-associated protein OS=Homo sapiens OX=9606 GN=RB1 PE=1 SV=2	0.636	Down	0.000144867	RB1	106.16	6.9	5	6	5	0.854	1.342	1.663	0.81
hsa05166 Human T-cell leukemia virus 1 infection	0.236986	3	1.78	P01116	GTPase KRas OS=Homo sapiens OX=9606 GN=KRAS PE=1 SV=1	1.548	Up	0.0132248	KRAS	21.656	24.9	5	8	3	1.423	0.919	1.114	0.661
hsa00983 Drug metabolism - other enzymes	0.0179675	3	5.25	P23921	Ribonucleoside-diphosphate reductase large subunit OS=Homo sapiens OX=9606 GN=RRM1 PE=1 SV=1	0.653	Down	1.422e-06	RRM1	90.069	14.3	12	15	12	1.053	1.612	0.526	0.476
hsa00983 Drug metabolism - other enzymes	0.0179675	3	5.25	P31350	Ribonucleoside-diphosphate reductase subunit M2 OS=Homo sapiens OX=9606 GN=RRM2 PE=1 SV=1	0.47	Down	0.044077	RRM2	44.877	8.7	3	3	3	0.748	1.59	0.969	0.861
hsa00983 Drug metabolism - other enzymes	0.0179675	3	5.25	P19971	Thymidine phosphorylase OS=Homo sapiens OX=9606 GN=TYMP PE=1 SV=2	2.254	Up	0.0102423	TYMP	49.955	4.1	2	3	2	1.012	0.449	3.454	1.431
hsa04210 Apoptosis	0.103914	3	2.63	P31751	RAC-beta serine/threonine-protein kinase OS=Homo sapiens OX=9606 GN=AKT2 PE=1 SV=2	0.49	Down	0.0176823	AKT2	55.768	3.7	2	2	2	0.656	1.34		0.912
hsa04210 Apoptosis	0.103914	3	2.63	P01116	GTPase KRas OS=Homo sapiens OX=9606 GN=KRAS PE=1 SV=1	1.548	Up	0.0132248	KRAS	21.656	24.9	5	8	3	1.423	0.919	1.114	0.661
hsa04210 Apoptosis	0.103914	3	2.63	Q9BQE3	Tubulin alpha-1C chain OS=Homo sapiens OX=9606 GN=TUBA1C PE=1 SV=1	0.52	Down	0.019477	TUBA1C	49.895	23.2	12	20	2	0.515	0.99		1.35
hsa04370 VEGF signaling pathway	0.085401	2	4.05	P31751	RAC-beta serine/threonine-protein kinase OS=Homo sapiens OX=9606 GN=AKT2 PE=1 SV=2	0.49	Down	0.0176823	AKT2	55.768	3.7	2	2	2	0.656	1.34		0.912
hsa04370 VEGF signaling pathway	0.085401	2	4.05	P01116	GTPase KRas OS=Homo sapiens OX=9606 GN=KRAS PE=1 SV=1	1.548	Up	0.0132248	KRAS	21.656	24.9	5	8	3	1.423	0.919	1.114	0.661
hsa05034 Alcoholism	0.210571	2	2.33	O75367	Core histone macro-H2A.1 OS=Homo sapiens OX=9606 GN=H2AFY PE=1 SV=4	1.608	Up	0.031718	H2AFY	39.617	16.7	5	5	5	1.092	0.679	1.219	1.492
hsa05034 Alcoholism	0.210571	2	2.33	P01116	GTPase KRas OS=Homo sapiens OX=9606 GN=KRAS PE=1 SV=1	1.548	Up	0.0132248	KRAS	21.656	24.9	5	8	3	1.423	0.919	1.114	0.661
hsa04071 Sphingolipid signaling pathway	0.327344	2	1.71	P31751	RAC-beta serine/threonine-protein kinase OS=Homo sapiens OX=9606 GN=AKT2 PE=1 SV=2	0.49	Down	0.0176823	AKT2	55.768	3.7	2	2	2	0.656	1.34		0.912
hsa04071 Sphingolipid signaling pathway	0.327344	2	1.71	P01116	GTPase KRas OS=Homo sapiens OX=9606 GN=KRAS PE=1 SV=1	1.548	Up	0.0132248	KRAS	21.656	24.9	5	8	3	1.423	0.919	1.114	0.661
hsa04012 ErbB signaling pathway	0.109876	2	3.5	P31751	RAC-beta serine/threonine-protein kinase OS=Homo sapiens OX=9606 GN=AKT2 PE=1 SV=2	0.49	Down	0.0176823	AKT2	55.768	3.7	2	2	2	0.656	1.34		0.912
hsa04012 ErbB signaling pathway	0.109876	2	3.5	P01116	GTPase KRas OS=Homo sapiens OX=9606 GN=KRAS PE=1 SV=1	1.548	Up	0.0132248	KRAS	21.656	24.9	5	8	3	1.423	0.919	1.114	0.661
hsa04929 GnRH secretion	0.0493268	2	5.5	P31751	RAC-beta serine/threonine-protein kinase OS=Homo sapiens OX=9606 GN=AKT2 PE=1 SV=2	0.49	Down	0.0176823	AKT2	55.768	3.7	2	2	2	0.656	1.34		0.912
hsa04929 GnRH secretion	0.0493268	2	5.5	P01116	GTPase KRas OS=Homo sapiens OX=9606 GN=KRAS PE=1 SV=1	1.548	Up	0.0132248	KRAS	21.656	24.9	5	8	3	1.423	0.919	1.114	0.661
hsa04152 AMPK signaling pathway	0.615386	1	1.07	P31751	RAC-beta serine/threonine-protein kinase OS=Homo sapiens OX=9606 GN=AKT2 PE=1 SV=2	0.49	Down	0.0176823	AKT2	55.768	3.7	2	2	2	0.656	1.34		0.912
hsa05162 Measles	0.25914	2	2.03	P31751	RAC-beta serine/threonine-protein kinase OS=Homo sapiens OX=9606 GN=AKT2 PE=1 SV=2	0.49	Down	0.0176823	AKT2	55.768	3.7	2	2	2	0.656	1.34		0.912
hsa05162 Measles	0.25914	2	2.03	P40763	Signal transducer and activator of transcription 3 OS=Homo sapiens OX=9606 GN=STAT3 PE=1 SV=2	0.592	Down	0.00039635	STAT3	88.067	4.9	4	4	4	0.753	1.272		0.941
hsa04662 B cell receptor signaling pathway	0.085401	2	4.05	P31751	RAC-beta serine/threonine-protein kinase OS=Homo sapiens OX=9606 GN=AKT2 PE=1 SV=2	0.49	Down	0.0176823	AKT2	55.768	3.7	2	2	2	0.656	1.34		0.912
hsa04662 B cell receptor signaling pathway	0.085401	2	4.05	P01116	GTPase KRas OS=Homo sapiens OX=9606 GN=KRAS PE=1 SV=1	1.548	Up	0.0132248	KRAS	21.656	24.9	5	8	3	1.423	0.919	1.114	0.661
hsa05223 Non-small cell lung cancer	0.00249006	4	6.7	P31751	RAC-beta serine/threonine-protein kinase OS=Homo sapiens OX=9606 GN=AKT2 PE=1 SV=2	0.49	Down	0.0176823	AKT2	55.768	3.7	2	2	2	0.656	1.34		0.912
hsa05223 Non-small cell lung cancer	0.00249006	4	6.7	P40763	Signal transducer and activator of transcription 3 OS=Homo sapiens OX=9606 GN=STAT3 PE=1 SV=2	0.592	Down	0.00039635	STAT3	88.067	4.9	4	4	4	0.753	1.272		0.941
hsa05223 Non-small cell lung cancer	0.00249006	4	6.7	P06400	Retinoblastoma-associated protein OS=Homo sapiens OX=9606 GN=RB1 PE=1 SV=2	0.636	Down	0.000144867	RB1	106.16	6.9	5	6	5	0.854	1.342	1.663	0.81
hsa05223 Non-small cell lung cancer	0.00249006	4	6.7	P01116	GTPase KRas OS=Homo sapiens OX=9606 GN=KRAS PE=1 SV=1	1.548	Up	0.0132248	KRAS	21.656	24.9	5	8	3	1.423	0.919	1.114	0.661
hsa00650 Butanoate metabolism	0.251841	1	3.5	Q86V21	Acetoacetyl-CoA synthetase OS=Homo sapiens OX=9606 GN=AACS PE=1 SV=1	0.373	Down	0.00033629	AACS	75.143	2.5	2	2	2	0.583	1.561		0.783
hsa04973 Carbohydrate digestion and absorption	0.231794	1	3.85	P31751	RAC-beta serine/threonine-protein kinase OS=Homo sapiens OX=9606 GN=AKT2 PE=1 SV=2	0.49	Down	0.0176823	AKT2	55.768	3.7	2	2	2	0.656	1.34		0.912
hsa04659 Th17 cell differentiation	0.410637	1	1.93	P40763	Signal transducer and activator of transcription 3 OS=Homo sapiens OX=9606 GN=STAT3 PE=1 SV=2	0.592	Down	0.00039635	STAT3	88.067	4.9	4	4	4	0.753	1.272		0.941
hsa05222 Small cell lung cancer	0.000848786	5	6.42	P31751	RAC-beta serine/threonine-protein kinase OS=Homo sapiens OX=9606 GN=AKT2 PE=1 SV=2	0.49	Down	0.0176823	AKT2	55.768	3.7	2	2	2	0.656	1.34		0.912
hsa05222 Small cell lung cancer	0.000848786	5	6.42	P11047	Laminin subunit gamma-1 OS=Homo sapiens OX=9606 GN=LAMC1 PE=1 SV=3	2.097	Up	2.4187e-11	LAMC1	177.6	7.1	11	13	11	1.724	0.822	0.593	0.456
hsa05222 Small cell lung cancer	0.000848786	5	6.42	P05556	Integrin beta-1 OS=Homo sapiens OX=9606 GN=ITGB1 PE=1 SV=2	1.548	Up	3.9039e-06	ITGB1	88.414	14	11	12	11	1.215	0.785	3.223	0.923
hsa05222 Small cell lung cancer	0.000848786	5	6.42	P23229	Integrin alpha-6 OS=Homo sapiens OX=9606 GN=ITGA6 PE=1 SV=5	1.628	Up	8.6661e-07	ITGA6	126.6	7.2	7	11	7	1.477	0.907	0.812	0.671
hsa05222 Small cell lung cancer	0.000848786	5	6.42	P06400	Retinoblastoma-associated protein OS=Homo sapiens OX=9606 GN=RB1 PE=1 SV=2	0.636	Down	0.000144867	RB1	106.16	6.9	5	6	5	0.854	1.342	1.663	0.81
hsa03013 RNA transport	0.179441	5	1.66	Q8TEM1	Nuclear pore membrane glycoprotein 210 OS=Homo sapiens OX=9606 GN=NUP210 PE=1 SV=3	1.507	Up	0.0024785	NUP210	205.11	3.2	6	7	6	1.156	0.767	1.388	0.956
hsa03013 RNA transport	0.179441	5	1.66	Q05639	Elongation factor 1-alpha 2 OS=Homo sapiens OX=9606 GN=EEF1A2 PE=1 SV=1	0.653	Down	0.000116409	EEF1A2	50.47	26.8	14	27	7	0.789	1.208	1.083	0.994
hsa03013 RNA transport	0.179441	5	1.66	Q9H074	Polyadenylate-binding protein-interacting protein 1 OS=Homo sapiens OX=9606 GN=PAIP1 PE=1 SV=1	0.584	Down	0.044983	PAIP1	53.524	15.2	7	7	7	0.64	1.095	0.841	1.179
hsa03013 RNA transport	0.179441	5	1.66	P60842	Eukaryotic initiation factor 4A-I OS=Homo sapiens OX=9606 GN=EIF4A1 PE=1 SV=1	0.637	Down	4.4229e-06	EIF4A1	46.153	31.3	15	26	8	0.831	1.304	1.063	0.978
hsa03013 RNA transport	0.179441	5	1.66	O00422	Histone deacetylase complex subunit SAP18 OS=Homo sapiens OX=9606 GN=SAP18 PE=1 SV=1	1.526	Up	0.0029439	SAP18	17.561	19	4	4	4	1.184	0.776		0.904
hsa04066 HIF-1 signaling pathway	0.0933428	3	2.75	P31751	RAC-beta serine/threonine-protein kinase OS=Homo sapiens OX=9606 GN=AKT2 PE=1 SV=2	0.49	Down	0.0176823	AKT2	55.768	3.7	2	2	2	0.656	1.34		0.912
hsa04066 HIF-1 signaling pathway	0.0933428	3	2.75	P40763	Signal transducer and activator of transcription 3 OS=Homo sapiens OX=9606 GN=STAT3 PE=1 SV=2	0.592	Down	0.00039635	STAT3	88.067	4.9	4	4	4	0.753	1.272		0.941
hsa04066 HIF-1 signaling pathway	0.0933428	3	2.75	P02786	Transferrin receptor protein 1 OS=Homo sapiens OX=9606 GN=TFRC PE=1 SV=2	0.654	Down	5.266e-10	TFRC	84.87	18.8	14	21	14	0.83	1.27	0.8	0.887
hsa04145 Phagosome	0.169455	3	2.1	P05556	Integrin beta-1 OS=Homo sapiens OX=9606 GN=ITGB1 PE=1 SV=2	1.548	Up	3.9039e-06	ITGB1	88.414	14	11	12	11	1.215	0.785	3.223	0.923
hsa04145 Phagosome	0.169455	3	2.1	P02786	Transferrin receptor protein 1 OS=Homo sapiens OX=9606 GN=TFRC PE=1 SV=2	0.654	Down	5.266e-10	TFRC	84.87	18.8	14	21	14	0.83	1.27	0.8	0.887
hsa04145 Phagosome	0.169455	3	2.1	Q9BQE3	Tubulin alpha-1C chain OS=Homo sapiens OX=9606 GN=TUBA1C PE=1 SV=1	0.52	Down	0.019477	TUBA1C	49.895	23.2	12	20	2	0.515	0.99		1.35
hsa04520 Adherens junction	0.455821	1	1.67	P12814	Alpha-actinin-1 OS=Homo sapiens OX=9606 GN=ACTN1 PE=1 SV=2	0.654	Down	1.1287e-09	ACTN1	103.06	30.3	27	53	16	0.816	1.247	1.144	0.934
hsa00240 Pyrimidine metabolism	0.0311575	3	4.28	P23921	Ribonucleoside-diphosphate reductase large subunit OS=Homo sapiens OX=9606 GN=RRM1 PE=1 SV=1	0.653	Down	1.422e-06	RRM1	90.069	14.3	12	15	12	1.053	1.612	0.526	0.476
hsa00240 Pyrimidine metabolism	0.0311575	3	4.28	P31350	Ribonucleoside-diphosphate reductase subunit M2 OS=Homo sapiens OX=9606 GN=RRM2 PE=1 SV=1	0.47	Down	0.044077	RRM2	44.877	8.7	3	3	3	0.748	1.59	0.969	0.861
hsa00240 Pyrimidine metabolism	0.0311575	3	4.28	P19971	Thymidine phosphorylase OS=Homo sapiens OX=9606 GN=TYMP PE=1 SV=2	2.254	Up	0.0102423	TYMP	49.955	4.1	2	3	2	1.012	0.449	3.454	1.431
hsa01524 Platinum drug resistance	0.426093	1	1.83	P31751	RAC-beta serine/threonine-protein kinase OS=Homo sapiens OX=9606 GN=AKT2 PE=1 SV=2	0.49	Down	0.0176823	AKT2	55.768	3.7	2	2	2	0.656	1.34		0.912
hsa04726 Serotonergic synapse	0.410637	1	1.93	P01116	GTPase KRas OS=Homo sapiens OX=9606 GN=KRAS PE=1 SV=1	1.548	Up	0.0132248	KRAS	21.656	24.9	5	8	3	1.423	0.919	1.114	0.661
hsa04920 Adipocytokine signaling pathway	0.085401	2	4.05	P31751	RAC-beta serine/threonine-protein kinase OS=Homo sapiens OX=9606 GN=AKT2 PE=1 SV=2	0.49	Down	0.0176823	AKT2	55.768	3.7	2	2	2	0.656	1.34		0.912
hsa04920 Adipocytokine signaling pathway	0.085401	2	4.05	P40763	Signal transducer and activator of transcription 3 OS=Homo sapiens OX=9606 GN=STAT3 PE=1 SV=2	0.592	Down	0.00039635	STAT3	88.067	4.9	4	4	4	0.753	1.272		0.941
hsa00030 Pentose phosphate pathway	0.0629436	2	4.81	P29401	Transketolase OS=Homo sapiens OX=9606 GN=TKT PE=1 SV=3	0.615	Down	0.00163522	TKT	67.877	17.5	10	14	10	0.729	1.185	1.721	1.09
hsa00030 Pentose phosphate pathway	0.0629436	2	4.81	P11413	Glucose-6-phosphate 1-dehydrogenase OS=Homo sapiens OX=9606 GN=G6PD PE=1 SV=4	0.663	Down	0.0032636	G6PD	59.256	13.2	7	7	7	0.815	1.23	1.088	1.099
hsa04611 Platelet activation	0.317656	2	1.75	P31751	RAC-beta serine/threonine-protein kinase OS=Homo sapiens OX=9606 GN=AKT2 PE=1 SV=2	0.49	Down	0.0176823	AKT2	55.768	3.7	2	2	2	0.656	1.34		0.912
hsa04611 Platelet activation	0.317656	2	1.75	P05556	Integrin beta-1 OS=Homo sapiens OX=9606 GN=ITGB1 PE=1 SV=2	1.548	Up	3.9039e-06	ITGB1	88.414	14	11	12	11	1.215	0.785	3.223	0.923
hsa04380 Osteoclast differentiation	0.470113	1	1.6	P31751	RAC-beta serine/threonine-protein kinase OS=Homo sapiens OX=9606 GN=AKT2 PE=1 SV=2	0.49	Down	0.0176823	AKT2	55.768	3.7	2	2	2	0.656	1.34		0.912
hsa05161 Hepatitis B	0.0236556	4	3.58	P31751	RAC-beta serine/threonine-protein kinase OS=Homo sapiens OX=9606 GN=AKT2 PE=1 SV=2	0.49	Down	0.0176823	AKT2	55.768	3.7	2	2	2	0.656	1.34		0.912
hsa05161 Hepatitis B	0.0236556	4	3.58	P40763	Signal transducer and activator of transcription 3 OS=Homo sapiens OX=9606 GN=STAT3 PE=1 SV=2	0.592	Down	0.00039635	STAT3	88.067	4.9	4	4	4	0.753	1.272		0.941
hsa05161 Hepatitis B	0.0236556	4	3.58	P06400	Retinoblastoma-associated protein OS=Homo sapiens OX=9606 GN=RB1 PE=1 SV=2	0.636	Down	0.000144867	RB1	106.16	6.9	5	6	5	0.854	1.342	1.663	0.81
hsa05161 Hepatitis B	0.0236556	4	3.58	P01116	GTPase KRas OS=Homo sapiens OX=9606 GN=KRAS PE=1 SV=1	1.548	Up	0.0132248	KRAS	21.656	24.9	5	8	3	1.423	0.919	1.114	0.661
hsa05169 Epstein-Barr virus infection	0.265294	3	1.67	P31751	RAC-beta serine/threonine-protein kinase OS=Homo sapiens OX=9606 GN=AKT2 PE=1 SV=2	0.49	Down	0.0176823	AKT2	55.768	3.7	2	2	2	0.656	1.34		0.912
hsa05169 Epstein-Barr virus infection	0.265294	3	1.67	P40763	Signal transducer and activator of transcription 3 OS=Homo sapiens OX=9606 GN=STAT3 PE=1 SV=2	0.592	Down	0.00039635	STAT3	88.067	4.9	4	4	4	0.753	1.272		0.941
hsa05169 Epstein-Barr virus infection	0.265294	3	1.67	P06400	Retinoblastoma-associated protein OS=Homo sapiens OX=9606 GN=RB1 PE=1 SV=2	0.636	Down	0.000144867	RB1	106.16	6.9	5	6	5	0.854	1.342	1.663	0.81
hsa05322 Systemic lupus erythematosus	0.0701769	2	4.53	P12814	Alpha-actinin-1 OS=Homo sapiens OX=9606 GN=ACTN1 PE=1 SV=2	0.654	Down	1.1287e-09	ACTN1	103.06	30.3	27	53	16	0.816	1.247	1.144	0.934
hsa05322 Systemic lupus erythematosus	0.0701769	2	4.53	O75367	Core histone macro-H2A.1 OS=Homo sapiens OX=9606 GN=H2AFY PE=1 SV=4	1.608	Up	0.031718	H2AFY	39.617	16.7	5	5	5	1.092	0.679	1.219	1.492
hsa01040 Biosynthesis of unsaturated fatty acids	0.32702	1	2.57	O95864	Acyl-CoA 6-desaturase OS=Homo sapiens OX=9606 GN=FADS2 PE=1 SV=1	1.864	Up	0.00111945	FADS2	52.259	3.8	2	2	2	1.659	0.89		0.391
hsa04932 Non-alcoholic fatty liver disease (NAFLD)	0.743028	1	0.76	P31751	RAC-beta serine/threonine-protein kinase OS=Homo sapiens OX=9606 GN=AKT2 PE=1 SV=2	0.49	Down	0.0176823	AKT2	55.768	3.7	2	2	2	0.656	1.34		0.912
hsa05323 Rheumatoid arthritis	0.271374	1	3.21	P03956	Interstitial collagenase OS=Homo sapiens OX=9606 GN=MMP1 PE=1 SV=3	1.613	Up	0.026419	MMP1	54.006	4.1	2	2	2	1.529	0.948		0.458
hsa04640 Hematopoietic cell lineage	0.0429826	2	5.92	P23229	Integrin alpha-6 OS=Homo sapiens OX=9606 GN=ITGA6 PE=1 SV=5	1.628	Up	8.6661e-07	ITGA6	126.6	7.2	7	11	7	1.477	0.907	0.812	0.671
hsa04640 Hematopoietic cell lineage	0.0429826	2	5.92	P02786	Transferrin receptor protein 1 OS=Homo sapiens OX=9606 GN=TFRC PE=1 SV=2	0.654	Down	5.266e-10	TFRC	84.87	18.8	14	21	14	0.83	1.27	0.8	0.887
hsa04625 C-type lectin receptor signaling pathway	0.127103	2	3.21	P31751	RAC-beta serine/threonine-protein kinase OS=Homo sapiens OX=9606 GN=AKT2 PE=1 SV=2	0.49	Down	0.0176823	AKT2	55.768	3.7	2	2	2	0.656	1.34		0.912
hsa04625 C-type lectin receptor signaling pathway	0.127103	2	3.21	P01116	GTPase KRas OS=Homo sapiens OX=9606 GN=KRAS PE=1 SV=1	1.548	Up	0.0132248	KRAS	21.656	24.9	5	8	3	1.423	0.919	1.114	0.661
hsa05219 Bladder cancer	0.000172154	4	12.84	P06400	Retinoblastoma-associated protein OS=Homo sapiens OX=9606 GN=RB1 PE=1 SV=2	0.636	Down	0.000144867	RB1	106.16	6.9	5	6	5	0.854	1.342	1.663	0.81
hsa05219 Bladder cancer	0.000172154	4	12.84	P03956	Interstitial collagenase OS=Homo sapiens OX=9606 GN=MMP1 PE=1 SV=3	1.613	Up	0.026419	MMP1	54.006	4.1	2	2	2	1.529	0.948		0.458
hsa05219 Bladder cancer	0.000172154	4	12.84	P01116	GTPase KRas OS=Homo sapiens OX=9606 GN=KRAS PE=1 SV=1	1.548	Up	0.0132248	KRAS	21.656	24.9	5	8	3	1.423	0.919	1.114	0.661
hsa05219 Bladder cancer	0.000172154	4	12.84	P19971	Thymidine phosphorylase OS=Homo sapiens OX=9606 GN=TYMP PE=1 SV=2	2.254	Up	0.0102423	TYMP	49.955	4.1	2	3	2	1.012	0.449	3.454	1.431
hsa04142 Lysosome	0.327344	2	1.71	P54802	Alpha-N-acetylglucosaminidase OS=Homo sapiens OX=9606 GN=NAGLU PE=1 SV=2	1.666	Up	0.023356	NAGLU	82.265	4.6	3	3	3	1.759	1.056	1.412	0.852
hsa04142 Lysosome	0.327344	2	1.71	P11717	Cation-independent mannose-6-phosphate receptor OS=Homo sapiens OX=9606 GN=IGF2R PE=1 SV=3	1.518	Up	0.0041417	IGF2R	274.37	3.9	9	9	9	1.342	0.884	1.347	1.158
hsa04620 Toll-like receptor signaling pathway	0.344625	1	2.41	P31751	RAC-beta serine/threonine-protein kinase OS=Homo sapiens OX=9606 GN=AKT2 PE=1 SV=2	0.49	Down	0.0176823	AKT2	55.768	3.7	2	2	2	0.656	1.34		0.912
hsa05220 Chronic myeloid leukemia	0.0254069	3	4.62	P31751	RAC-beta serine/threonine-protein kinase OS=Homo sapiens OX=9606 GN=AKT2 PE=1 SV=2	0.49	Down	0.0176823	AKT2	55.768	3.7	2	2	2	0.656	1.34		0.912
hsa05220 Chronic myeloid leukemia	0.0254069	3	4.62	P06400	Retinoblastoma-associated protein OS=Homo sapiens OX=9606 GN=RB1 PE=1 SV=2	0.636	Down	0.000144867	RB1	106.16	6.9	5	6	5	0.854	1.342	1.663	0.81
hsa05220 Chronic myeloid leukemia	0.0254069	3	4.62	P01116	GTPase KRas OS=Homo sapiens OX=9606 GN=KRAS PE=1 SV=1	1.548	Up	0.0132248	KRAS	21.656	24.9	5	8	3	1.423	0.919	1.114	0.661
hsa03040 Spliceosome	0.758645	2	0.75	P07910	Heterogeneous nuclear ribonucleoproteins C1/C2 OS=Homo sapiens OX=9606 GN=HNRNPC PE=1 SV=4	1.542	Up	6.743e-08	HNRNPC	33.67	36.6	15	20	15	1.152	0.747	0.46	0.994
hsa03040 Spliceosome	0.758645	2	0.75	Q08170	Serine/arginine-rich splicing factor 4 OS=Homo sapiens OX=9606 GN=SRSF4 PE=1 SV=2	1.723	Up	0.0108623	SRSF4	56.678	12.3	7	10	3	1.621	0.941	0.686	0.586
hsa00480 Glutathione metabolism	0.0254069	3	4.62	P23921	Ribonucleoside-diphosphate reductase large subunit OS=Homo sapiens OX=9606 GN=RRM1 PE=1 SV=1	0.653	Down	1.422e-06	RRM1	90.069	14.3	12	15	12	1.053	1.612	0.526	0.476
hsa00480 Glutathione metabolism	0.0254069	3	4.62	P31350	Ribonucleoside-diphosphate reductase subunit M2 OS=Homo sapiens OX=9606 GN=RRM2 PE=1 SV=1	0.47	Down	0.044077	RRM2	44.877	8.7	3	3	3	0.748	1.59	0.969	0.861
hsa00480 Glutathione metabolism	0.0254069	3	4.62	P11413	Glucose-6-phosphate 1-dehydrogenase OS=Homo sapiens OX=9606 GN=G6PD PE=1 SV=4	0.663	Down	0.0032636	G6PD	59.256	13.2	7	7	7	0.815	1.23	1.088	1.099
hsa05211 Renal cell carcinoma	0.154026	2	2.85	P31751	RAC-beta serine/threonine-protein kinase OS=Homo sapiens OX=9606 GN=AKT2 PE=1 SV=2	0.49	Down	0.0176823	AKT2	55.768	3.7	2	2	2	0.656	1.34		0.912
hsa05211 Renal cell carcinoma	0.154026	2	2.85	P01116	GTPase KRas OS=Homo sapiens OX=9606 GN=KRAS PE=1 SV=1	1.548	Up	0.0132248	KRAS	21.656	24.9	5	8	3	1.423	0.919	1.114	0.661
hsa04962 Vasopressin-regulated water reabsorption	0.426093	1	1.83	P52566	Rho GDP-dissociation inhibitor 2 OS=Homo sapiens OX=9606 GN=ARHGDIB PE=1 SV=3	0.55	Down	0.0115189	ARHGDIB	22.988	14.4	3	4	3	0.72	1.31		0.88
hsa00020 Citrate cycle (TCA cycle)	0.144924	2	2.96	P36957	Dihydrolipoyllysine-residue succinyltransferase component of 2-oxoglutarate dehydrogenase complex, mitochondrial OS=Homo sapiens OX=9606 GN=DLST PE=1 SV=4	1.516	Up	0.00052183	DLST	48.755	17.7	9	14	9	1.052	0.694	0.561	1.119
hsa00020 Citrate cycle (TCA cycle)	0.144924	2	2.96	P10515	Dihydrolipoyllysine-residue acetyltransferase component of pyruvate dehydrogenase complex, mitochondrial OS=Homo sapiens OX=9606 GN=DLAT PE=1 SV=3	1.658	Up	0.029203	DLAT	68.996	3.9	3	3	3	1.285	0.775	0.834	1.451
hsa04371 Apelin signaling pathway	0.220222	2	2.27	P31751	RAC-beta serine/threonine-protein kinase OS=Homo sapiens OX=9606 GN=AKT2 PE=1 SV=2	0.49	Down	0.0176823	AKT2	55.768	3.7	2	2	2	0.656	1.34		0.912
hsa04371 Apelin signaling pathway	0.220222	2	2.27	P01116	GTPase KRas OS=Homo sapiens OX=9606 GN=KRAS PE=1 SV=1	1.548	Up	0.0132248	KRAS	21.656	24.9	5	8	3	1.423	0.919	1.114	0.661
hsa04310 Wnt signaling pathway	0.57194	1	1.2	O75487	Glypican-4 OS=Homo sapiens OX=9606 GN=GPC4 PE=1 SV=4	1.561	Up	0.0041049	GPC4	62.411	2.9	2	2	2	1.377	0.882		0.656
hsa00620 Pyruvate metabolism	0.510816	1	1.43	P10515	Dihydrolipoyllysine-residue acetyltransferase component of pyruvate dehydrogenase complex, mitochondrial OS=Homo sapiens OX=9606 GN=DLAT PE=1 SV=3	1.658	Up	0.029203	DLAT	68.996	3.9	3	3	3	1.285	0.775	0.834	1.451
hsa05225 Hepatocellular carcinoma	0.0437392	4	2.96	P31751	RAC-beta serine/threonine-protein kinase OS=Homo sapiens OX=9606 GN=AKT2 PE=1 SV=2	0.49	Down	0.0176823	AKT2	55.768	3.7	2	2	2	0.656	1.34		0.912
hsa05225 Hepatocellular carcinoma	0.0437392	4	2.96	P06400	Retinoblastoma-associated protein OS=Homo sapiens OX=9606 GN=RB1 PE=1 SV=2	0.636	Down	0.000144867	RB1	106.16	6.9	5	6	5	0.854	1.342	1.663	0.81
hsa05225 Hepatocellular carcinoma	0.0437392	4	2.96	P01116	GTPase KRas OS=Homo sapiens OX=9606 GN=KRAS PE=1 SV=1	1.548	Up	0.0132248	KRAS	21.656	24.9	5	8	3	1.423	0.919	1.114	0.661
hsa05225 Hepatocellular carcinoma	0.0437392	4	2.96	O14497	AT-rich interactive domain-containing protein 1A OS=Homo sapiens OX=9606 GN=ARID1A PE=1 SV=3	1.654	Up	0.021924	ARID1A	242.04	2.5	5	5	5	1.351	0.817		0.794
hsa04660 T cell receptor signaling pathway	0.127103	2	3.21	P31751	RAC-beta serine/threonine-protein kinase OS=Homo sapiens OX=9606 GN=AKT2 PE=1 SV=2	0.49	Down	0.0176823	AKT2	55.768	3.7	2	2	2	0.656	1.34		0.912
hsa04660 T cell receptor signaling pathway	0.127103	2	3.21	P01116	GTPase KRas OS=Homo sapiens OX=9606 GN=KRAS PE=1 SV=1	1.548	Up	0.0132248	KRAS	21.656	24.9	5	8	3	1.423	0.919	1.114	0.661
hsa05215 Prostate cancer	0.0282033	3	4.44	P31751	RAC-beta serine/threonine-protein kinase OS=Homo sapiens OX=9606 GN=AKT2 PE=1 SV=2	0.49	Down	0.0176823	AKT2	55.768	3.7	2	2	2	0.656	1.34		0.912
hsa05215 Prostate cancer	0.0282033	3	4.44	P06400	Retinoblastoma-associated protein OS=Homo sapiens OX=9606 GN=RB1 PE=1 SV=2	0.636	Down	0.000144867	RB1	106.16	6.9	5	6	5	0.854	1.342	1.663	0.81
hsa05215 Prostate cancer	0.0282033	3	4.44	P01116	GTPase KRas OS=Homo sapiens OX=9606 GN=KRAS PE=1 SV=1	1.548	Up	0.0132248	KRAS	21.656	24.9	5	8	3	1.423	0.919	1.114	0.661
hsa05146 Amoebiasis	0.144924	2	2.96	P11047	Laminin subunit gamma-1 OS=Homo sapiens OX=9606 GN=LAMC1 PE=1 SV=3	2.097	Up	2.4187e-11	LAMC1	177.6	7.1	11	13	11	1.724	0.822	0.593	0.456
hsa05146 Amoebiasis	0.144924	2	2.96	P12814	Alpha-actinin-1 OS=Homo sapiens OX=9606 GN=ACTN1 PE=1 SV=2	0.654	Down	1.1287e-09	ACTN1	103.06	30.3	27	53	16	0.816	1.247	1.144	0.934
hsa00230 Purine metabolism	0.336999	2	1.67	P23921	Ribonucleoside-diphosphate reductase large subunit OS=Homo sapiens OX=9606 GN=RRM1 PE=1 SV=1	0.653	Down	1.422e-06	RRM1	90.069	14.3	12	15	12	1.053	1.612	0.526	0.476
hsa00230 Purine metabolism	0.336999	2	1.67	P31350	Ribonucleoside-diphosphate reductase subunit M2 OS=Homo sapiens OX=9606 GN=RRM2 PE=1 SV=1	0.47	Down	0.044077	RRM2	44.877	8.7	3	3	3	0.748	1.59	0.969	0.861
hsa00510 N-Glycan biosynthesis	0.410637	1	1.93	Q9Y673	Dolichyl-phosphate beta-glucosyltransferase OS=Homo sapiens OX=9606 GN=ALG5 PE=1 SV=1	0.453	Down	0.033676	ALG5	36.946	9.6	3	3	3	0.609	1.343	0.822	1.419
hsa04910 Insulin signaling pathway	0.288447	2	1.88	P31751	RAC-beta serine/threonine-protein kinase OS=Homo sapiens OX=9606 GN=AKT2 PE=1 SV=2	0.49	Down	0.0176823	AKT2	55.768	3.7	2	2	2	0.656	1.34		0.912
hsa04910 Insulin signaling pathway	0.288447	2	1.88	P01116	GTPase KRas OS=Homo sapiens OX=9606 GN=KRAS PE=1 SV=1	1.548	Up	0.0132248	KRAS	21.656	24.9	5	8	3	1.423	0.919	1.114	0.661
hsa04510 Focal adhesion	0.00730956	6	3.4	P31751	RAC-beta serine/threonine-protein kinase OS=Homo sapiens OX=9606 GN=AKT2 PE=1 SV=2	0.49	Down	0.0176823	AKT2	55.768	3.7	2	2	2	0.656	1.34		0.912
hsa04510 Focal adhesion	0.00730956	6	3.4	P11047	Laminin subunit gamma-1 OS=Homo sapiens OX=9606 GN=LAMC1 PE=1 SV=3	2.097	Up	2.4187e-11	LAMC1	177.6	7.1	11	13	11	1.724	0.822	0.593	0.456
hsa04510 Focal adhesion	0.00730956	6	3.4	P12814	Alpha-actinin-1 OS=Homo sapiens OX=9606 GN=ACTN1 PE=1 SV=2	0.654	Down	1.1287e-09	ACTN1	103.06	30.3	27	53	16	0.816	1.247	1.144	0.934
hsa04510 Focal adhesion	0.00730956	6	3.4	Q13418	Integrin-linked protein kinase OS=Homo sapiens OX=9606 GN=ILK PE=1 SV=2	0.65	Down	0.0062008	ILK	51.419	9.5	5	5	5	0.9	1.385	0.456	1.318
hsa04510 Focal adhesion	0.00730956	6	3.4	P05556	Integrin beta-1 OS=Homo sapiens OX=9606 GN=ITGB1 PE=1 SV=2	1.548	Up	3.9039e-06	ITGB1	88.414	14	11	12	11	1.215	0.785	3.223	0.923
hsa04510 Focal adhesion	0.00730956	6	3.4	P23229	Integrin alpha-6 OS=Homo sapiens OX=9606 GN=ITGA6 PE=1 SV=5	1.628	Up	8.6661e-07	ITGA6	126.6	7.2	7	11	7	1.477	0.907	0.812	0.671
hsa04110 Cell cycle	0.756537	1	0.73	P06400	Retinoblastoma-associated protein OS=Homo sapiens OX=9606 GN=RB1 PE=1 SV=2	0.636	Down	0.000144867	RB1	106.16	6.9	5	6	5	0.854	1.342	1.663	0.81
hsa04720 Long-term potentiation	0.426093	1	1.83	P01116	GTPase KRas OS=Homo sapiens OX=9606 GN=KRAS PE=1 SV=1	1.548	Up	0.0132248	KRAS	21.656	24.9	5	8	3	1.423	0.919	1.114	0.661
hsa05145 Toxoplasmosis	0.000848786	5	6.42	P31751	RAC-beta serine/threonine-protein kinase OS=Homo sapiens OX=9606 GN=AKT2 PE=1 SV=2	0.49	Down	0.0176823	AKT2	55.768	3.7	2	2	2	0.656	1.34		0.912
hsa05145 Toxoplasmosis	0.000848786	5	6.42	P11047	Laminin subunit gamma-1 OS=Homo sapiens OX=9606 GN=LAMC1 PE=1 SV=3	2.097	Up	2.4187e-11	LAMC1	177.6	7.1	11	13	11	1.724	0.822	0.593	0.456
hsa05145 Toxoplasmosis	0.000848786	5	6.42	P40763	Signal transducer and activator of transcription 3 OS=Homo sapiens OX=9606 GN=STAT3 PE=1 SV=2	0.592	Down	0.00039635	STAT3	88.067	4.9	4	4	4	0.753	1.272		0.941
hsa05145 Toxoplasmosis	0.000848786	5	6.42	P05556	Integrin beta-1 OS=Homo sapiens OX=9606 GN=ITGB1 PE=1 SV=2	1.548	Up	3.9039e-06	ITGB1	88.414	14	11	12	11	1.215	0.785	3.223	0.923
hsa05145 Toxoplasmosis	0.000848786	5	6.42	P23229	Integrin alpha-6 OS=Homo sapiens OX=9606 GN=ITGA6 PE=1 SV=5	1.628	Up	8.6661e-07	ITGA6	126.6	7.2	7	11	7	1.477	0.907	0.812	0.671
hsa04630 JAK-STAT signaling pathway	0.0369753	2	6.42	P31751	RAC-beta serine/threonine-protein kinase OS=Homo sapiens OX=9606 GN=AKT2 PE=1 SV=2	0.49	Down	0.0176823	AKT2	55.768	3.7	2	2	2	0.656	1.34		0.912
hsa04630 JAK-STAT signaling pathway	0.0369753	2	6.42	P40763	Signal transducer and activator of transcription 3 OS=Homo sapiens OX=9606 GN=STAT3 PE=1 SV=2	0.592	Down	0.00039635	STAT3	88.067	4.9	4	4	4	0.753	1.272		0.941
hsa01522 Endocrine resistance	0.0227688	3	4.81	P31751	RAC-beta serine/threonine-protein kinase OS=Homo sapiens OX=9606 GN=AKT2 PE=1 SV=2	0.49	Down	0.0176823	AKT2	55.768	3.7	2	2	2	0.656	1.34		0.912
hsa01522 Endocrine resistance	0.0227688	3	4.81	P06400	Retinoblastoma-associated protein OS=Homo sapiens OX=9606 GN=RB1 PE=1 SV=2	0.636	Down	0.000144867	RB1	106.16	6.9	5	6	5	0.854	1.342	1.663	0.81
hsa01522 Endocrine resistance	0.0227688	3	4.81	P01116	GTPase KRas OS=Homo sapiens OX=9606 GN=KRAS PE=1 SV=1	1.548	Up	0.0132248	KRAS	21.656	24.9	5	8	3	1.423	0.919	1.114	0.661
hsa04062 Chemokine signaling pathway	0.0832566	3	2.89	P31751	RAC-beta serine/threonine-protein kinase OS=Homo sapiens OX=9606 GN=AKT2 PE=1 SV=2	0.49	Down	0.0176823	AKT2	55.768	3.7	2	2	2	0.656	1.34		0.912
hsa04062 Chemokine signaling pathway	0.0832566	3	2.89	P40763	Signal transducer and activator of transcription 3 OS=Homo sapiens OX=9606 GN=STAT3 PE=1 SV=2	0.592	Down	0.00039635	STAT3	88.067	4.9	4	4	4	0.753	1.272		0.941
hsa04062 Chemokine signaling pathway	0.0832566	3	2.89	P01116	GTPase KRas OS=Homo sapiens OX=9606 GN=KRAS PE=1 SV=1	1.548	Up	0.0132248	KRAS	21.656	24.9	5	8	3	1.423	0.919	1.114	0.661
hsa05134 Legionellosis	0.394773	1	2.03	Q05639	Elongation factor 1-alpha 2 OS=Homo sapiens OX=9606 GN=EEF1A2 PE=1 SV=1	0.653	Down	0.000116409	EEF1A2	50.47	26.8	14	27	7	0.789	1.208	1.083	0.994
hsa04150 mTOR signaling pathway	0.307941	2	1.79	P31751	RAC-beta serine/threonine-protein kinase OS=Homo sapiens OX=9606 GN=AKT2 PE=1 SV=2	0.49	Down	0.0176823	AKT2	55.768	3.7	2	2	2	0.656	1.34		0.912
hsa04150 mTOR signaling pathway	0.307941	2	1.79	P01116	GTPase KRas OS=Homo sapiens OX=9606 GN=KRAS PE=1 SV=1	1.548	Up	0.0132248	KRAS	21.656	24.9	5	8	3	1.423	0.919	1.114	0.661
hsa04115 p53 signaling pathway	0.410637	1	1.93	P31350	Ribonucleoside-diphosphate reductase subunit M2 OS=Homo sapiens OX=9606 GN=RRM2 PE=1 SV=1	0.47	Down	0.044077	RRM2	44.877	8.7	3	3	3	0.748	1.59	0.969	0.861
hsa05231 Choline metabolism in cancer	0.118408	2	3.35	P31751	RAC-beta serine/threonine-protein kinase OS=Homo sapiens OX=9606 GN=AKT2 PE=1 SV=2	0.49	Down	0.0176823	AKT2	55.768	3.7	2	2	2	0.656	1.34		0.912
hsa05231 Choline metabolism in cancer	0.118408	2	3.35	P01116	GTPase KRas OS=Homo sapiens OX=9606 GN=KRAS PE=1 SV=1	1.548	Up	0.0132248	KRAS	21.656	24.9	5	8	3	1.423	0.919	1.114	0.661
hsa04916 Melanogenesis	0.410637	1	1.93	P01116	GTPase KRas OS=Homo sapiens OX=9606 GN=KRAS PE=1 SV=1	1.548	Up	0.0132248	KRAS	21.656	24.9	5	8	3	1.423	0.919	1.114	0.661
hsa05167 Kaposi sarcoma-associated herpesvirus infection	0.0339143	4	3.21	P31751	RAC-beta serine/threonine-protein kinase OS=Homo sapiens OX=9606 GN=AKT2 PE=1 SV=2	0.49	Down	0.0176823	AKT2	55.768	3.7	2	2	2	0.656	1.34		0.912
hsa05167 Kaposi sarcoma-associated herpesvirus infection	0.0339143	4	3.21	P40763	Signal transducer and activator of transcription 3 OS=Homo sapiens OX=9606 GN=STAT3 PE=1 SV=2	0.592	Down	0.00039635	STAT3	88.067	4.9	4	4	4	0.753	1.272		0.941
hsa05167 Kaposi sarcoma-associated herpesvirus infection	0.0339143	4	3.21	P06400	Retinoblastoma-associated protein OS=Homo sapiens OX=9606 GN=RB1 PE=1 SV=2	0.636	Down	0.000144867	RB1	106.16	6.9	5	6	5	0.854	1.342	1.663	0.81
hsa05167 Kaposi sarcoma-associated herpesvirus infection	0.0339143	4	3.21	P01116	GTPase KRas OS=Homo sapiens OX=9606 GN=KRAS PE=1 SV=1	1.548	Up	0.0132248	KRAS	21.656	24.9	5	8	3	1.423	0.919	1.114	0.661
hsa03015 mRNA surveillance pathway	0.763028	1	0.71	O00422	Histone deacetylase complex subunit SAP18 OS=Homo sapiens OX=9606 GN=SAP18 PE=1 SV=1	1.526	Up	0.0029439	SAP18	17.561	19	4	4	4	1.184	0.776		0.904
hsa05218 Melanoma	0.00869376	3	6.8	P31751	RAC-beta serine/threonine-protein kinase OS=Homo sapiens OX=9606 GN=AKT2 PE=1 SV=2	0.49	Down	0.0176823	AKT2	55.768	3.7	2	2	2	0.656	1.34		0.912
hsa05218 Melanoma	0.00869376	3	6.8	P06400	Retinoblastoma-associated protein OS=Homo sapiens OX=9606 GN=RB1 PE=1 SV=2	0.636	Down	0.000144867	RB1	106.16	6.9	5	6	5	0.854	1.342	1.663	0.81
hsa05218 Melanoma	0.00869376	3	6.8	P01116	GTPase KRas OS=Homo sapiens OX=9606 GN=KRAS PE=1 SV=1	1.548	Up	0.0132248	KRAS	21.656	24.9	5	8	3	1.423	0.919	1.114	0.661
hsa04022 cGMP-PKG signaling pathway	0.697934	1	0.86	P31751	RAC-beta serine/threonine-protein kinase OS=Homo sapiens OX=9606 GN=AKT2 PE=1 SV=2	0.49	Down	0.0176823	AKT2	55.768	3.7	2	2	2	0.656	1.34		0.912
hsa04666 Fc gamma R-mediated phagocytosis	0.615386	1	1.07	P31751	RAC-beta serine/threonine-protein kinase OS=Homo sapiens OX=9606 GN=AKT2 PE=1 SV=2	0.49	Down	0.0176823	AKT2	55.768	3.7	2	2	2	0.656	1.34		0.912
hsa05160 Hepatitis C	0.0411468	4	3.02	P31751	RAC-beta serine/threonine-protein kinase OS=Homo sapiens OX=9606 GN=AKT2 PE=1 SV=2	0.49	Down	0.0176823	AKT2	55.768	3.7	2	2	2	0.656	1.34		0.912
hsa05160 Hepatitis C	0.0411468	4	3.02	P40763	Signal transducer and activator of transcription 3 OS=Homo sapiens OX=9606 GN=STAT3 PE=1 SV=2	0.592	Down	0.00039635	STAT3	88.067	4.9	4	4	4	0.753	1.272		0.941
hsa05160 Hepatitis C	0.0411468	4	3.02	P06400	Retinoblastoma-associated protein OS=Homo sapiens OX=9606 GN=RB1 PE=1 SV=2	0.636	Down	0.000144867	RB1	106.16	6.9	5	6	5	0.854	1.342	1.663	0.81
hsa05160 Hepatitis C	0.0411468	4	3.02	P01116	GTPase KRas OS=Homo sapiens OX=9606 GN=KRAS PE=1 SV=1	1.548	Up	0.0132248	KRAS	21.656	24.9	5	8	3	1.423	0.919	1.114	0.661
hsa01521 EGFR tyrosine kinase inhibitor resistance	0.0202891	3	5.02	P31751	RAC-beta serine/threonine-protein kinase OS=Homo sapiens OX=9606 GN=AKT2 PE=1 SV=2	0.49	Down	0.0176823	AKT2	55.768	3.7	2	2	2	0.656	1.34		0.912
hsa01521 EGFR tyrosine kinase inhibitor resistance	0.0202891	3	5.02	P40763	Signal transducer and activator of transcription 3 OS=Homo sapiens OX=9606 GN=STAT3 PE=1 SV=2	0.592	Down	0.00039635	STAT3	88.067	4.9	4	4	4	0.753	1.272		0.941
hsa01521 EGFR tyrosine kinase inhibitor resistance	0.0202891	3	5.02	P01116	GTPase KRas OS=Homo sapiens OX=9606 GN=KRAS PE=1 SV=1	1.548	Up	0.0132248	KRAS	21.656	24.9	5	8	3	1.423	0.919	1.114	0.661
hsa05203 Viral carcinogenesis	0.0425252	5	2.57	P12814	Alpha-actinin-1 OS=Homo sapiens OX=9606 GN=ACTN1 PE=1 SV=2	0.654	Down	1.1287e-09	ACTN1	103.06	30.3	27	53	16	0.816	1.247	1.144	0.934
hsa05203 Viral carcinogenesis	0.0425252	5	2.57	P40763	Signal transducer and activator of transcription 3 OS=Homo sapiens OX=9606 GN=STAT3 PE=1 SV=2	0.592	Down	0.00039635	STAT3	88.067	4.9	4	4	4	0.753	1.272		0.941
hsa05203 Viral carcinogenesis	0.0425252	5	2.57	P06400	Retinoblastoma-associated protein OS=Homo sapiens OX=9606 GN=RB1 PE=1 SV=2	0.636	Down	0.000144867	RB1	106.16	6.9	5	6	5	0.854	1.342	1.663	0.81
hsa05203 Viral carcinogenesis	0.0425252	5	2.57	P01116	GTPase KRas OS=Homo sapiens OX=9606 GN=KRAS PE=1 SV=1	1.548	Up	0.0132248	KRAS	21.656	24.9	5	8	3	1.423	0.919	1.114	0.661
hsa05203 Viral carcinogenesis	0.0425252	5	2.57	Q96EY1	DnaJ homolog subfamily A member 3, mitochondrial OS=Homo sapiens OX=9606 GN=DNAJA3 PE=1 SV=2	1.568	Up	0.0091226	DNAJA3	52.488	5.8	3	5	3	1.637	1.044	0.948	0.981
hsa05200 Pathways in cancer	0.0129618	8	2.48	P31751	RAC-beta serine/threonine-protein kinase OS=Homo sapiens OX=9606 GN=AKT2 PE=1 SV=2	0.49	Down	0.0176823	AKT2	55.768	3.7	2	2	2	0.656	1.34		0.912
hsa05200 Pathways in cancer	0.0129618	8	2.48	P11047	Laminin subunit gamma-1 OS=Homo sapiens OX=9606 GN=LAMC1 PE=1 SV=3	2.097	Up	2.4187e-11	LAMC1	177.6	7.1	11	13	11	1.724	0.822	0.593	0.456
hsa05200 Pathways in cancer	0.0129618	8	2.48	P40763	Signal transducer and activator of transcription 3 OS=Homo sapiens OX=9606 GN=STAT3 PE=1 SV=2	0.592	Down	0.00039635	STAT3	88.067	4.9	4	4	4	0.753	1.272		0.941
hsa05200 Pathways in cancer	0.0129618	8	2.48	P23229	Integrin alpha-6 OS=Homo sapiens OX=9606 GN=ITGA6 PE=1 SV=5	1.628	Up	8.6661e-07	ITGA6	126.6	7.2	7	11	7	1.477	0.907	0.812	0.671
hsa05200 Pathways in cancer	0.0129618	8	2.48	P06400	Retinoblastoma-associated protein OS=Homo sapiens OX=9606 GN=RB1 PE=1 SV=2	0.636	Down	0.000144867	RB1	106.16	6.9	5	6	5	0.854	1.342	1.663	0.81
hsa05200 Pathways in cancer	0.0129618	8	2.48	P03956	Interstitial collagenase OS=Homo sapiens OX=9606 GN=MMP1 PE=1 SV=3	1.613	Up	0.026419	MMP1	54.006	4.1	2	2	2	1.529	0.948		0.458
hsa05200 Pathways in cancer	0.0129618	8	2.48	P01116	GTPase KRas OS=Homo sapiens OX=9606 GN=KRAS PE=1 SV=1	1.548	Up	0.0132248	KRAS	21.656	24.9	5	8	3	1.423	0.919	1.114	0.661
hsa05200 Pathways in cancer	0.0129618	8	2.48	P05556	Integrin beta-1 OS=Homo sapiens OX=9606 GN=ITGB1 PE=1 SV=2	1.548	Up	3.9039e-06	ITGB1	88.414	14	11	12	11	1.215	0.785	3.223	0.923
hsa04650 Natural killer cell mediated cytotoxicity	0.410637	1	1.93	P01116	GTPase KRas OS=Homo sapiens OX=9606 GN=KRAS PE=1 SV=1	1.548	Up	0.0132248	KRAS	21.656	24.9	5	8	3	1.423	0.919	1.114	0.661
hsa04261 Adrenergic signaling in cardiomyocytes	0.654497	1	0.96	P31751	RAC-beta serine/threonine-protein kinase OS=Homo sapiens OX=9606 GN=AKT2 PE=1 SV=2	0.49	Down	0.0176823	AKT2	55.768	3.7	2	2	2	0.656	1.34		0.912
hsa00592 alpha-Linolenic acid metabolism	0.0759338	1	12.84	O95864	Acyl-CoA 6-desaturase OS=Homo sapiens OX=9606 GN=FADS2 PE=1 SV=1	1.864	Up	0.00111945	FADS2	52.259	3.8	2	2	2	1.659	0.89		0.391
hsa00531 Glycosaminoglycan degradation	0.0999649	1	9.63	P54802	Alpha-N-acetylglucosaminidase OS=Homo sapiens OX=9606 GN=NAGLU PE=1 SV=2	1.666	Up	0.023356	NAGLU	82.265	4.6	3	3	3	1.759	1.056	1.412	0.852
hsa04714 Thermogenesis	0.289122	4	1.47	Q9Y375	Complex I intermediate-associated protein 30, mitochondrial OS=Homo sapiens OX=9606 GN=NDUFAF1 PE=1 SV=2	1.796	Up	0.0129443	NDUFAF1	37.763	8.3	3	3	3	1.248	0.695		0.833
hsa04714 Thermogenesis	0.289122	4	1.47	P01116	GTPase KRas OS=Homo sapiens OX=9606 GN=KRAS PE=1 SV=1	1.548	Up	0.0132248	KRAS	21.656	24.9	5	8	3	1.423	0.919	1.114	0.661
hsa04714 Thermogenesis	0.289122	4	1.47	Q8N183	NADH dehydrogenase [ubiquinone] 1 alpha subcomplex assembly factor 2 OS=Homo sapiens OX=9606 GN=NDUFAF2 PE=1 SV=1	1.727	Up	0.025617	NDUFAF2	19.856	18.3	3	3	3	1.466	0.849	1.071	0.995
hsa04714 Thermogenesis	0.289122	4	1.47	O14497	AT-rich interactive domain-containing protein 1A OS=Homo sapiens OX=9606 GN=ARID1A PE=1 SV=3	1.654	Up	0.021924	ARID1A	242.04	2.5	5	5	5	1.351	0.817		0.794
hsa04211 Longevity regulating pathway	0.127103	2	3.21	P31751	RAC-beta serine/threonine-protein kinase OS=Homo sapiens OX=9606 GN=AKT2 PE=1 SV=2	0.49	Down	0.0176823	AKT2	55.768	3.7	2	2	2	0.656	1.34		0.912
hsa04211 Longevity regulating pathway	0.127103	2	3.21	P01116	GTPase KRas OS=Homo sapiens OX=9606 GN=KRAS PE=1 SV=1	1.548	Up	0.0132248	KRAS	21.656	24.9	5	8	3	1.423	0.919	1.114	0.661
hsa05205 Proteoglycans in cancer	0.122968	4	2.08	P31751	RAC-beta serine/threonine-protein kinase OS=Homo sapiens OX=9606 GN=AKT2 PE=1 SV=2	0.49	Down	0.0176823	AKT2	55.768	3.7	2	2	2	0.656	1.34		0.912
hsa05205 Proteoglycans in cancer	0.122968	4	2.08	P40763	Signal transducer and activator of transcription 3 OS=Homo sapiens OX=9606 GN=STAT3 PE=1 SV=2	0.592	Down	0.00039635	STAT3	88.067	4.9	4	4	4	0.753	1.272		0.941
hsa05205 Proteoglycans in cancer	0.122968	4	2.08	P05556	Integrin beta-1 OS=Homo sapiens OX=9606 GN=ITGB1 PE=1 SV=2	1.548	Up	3.9039e-06	ITGB1	88.414	14	11	12	11	1.215	0.785	3.223	0.923
hsa05205 Proteoglycans in cancer	0.122968	4	2.08	P01116	GTPase KRas OS=Homo sapiens OX=9606 GN=KRAS PE=1 SV=1	1.548	Up	0.0132248	KRAS	21.656	24.9	5	8	3	1.423	0.919	1.114	0.661
hsa05226 Gastric cancer	0.0254069	3	4.62	P31751	RAC-beta serine/threonine-protein kinase OS=Homo sapiens OX=9606 GN=AKT2 PE=1 SV=2	0.49	Down	0.0176823	AKT2	55.768	3.7	2	2	2	0.656	1.34		0.912
hsa05226 Gastric cancer	0.0254069	3	4.62	P06400	Retinoblastoma-associated protein OS=Homo sapiens OX=9606 GN=RB1 PE=1 SV=2	0.636	Down	0.000144867	RB1	106.16	6.9	5	6	5	0.854	1.342	1.663	0.81
hsa05226 Gastric cancer	0.0254069	3	4.62	P01116	GTPase KRas OS=Homo sapiens OX=9606 GN=KRAS PE=1 SV=1	1.548	Up	0.0132248	KRAS	21.656	24.9	5	8	3	1.423	0.919	1.114	0.661
hsa05206 MicroRNAs in cancer	0.163052	3	2.14	P40763	Signal transducer and activator of transcription 3 OS=Homo sapiens OX=9606 GN=STAT3 PE=1 SV=2	0.592	Down	0.00039635	STAT3	88.067	4.9	4	4	4	0.753	1.272		0.941
hsa05206 MicroRNAs in cancer	0.163052	3	2.14	P52926	High mobility group protein HMGI-C OS=Homo sapiens OX=9606 GN=HMGA2 PE=1 SV=1	2.279	Up	0.0176024	HMGA2	11.832	38.5	3	3	3	1.333	0.585	1.242	0.958
hsa05206 MicroRNAs in cancer	0.163052	3	2.14	P01116	GTPase KRas OS=Homo sapiens OX=9606 GN=KRAS PE=1 SV=1	1.548	Up	0.0132248	KRAS	21.656	24.9	5	8	3	1.423	0.919	1.114	0.661
hsa04934 Cushing syndrome	0.278681	2	1.93	P06400	Retinoblastoma-associated protein OS=Homo sapiens OX=9606 GN=RB1 PE=1 SV=2	0.636	Down	0.000144867	RB1	106.16	6.9	5	6	5	0.854	1.342	1.663	0.81
hsa04934 Cushing syndrome	0.278681	2	1.93	P61964	WD repeat-containing protein 5 OS=Homo sapiens OX=9606 GN=WDR5 PE=1 SV=1	1.533	Up	0.0032	WDR5	36.588	10.5	3	6	3	1.058	0.69	2.061	1.222
hsa04914 Progesterone-mediated oocyte maturation	0.220222	2	2.27	P31751	RAC-beta serine/threonine-protein kinase OS=Homo sapiens OX=9606 GN=AKT2 PE=1 SV=2	0.49	Down	0.0176823	AKT2	55.768	3.7	2	2	2	0.656	1.34		0.912
hsa04914 Progesterone-mediated oocyte maturation	0.220222	2	2.27	P01116	GTPase KRas OS=Homo sapiens OX=9606 GN=KRAS PE=1 SV=1	1.548	Up	0.0132248	KRAS	21.656	24.9	5	8	3	1.423	0.919	1.114	0.661
hsa04072 Phospholipase D signaling pathway	0.239634	2	2.14	P31751	RAC-beta serine/threonine-protein kinase OS=Homo sapiens OX=9606 GN=AKT2 PE=1 SV=2	0.49	Down	0.0176823	AKT2	55.768	3.7	2	2	2	0.656	1.34		0.912
hsa04072 Phospholipase D signaling pathway	0.239634	2	2.14	P01116	GTPase KRas OS=Homo sapiens OX=9606 GN=KRAS PE=1 SV=1	1.548	Up	0.0132248	KRAS	21.656	24.9	5	8	3	1.423	0.919	1.114	0.661
hsa04668 TNF signaling pathway	0.361778	1	2.27	P31751	RAC-beta serine/threonine-protein kinase OS=Homo sapiens OX=9606 GN=AKT2 PE=1 SV=2	0.49	Down	0.0176823	AKT2	55.768	3.7	2	2	2	0.656	1.34		0.912
hsa04922 Glucagon signaling pathway	0.615386	1	1.07	P31751	RAC-beta serine/threonine-protein kinase OS=Homo sapiens OX=9606 GN=AKT2 PE=1 SV=2	0.49	Down	0.0176823	AKT2	55.768	3.7	2	2	2	0.656	1.34		0.912
hsa04722 Neurotrophin signaling pathway	0.0521379	3	3.5	P31751	RAC-beta serine/threonine-protein kinase OS=Homo sapiens OX=9606 GN=AKT2 PE=1 SV=2	0.49	Down	0.0176823	AKT2	55.768	3.7	2	2	2	0.656	1.34		0.912
hsa04722 Neurotrophin signaling pathway	0.0521379	3	3.5	P01116	GTPase KRas OS=Homo sapiens OX=9606 GN=KRAS PE=1 SV=1	1.548	Up	0.0132248	KRAS	21.656	24.9	5	8	3	1.423	0.919	1.114	0.661
hsa04722 Neurotrophin signaling pathway	0.0521379	3	3.5	P52566	Rho GDP-dissociation inhibitor 2 OS=Homo sapiens OX=9606 GN=ARHGDIB PE=1 SV=3	0.55	Down	0.0115189	ARHGDIB	22.988	14.4	3	4	3	0.72	1.31		0.88
hsa05235 PD-L1 expression and PD-1 checkpoint pathway in cancer	0.0342689	3	4.13	P31751	RAC-beta serine/threonine-protein kinase OS=Homo sapiens OX=9606 GN=AKT2 PE=1 SV=2	0.49	Down	0.0176823	AKT2	55.768	3.7	2	2	2	0.656	1.34		0.912
hsa05235 PD-L1 expression and PD-1 checkpoint pathway in cancer	0.0342689	3	4.13	P40763	Signal transducer and activator of transcription 3 OS=Homo sapiens OX=9606 GN=STAT3 PE=1 SV=2	0.592	Down	0.00039635	STAT3	88.067	4.9	4	4	4	0.753	1.272		0.941
hsa05235 PD-L1 expression and PD-1 checkpoint pathway in cancer	0.0342689	3	4.13	P01116	GTPase KRas OS=Homo sapiens OX=9606 GN=KRAS PE=1 SV=1	1.548	Up	0.0132248	KRAS	21.656	24.9	5	8	3	1.423	0.919	1.114	0.661
hsa04218 Cellular senescence	0.144325	3	2.27	P31751	RAC-beta serine/threonine-protein kinase OS=Homo sapiens OX=9606 GN=AKT2 PE=1 SV=2	0.49	Down	0.0176823	AKT2	55.768	3.7	2	2	2	0.656	1.34		0.912
hsa04218 Cellular senescence	0.144325	3	2.27	P06400	Retinoblastoma-associated protein OS=Homo sapiens OX=9606 GN=RB1 PE=1 SV=2	0.636	Down	0.000144867	RB1	106.16	6.9	5	6	5	0.854	1.342	1.663	0.81
hsa04218 Cellular senescence	0.144325	3	2.27	P01116	GTPase KRas OS=Homo sapiens OX=9606 GN=KRAS PE=1 SV=1	1.548	Up	0.0132248	KRAS	21.656	24.9	5	8	3	1.423	0.919	1.114	0.661
hsa05321 Inflammatory bowel disease (IBD)	0.123383	1	7.7	P40763	Signal transducer and activator of transcription 3 OS=Homo sapiens OX=9606 GN=STAT3 PE=1 SV=2	0.592	Down	0.00039635	STAT3	88.067	4.9	4	4	4	0.753	1.272		0.941
hsa04144 Endocytosis	0.319071	4	1.4	Q96PU5	E3 ubiquitin-protein ligase NEDD4-like OS=Homo sapiens OX=9606 GN=NEDD4L PE=1 SV=2	0.621	Down	0.0022408	NEDD4L	111.93	2.8	3	3	3	0.849	1.367		0.75
hsa04144 Endocytosis	0.319071	4	1.4	P11717	Cation-independent mannose-6-phosphate receptor OS=Homo sapiens OX=9606 GN=IGF2R PE=1 SV=3	1.518	Up	0.0041417	IGF2R	274.37	3.9	9	9	9	1.342	0.884	1.347	1.158
hsa04144 Endocytosis	0.319071	4	1.4	P02786	Transferrin receptor protein 1 OS=Homo sapiens OX=9606 GN=TFRC PE=1 SV=2	0.654	Down	5.266e-10	TFRC	84.87	18.8	14	21	14	0.83	1.27	0.8	0.887
hsa04144 Endocytosis	0.319071	4	1.4	Q9H4M9	EH domain-containing protein 1 OS=Homo sapiens OX=9606 GN=EHD1 PE=1 SV=2	0.613	Down	0.0026761	EHD1	60.626	16.3	9	9	5	0.754	1.231		0.918
hsa04728 Dopaminergic synapse	0.663649	1	0.94	P31751	RAC-beta serine/threonine-protein kinase OS=Homo sapiens OX=9606 GN=AKT2 PE=1 SV=2	0.49	Down	0.0176823	AKT2	55.768	3.7	2	2	2	0.656	1.34		0.912
hsa00330 Arginine and proline metabolism	0.410637	1	1.93	P13674	Prolyl 4-hydroxylase subunit alpha-1 OS=Homo sapiens OX=9606 GN=P4HA1 PE=1 SV=2	1.853	Up	3.9366e-05	P4HA1	61.049	14	7	7	7	1.612	0.87	1.017	0.844
hsa04933 AGE-RAGE signaling pathway in diabetic complications	0.0282033	3	4.44	P31751	RAC-beta serine/threonine-protein kinase OS=Homo sapiens OX=9606 GN=AKT2 PE=1 SV=2	0.49	Down	0.0176823	AKT2	55.768	3.7	2	2	2	0.656	1.34		0.912
hsa04933 AGE-RAGE signaling pathway in diabetic complications	0.0282033	3	4.44	P40763	Signal transducer and activator of transcription 3 OS=Homo sapiens OX=9606 GN=STAT3 PE=1 SV=2	0.592	Down	0.00039635	STAT3	88.067	4.9	4	4	4	0.753	1.272		0.941
hsa04933 AGE-RAGE signaling pathway in diabetic complications	0.0282033	3	4.44	P01116	GTPase KRas OS=Homo sapiens OX=9606 GN=KRAS PE=1 SV=1	1.548	Up	0.0132248	KRAS	21.656	24.9	5	8	3	1.423	0.919	1.114	0.661
hsa04725 Cholinergic synapse	0.127103	2	3.21	P31751	RAC-beta serine/threonine-protein kinase OS=Homo sapiens OX=9606 GN=AKT2 PE=1 SV=2	0.49	Down	0.0176823	AKT2	55.768	3.7	2	2	2	0.656	1.34		0.912
hsa04725 Cholinergic synapse	0.127103	2	3.21	P01116	GTPase KRas OS=Homo sapiens OX=9606 GN=KRAS PE=1 SV=1	1.548	Up	0.0132248	KRAS	21.656	24.9	5	8	3	1.423	0.919	1.114	0.661
hsa04921 Oxytocin signaling pathway	0.615386	1	1.07	P01116	GTPase KRas OS=Homo sapiens OX=9606 GN=KRAS PE=1 SV=1	1.548	Up	0.0132248	KRAS	21.656	24.9	5	8	3	1.423	0.919	1.114	0.661
hsa05221 Acute myeloid leukemia	0.00491737	3	8.25	P31751	RAC-beta serine/threonine-protein kinase OS=Homo sapiens OX=9606 GN=AKT2 PE=1 SV=2	0.49	Down	0.0176823	AKT2	55.768	3.7	2	2	2	0.656	1.34		0.912
hsa05221 Acute myeloid leukemia	0.00491737	3	8.25	P40763	Signal transducer and activator of transcription 3 OS=Homo sapiens OX=9606 GN=STAT3 PE=1 SV=2	0.592	Down	0.00039635	STAT3	88.067	4.9	4	4	4	0.753	1.272		0.941
hsa05221 Acute myeloid leukemia	0.00491737	3	8.25	P01116	GTPase KRas OS=Homo sapiens OX=9606 GN=KRAS PE=1 SV=1	1.548	Up	0.0132248	KRAS	21.656	24.9	5	8	3	1.423	0.919	1.114	0.661
hsa04514 Cell adhesion molecules (CAMs)	0.0158033	3	5.5	P05556	Integrin beta-1 OS=Homo sapiens OX=9606 GN=ITGB1 PE=1 SV=2	1.548	Up	3.9039e-06	ITGB1	88.414	14	11	12	11	1.215	0.785	3.223	0.923
hsa04514 Cell adhesion molecules (CAMs)	0.0158033	3	5.5	P23229	Integrin alpha-6 OS=Homo sapiens OX=9606 GN=ITGA6 PE=1 SV=5	1.628	Up	8.6661e-07	ITGA6	126.6	7.2	7	11	7	1.477	0.907	0.812	0.671
hsa04514 Cell adhesion molecules (CAMs)	0.0158033	3	5.5	P55283	Cadherin-4 OS=Homo sapiens OX=9606 GN=CDH4 PE=2 SV=2	2.596	Up	0.00021954	CDH4	100.28	2.7	3	3	3	1.69	0.651		0.629
hsa05418 Fluid shear stress and atherosclerosis	0.645102	1	0.99	P31751	RAC-beta serine/threonine-protein kinase OS=Homo sapiens OX=9606 GN=AKT2 PE=1 SV=2	0.49	Down	0.0176823	AKT2	55.768	3.7	2	2	2	0.656	1.34		0.912
hsa05165 Human papillomavirus infection	0.0339487	6	2.43	P31751	RAC-beta serine/threonine-protein kinase OS=Homo sapiens OX=9606 GN=AKT2 PE=1 SV=2	0.49	Down	0.0176823	AKT2	55.768	3.7	2	2	2	0.656	1.34		0.912
hsa05165 Human papillomavirus infection	0.0339487	6	2.43	P11047	Laminin subunit gamma-1 OS=Homo sapiens OX=9606 GN=LAMC1 PE=1 SV=3	2.097	Up	2.4187e-11	LAMC1	177.6	7.1	11	13	11	1.724	0.822	0.593	0.456
hsa05165 Human papillomavirus infection	0.0339487	6	2.43	P05556	Integrin beta-1 OS=Homo sapiens OX=9606 GN=ITGB1 PE=1 SV=2	1.548	Up	3.9039e-06	ITGB1	88.414	14	11	12	11	1.215	0.785	3.223	0.923
hsa05165 Human papillomavirus infection	0.0339487	6	2.43	P23229	Integrin alpha-6 OS=Homo sapiens OX=9606 GN=ITGA6 PE=1 SV=5	1.628	Up	8.6661e-07	ITGA6	126.6	7.2	7	11	7	1.477	0.907	0.812	0.671
hsa05165 Human papillomavirus infection	0.0339487	6	2.43	P06400	Retinoblastoma-associated protein OS=Homo sapiens OX=9606 GN=RB1 PE=1 SV=2	0.636	Down	0.000144867	RB1	106.16	6.9	5	6	5	0.854	1.342	1.663	0.81
hsa05165 Human papillomavirus infection	0.0339487	6	2.43	P01116	GTPase KRas OS=Homo sapiens OX=9606 GN=KRAS PE=1 SV=1	1.548	Up	0.0132248	KRAS	21.656	24.9	5	8	3	1.423	0.919	1.114	0.661
hsa04512 ECM-receptor interaction	0.0311575	3	4.28	P11047	Laminin subunit gamma-1 OS=Homo sapiens OX=9606 GN=LAMC1 PE=1 SV=3	2.097	Up	2.4187e-11	LAMC1	177.6	7.1	11	13	11	1.724	0.822	0.593	0.456
hsa04512 ECM-receptor interaction	0.0311575	3	4.28	P05556	Integrin beta-1 OS=Homo sapiens OX=9606 GN=ITGB1 PE=1 SV=2	1.548	Up	3.9039e-06	ITGB1	88.414	14	11	12	11	1.215	0.785	3.223	0.923
hsa04512 ECM-receptor interaction	0.0311575	3	4.28	P23229	Integrin alpha-6 OS=Homo sapiens OX=9606 GN=ITGA6 PE=1 SV=5	1.628	Up	8.6661e-07	ITGA6	126.6	7.2	7	11	7	1.477	0.907	0.812	0.671
hsa05168 Herpes simplex virus 1 infection	0.457667	2	1.31	P31751	RAC-beta serine/threonine-protein kinase OS=Homo sapiens OX=9606 GN=AKT2 PE=1 SV=2	0.49	Down	0.0176823	AKT2	55.768	3.7	2	2	2	0.656	1.34		0.912
hsa05168 Herpes simplex virus 1 infection	0.457667	2	1.31	Q08170	Serine/arginine-rich splicing factor 4 OS=Homo sapiens OX=9606 GN=SRSF4 PE=1 SV=2	1.723	Up	0.0108623	SRSF4	56.678	12.3	7	10	3	1.621	0.941	0.686	0.586
hsa04917 Prolactin signaling pathway	0.00603473	3	7.7	P31751	RAC-beta serine/threonine-protein kinase OS=Homo sapiens OX=9606 GN=AKT2 PE=1 SV=2	0.49	Down	0.0176823	AKT2	55.768	3.7	2	2	2	0.656	1.34		0.912
hsa04917 Prolactin signaling pathway	0.00603473	3	7.7	P40763	Signal transducer and activator of transcription 3 OS=Homo sapiens OX=9606 GN=STAT3 PE=1 SV=2	0.592	Down	0.00039635	STAT3	88.067	4.9	4	4	4	0.753	1.272		0.941
hsa04917 Prolactin signaling pathway	0.00603473	3	7.7	P01116	GTPase KRas OS=Homo sapiens OX=9606 GN=KRAS PE=1 SV=1	1.548	Up	0.0132248	KRAS	21.656	24.9	5	8	3	1.423	0.919	1.114	0.661
hsa04670 Leukocyte transendothelial migration	0.249379	2	2.08	P12814	Alpha-actinin-1 OS=Homo sapiens OX=9606 GN=ACTN1 PE=1 SV=2	0.654	Down	1.1287e-09	ACTN1	103.06	30.3	27	53	16	0.816	1.247	1.144	0.934
hsa04670 Leukocyte transendothelial migration	0.249379	2	2.08	P05556	Integrin beta-1 OS=Homo sapiens OX=9606 GN=ITGB1 PE=1 SV=2	1.548	Up	3.9039e-06	ITGB1	88.414	14	11	12	11	1.215	0.785	3.223	0.923
hsa04137 Mitophagy - animal	0.470113	1	1.6	P01116	GTPase KRas OS=Homo sapiens OX=9606 GN=KRAS PE=1 SV=1	1.548	Up	0.0132248	KRAS	21.656	24.9	5	8	3	1.423	0.919	1.114	0.661
hsa05135 Yersinia infection	0.26891	2	1.97	P31751	RAC-beta serine/threonine-protein kinase OS=Homo sapiens OX=9606 GN=AKT2 PE=1 SV=2	0.49	Down	0.0176823	AKT2	55.768	3.7	2	2	2	0.656	1.34		0.912
hsa05135 Yersinia infection	0.26891	2	1.97	P05556	Integrin beta-1 OS=Homo sapiens OX=9606 GN=ITGB1 PE=1 SV=2	1.548	Up	3.9039e-06	ITGB1	88.414	14	11	12	11	1.215	0.785	3.223	0.923
hsa05164 Influenza A	0.713767	1	0.82	P31751	RAC-beta serine/threonine-protein kinase OS=Homo sapiens OX=9606 GN=AKT2 PE=1 SV=2	0.49	Down	0.0176823	AKT2	55.768	3.7	2	2	2	0.656	1.34		0.912
hsa05212 Pancreatic cancer	0.00342283	4	6.16	P31751	RAC-beta serine/threonine-protein kinase OS=Homo sapiens OX=9606 GN=AKT2 PE=1 SV=2	0.49	Down	0.0176823	AKT2	55.768	3.7	2	2	2	0.656	1.34		0.912
hsa05212 Pancreatic cancer	0.00342283	4	6.16	P40763	Signal transducer and activator of transcription 3 OS=Homo sapiens OX=9606 GN=STAT3 PE=1 SV=2	0.592	Down	0.00039635	STAT3	88.067	4.9	4	4	4	0.753	1.272		0.941
hsa05212 Pancreatic cancer	0.00342283	4	6.16	P06400	Retinoblastoma-associated protein OS=Homo sapiens OX=9606 GN=RB1 PE=1 SV=2	0.636	Down	0.000144867	RB1	106.16	6.9	5	6	5	0.854	1.342	1.663	0.81
hsa05212 Pancreatic cancer	0.00342283	4	6.16	P01116	GTPase KRas OS=Homo sapiens OX=9606 GN=KRAS PE=1 SV=1	1.548	Up	0.0132248	KRAS	21.656	24.9	5	8	3	1.423	0.919	1.114	0.661
hsa05163 Human cytomegalovirus infection	0.118509	4	2.11	P31751	RAC-beta serine/threonine-protein kinase OS=Homo sapiens OX=9606 GN=AKT2 PE=1 SV=2	0.49	Down	0.0176823	AKT2	55.768	3.7	2	2	2	0.656	1.34		0.912
hsa05163 Human cytomegalovirus infection	0.118509	4	2.11	P40763	Signal transducer and activator of transcription 3 OS=Homo sapiens OX=9606 GN=STAT3 PE=1 SV=2	0.592	Down	0.00039635	STAT3	88.067	4.9	4	4	4	0.753	1.272		0.941
hsa05163 Human cytomegalovirus infection	0.118509	4	2.11	P06400	Retinoblastoma-associated protein OS=Homo sapiens OX=9606 GN=RB1 PE=1 SV=2	0.636	Down	0.000144867	RB1	106.16	6.9	5	6	5	0.854	1.342	1.663	0.81
hsa05163 Human cytomegalovirus infection	0.118509	4	2.11	P01116	GTPase KRas OS=Homo sapiens OX=9606 GN=KRAS PE=1 SV=1	1.548	Up	0.0132248	KRAS	21.656	24.9	5	8	3	1.423	0.919	1.114	0.661
hsa00970 Aminoacyl-tRNA biosynthesis	0.249379	2	2.08	P26639	Threonine--tRNA ligase 1, cytoplasmic OS=Homo sapiens OX=9606 GN=TARS1 PE=1 SV=3	0.616	Down	1.08458e-12	TARS1	83.434	24.1	16	19	16	0.721	1.171	2.862	1.013
hsa00970 Aminoacyl-tRNA biosynthesis	0.249379	2	2.08	P49591	Serine--tRNA ligase, cytoplasmic OS=Homo sapiens OX=9606 GN=SARS PE=1 SV=3	0.661	Down	0.028379	SARS	58.777	16.3	8	9	8	0.606	0.917	1.082	1.359
hsa05133 Pertussis	0.344625	1	2.41	P05556	Integrin beta-1 OS=Homo sapiens OX=9606 GN=ITGB1 PE=1 SV=2	1.548	Up	3.9039e-06	ITGB1	88.414	14	11	12	11	1.215	0.785	3.223	0.923
hsa04657 IL-17 signaling pathway	0.361778	1	2.27	P03956	Interstitial collagenase OS=Homo sapiens OX=9606 GN=MMP1 PE=1 SV=3	1.613	Up	0.026419	MMP1	54.006	4.1	2	2	2	1.529	0.948		0.458
hsa04120 Ubiquitin mediated proteolysis	0.798554	1	0.64	Q96PU5	E3 ubiquitin-protein ligase NEDD4-like OS=Homo sapiens OX=9606 GN=NEDD4L PE=1 SV=2	0.621	Down	0.0022408	NEDD4L	111.93	2.8	3	3	3	0.849	1.367		0.75
hsa00280 Valine, leucine and isoleucine degradation	0.548447	1	1.28	Q86V21	Acetoacetyl-CoA synthetase OS=Homo sapiens OX=9606 GN=AACS PE=1 SV=1	0.373	Down	0.00033629	AACS	75.143	2.5	2	2	2	0.583	1.561		0.783
hsa05216 Thyroid cancer	0.308951	1	2.75	P01116	GTPase KRas OS=Homo sapiens OX=9606 GN=KRAS PE=1 SV=1	1.548	Up	0.0132248	KRAS	21.656	24.9	5	8	3	1.423	0.919	1.114	0.661
hsa04960 Aldosterone-regulated sodium reabsorption	0.0211964	2	8.56	Q96PU5	E3 ubiquitin-protein ligase NEDD4-like OS=Homo sapiens OX=9606 GN=NEDD4L PE=1 SV=2	0.621	Down	0.0022408	NEDD4L	111.93	2.8	3	3	3	0.849	1.367		0.75
hsa04960 Aldosterone-regulated sodium reabsorption	0.0211964	2	8.56	P01116	GTPase KRas OS=Homo sapiens OX=9606 GN=KRAS PE=1 SV=1	1.548	Up	0.0132248	KRAS	21.656	24.9	5	8	3	1.423	0.919	1.114	0.661
hsa04935 Growth hormone synthesis, secretion and action	0.0603308	3	3.3	P31751	RAC-beta serine/threonine-protein kinase OS=Homo sapiens OX=9606 GN=AKT2 PE=1 SV=2	0.49	Down	0.0176823	AKT2	55.768	3.7	2	2	2	0.656	1.34		0.912
hsa04935 Growth hormone synthesis, secretion and action	0.0603308	3	3.3	P40763	Signal transducer and activator of transcription 3 OS=Homo sapiens OX=9606 GN=STAT3 PE=1 SV=2	0.592	Down	0.00039635	STAT3	88.067	4.9	4	4	4	0.753	1.272		0.941
hsa04935 Growth hormone synthesis, secretion and action	0.0603308	3	3.3	P01116	GTPase KRas OS=Homo sapiens OX=9606 GN=KRAS PE=1 SV=1	1.548	Up	0.0132248	KRAS	21.656	24.9	5	8	3	1.423	0.919	1.114	0.661
hsa05410 Hypertrophic cardiomyopathy (HCM)	0.118408	2	3.35	P05556	Integrin beta-1 OS=Homo sapiens OX=9606 GN=ITGB1 PE=1 SV=2	1.548	Up	3.9039e-06	ITGB1	88.414	14	11	12	11	1.215	0.785	3.223	0.923
hsa05410 Hypertrophic cardiomyopathy (HCM)	0.118408	2	3.35	P23229	Integrin alpha-6 OS=Homo sapiens OX=9606 GN=ITGA6 PE=1 SV=5	1.628	Up	8.6661e-07	ITGA6	126.6	7.2	7	11	7	1.477	0.907	0.812	0.671
hsa04915 Estrogen signaling pathway	0.239634	2	2.14	P31751	RAC-beta serine/threonine-protein kinase OS=Homo sapiens OX=9606 GN=AKT2 PE=1 SV=2	0.49	Down	0.0176823	AKT2	55.768	3.7	2	2	2	0.656	1.34		0.912
hsa04915 Estrogen signaling pathway	0.239634	2	2.14	P01116	GTPase KRas OS=Homo sapiens OX=9606 GN=KRAS PE=1 SV=1	1.548	Up	0.0132248	KRAS	21.656	24.9	5	8	3	1.423	0.919	1.114	0.661
hsa04931 Insulin resistance	0.172549	2	2.66	P31751	RAC-beta serine/threonine-protein kinase OS=Homo sapiens OX=9606 GN=AKT2 PE=1 SV=2	0.49	Down	0.0176823	AKT2	55.768	3.7	2	2	2	0.656	1.34		0.912
hsa04931 Insulin resistance	0.172549	2	2.66	P40763	Signal transducer and activator of transcription 3 OS=Homo sapiens OX=9606 GN=STAT3 PE=1 SV=2	0.592	Down	0.00039635	STAT3	88.067	4.9	4	4	4	0.753	1.272		0.941
hsa05214 Glioma	0.0179675	3	5.25	P31751	RAC-beta serine/threonine-protein kinase OS=Homo sapiens OX=9606 GN=AKT2 PE=1 SV=2	0.49	Down	0.0176823	AKT2	55.768	3.7	2	2	2	0.656	1.34		0.912
hsa05214 Glioma	0.0179675	3	5.25	P06400	Retinoblastoma-associated protein OS=Homo sapiens OX=9606 GN=RB1 PE=1 SV=2	0.636	Down	0.000144867	RB1	106.16	6.9	5	6	5	0.854	1.342	1.663	0.81
hsa05214 Glioma	0.0179675	3	5.25	P01116	GTPase KRas OS=Homo sapiens OX=9606 GN=KRAS PE=1 SV=1	1.548	Up	0.0132248	KRAS	21.656	24.9	5	8	3	1.423	0.919	1.114	0.661
hsa05152 Tuberculosis	0.663649	1	0.94	P31751	RAC-beta serine/threonine-protein kinase OS=Homo sapiens OX=9606 GN=AKT2 PE=1 SV=2	0.49	Down	0.0176823	AKT2	55.768	3.7	2	2	2	0.656	1.34		0.912
hsa04664 Fc epsilon RI signaling pathway	0.0776686	2	4.28	P31751	RAC-beta serine/threonine-protein kinase OS=Homo sapiens OX=9606 GN=AKT2 PE=1 SV=2	0.49	Down	0.0176823	AKT2	55.768	3.7	2	2	2	0.656	1.34		0.912
hsa04664 Fc epsilon RI signaling pathway	0.0776686	2	4.28	P01116	GTPase KRas OS=Homo sapiens OX=9606 GN=KRAS PE=1 SV=1	1.548	Up	0.0132248	KRAS	21.656	24.9	5	8	3	1.423	0.919	1.114	0.661
hsa03320 PPAR signaling pathway	0.0202891	3	5.02	O95864	Acyl-CoA 6-desaturase OS=Homo sapiens OX=9606 GN=FADS2 PE=1 SV=1	1.864	Up	0.00111945	FADS2	52.259	3.8	2	2	2	1.659	0.89		0.391
hsa03320 PPAR signaling pathway	0.0202891	3	5.02	Q13418	Integrin-linked protein kinase OS=Homo sapiens OX=9606 GN=ILK PE=1 SV=2	0.65	Down	0.0062008	ILK	51.419	9.5	5	5	5	0.9	1.385	0.456	1.318
hsa03320 PPAR signaling pathway	0.0202891	3	5.02	P03956	Interstitial collagenase OS=Homo sapiens OX=9606 GN=MMP1 PE=1 SV=3	1.613	Up	0.026419	MMP1	54.006	4.1	2	2	2	1.529	0.948		0.458
hsa04540 Gap junction	0.191425	2	2.48	P01116	GTPase KRas OS=Homo sapiens OX=9606 GN=KRAS PE=1 SV=1	1.548	Up	0.0132248	KRAS	21.656	24.9	5	8	3	1.423	0.919	1.114	0.661
hsa04540 Gap junction	0.191425	2	2.48	Q9BQE3	Tubulin alpha-1C chain OS=Homo sapiens OX=9606 GN=TUBA1C PE=1 SV=1	0.52	Down	0.019477	TUBA1C	49.895	23.2	12	20	2	0.515	0.99		1.35
hsa05202 Transcriptional misregulation in cancer	0.594233	1	1.13	P52926	High mobility group protein HMGI-C OS=Homo sapiens OX=9606 GN=HMGA2 PE=1 SV=1	2.279	Up	0.0176024	HMGA2	11.832	38.5	3	3	3	1.333	0.585	1.242	0.958
hsa05100 Bacterial invasion of epithelial cells	0.25914	2	2.03	Q13418	Integrin-linked protein kinase OS=Homo sapiens OX=9606 GN=ILK PE=1 SV=2	0.65	Down	0.0062008	ILK	51.419	9.5	5	5	5	0.9	1.385	0.456	1.318
hsa05100 Bacterial invasion of epithelial cells	0.25914	2	2.03	P05556	Integrin beta-1 OS=Homo sapiens OX=9606 GN=ITGB1 PE=1 SV=2	1.548	Up	3.9039e-06	ITGB1	88.414	14	11	12	11	1.215	0.785	3.223	0.923
hsa05020 Prion diseases	0.271374	1	3.21	P11047	Laminin subunit gamma-1 OS=Homo sapiens OX=9606 GN=LAMC1 PE=1 SV=3	2.097	Up	2.4187e-11	LAMC1	177.6	7.1	11	13	11	1.724	0.822	0.593	0.456
hsa04068 FoxO signaling pathway	0.0311575	3	4.28	P31751	RAC-beta serine/threonine-protein kinase OS=Homo sapiens OX=9606 GN=AKT2 PE=1 SV=2	0.49	Down	0.0176823	AKT2	55.768	3.7	2	2	2	0.656	1.34		0.912
hsa04068 FoxO signaling pathway	0.0311575	3	4.28	P40763	Signal transducer and activator of transcription 3 OS=Homo sapiens OX=9606 GN=STAT3 PE=1 SV=2	0.592	Down	0.00039635	STAT3	88.067	4.9	4	4	4	0.753	1.272		0.941
hsa04068 FoxO signaling pathway	0.0311575	3	4.28	P01116	GTPase KRas OS=Homo sapiens OX=9606 GN=KRAS PE=1 SV=1	1.548	Up	0.0132248	KRAS	21.656	24.9	5	8	3	1.423	0.919	1.114	0.661
hsa00100 Steroid biosynthesis	0.251841	1	3.5	P37268	Squalene synthase OS=Homo sapiens OX=9606 GN=FDFT1 PE=1 SV=1	1.75	Up	0.00065642	FDFT1	48.115	7.2	3	3	3	1.624	0.928		0.479
hsa04216 Ferroptosis	0.410637	1	1.93	P02786	Transferrin receptor protein 1 OS=Homo sapiens OX=9606 GN=TFRC PE=1 SV=2	0.654	Down	5.266e-10	TFRC	84.87	18.8	14	21	14	0.83	1.27	0.8	0.887
hsa05414 Dilated cardiomyopathy (DCM)	0.144924	2	2.96	P05556	Integrin beta-1 OS=Homo sapiens OX=9606 GN=ITGB1 PE=1 SV=2	1.548	Up	3.9039e-06	ITGB1	88.414	14	11	12	11	1.215	0.785	3.223	0.923
hsa05414 Dilated cardiomyopathy (DCM)	0.144924	2	2.96	P23229	Integrin alpha-6 OS=Homo sapiens OX=9606 GN=ITGA6 PE=1 SV=5	1.628	Up	8.6661e-07	ITGA6	126.6	7.2	7	11	7	1.477	0.907	0.812	0.671
hsa05170 Human immunodeficiency virus 1 infection	0.580487	2	1.04	P31751	RAC-beta serine/threonine-protein kinase OS=Homo sapiens OX=9606 GN=AKT2 PE=1 SV=2	0.49	Down	0.0176823	AKT2	55.768	3.7	2	2	2	0.656	1.34		0.912
hsa05170 Human immunodeficiency virus 1 infection	0.580487	2	1.04	P01116	GTPase KRas OS=Homo sapiens OX=9606 GN=KRAS PE=1 SV=1	1.548	Up	0.0132248	KRAS	21.656	24.9	5	8	3	1.423	0.919	1.114	0.661
hsa05131 Shigellosis	0.208604	4	1.69	P31751	RAC-beta serine/threonine-protein kinase OS=Homo sapiens OX=9606 GN=AKT2 PE=1 SV=2	0.49	Down	0.0176823	AKT2	55.768	3.7	2	2	2	0.656	1.34		0.912
hsa05131 Shigellosis	0.208604	4	1.69	P12814	Alpha-actinin-1 OS=Homo sapiens OX=9606 GN=ACTN1 PE=1 SV=2	0.654	Down	1.1287e-09	ACTN1	103.06	30.3	27	53	16	0.816	1.247	1.144	0.934
hsa05131 Shigellosis	0.208604	4	1.69	Q13418	Integrin-linked protein kinase OS=Homo sapiens OX=9606 GN=ILK PE=1 SV=2	0.65	Down	0.0062008	ILK	51.419	9.5	5	5	5	0.9	1.385	0.456	1.318
hsa05131 Shigellosis	0.208604	4	1.69	P05556	Integrin beta-1 OS=Homo sapiens OX=9606 GN=ITGB1 PE=1 SV=2	1.548	Up	3.9039e-06	ITGB1	88.414	14	11	12	11	1.215	0.785	3.223	0.923
hsa00380 Tryptophan metabolism	0.378491	1	2.14	P36957	Dihydrolipoyllysine-residue succinyltransferase component of 2-oxoglutarate dehydrogenase complex, mitochondrial OS=Homo sapiens OX=9606 GN=DLST PE=1 SV=4	1.516	Up	0.00052183	DLST	48.755	17.7	9	14	9	1.052	0.694	0.561	1.119
hsa05210 Colorectal cancer	0.135946	2	3.08	P31751	RAC-beta serine/threonine-protein kinase OS=Homo sapiens OX=9606 GN=AKT2 PE=1 SV=2	0.49	Down	0.0176823	AKT2	55.768	3.7	2	2	2	0.656	1.34		0.912
hsa05210 Colorectal cancer	0.135946	2	3.08	P01116	GTPase KRas OS=Homo sapiens OX=9606 GN=KRAS PE=1 SV=1	1.548	Up	0.0132248	KRAS	21.656	24.9	5	8	3	1.423	0.919	1.114	0.661
hsa04015 Rap1 signaling pathway	0.132279	3	2.36	P31751	RAC-beta serine/threonine-protein kinase OS=Homo sapiens OX=9606 GN=AKT2 PE=1 SV=2	0.49	Down	0.0176823	AKT2	55.768	3.7	2	2	2	0.656	1.34		0.912
hsa04015 Rap1 signaling pathway	0.132279	3	2.36	P05556	Integrin beta-1 OS=Homo sapiens OX=9606 GN=ITGB1 PE=1 SV=2	1.548	Up	3.9039e-06	ITGB1	88.414	14	11	12	11	1.215	0.785	3.223	0.923
hsa04015 Rap1 signaling pathway	0.132279	3	2.36	P01116	GTPase KRas OS=Homo sapiens OX=9606 GN=KRAS PE=1 SV=1	1.548	Up	0.0132248	KRAS	21.656	24.9	5	8	3	1.423	0.919	1.114	0.661
hsa05142 Chagas disease (American trypanosomiasis)	0.441151	1	1.75	P31751	RAC-beta serine/threonine-protein kinase OS=Homo sapiens OX=9606 GN=AKT2 PE=1 SV=2	0.49	Down	0.0176823	AKT2	55.768	3.7	2	2	2	0.656	1.34		0.912
hsa04213 Longevity regulating pathway - multiple species	0.101521	2	3.67	P31751	RAC-beta serine/threonine-protein kinase OS=Homo sapiens OX=9606 GN=AKT2 PE=1 SV=2	0.49	Down	0.0176823	AKT2	55.768	3.7	2	2	2	0.656	1.34		0.912
hsa04213 Longevity regulating pathway - multiple species	0.101521	2	3.67	P01116	GTPase KRas OS=Homo sapiens OX=9606 GN=KRAS PE=1 SV=1	1.548	Up	0.0132248	KRAS	21.656	24.9	5	8	3	1.423	0.919	1.114	0.661
hsa04141 Protein processing in endoplasmic reticulum	0.208604	4	1.69	P49257	Protein ERGIC-53 OS=Homo sapiens OX=9606 GN=LMAN1 PE=1 SV=2	1.513	Up	0.0156435	LMAN1	57.548	12.4	6	7	6	1.292	0.854	0.594	0.879
hsa04141 Protein processing in endoplasmic reticulum	0.208604	4	1.69	P31689	DnaJ homolog subfamily A member 1 OS=Homo sapiens OX=9606 GN=DNAJA1 PE=1 SV=2	0.555	Down	0.0037842	DNAJA1	44.868	12.6	5	5	5	0.788	1.419		0.786
hsa04141 Protein processing in endoplasmic reticulum	0.208604	4	1.69	Q9BZQ6	ER degradation-enhancing alpha-mannosidase-like protein 3 OS=Homo sapiens OX=9606 GN=EDEM3 PE=1 SV=2	1.693	Up	0.0150205	EDEM3	104.66	3.2	3	3	3	1.283	0.758		0.933
hsa04141 Protein processing in endoplasmic reticulum	0.208604	4	1.69	O95757	Heat shock 70 kDa protein 4L OS=Homo sapiens OX=9606 GN=HSPA4L PE=1 SV=3	0.548	Down	0.042523	HSPA4L	94.511	6.1	4	5	2	0.723	1.319		1.041
hsa04010 MAPK signaling pathway	0.448789	2	1.33	P31751	RAC-beta serine/threonine-protein kinase OS=Homo sapiens OX=9606 GN=AKT2 PE=1 SV=2	0.49	Down	0.0176823	AKT2	55.768	3.7	2	2	2	0.656	1.34		0.912
hsa04010 MAPK signaling pathway	0.448789	2	1.33	P01116	GTPase KRas OS=Homo sapiens OX=9606 GN=KRAS PE=1 SV=1	1.548	Up	0.0132248	KRAS	21.656	24.9	5	8	3	1.423	0.919	1.114	0.661
hsa04926 Relaxin signaling pathway	0.0482613	3	3.61	P31751	RAC-beta serine/threonine-protein kinase OS=Homo sapiens OX=9606 GN=AKT2 PE=1 SV=2	0.49	Down	0.0176823	AKT2	55.768	3.7	2	2	2	0.656	1.34		0.912
hsa04926 Relaxin signaling pathway	0.0482613	3	3.61	P03956	Interstitial collagenase OS=Homo sapiens OX=9606 GN=MMP1 PE=1 SV=3	1.613	Up	0.026419	MMP1	54.006	4.1	2	2	2	1.529	0.948		0.458
hsa04926 Relaxin signaling pathway	0.0482613	3	3.61	P01116	GTPase KRas OS=Homo sapiens OX=9606 GN=KRAS PE=1 SV=1	1.548	Up	0.0132248	KRAS	21.656	24.9	5	8	3	1.423	0.919	1.114	0.661
hsa05140 Leishmaniasis	0.0559871	2	5.13	Q05639	Elongation factor 1-alpha 2 OS=Homo sapiens OX=9606 GN=EEF1A2 PE=1 SV=1	0.653	Down	0.000116409	EEF1A2	50.47	26.8	14	27	7	0.789	1.208	1.083	0.994
hsa05140 Leishmaniasis	0.0559871	2	5.13	P05556	Integrin beta-1 OS=Homo sapiens OX=9606 GN=ITGB1 PE=1 SV=2	1.548	Up	3.9039e-06	ITGB1	88.414	14	11	12	11	1.215	0.785	3.223	0.923
hsa04140 Autophagy - animal	0.307941	2	1.79	P31751	RAC-beta serine/threonine-protein kinase OS=Homo sapiens OX=9606 GN=AKT2 PE=1 SV=2	0.49	Down	0.0176823	AKT2	55.768	3.7	2	2	2	0.656	1.34		0.912
hsa04140 Autophagy - animal	0.307941	2	1.79	P01116	GTPase KRas OS=Homo sapiens OX=9606 GN=KRAS PE=1 SV=1	1.548	Up	0.0132248	KRAS	21.656	24.9	5	8	3	1.423	0.919	1.114	0.661
hsa04918 Thyroid hormone synthesis	0.426093	1	1.83	Q9UNY4	Transcription termination factor 2 OS=Homo sapiens OX=9606 GN=TTF2 PE=1 SV=2	0.649	Down	0.0068841	TTF2	129.59	9.7	9	11	9	0.836	1.288	2.104	0.936
hsa05412 Arrhythmogenic right ventricular cardiomyopathy (ARVC)	0.109876	2	3.5	P05556	Integrin beta-1 OS=Homo sapiens OX=9606 GN=ITGB1 PE=1 SV=2	1.548	Up	3.9039e-06	ITGB1	88.414	14	11	12	11	1.215	0.785	3.223	0.923
hsa05412 Arrhythmogenic right ventricular cardiomyopathy (ARVC)	0.109876	2	3.5	P23229	Integrin alpha-6 OS=Homo sapiens OX=9606 GN=ITGA6 PE=1 SV=5	1.628	Up	8.6661e-07	ITGA6	126.6	7.2	7	11	7	1.477	0.907	0.812	0.671
hsa05213 Endometrial cancer	0.00869376	3	6.8	P31751	RAC-beta serine/threonine-protein kinase OS=Homo sapiens OX=9606 GN=AKT2 PE=1 SV=2	0.49	Down	0.0176823	AKT2	55.768	3.7	2	2	2	0.656	1.34		0.912
hsa05213 Endometrial cancer	0.00869376	3	6.8	Q13418	Integrin-linked protein kinase OS=Homo sapiens OX=9606 GN=ILK PE=1 SV=2	0.65	Down	0.0062008	ILK	51.419	9.5	5	5	5	0.9	1.385	0.456	1.318
hsa05213 Endometrial cancer	0.00869376	3	6.8	P01116	GTPase KRas OS=Homo sapiens OX=9606 GN=KRAS PE=1 SV=1	1.548	Up	0.0132248	KRAS	21.656	24.9	5	8	3	1.423	0.919	1.114	0.661
hsa04530 Tight junction	0.0644235	4	2.61	P12814	Alpha-actinin-1 OS=Homo sapiens OX=9606 GN=ACTN1 PE=1 SV=2	0.654	Down	1.1287e-09	ACTN1	103.06	30.3	27	53	16	0.816	1.247	1.144	0.934
hsa04530 Tight junction	0.0644235	4	2.61	Q96PU5	E3 ubiquitin-protein ligase NEDD4-like OS=Homo sapiens OX=9606 GN=NEDD4L PE=1 SV=2	0.621	Down	0.0022408	NEDD4L	111.93	2.8	3	3	3	0.849	1.367		0.75
hsa04530 Tight junction	0.0644235	4	2.61	P05556	Integrin beta-1 OS=Homo sapiens OX=9606 GN=ITGB1 PE=1 SV=2	1.548	Up	3.9039e-06	ITGB1	88.414	14	11	12	11	1.215	0.785	3.223	0.923
hsa04530 Tight junction	0.0644235	4	2.61	Q9BQE3	Tubulin alpha-1C chain OS=Homo sapiens OX=9606 GN=TUBA1C PE=1 SV=1	0.52	Down	0.019477	TUBA1C	49.895	23.2	12	20	2	0.515	0.99		1.35
hsa04810 Regulation of actin cytoskeleton	0.114123	4	2.14	P12814	Alpha-actinin-1 OS=Homo sapiens OX=9606 GN=ACTN1 PE=1 SV=2	0.654	Down	1.1287e-09	ACTN1	103.06	30.3	27	53	16	0.816	1.247	1.144	0.934
hsa04810 Regulation of actin cytoskeleton	0.114123	4	2.14	P05556	Integrin beta-1 OS=Homo sapiens OX=9606 GN=ITGB1 PE=1 SV=2	1.548	Up	3.9039e-06	ITGB1	88.414	14	11	12	11	1.215	0.785	3.223	0.923
hsa04810 Regulation of actin cytoskeleton	0.114123	4	2.14	P23229	Integrin alpha-6 OS=Homo sapiens OX=9606 GN=ITGA6 PE=1 SV=5	1.628	Up	8.6661e-07	ITGA6	126.6	7.2	7	11	7	1.477	0.907	0.812	0.671
hsa04810 Regulation of actin cytoskeleton	0.114123	4	2.14	P01116	GTPase KRas OS=Homo sapiens OX=9606 GN=KRAS PE=1 SV=1	1.548	Up	0.0132248	KRAS	21.656	24.9	5	8	3	1.423	0.919	1.114	0.661
hsa04024 cAMP signaling pathway	0.635456	1	1.01	P31751	RAC-beta serine/threonine-protein kinase OS=Homo sapiens OX=9606 GN=AKT2 PE=1 SV=2	0.49	Down	0.0176823	AKT2	55.768	3.7	2	2	2	0.656	1.34		0.912
hsa00310 Lysine degradation	0.144924	2	2.96	Q02809	Procollagen-lysine,2-oxoglutarate 5-dioxygenase 1 OS=Homo sapiens OX=9606 GN=PLOD1 PE=1 SV=2	1.544	Up	0.00161948	PLOD1	83.549	4.3	3	3	3	1.249	0.809		0.773
hsa00310 Lysine degradation	0.144924	2	2.96	P36957	Dihydrolipoyllysine-residue succinyltransferase component of 2-oxoglutarate dehydrogenase complex, mitochondrial OS=Homo sapiens OX=9606 GN=DLST PE=1 SV=4	1.516	Up	0.00052183	DLST	48.755	17.7	9	14	9	1.052	0.694	0.561	1.119
hsa04550 Signaling pathways regulating pluripotency of stem cells	0.0227688	3	4.81	P31751	RAC-beta serine/threonine-protein kinase OS=Homo sapiens OX=9606 GN=AKT2 PE=1 SV=2	0.49	Down	0.0176823	AKT2	55.768	3.7	2	2	2	0.656	1.34		0.912
hsa04550 Signaling pathways regulating pluripotency of stem cells	0.0227688	3	4.81	P40763	Signal transducer and activator of transcription 3 OS=Homo sapiens OX=9606 GN=STAT3 PE=1 SV=2	0.592	Down	0.00039635	STAT3	88.067	4.9	4	4	4	0.753	1.272		0.941
hsa04550 Signaling pathways regulating pluripotency of stem cells	0.0227688	3	4.81	P01116	GTPase KRas OS=Homo sapiens OX=9606 GN=KRAS PE=1 SV=1	1.548	Up	0.0132248	KRAS	21.656	24.9	5	8	3	1.423	0.919	1.114	0.661
hsa04912 GnRH signaling pathway	0.497601	1	1.48	P01116	GTPase KRas OS=Homo sapiens OX=9606 GN=KRAS PE=1 SV=1	1.548	Up	0.0132248	KRAS	21.656	24.9	5	8	3	1.423	0.919	1.114	0.661
hsa00010 Glycolysis / Gluconeogenesis	0.594233	1	1.13	P10515	Dihydrolipoyllysine-residue acetyltransferase component of pyruvate dehydrogenase complex, mitochondrial OS=Homo sapiens OX=9606 GN=DLAT PE=1 SV=3	1.658	Up	0.029203	DLAT	68.996	3.9	3	3	3	1.285	0.775	0.834	1.451
hsa05130 Pathogenic Escherichia coli infection	0.580487	2	1.04	P05556	Integrin beta-1 OS=Homo sapiens OX=9606 GN=ITGB1 PE=1 SV=2	1.548	Up	3.9039e-06	ITGB1	88.414	14	11	12	11	1.215	0.785	3.223	0.923
hsa05130 Pathogenic Escherichia coli infection	0.580487	2	1.04	Q9BQE3	Tubulin alpha-1C chain OS=Homo sapiens OX=9606 GN=TUBA1C PE=1 SV=1	0.52	Down	0.019477	TUBA1C	49.895	23.2	12	20	2	0.515	0.99		1.35
hsa04730 Long-term depression	0.426093	1	1.83	P01116	GTPase KRas OS=Homo sapiens OX=9606 GN=KRAS PE=1 SV=1	1.548	Up	0.0132248	KRAS	21.656	24.9	5	8	3	1.423	0.919	1.114	0.661
hsa04151 PI3K-Akt signaling pathway	0.0513759	5	2.44	P31751	RAC-beta serine/threonine-protein kinase OS=Homo sapiens OX=9606 GN=AKT2 PE=1 SV=2	0.49	Down	0.0176823	AKT2	55.768	3.7	2	2	2	0.656	1.34		0.912
hsa04151 PI3K-Akt signaling pathway	0.0513759	5	2.44	P11047	Laminin subunit gamma-1 OS=Homo sapiens OX=9606 GN=LAMC1 PE=1 SV=3	2.097	Up	2.4187e-11	LAMC1	177.6	7.1	11	13	11	1.724	0.822	0.593	0.456
hsa04151 PI3K-Akt signaling pathway	0.0513759	5	2.44	P05556	Integrin beta-1 OS=Homo sapiens OX=9606 GN=ITGB1 PE=1 SV=2	1.548	Up	3.9039e-06	ITGB1	88.414	14	11	12	11	1.215	0.785	3.223	0.923
hsa04151 PI3K-Akt signaling pathway	0.0513759	5	2.44	P23229	Integrin alpha-6 OS=Homo sapiens OX=9606 GN=ITGA6 PE=1 SV=5	1.628	Up	8.6661e-07	ITGA6	126.6	7.2	7	11	7	1.477	0.907	0.812	0.671
hsa04151 PI3K-Akt signaling pathway	0.0513759	5	2.44	P01116	GTPase KRas OS=Homo sapiens OX=9606 GN=KRAS PE=1 SV=1	1.548	Up	0.0132248	KRAS	21.656	24.9	5	8	3	1.423	0.919	1.114	0.661
hsa04217 Necroptosis	0.35619	2	1.6	P40763	Signal transducer and activator of transcription 3 OS=Homo sapiens OX=9606 GN=STAT3 PE=1 SV=2	0.592	Down	0.00039635	STAT3	88.067	4.9	4	4	4	0.753	1.272		0.941
hsa04217 Necroptosis	0.35619	2	1.6	O75367	Core histone macro-H2A.1 OS=Homo sapiens OX=9606 GN=H2AFY PE=1 SV=4	1.608	Up	0.031718	H2AFY	39.617	16.7	5	5	5	1.092	0.679	1.219	1.492
hsa05230 Central carbon metabolism in cancer	0.0482613	3	3.61	P31751	RAC-beta serine/threonine-protein kinase OS=Homo sapiens OX=9606 GN=AKT2 PE=1 SV=2	0.49	Down	0.0176823	AKT2	55.768	3.7	2	2	2	0.656	1.34		0.912
hsa05230 Central carbon metabolism in cancer	0.0482613	3	3.61	P01116	GTPase KRas OS=Homo sapiens OX=9606 GN=KRAS PE=1 SV=1	1.548	Up	0.0132248	KRAS	21.656	24.9	5	8	3	1.423	0.919	1.114	0.661
hsa05230 Central carbon metabolism in cancer	0.0482613	3	3.61	P11413	Glucose-6-phosphate 1-dehydrogenase OS=Homo sapiens OX=9606 GN=G6PD PE=1 SV=4	0.663	Down	0.0032636	G6PD	59.256	13.2	7	7	7	0.815	1.23	1.088	1.099
