# Supplementary material for: Quantitative proteomics analysis revealed the potential role of lncRNA Ftx in cardiomyocytes
Source: Proteome Sci. 2023 Jan 5;21:2. doi: 10.1186/s12953-022-00201-6 (PMC9814437; doi:10.1186/s12953-022-00201-6)
Supplement: Supplementary file 5 — Additional file 5. [file 12953_2022_201_MOESM5_ESM.xlsx]

## Sheet: Up
KEGG pathway	Mapping	Background	All Mapping	All Background	Fold enrichment	Fisher's exact test p value	-log10(p value)	Related proteins
hsa05170 Human immunodeficiency virus 1 infection	3	74	21	2041	3.94	0.0380631	1.42	Q9UH17 Q13620 Q9UHD2
hsa00531 Glycosaminoglycan degradation	1	4	21	2041	24.3	0.0405548	1.39	P54802

## Sheet: Up Pathway2Protein
KEGG pathway	Fisher's exact test p value	Mapping	Fold enrichment	Protein accession	Protein description	Ratio	Regulated Type	P value	Gene name	MW [kDa]	Coverage [%]	Peptides	PSMs	Unique peptides	AC_KD	AC_KD_C	AC_OE	AC_OE_C
hsa05160 Hepatitis C	0.413783	1	1.91	Q9UHD2	Serine/threonine-protein kinase TBK1 OS=Homo sapiens OX=9606 GN=TBK1 PE=1 SV=1	6.025	Up	0.020081	TBK1	83.641	5.8	4	4	4	1.11	1.33	5.856	0.972
hsa04014 Ras signaling pathway	0.388404	1	2.07	Q9UHD2	Serine/threonine-protein kinase TBK1 OS=Homo sapiens OX=9606 GN=TBK1 PE=1 SV=1	6.025	Up	0.020081	TBK1	83.641	5.8	4	4	4	1.11	1.33	5.856	0.972
hsa04622 RIG-I-like receptor signaling pathway	0.144161	1	6.48	Q9UHD2	Serine/threonine-protein kinase TBK1 OS=Homo sapiens OX=9606 GN=TBK1 PE=1 SV=1	6.025	Up	0.020081	TBK1	83.641	5.8	4	4	4	1.11	1.33	5.856	0.972
hsa05166 Human T-cell leukemia virus 1 infection	0.49494	1	1.5	O43684	Mitotic checkpoint protein BUB3 OS=Homo sapiens OX=9606 GN=BUB3 PE=1 SV=1	1.628	Up	0.008182	BUB3	37.154	28.4	8	10	8	1.058	1.06	1.581	0.971
hsa00020 Citrate cycle (TCA cycle)	0.237056	1	3.74	Q9P2R7	Succinate--CoA ligase [ADP-forming] subunit beta, mitochondrial OS=Homo sapiens OX=9606 GN=SUCLA2 PE=1 SV=3	1.804	Up	0.0048354	SUCLA2	50.317	16	8	9	8	1.03	0.858	1.972	1.093
hsa00531 Glycosaminoglycan degradation	0.0405548	1	24.3	P54802	Alpha-N-acetylglucosaminidase OS=Homo sapiens OX=9606 GN=NAGLU PE=1 SV=2	1.657	Up	0.024757	NAGLU	82.265	4.6	3	3	3	1.759	1.056	1.412	0.852
hsa00620 Pyruvate metabolism	0.245008	1	3.6	P48163	NADP-dependent malic enzyme OS=Homo sapiens OX=9606 GN=ME1 PE=1 SV=1	1.841	Up	0.025603	ME1	64.149	10	6	7	6	0.892	1.033	2.149	1.167
hsa04621 NOD-like receptor signaling pathway	0.355207	1	2.31	Q9UHD2	Serine/threonine-protein kinase TBK1 OS=Homo sapiens OX=9606 GN=TBK1 PE=1 SV=1	6.025	Up	0.020081	TBK1	83.641	5.8	4	4	4	1.11	1.33	5.856	0.972
hsa04714 Thermogenesis	0.672004	1	0.93	Q7LBC6	Lysine-specific demethylase 3B OS=Homo sapiens OX=9606 GN=KDM3B PE=1 SV=2	1.746	Up	0.0046171	KDM3B	191.58	1.9	3	3	3	1.3	1.371	1.772	1.015
hsa03320 PPAR signaling pathway	0.212721	1	4.23	P48163	NADP-dependent malic enzyme OS=Homo sapiens OX=9606 GN=ME1 PE=1 SV=1	1.841	Up	0.025603	ME1	64.149	10	6	7	6	0.892	1.033	2.149	1.167
hsa05162 Measles	0.327421	1	2.56	Q9UHD2	Serine/threonine-protein kinase TBK1 OS=Homo sapiens OX=9606 GN=TBK1 PE=1 SV=1	6.025	Up	0.020081	TBK1	83.641	5.8	4	4	4	1.11	1.33	5.856	0.972
hsa03420 Nucleotide excision repair	0.229025	1	3.89	Q13620	Cullin-4B OS=Homo sapiens OX=9606 GN=CUL4B PE=1 SV=4	5.17	Up	2.053e-05	CUL4B	103.98	12.8	13	15	9	1.033	1.134	4.482	0.867
hsa03013 RNA transport	0.337287	2	1.68	Q9UHI6	Probable ATP-dependent RNA helicase DDX20 OS=Homo sapiens OX=9606 GN=DDX20 PE=1 SV=2	2.389	Up	0.038024	DDX20	92.239	8.4	6	8	6	1.152	1.127	1.837	0.769
hsa03013 RNA transport	0.337287	2	1.68	Q7L576	Cytoplasmic FMR1-interacting protein 1 OS=Homo sapiens OX=9606 GN=CYFIP1 PE=1 SV=1	1.698	Up	0.00175546	CYFIP1	145.18	9.8	12	13	7	0.873	1.131	1.808	1.065
hsa04218 Cellular senescence	0.413783	1	1.91	O60934	Nibrin OS=Homo sapiens OX=9606 GN=NBN PE=1 SV=1	2.969	Up	0.0104636	NBN	84.958	6	4	4	4	1.022	1.039	3.209	1.081
hsa00500 Starch and sucrose metabolism	0.135202	1	6.94	P46976	Glycogenin-1 OS=Homo sapiens OX=9606 GN=GYG1 PE=1 SV=4	1.803	Up	0.0137813	GYG1	39.383	12.9	4	6	4	1.065	0.831	2.237	1.241
hsa05161 Hepatitis B	0.361981	1	2.26	Q9UHD2	Serine/threonine-protein kinase TBK1 OS=Homo sapiens OX=9606 GN=TBK1 PE=1 SV=1	6.025	Up	0.020081	TBK1	83.641	5.8	4	4	4	1.11	1.33	5.856	0.972
hsa05170 Human immunodeficiency virus 1 infection	0.0380631	3	3.94	Q9UH17	DNA dC->dU-editing enzyme APOBEC-3B OS=Homo sapiens OX=9606 GN=APOBEC3B PE=1 SV=1	1.73	Up	0.020524	APOBEC3B	45.924	11.3	5	7	4	1.371	1.232	1.007	0.582
hsa05170 Human immunodeficiency virus 1 infection	0.0380631	3	3.94	Q13620	Cullin-4B OS=Homo sapiens OX=9606 GN=CUL4B PE=1 SV=4	5.17	Up	2.053e-05	CUL4B	103.98	12.8	13	15	9	1.033	1.134	4.482	0.867
hsa05170 Human immunodeficiency virus 1 infection	0.0380631	3	3.94	Q9UHD2	Serine/threonine-protein kinase TBK1 OS=Homo sapiens OX=9606 GN=TBK1 PE=1 SV=1	6.025	Up	0.020081	TBK1	83.641	5.8	4	4	4	1.11	1.33	5.856	0.972
hsa05169 Epstein-Barr virus infection	0.516086	1	1.41	Q9UHD2	Serine/threonine-protein kinase TBK1 OS=Homo sapiens OX=9606 GN=TBK1 PE=1 SV=1	6.025	Up	0.020081	TBK1	83.641	5.8	4	4	4	1.11	1.33	5.856	0.972
hsa05131 Shigellosis	0.618123	1	1.07	Q9UHD2	Serine/threonine-protein kinase TBK1 OS=Homo sapiens OX=9606 GN=TBK1 PE=1 SV=1	6.025	Up	0.020081	TBK1	83.641	5.8	4	4	4	1.11	1.33	5.856	0.972
hsa05165 Human papillomavirus infection	0.634321	1	1.02	Q9UHD2	Serine/threonine-protein kinase TBK1 OS=Homo sapiens OX=9606 GN=TBK1 PE=1 SV=1	6.025	Up	0.020081	TBK1	83.641	5.8	4	4	4	1.11	1.33	5.856	0.972
hsa05168 Herpes simplex virus 1 infection	0.461564	1	1.65	Q9UHD2	Serine/threonine-protein kinase TBK1 OS=Homo sapiens OX=9606 GN=TBK1 PE=1 SV=1	6.025	Up	0.020081	TBK1	83.641	5.8	4	4	4	1.11	1.33	5.856	0.972
hsa04110 Cell cycle	0.426093	1	1.83	O43684	Mitotic checkpoint protein BUB3 OS=Homo sapiens OX=9606 GN=BUB3 PE=1 SV=1	1.628	Up	0.008182	BUB3	37.154	28.4	8	10	8	1.058	1.06	1.581	0.971
hsa04137 Mitophagy - animal	0.220914	1	4.05	Q9UHD2	Serine/threonine-protein kinase TBK1 OS=Homo sapiens OX=9606 GN=TBK1 PE=1 SV=1	6.025	Up	0.020081	TBK1	83.641	5.8	4	4	4	1.11	1.33	5.856	0.972
hsa04623 Cytosolic DNA-sensing pathway	0.144161	1	6.48	Q9UHD2	Serine/threonine-protein kinase TBK1 OS=Homo sapiens OX=9606 GN=TBK1 PE=1 SV=1	6.025	Up	0.020081	TBK1	83.641	5.8	4	4	4	1.11	1.33	5.856	0.972
hsa04141 Protein processing in endoplasmic reticulum	0.618123	1	1.07	P55072	Transitional endoplasmic reticulum ATPase OS=Homo sapiens OX=9606 GN=VCP PE=1 SV=4	1.818	Up	0.00033937	VCP	89.321	13.8	12	14	12	1.054	0.959	1.76	0.968
hsa05135 Yersinia infection	0.334472	1	2.49	Q9UHD2	Serine/threonine-protein kinase TBK1 OS=Homo sapiens OX=9606 GN=TBK1 PE=1 SV=1	6.025	Up	0.020081	TBK1	83.641	5.8	4	4	4	1.11	1.33	5.856	0.972
hsa04142 Lysosome	0.375325	1	2.16	P54802	Alpha-N-acetylglucosaminidase OS=Homo sapiens OX=9606 GN=NAGLU PE=1 SV=2	1.657	Up	0.024757	NAGLU	82.265	4.6	3	3	3	1.759	1.056	1.412	0.852
hsa00270 Cysteine and methionine metabolism	0.237056	1	3.74	Q9NZL9	Methionine adenosyltransferase 2 subunit beta OS=Homo sapiens OX=9606 GN=MAT2B PE=1 SV=1	4.554	Up	4.3101e-05	MAT2B	37.551	16.2	5	6	5	1.006	1.029	4.864	1.068
hsa05134 Legionellosis	0.179123	1	5.12	P55072	Transitional endoplasmic reticulum ATPase OS=Homo sapiens OX=9606 GN=VCP PE=1 SV=4	1.818	Up	0.00033937	VCP	89.321	13.8	12	14	12	1.054	0.959	1.76	0.968
hsa04140 Autophagy - animal	0.361981	1	2.26	Q9UHD2	Serine/threonine-protein kinase TBK1 OS=Homo sapiens OX=9606 GN=TBK1 PE=1 SV=1	6.025	Up	0.020081	TBK1	83.641	5.8	4	4	4	1.11	1.33	5.856	0.972
hsa04918 Thyroid hormone synthesis	0.196089	1	4.63	Q9UNY4	Transcription termination factor 2 OS=Homo sapiens OX=9606 GN=TTF2 PE=1 SV=2	2.248	Up	0.0038161	TTF2	129.59	9.7	9	11	9	0.836	1.288	2.104	0.936
hsa05164 Influenza A	0.388404	1	2.07	Q9UHD2	Serine/threonine-protein kinase TBK1 OS=Homo sapiens OX=9606 GN=TBK1 PE=1 SV=1	6.025	Up	0.020081	TBK1	83.641	5.8	4	4	4	1.11	1.33	5.856	0.972
hsa05163 Human cytomegalovirus infection	0.536388	1	1.33	Q9UHD2	Serine/threonine-protein kinase TBK1 OS=Homo sapiens OX=9606 GN=TBK1 PE=1 SV=1	6.025	Up	0.020081	TBK1	83.641	5.8	4	4	4	1.11	1.33	5.856	0.972
hsa04810 Regulation of actin cytoskeleton	0.53139	1	1.35	Q7L576	Cytoplasmic FMR1-interacting protein 1 OS=Homo sapiens OX=9606 GN=CYFIP1 PE=1 SV=1	1.698	Up	0.00175546	CYFIP1	145.18	9.8	12	13	7	0.873	1.131	1.808	1.065
hsa03440 Homologous recombination	0.153032	1	6.07	O60934	Nibrin OS=Homo sapiens OX=9606 GN=NBN PE=1 SV=1	2.969	Up	0.0104636	NBN	84.958	6	4	4	4	1.022	1.039	3.209	1.081
hsa00640 Propanoate metabolism	0.179123	1	5.12	Q9P2R7	Succinate--CoA ligase [ADP-forming] subunit beta, mitochondrial OS=Homo sapiens OX=9606 GN=SUCLA2 PE=1 SV=3	1.804	Up	0.0048354	SUCLA2	50.317	16	8	9	8	1.03	0.858	1.972	1.093
hsa04620 Toll-like receptor signaling pathway	0.153032	1	6.07	Q9UHD2	Serine/threonine-protein kinase TBK1 OS=Homo sapiens OX=9606 GN=TBK1 PE=1 SV=1	6.025	Up	0.020081	TBK1	83.641	5.8	4	4	4	1.11	1.33	5.856	0.972
hsa05130 Pathogenic Escherichia coli infection	0.175251	2	2.63	Q7L576	Cytoplasmic FMR1-interacting protein 1 OS=Homo sapiens OX=9606 GN=CYFIP1 PE=1 SV=1	1.698	Up	0.00175546	CYFIP1	145.18	9.8	12	13	7	0.873	1.131	1.808	1.065
hsa05130 Pathogenic Escherichia coli infection	0.175251	2	2.63	O00159	Unconventional myosin-Ic OS=Homo sapiens OX=9606 GN=MYO1C PE=1 SV=4	2.006	Up	0.006483	MYO1C	121.68	7.5	10	10	9	0.825	1.052	2.237	1.115
hsa04657 IL-17 signaling pathway	0.161815	1	5.72	Q9UHD2	Serine/threonine-protein kinase TBK1 OS=Homo sapiens OX=9606 GN=TBK1 PE=1 SV=1	6.025	Up	0.020081	TBK1	83.641	5.8	4	4	4	1.11	1.33	5.856	0.972
hsa03040 Spliceosome	0.286732	2	1.89	Q15393	Splicing factor 3B subunit 3 OS=Homo sapiens OX=9606 GN=SF3B3 PE=1 SV=4	2.479	Up	0.00075546	SF3B3	135.58	11.1	13	14	13	1.085	0.996	2.303	0.929
hsa03040 Spliceosome	0.286732	2	1.89	Q15459	Splicing factor 3A subunit 1 OS=Homo sapiens OX=9606 GN=SF3A1 PE=1 SV=1	1.684	Up	0.0032805	SF3A1	88.885	18.8	14	24	14	1.126	1.013	1.435	0.852
hsa05167 Kaposi sarcoma-associated herpesvirus infection	0.394845	1	2.02	Q9UHD2	Serine/threonine-protein kinase TBK1 OS=Homo sapiens OX=9606 GN=TBK1 PE=1 SV=1	6.025	Up	0.020081	TBK1	83.641	5.8	4	4	4	1.11	1.33	5.856	0.972
hsa04120 Ubiquitin mediated proteolysis	0.467269	1	1.62	Q13620	Cullin-4B OS=Homo sapiens OX=9606 GN=CUL4B PE=1 SV=4	5.17	Up	2.053e-05	CUL4B	103.98	12.8	13	15	9	1.033	1.134	4.482	0.867
hsa03015 mRNA surveillance pathway	0.432156	1	1.8	Q10570	Cleavage and polyadenylation specificity factor subunit 1 OS=Homo sapiens OX=9606 GN=CPSF1 PE=1 SV=2	2.42	Up	0.00022413	CPSF1	160.88	3.5	6	7	6	1.208	1.093	2.103	0.869
hsa05230 Central carbon metabolism in cancer	0.283594	1	3.04	O43819	Protein SCO2 homolog, mitochondrial OS=Homo sapiens OX=9606 GN=SCO2 PE=1 SV=3	2.547	Up	0.032018	SCO2	29.81	19.2	4	4	4	0.979	1.196	2.97	1.166
hsa00564 Glycerophospholipid metabolism	0.229025	1	3.89	P43304	Glycerol-3-phosphate dehydrogenase, mitochondrial OS=Homo sapiens OX=9606 GN=GPD2 PE=1 SV=3	1.658	Up	0.0026565	GPD2	80.852	13.2	10	10	10	0.996	0.834	1.834	1.106

## Sheet: Down
KEGG pathway	Mapping	Background	All Mapping	All Background	Fold enrichment	Fisher's exact test p value	-log10(p value)	Related proteins
hsa03050 Proteasome	3	37	26	2041	6.36	0.0107042	1.97	Q99460 P51665 P25789
hsa04216 Ferroptosis	2	20	26	2041	7.85	0.0257599	1.59	P48637 Q6P1A2
hsa00604 Glycosphingolipid biosynthesis - ganglio series	1	3	26	2041	26.17	0.0377501	1.42	O00400
hsa00480 Glutathione metabolism	2	25	26	2041	6.28	0.0391228	1.41	P15144 P48637
hsa00270 Cysteine and methionine metabolism	2	26	26	2041	6.04	0.0420554	1.38	P48637 P0DN79

## Sheet: Down Pathway2Protein
KEGG pathway	Fisher's exact test p value	Mapping	Fold enrichment	Protein accession	Protein description	Ratio	Regulated Type	P value	Gene name	MW [kDa]	Coverage [%]	Peptides	PSMs	Unique peptides	AC_KD	AC_KD_C	AC_OE	AC_OE_C
hsa05160 Hepatitis C	0.484208	1	1.54	P60033	CD81 antigen OS=Homo sapiens OX=9606 GN=CD81 PE=1 SV=1	0.382	Down	0.048797	CD81	25.809	6.4	2	2	2	0.926	1.192	0.642	1.679
hsa04270 Vascular smooth muscle contraction	0.321179	1	2.62	P62136	Serine/threonine-protein phosphatase PP1-alpha catalytic subunit OS=Homo sapiens OX=9606 GN=PPP1CA PE=1 SV=1	0.263	Down	0.029639	PPP1CA	37.512	17.3	6	8	3	1.232	1.299	0.298	1.133
hsa03008 Ribosome biogenesis in eukaryotes	0.517066	1	1.4	P78346	Ribonuclease P protein subunit p30 OS=Homo sapiens OX=9606 GN=RPP30 PE=1 SV=1	0.436	Down	0.0070825	RPP30	29.321	7.5	2	2	2	1.305	1.182	0.585	1.342
hsa04919 Thyroid hormone signaling pathway	0.355635	1	2.31	P60709	Actin, cytoplasmic 1 OS=Homo sapiens OX=9606 GN=ACTB PE=1 SV=1	0.505	Down	3.723e-05	ACTB	41.736	35.2	11	43	3	0.931	0.929	0.56	1.11
hsa05200 Pathways in cancer	0.806025	1	0.63	Q92734	Protein TFG OS=Homo sapiens OX=9606 GN=TFG PE=1 SV=2	0.194	Down	0.0041843	TFG	43.447	8.8	4	4	4	0.75	1.045	0.238	1.229
hsa04261 Adrenergic signaling in cardiomyocytes	0.404184	1	1.96	P62136	Serine/threonine-protein phosphatase PP1-alpha catalytic subunit OS=Homo sapiens OX=9606 GN=PPP1CA PE=1 SV=1	0.263	Down	0.029639	PPP1CA	37.512	17.3	6	8	3	1.232	1.299	0.298	1.133
hsa05012 Parkinson disease	0.604005	1	1.11	P48047	ATP synthase subunit O, mitochondrial OS=Homo sapiens OX=9606 GN=ATP5PO PE=1 SV=1	0.55	Down	0.049078	ATP5PO	23.277	25.4	5	6	5	1.089	0.765	0.737	1.34
hsa05416 Viral myocarditis	0.142957	1	6.54	P60709	Actin, cytoplasmic 1 OS=Homo sapiens OX=9606 GN=ACTB PE=1 SV=1	0.505	Down	3.723e-05	ACTB	41.736	35.2	11	43	3	0.931	0.929	0.56	1.11
hsa04714 Thermogenesis	0.390198	2	1.5	P48047	ATP synthase subunit O, mitochondrial OS=Homo sapiens OX=9606 GN=ATP5PO PE=1 SV=1	0.55	Down	0.049078	ATP5PO	23.277	25.4	5	6	5	1.089	0.765	0.737	1.34
hsa04714 Thermogenesis	0.390198	2	1.5	P60709	Actin, cytoplasmic 1 OS=Homo sapiens OX=9606 GN=ACTB PE=1 SV=1	0.505	Down	3.723e-05	ACTB	41.736	35.2	11	43	3	0.931	0.929	0.56	1.11
hsa05205 Proteoglycans in cancer	0.242498	2	2.12	P62136	Serine/threonine-protein phosphatase PP1-alpha catalytic subunit OS=Homo sapiens OX=9606 GN=PPP1CA PE=1 SV=1	0.263	Down	0.029639	PPP1CA	37.512	17.3	6	8	3	1.232	1.299	0.298	1.133
hsa05205 Proteoglycans in cancer	0.242498	2	2.12	P60709	Actin, cytoplasmic 1 OS=Homo sapiens OX=9606 GN=ACTB PE=1 SV=1	0.505	Down	3.723e-05	ACTB	41.736	35.2	11	43	3	0.931	0.929	0.56	1.11
hsa04210 Apoptosis	0.434575	1	1.78	P60709	Actin, cytoplasmic 1 OS=Homo sapiens OX=9606 GN=ACTB PE=1 SV=1	0.505	Down	3.723e-05	ACTB	41.736	35.2	11	43	3	0.931	0.929	0.56	1.11
hsa05034 Alcoholism	0.347182	1	2.38	P62136	Serine/threonine-protein phosphatase PP1-alpha catalytic subunit OS=Homo sapiens OX=9606 GN=PPP1CA PE=1 SV=1	0.263	Down	0.029639	PPP1CA	37.512	17.3	6	8	3	1.232	1.299	0.298	1.133
hsa05204 Chemical carcinogenesis	0.142957	1	6.54	P11766	Alcohol dehydrogenase class-3 OS=Homo sapiens OX=9606 GN=ADH5 PE=1 SV=4	0.66	Down	0.0135649	ADH5	39.724	12.3	5	9	5	0.785	0.98	0.771	1.168
hsa04662 B cell receptor signaling pathway	0.217046	1	4.13	P60033	CD81 antigen OS=Homo sapiens OX=9606 GN=CD81 PE=1 SV=1	0.382	Down	0.048797	CD81	25.809	6.4	2	2	2	0.926	1.192	0.642	1.679
hsa00071 Fatty acid degradation	0.284955	1	3.02	P11766	Alcohol dehydrogenase class-3 OS=Homo sapiens OX=9606 GN=ADH5 PE=1 SV=4	0.66	Down	0.0135649	ADH5	39.724	12.3	5	9	5	0.785	0.98	0.771	1.168
hsa04928 Parathyroid hormone synthesis, secretion and action	0.303293	1	2.8	O14745	Na(+)/H(+) exchange regulatory cofactor NHE-RF1 OS=Homo sapiens OX=9606 GN=SLC9A3R1 PE=1 SV=4	0.313	Down	0.0029404	SLC9A3R1	38.868	21.2	7	8	7	1.286	1.014	0.255	0.814
hsa03050 Proteasome	0.0107042	3	6.36	Q99460	26S proteasome non-ATPase regulatory subunit 1 OS=Homo sapiens OX=9606 GN=PSMD1 PE=1 SV=2	0.51	Down	0.043704	PSMD1	105.84	8.3	7	9	7	0.99	1.255	0.494	0.968
hsa03050 Proteasome	0.0107042	3	6.36	P51665	26S proteasome non-ATPase regulatory subunit 7 OS=Homo sapiens OX=9606 GN=PSMD7 PE=1 SV=2	0.366	Down	0.0111993	PSMD7	37.025	9	3	4	3	1.005	1.089	0.451	1.231
hsa03050 Proteasome	0.0107042	3	6.36	P25789	Proteasome subunit alpha type-4 OS=Homo sapiens OX=9606 GN=PSMA4 PE=1 SV=1	0.58	Down	0.00196125	PSMA4	29.483	18.4	6	7	6	0.788	0.826	0.746	1.286
hsa00650 Butanoate metabolism	0.131838	1	7.14	Q01581	Hydroxymethylglutaryl-CoA synthase, cytoplasmic OS=Homo sapiens OX=9606 GN=HMGCS1 PE=1 SV=2	0.462	Down	0.0195045	HMGCS1	57.293	9	5	6	5	1.325	0.96	0.409	0.886
hsa03013 RNA transport	0.78369	1	0.68	P78346	Ribonuclease P protein subunit p30 OS=Homo sapiens OX=9606 GN=RPP30 PE=1 SV=1	0.436	Down	0.0070825	RPP30	29.321	7.5	2	2	2	1.305	1.182	0.585	1.342
hsa04145 Phagosome	0.51066	1	1.43	P60709	Actin, cytoplasmic 1 OS=Homo sapiens OX=9606 GN=ACTB PE=1 SV=1	0.505	Down	3.723e-05	ACTB	41.736	35.2	11	43	3	0.931	0.929	0.56	1.11
hsa04520 Adherens junction	0.256575	1	3.41	P60709	Actin, cytoplasmic 1 OS=Homo sapiens OX=9606 GN=ACTB PE=1 SV=1	0.505	Down	3.723e-05	ACTB	41.736	35.2	11	43	3	0.931	0.929	0.56	1.11
hsa00350 Tyrosine metabolism	0.0741279	1	13.08	P11766	Alcohol dehydrogenase class-3 OS=Homo sapiens OX=9606 GN=ADH5 PE=1 SV=4	0.66	Down	0.0135649	ADH5	39.724	12.3	5	9	5	0.785	0.98	0.771	1.168
hsa04218 Cellular senescence	0.484208	1	1.54	P62136	Serine/threonine-protein phosphatase PP1-alpha catalytic subunit OS=Homo sapiens OX=9606 GN=PPP1CA PE=1 SV=1	0.263	Down	0.029639	PPP1CA	37.512	17.3	6	8	3	1.232	1.299	0.298	1.133
hsa04611 Platelet activation	0.10656	2	3.57	P62136	Serine/threonine-protein phosphatase PP1-alpha catalytic subunit OS=Homo sapiens OX=9606 GN=PPP1CA PE=1 SV=1	0.263	Down	0.029639	PPP1CA	37.512	17.3	6	8	3	1.232	1.299	0.298	1.133
hsa04611 Platelet activation	0.10656	2	3.57	P60709	Actin, cytoplasmic 1 OS=Homo sapiens OX=9606 GN=ACTB PE=1 SV=1	0.505	Down	3.723e-05	ACTB	41.736	35.2	11	43	3	0.931	0.929	0.56	1.11
hsa04728 Dopaminergic synapse	0.411926	1	1.91	P62136	Serine/threonine-protein phosphatase PP1-alpha catalytic subunit OS=Homo sapiens OX=9606 GN=PPP1CA PE=1 SV=1	0.263	Down	0.029639	PPP1CA	37.512	17.3	6	8	3	1.232	1.299	0.298	1.133
hsa04921 Oxytocin signaling pathway	0.0754598	2	4.36	P62136	Serine/threonine-protein phosphatase PP1-alpha catalytic subunit OS=Homo sapiens OX=9606 GN=PPP1CA PE=1 SV=1	0.263	Down	0.029639	PPP1CA	37.512	17.3	6	8	3	1.232	1.299	0.298	1.133
hsa04921 Oxytocin signaling pathway	0.0754598	2	4.36	P60709	Actin, cytoplasmic 1 OS=Homo sapiens OX=9606 GN=ACTB PE=1 SV=1	0.505	Down	3.723e-05	ACTB	41.736	35.2	11	43	3	0.931	0.929	0.56	1.11
hsa05169 Epstein-Barr virus infection	0.218655	2	2.28	Q99460	26S proteasome non-ATPase regulatory subunit 1 OS=Homo sapiens OX=9606 GN=PSMD1 PE=1 SV=2	0.51	Down	0.043704	PSMD1	105.84	8.3	7	9	7	0.99	1.255	0.494	0.968
hsa05169 Epstein-Barr virus infection	0.218655	2	2.28	P51665	26S proteasome non-ATPase regulatory subunit 7 OS=Homo sapiens OX=9606 GN=PSMD7 PE=1 SV=2	0.366	Down	0.0111993	PSMD7	37.025	9	3	4	3	1.005	1.089	0.451	1.231
hsa05418 Fluid shear stress and atherosclerosis	0.396345	1	2.01	P60709	Actin, cytoplasmic 1 OS=Homo sapiens OX=9606 GN=ACTB PE=1 SV=1	0.505	Down	3.723e-05	ACTB	41.736	35.2	11	43	3	0.931	0.929	0.56	1.11
hsa05010 Alzheimer disease	0.614391	1	1.08	P48047	ATP synthase subunit O, mitochondrial OS=Homo sapiens OX=9606 GN=ATP5PO PE=1 SV=1	0.55	Down	0.049078	ATP5PO	23.277	25.4	5	6	5	1.089	0.765	0.737	1.34
hsa05132 Salmonella infection	0.321179	1	2.62	P60709	Actin, cytoplasmic 1 OS=Homo sapiens OX=9606 GN=ACTB PE=1 SV=1	0.505	Down	3.723e-05	ACTB	41.736	35.2	11	43	3	0.931	0.929	0.56	1.11
hsa00260 Glycine, serine and threonine metabolism	0.12058	1	7.85	P0DN79	Cystathionine beta-synthase-like protein OS=Homo sapiens OX=9606 GN=CBSL PE=1 SV=1	0.527	Down	0.027602	CBSL	60.586	10	5	5	5	0.835	0.982	0.682	1.293
hsa05168 Herpes simplex virus 1 infection	0.535805	1	1.33	P62136	Serine/threonine-protein phosphatase PP1-alpha catalytic subunit OS=Homo sapiens OX=9606 GN=PPP1CA PE=1 SV=1	0.263	Down	0.029639	PPP1CA	37.512	17.3	6	8	3	1.232	1.299	0.298	1.133
hsa05165 Human papillomavirus infection	0.712664	1	0.83	O14745	Na(+)/H(+) exchange regulatory cofactor NHE-RF1 OS=Homo sapiens OX=9606 GN=SLC9A3R1 PE=1 SV=4	0.313	Down	0.0029404	SLC9A3R1	38.868	21.2	7	8	7	1.286	1.014	0.255	0.814
hsa04670 Leukocyte transendothelial migration	0.380367	1	2.12	P60709	Actin, cytoplasmic 1 OS=Homo sapiens OX=9606 GN=ACTB PE=1 SV=1	0.505	Down	3.723e-05	ACTB	41.736	35.2	11	43	3	0.931	0.929	0.56	1.11
hsa04640 Hematopoietic cell lineage	0.153939	1	6.04	P15144	Aminopeptidase N OS=Homo sapiens OX=9606 GN=ANPEP PE=1 SV=4	0.62	Down	0.015259	ANPEP	109.54	6.8	7	7	7	0.758	0.937	0.927	1.496
hsa05135 Yersinia infection	0.396345	1	2.01	P60709	Actin, cytoplasmic 1 OS=Homo sapiens OX=9606 GN=ACTB PE=1 SV=1	0.505	Down	3.723e-05	ACTB	41.736	35.2	11	43	3	0.931	0.929	0.56	1.11
hsa00270 Cysteine and methionine metabolism	0.0420554	2	6.04	P48637	Glutathione synthetase OS=Homo sapiens OX=9606 GN=GSS PE=1 SV=1	0.432	Down	0.0032775	GSS	52.384	11.6	6	7	6	0.715	1.007	0.597	1.382
hsa00270 Cysteine and methionine metabolism	0.0420554	2	6.04	P0DN79	Cystathionine beta-synthase-like protein OS=Homo sapiens OX=9606 GN=CBSL PE=1 SV=1	0.527	Down	0.027602	CBSL	60.586	10	5	5	5	0.835	0.982	0.682	1.293
hsa00730 Thiamine metabolism	0.0500261	1	19.62	P54819	Adenylate kinase 2, mitochondrial OS=Homo sapiens OX=9606 GN=AK2 PE=1 SV=2	0.386	Down	5.6684e-05	AK2	26.477	23.4	6	7	6	1.095	0.811	0.402	1.041
hsa05164 Influenza A	0.456384	1	1.67	P60709	Actin, cytoplasmic 1 OS=Homo sapiens OX=9606 GN=ACTB PE=1 SV=1	0.505	Down	3.723e-05	ACTB	41.736	35.2	11	43	3	0.931	0.929	0.56	1.11
hsa04750 Inflammatory mediator regulation of TRP channels	0.227113	1	3.93	P62136	Serine/threonine-protein phosphatase PP1-alpha catalytic subunit OS=Homo sapiens OX=9606 GN=PPP1CA PE=1 SV=1	0.263	Down	0.029639	PPP1CA	37.512	17.3	6	8	3	1.232	1.299	0.298	1.133
hsa00604 Glycosphingolipid biosynthesis - ganglio series	0.0377501	1	26.17	O00400	Acetyl-coenzyme A transporter 1 OS=Homo sapiens OX=9606 GN=SLC33A1 PE=1 SV=1	0.387	Down	0.0102969	SLC33A1	60.908	8.9	5	5	5	0.967	0.973	0.606	1.565
hsa03040 Spliceosome	0.742028	1	0.76	O75400	Pre-mRNA-processing factor 40 homolog A OS=Homo sapiens OX=9606 GN=PRPF40A PE=1 SV=2	0.513	Down	0.0074383	PRPF40A	108.8	7.4	8	12	8	1.326	0.946	0.441	0.86
hsa04136 Autophagy - other	0.109181	1	8.72	Q99570	Phosphoinositide 3-kinase regulatory subunit 4 OS=Homo sapiens OX=9606 GN=PIK3R4 PE=1 SV=3	0.406	Down	0.024584	PIK3R4	153.1	4.2	5	5	5	1.168	1.136	0.482	1.187
hsa04114 Oocyte meiosis	0.517066	1	1.4	P62136	Serine/threonine-protein phosphatase PP1-alpha catalytic subunit OS=Homo sapiens OX=9606 GN=PPP1CA PE=1 SV=1	0.263	Down	0.029639	PPP1CA	37.512	17.3	6	8	3	1.232	1.299	0.298	1.133
hsa04614 Renin-angiotensin system	0.109181	1	8.72	P15144	Aminopeptidase N OS=Homo sapiens OX=9606 GN=ANPEP PE=1 SV=4	0.62	Down	0.015259	ANPEP	109.54	6.8	7	7	7	0.758	0.937	0.927	1.496
hsa00280 Valine, leucine and isoleucine degradation	0.321179	1	2.62	Q01581	Hydroxymethylglutaryl-CoA synthase, cytoplasmic OS=Homo sapiens OX=9606 GN=HMGCS1 PE=1 SV=2	0.462	Down	0.0195045	HMGCS1	57.293	9	5	6	5	1.325	0.96	0.409	0.886
hsa05216 Thyroid cancer	0.164786	1	5.61	Q92734	Protein TFG OS=Homo sapiens OX=9606 GN=TFG PE=1 SV=2	0.194	Down	0.0041843	TFG	43.447	8.8	4	4	4	0.75	1.045	0.238	1.229
hsa00480 Glutathione metabolism	0.0391228	2	6.28	P15144	Aminopeptidase N OS=Homo sapiens OX=9606 GN=ANPEP PE=1 SV=4	0.62	Down	0.015259	ANPEP	109.54	6.8	7	7	7	0.758	0.937	0.927	1.496
hsa00480 Glutathione metabolism	0.0391228	2	6.28	P48637	Glutathione synthetase OS=Homo sapiens OX=9606 GN=GSS PE=1 SV=1	0.432	Down	0.0032775	GSS	52.384	11.6	6	7	6	0.715	1.007	0.597	1.382
hsa00190 Oxidative phosphorylation	0.587919	1	1.15	P48047	ATP synthase subunit O, mitochondrial OS=Homo sapiens OX=9606 GN=ATP5PO PE=1 SV=1	0.55	Down	0.049078	ATP5PO	23.277	25.4	5	6	5	1.089	0.765	0.737	1.34
hsa05110 Vibrio cholerae infection	0.284955	1	3.02	P60709	Actin, cytoplasmic 1 OS=Homo sapiens OX=9606 GN=ACTB PE=1 SV=1	0.505	Down	3.723e-05	ACTB	41.736	35.2	11	43	3	0.931	0.929	0.56	1.11
hsa04371 Apelin signaling pathway	0.355635	1	2.31	Q99570	Phosphoinositide 3-kinase regulatory subunit 4 OS=Homo sapiens OX=9606 GN=PIK3R4 PE=1 SV=3	0.406	Down	0.024584	PIK3R4	153.1	4.2	5	5	5	1.168	1.136	0.482	1.187
hsa03460 Fanconi anemia pathway	0.18608	1	4.91	Q9Y4R8	Telomere length regulation protein TEL2 homolog OS=Homo sapiens OX=9606 GN=TELO2 PE=1 SV=2	0.415	Down	0.021317	TELO2	91.746	4.3	4	4	4	0.907	1.263	0.536	1.291
hsa05410 Hypertrophic cardiomyopathy (HCM)	0.256575	1	3.41	P60709	Actin, cytoplasmic 1 OS=Homo sapiens OX=9606 GN=ACTB PE=1 SV=1	0.505	Down	3.723e-05	ACTB	41.736	35.2	11	43	3	0.931	0.929	0.56	1.11
hsa00900 Terpenoid backbone biosynthesis	0.12058	1	7.85	Q01581	Hydroxymethylglutaryl-CoA synthase, cytoplasmic OS=Homo sapiens OX=9606 GN=HMGCS1 PE=1 SV=2	0.462	Down	0.0195045	HMGCS1	57.293	9	5	6	5	1.325	0.96	0.409	0.886
hsa05225 Hepatocellular carcinoma	0.490947	1	1.51	P60709	Actin, cytoplasmic 1 OS=Homo sapiens OX=9606 GN=ACTB PE=1 SV=1	0.505	Down	3.723e-05	ACTB	41.736	35.2	11	43	3	0.931	0.929	0.56	1.11
hsa00980 Metabolism of xenobiotics by cytochrome P450	0.131838	1	7.14	P11766	Alcohol dehydrogenase class-3 OS=Homo sapiens OX=9606 GN=ADH5 PE=1 SV=4	0.66	Down	0.0135649	ADH5	39.724	12.3	5	9	5	0.785	0.98	0.771	1.168
hsa04931 Insulin resistance	0.312292	1	2.71	P62136	Serine/threonine-protein phosphatase PP1-alpha catalytic subunit OS=Homo sapiens OX=9606 GN=PPP1CA PE=1 SV=1	0.263	Down	0.029639	PPP1CA	37.512	17.3	6	8	3	1.232	1.299	0.298	1.133
hsa03320 PPAR signaling pathway	0.256575	1	3.41	Q01581	Hydroxymethylglutaryl-CoA synthase, cytoplasmic OS=Homo sapiens OX=9606 GN=HMGCS1 PE=1 SV=2	0.462	Down	0.0195045	HMGCS1	57.293	9	5	6	5	1.325	0.96	0.409	0.886
hsa05016 Huntington disease	0.700844	1	0.85	P48047	ATP synthase subunit O, mitochondrial OS=Homo sapiens OX=9606 GN=ATP5PO PE=1 SV=1	0.55	Down	0.049078	ATP5PO	23.277	25.4	5	6	5	1.089	0.765	0.737	1.34
hsa00230 Purine metabolism	0.449206	1	1.71	P54819	Adenylate kinase 2, mitochondrial OS=Homo sapiens OX=9606 GN=AK2 PE=1 SV=2	0.386	Down	5.6684e-05	AK2	26.477	23.4	6	7	6	1.095	0.811	0.402	1.041
hsa05100 Bacterial invasion of epithelial cells	0.0829177	2	4.13	Q9NVA2	Septin-11 OS=Homo sapiens OX=9606 GN=SEPTIN11 PE=1 SV=3	0.308	Down	0.0053849	SEPTIN11	49.398	16.1	6	7	6	0.967	1.066	0.311	1.01
hsa05100 Bacterial invasion of epithelial cells	0.0829177	2	4.13	P60709	Actin, cytoplasmic 1 OS=Homo sapiens OX=9606 GN=ACTB PE=1 SV=1	0.505	Down	3.723e-05	ACTB	41.736	35.2	11	43	3	0.931	0.929	0.56	1.11
hsa04390 Hippo signaling pathway	0.0718187	2	4.49	P62136	Serine/threonine-protein phosphatase PP1-alpha catalytic subunit OS=Homo sapiens OX=9606 GN=PPP1CA PE=1 SV=1	0.263	Down	0.029639	PPP1CA	37.512	17.3	6	8	3	1.232	1.299	0.298	1.133
hsa04390 Hippo signaling pathway	0.0718187	2	4.49	P60709	Actin, cytoplasmic 1 OS=Homo sapiens OX=9606 GN=ACTB PE=1 SV=1	0.505	Down	3.723e-05	ACTB	41.736	35.2	11	43	3	0.931	0.929	0.56	1.11
hsa03018 RNA degradation	0.434575	1	1.78	P26196	Probable ATP-dependent RNA helicase DDX6 OS=Homo sapiens OX=9606 GN=DDX6 PE=1 SV=2	0.602	Down	0.0159228	DDX6	54.416	13.9	6	7	6	0.916	1.209	0.539	0.895
hsa00520 Amino sugar and nucleotide sugar metabolism	0.294181	1	2.91	Q16222	UDP-N-acetylhexosamine pyrophosphorylase OS=Homo sapiens OX=9606 GN=UAP1 PE=1 SV=3	0.582	Down	0.0033998	UAP1	58.768	15.1	8	9	8	0.957	1.017	0.684	1.176
hsa04910 Insulin signaling pathway	0.411926	1	1.91	P62136	Serine/threonine-protein phosphatase PP1-alpha catalytic subunit OS=Homo sapiens OX=9606 GN=PPP1CA PE=1 SV=1	0.263	Down	0.029639	PPP1CA	37.512	17.3	6	8	3	1.232	1.299	0.298	1.133
hsa00072 Synthesis and degradation of ketone bodies	0.0621514	1	15.7	Q01581	Hydroxymethylglutaryl-CoA synthase, cytoplasmic OS=Homo sapiens OX=9606 GN=HMGCS1 PE=1 SV=2	0.462	Down	0.0195045	HMGCS1	57.293	9	5	6	5	1.325	0.96	0.409	0.886
hsa03010 Ribosome	0.357421	2	1.6	P62249	40S ribosomal protein S16 OS=Homo sapiens OX=9606 GN=RPS16 PE=1 SV=2	0.639	Down	0.038164	RPS16	16.445	24.7	4	4	4	0.893	1.139	0.783	1.226
hsa03010 Ribosome	0.357421	2	1.6	P18621	60S ribosomal protein L17 OS=Homo sapiens OX=9606 GN=RPL17 PE=1 SV=3	0.663	Down	0.0157785	RPL17	21.397	26.1	5	6	5	0.873	0.923	0.773	1.166
hsa04510 Focal adhesion	0.213916	2	2.31	P62136	Serine/threonine-protein phosphatase PP1-alpha catalytic subunit OS=Homo sapiens OX=9606 GN=PPP1CA PE=1 SV=1	0.263	Down	0.029639	PPP1CA	37.512	17.3	6	8	3	1.232	1.299	0.298	1.133
hsa04510 Focal adhesion	0.213916	2	2.31	P60709	Actin, cytoplasmic 1 OS=Homo sapiens OX=9606 GN=ACTB PE=1 SV=1	0.505	Down	3.723e-05	ACTB	41.736	35.2	11	43	3	0.931	0.929	0.56	1.11
hsa04216 Ferroptosis	0.0257599	2	7.85	P48637	Glutathione synthetase OS=Homo sapiens OX=9606 GN=GSS PE=1 SV=1	0.432	Down	0.0032775	GSS	52.384	11.6	6	7	6	0.715	1.007	0.597	1.382
hsa04216 Ferroptosis	0.0257599	2	7.85	Q6P1A2	Lysophospholipid acyltransferase 5 OS=Homo sapiens OX=9606 GN=LPCAT3 PE=1 SV=1	0.542	Down	0.00043537	LPCAT3	56.034	8.8	4	5	4	1.076	1.19	0.741	1.366
hsa05414 Dilated cardiomyopathy (DCM)	0.284955	1	3.02	P60709	Actin, cytoplasmic 1 OS=Homo sapiens OX=9606 GN=ACTB PE=1 SV=1	0.505	Down	3.723e-05	ACTB	41.736	35.2	11	43	3	0.931	0.929	0.56	1.11
hsa00830 Retinol metabolism	0.0621514	1	15.7	P11766	Alcohol dehydrogenase class-3 OS=Homo sapiens OX=9606 GN=ADH5 PE=1 SV=4	0.66	Down	0.0135649	ADH5	39.724	12.3	5	9	5	0.785	0.98	0.771	1.168
hsa00982 Drug metabolism - cytochrome P450	0.0859572	1	11.21	P11766	Alcohol dehydrogenase class-3 OS=Homo sapiens OX=9606 GN=ADH5 PE=1 SV=4	0.66	Down	0.0135649	ADH5	39.724	12.3	5	9	5	0.785	0.98	0.771	1.168
hsa05131 Shigellosis	0.106469	3	2.59	Q99570	Phosphoinositide 3-kinase regulatory subunit 4 OS=Homo sapiens OX=9606 GN=PIK3R4 PE=1 SV=3	0.406	Down	0.024584	PIK3R4	153.1	4.2	5	5	5	1.168	1.136	0.482	1.187
hsa05131 Shigellosis	0.106469	3	2.59	Q9NVA2	Septin-11 OS=Homo sapiens OX=9606 GN=SEPTIN11 PE=1 SV=3	0.308	Down	0.0053849	SEPTIN11	49.398	16.1	6	7	6	0.967	1.066	0.311	1.01
hsa05131 Shigellosis	0.106469	3	2.59	P60709	Actin, cytoplasmic 1 OS=Homo sapiens OX=9606 GN=ACTB PE=1 SV=1	0.505	Down	3.723e-05	ACTB	41.736	35.2	11	43	3	0.931	0.929	0.56	1.11
hsa04720 Long-term potentiation	0.237056	1	3.74	P62136	Serine/threonine-protein phosphatase PP1-alpha catalytic subunit OS=Homo sapiens OX=9606 GN=PPP1CA PE=1 SV=1	0.263	Down	0.029639	PPP1CA	37.512	17.3	6	8	3	1.232	1.299	0.298	1.133
hsa04015 Rap1 signaling pathway	0.470472	1	1.6	P60709	Actin, cytoplasmic 1 OS=Homo sapiens OX=9606 GN=ACTB PE=1 SV=1	0.505	Down	3.723e-05	ACTB	41.736	35.2	11	43	3	0.931	0.929	0.56	1.11
hsa05144 Malaria	0.0976411	1	9.81	P60033	CD81 antigen OS=Homo sapiens OX=9606 GN=CD81 PE=1 SV=1	0.382	Down	0.048797	CD81	25.809	6.4	2	2	2	0.926	1.192	0.642	1.679
hsa04150 mTOR signaling pathway	0.42712	1	1.83	Q9Y4R8	Telomere length regulation protein TEL2 homolog OS=Homo sapiens OX=9606 GN=TELO2 PE=1 SV=2	0.415	Down	0.021317	TELO2	91.746	4.3	4	4	4	0.907	1.263	0.536	1.291
hsa04140 Autophagy - animal	0.42712	1	1.83	Q99570	Phosphoinositide 3-kinase regulatory subunit 4 OS=Homo sapiens OX=9606 GN=PIK3R4 PE=1 SV=3	0.406	Down	0.024584	PIK3R4	153.1	4.2	5	5	5	1.168	1.136	0.482	1.187
hsa05412 Arrhythmogenic right ventricular cardiomyopathy (ARVC)	0.246876	1	3.57	P60709	Actin, cytoplasmic 1 OS=Homo sapiens OX=9606 GN=ACTB PE=1 SV=1	0.505	Down	3.723e-05	ACTB	41.736	35.2	11	43	3	0.931	0.929	0.56	1.11
hsa04530 Tight junction	0.171944	2	2.66	O14745	Na(+)/H(+) exchange regulatory cofactor NHE-RF1 OS=Homo sapiens OX=9606 GN=SLC9A3R1 PE=1 SV=4	0.313	Down	0.0029404	SLC9A3R1	38.868	21.2	7	8	7	1.286	1.014	0.255	0.814
hsa04530 Tight junction	0.171944	2	2.66	P60709	Actin, cytoplasmic 1 OS=Homo sapiens OX=9606 GN=ACTB PE=1 SV=1	0.505	Down	3.723e-05	ACTB	41.736	35.2	11	43	3	0.931	0.929	0.56	1.11
hsa04810 Regulation of actin cytoskeleton	0.232935	2	2.18	P62136	Serine/threonine-protein phosphatase PP1-alpha catalytic subunit OS=Homo sapiens OX=9606 GN=PPP1CA PE=1 SV=1	0.263	Down	0.029639	PPP1CA	37.512	17.3	6	8	3	1.232	1.299	0.298	1.133
hsa04810 Regulation of actin cytoskeleton	0.232935	2	2.18	P60709	Actin, cytoplasmic 1 OS=Homo sapiens OX=9606 GN=ACTB PE=1 SV=1	0.505	Down	3.723e-05	ACTB	41.736	35.2	11	43	3	0.931	0.929	0.56	1.11
hsa04024 cAMP signaling pathway	0.388406	1	2.07	P62136	Serine/threonine-protein phosphatase PP1-alpha catalytic subunit OS=Homo sapiens OX=9606 GN=PPP1CA PE=1 SV=1	0.263	Down	0.029639	PPP1CA	37.512	17.3	6	8	3	1.232	1.299	0.298	1.133
hsa00010 Glycolysis / Gluconeogenesis	0.355635	1	2.31	P11766	Alcohol dehydrogenase class-3 OS=Homo sapiens OX=9606 GN=ADH5 PE=1 SV=4	0.66	Down	0.0135649	ADH5	39.724	12.3	5	9	5	0.785	0.98	0.771	1.168
hsa05130 Pathogenic Escherichia coli infection	0.242498	2	2.12	O14745	Na(+)/H(+) exchange regulatory cofactor NHE-RF1 OS=Homo sapiens OX=9606 GN=SLC9A3R1 PE=1 SV=4	0.313	Down	0.0029404	SLC9A3R1	38.868	21.2	7	8	7	1.286	1.014	0.255	0.814
hsa05130 Pathogenic Escherichia coli infection	0.242498	2	2.12	P60709	Actin, cytoplasmic 1 OS=Homo sapiens OX=9606 GN=ACTB PE=1 SV=1	0.505	Down	3.723e-05	ACTB	41.736	35.2	11	43	3	0.931	0.929	0.56	1.11
hsa05031 Amphetamine addiction	0.164786	1	5.61	P62136	Serine/threonine-protein phosphatase PP1-alpha catalytic subunit OS=Homo sapiens OX=9606 GN=PPP1CA PE=1 SV=1	0.263	Down	0.029639	PPP1CA	37.512	17.3	6	8	3	1.232	1.299	0.298	1.133
hsa03015 mRNA surveillance pathway	0.504172	1	1.45	P62136	Serine/threonine-protein phosphatase PP1-alpha catalytic subunit OS=Homo sapiens OX=9606 GN=PPP1CA PE=1 SV=1	0.263	Down	0.029639	PPP1CA	37.512	17.3	6	8	3	1.232	1.299	0.298	1.133
hsa04022 cGMP-PKG signaling pathway	0.441937	1	1.74	P62136	Serine/threonine-protein phosphatase PP1-alpha catalytic subunit OS=Homo sapiens OX=9606 GN=PPP1CA PE=1 SV=1	0.263	Down	0.029639	PPP1CA	37.512	17.3	6	8	3	1.232	1.299	0.298	1.133
hsa00564 Glycerophospholipid metabolism	0.275613	1	3.14	Q6P1A2	Lysophospholipid acyltransferase 5 OS=Homo sapiens OX=9606 GN=LPCAT3 PE=1 SV=1	0.542	Down	0.00043537	LPCAT3	56.034	8.8	4	5	4	1.076	1.19	0.741	1.366

## Sheet: all
KEGG pathway	Mapping	Background	All Mapping	All Background	Fold enrichment	Fisher's exact test p value	-log10(p value)	Related proteins
hsa00270 Cysteine and methionine metabolism	3	26	47	2041	5.01	0.0205323	1.69	P48637 Q9NZL9 P0DN79

## Sheet: all Pathway2Protein
KEGG pathway	Fisher's exact test p value	Mapping	Fold enrichment	Protein accession	Protein description	Ratio	Regulated Type	P value	Gene name	MW [kDa]	Coverage [%]	Peptides	PSMs	Unique peptides	AC_KD	AC_KD_C	AC_OE	AC_OE_C
hsa05160 Hepatitis C	0.32953	2	1.7	P60033	CD81 antigen OS=Homo sapiens OX=9606 GN=CD81 PE=1 SV=1	0.382	Down	0.048797	CD81	25.809	6.4	2	2	2	0.926	1.192	0.642	1.679
hsa05160 Hepatitis C	0.32953	2	1.7	Q9UHD2	Serine/threonine-protein kinase TBK1 OS=Homo sapiens OX=9606 GN=TBK1 PE=1 SV=1	6.025	Up	0.020081	TBK1	83.641	5.8	4	4	4	1.11	1.33	5.856	0.972
hsa04014 Ras signaling pathway	0.669665	1	0.92	Q9UHD2	Serine/threonine-protein kinase TBK1 OS=Homo sapiens OX=9606 GN=TBK1 PE=1 SV=1	6.025	Up	0.020081	TBK1	83.641	5.8	4	4	4	1.11	1.33	5.856	0.972
hsa04622 RIG-I-like receptor signaling pathway	0.295789	1	2.9	Q9UHD2	Serine/threonine-protein kinase TBK1 OS=Homo sapiens OX=9606 GN=TBK1 PE=1 SV=1	6.025	Up	0.020081	TBK1	83.641	5.8	4	4	4	1.11	1.33	5.856	0.972
hsa04270 Vascular smooth muscle contraction	0.505392	1	1.45	P62136	Serine/threonine-protein phosphatase PP1-alpha catalytic subunit OS=Homo sapiens OX=9606 GN=PPP1CA PE=1 SV=1	0.263	Down	0.029639	PPP1CA	37.512	17.3	6	8	3	1.232	1.299	0.298	1.133
hsa03008 Ribosome biogenesis in eukaryotes	0.733601	1	0.78	P78346	Ribonuclease P protein subunit p30 OS=Homo sapiens OX=9606 GN=RPP30 PE=1 SV=1	0.436	Down	0.0070825	RPP30	29.321	7.5	2	2	2	1.305	1.182	0.585	1.342
hsa04919 Thyroid hormone signaling pathway	0.550067	1	1.28	P60709	Actin, cytoplasmic 1 OS=Homo sapiens OX=9606 GN=ACTB PE=1 SV=1	0.505	Down	3.723e-05	ACTB	41.736	35.2	11	43	3	0.931	0.929	0.56	1.11
hsa05166 Human T-cell leukemia virus 1 infection	0.785375	1	0.67	O43684	Mitotic checkpoint protein BUB3 OS=Homo sapiens OX=9606 GN=BUB3 PE=1 SV=1	1.628	Up	0.008182	BUB3	37.154	28.4	8	10	8	1.058	1.06	1.581	0.971
hsa05200 Pathways in cancer	0.949242	1	0.35	Q92734	Protein TFG OS=Homo sapiens OX=9606 GN=TFG PE=1 SV=2	0.194	Down	0.0041843	TFG	43.447	8.8	4	4	4	0.75	1.045	0.238	1.229
hsa04261 Adrenergic signaling in cardiomyocytes	0.609769	1	1.09	P62136	Serine/threonine-protein phosphatase PP1-alpha catalytic subunit OS=Homo sapiens OX=9606 GN=PPP1CA PE=1 SV=1	0.263	Down	0.029639	PPP1CA	37.512	17.3	6	8	3	1.232	1.299	0.298	1.133
hsa05012 Parkinson disease	0.814275	1	0.61	P48047	ATP synthase subunit O, mitochondrial OS=Homo sapiens OX=9606 GN=ATP5PO PE=1 SV=1	0.55	Down	0.049078	ATP5PO	23.277	25.4	5	6	5	1.089	0.765	0.737	1.34
hsa00531 Glycosaminoglycan degradation	0.0890418	1	10.86	P54802	Alpha-N-acetylglucosaminidase OS=Homo sapiens OX=9606 GN=NAGLU PE=1 SV=2	1.657	Up	0.024757	NAGLU	82.265	4.6	3	3	3	1.759	1.056	1.412	0.852
hsa05416 Viral myocarditis	0.244467	1	3.62	P60709	Actin, cytoplasmic 1 OS=Homo sapiens OX=9606 GN=ACTB PE=1 SV=1	0.505	Down	3.723e-05	ACTB	41.736	35.2	11	43	3	0.931	0.929	0.56	1.11
hsa04621 NOD-like receptor signaling pathway	0.62789	1	1.03	Q9UHD2	Serine/threonine-protein kinase TBK1 OS=Homo sapiens OX=9606 GN=TBK1 PE=1 SV=1	6.025	Up	0.020081	TBK1	83.641	5.8	4	4	4	1.11	1.33	5.856	0.972
hsa04714 Thermogenesis	0.438969	3	1.24	P48047	ATP synthase subunit O, mitochondrial OS=Homo sapiens OX=9606 GN=ATP5PO PE=1 SV=1	0.55	Down	0.049078	ATP5PO	23.277	25.4	5	6	5	1.089	0.765	0.737	1.34
hsa04714 Thermogenesis	0.438969	3	1.24	Q7LBC6	Lysine-specific demethylase 3B OS=Homo sapiens OX=9606 GN=KDM3B PE=1 SV=2	1.746	Up	0.0046171	KDM3B	191.58	1.9	3	3	3	1.3	1.371	1.772	1.015
hsa04714 Thermogenesis	0.438969	3	1.24	P60709	Actin, cytoplasmic 1 OS=Homo sapiens OX=9606 GN=ACTB PE=1 SV=1	0.505	Down	3.723e-05	ACTB	41.736	35.2	11	43	3	0.931	0.929	0.56	1.11
hsa05205 Proteoglycans in cancer	0.514511	2	1.17	P62136	Serine/threonine-protein phosphatase PP1-alpha catalytic subunit OS=Homo sapiens OX=9606 GN=PPP1CA PE=1 SV=1	0.263	Down	0.029639	PPP1CA	37.512	17.3	6	8	3	1.232	1.299	0.298	1.133
hsa05205 Proteoglycans in cancer	0.514511	2	1.17	P60709	Actin, cytoplasmic 1 OS=Homo sapiens OX=9606 GN=ACTB PE=1 SV=1	0.505	Down	3.723e-05	ACTB	41.736	35.2	11	43	3	0.931	0.929	0.56	1.11
hsa04210 Apoptosis	0.645186	1	0.99	P60709	Actin, cytoplasmic 1 OS=Homo sapiens OX=9606 GN=ACTB PE=1 SV=1	0.505	Down	3.723e-05	ACTB	41.736	35.2	11	43	3	0.931	0.929	0.56	1.11
hsa05034 Alcoholism	0.539283	1	1.32	P62136	Serine/threonine-protein phosphatase PP1-alpha catalytic subunit OS=Homo sapiens OX=9606 GN=PPP1CA PE=1 SV=1	0.263	Down	0.029639	PPP1CA	37.512	17.3	6	8	3	1.232	1.299	0.298	1.133
hsa05204 Chemical carcinogenesis	0.244467	1	3.62	P11766	Alcohol dehydrogenase class-3 OS=Homo sapiens OX=9606 GN=ADH5 PE=1 SV=4	0.66	Down	0.0135649	ADH5	39.724	12.3	5	9	5	0.785	0.98	0.771	1.168
hsa04662 B cell receptor signaling pathway	0.358941	1	2.29	P60033	CD81 antigen OS=Homo sapiens OX=9606 GN=CD81 PE=1 SV=1	0.382	Down	0.048797	CD81	25.809	6.4	2	2	2	0.926	1.192	0.642	1.679
hsa05162 Measles	0.590785	1	1.14	Q9UHD2	Serine/threonine-protein kinase TBK1 OS=Homo sapiens OX=9606 GN=TBK1 PE=1 SV=1	6.025	Up	0.020081	TBK1	83.641	5.8	4	4	4	1.11	1.33	5.856	0.972
hsa00071 Fatty acid degradation	0.456384	1	1.67	P11766	Alcohol dehydrogenase class-3 OS=Homo sapiens OX=9606 GN=ADH5 PE=1 SV=4	0.66	Down	0.0135649	ADH5	39.724	12.3	5	9	5	0.785	0.98	0.771	1.168
hsa04928 Parathyroid hormone synthesis, secretion and action	0.481454	1	1.55	O14745	Na(+)/H(+) exchange regulatory cofactor NHE-RF1 OS=Homo sapiens OX=9606 GN=SLC9A3R1 PE=1 SV=4	0.313	Down	0.0029404	SLC9A3R1	38.868	21.2	7	8	7	1.286	1.014	0.255	0.814
hsa03420 Nucleotide excision repair	0.443408	1	1.74	Q13620	Cullin-4B OS=Homo sapiens OX=9606 GN=CUL4B PE=1 SV=4	5.17	Up	2.053e-05	CUL4B	103.98	12.8	13	15	9	1.033	1.134	4.482	0.867
hsa03050 Proteasome	0.0514794	3	3.52	Q99460	26S proteasome non-ATPase regulatory subunit 1 OS=Homo sapiens OX=9606 GN=PSMD1 PE=1 SV=2	0.51	Down	0.043704	PSMD1	105.84	8.3	7	9	7	0.99	1.255	0.494	0.968
hsa03050 Proteasome	0.0514794	3	3.52	P51665	26S proteasome non-ATPase regulatory subunit 7 OS=Homo sapiens OX=9606 GN=PSMD7 PE=1 SV=2	0.366	Down	0.0111993	PSMD7	37.025	9	3	4	3	1.005	1.089	0.451	1.231
hsa03050 Proteasome	0.0514794	3	3.52	P25789	Proteasome subunit alpha type-4 OS=Homo sapiens OX=9606 GN=PSMA4 PE=1 SV=1	0.58	Down	0.00196125	PSMA4	29.483	18.4	6	7	6	0.788	0.826	0.746	1.286
hsa00650 Butanoate metabolism	0.22656	1	3.95	Q01581	Hydroxymethylglutaryl-CoA synthase, cytoplasmic OS=Homo sapiens OX=9606 GN=HMGCS1 PE=1 SV=2	0.462	Down	0.0195045	HMGCS1	57.293	9	5	6	5	1.325	0.96	0.409	0.886
hsa03013 RNA transport	0.505974	3	1.12	Q9UHI6	Probable ATP-dependent RNA helicase DDX20 OS=Homo sapiens OX=9606 GN=DDX20 PE=1 SV=2	2.389	Up	0.038024	DDX20	92.239	8.4	6	8	6	1.152	1.127	1.837	0.769
hsa03013 RNA transport	0.505974	3	1.12	P78346	Ribonuclease P protein subunit p30 OS=Homo sapiens OX=9606 GN=RPP30 PE=1 SV=1	0.436	Down	0.0070825	RPP30	29.321	7.5	2	2	2	1.305	1.182	0.585	1.342
hsa03013 RNA transport	0.505974	3	1.12	Q7L576	Cytoplasmic FMR1-interacting protein 1 OS=Homo sapiens OX=9606 GN=CYFIP1 PE=1 SV=1	1.698	Up	0.00175546	CYFIP1	145.18	9.8	12	13	7	0.873	1.131	1.808	1.065
hsa04145 Phagosome	0.727144	1	0.79	P60709	Actin, cytoplasmic 1 OS=Homo sapiens OX=9606 GN=ACTB PE=1 SV=1	0.505	Down	3.723e-05	ACTB	41.736	35.2	11	43	3	0.931	0.929	0.56	1.11
hsa04520 Adherens junction	0.41654	1	1.89	P60709	Actin, cytoplasmic 1 OS=Homo sapiens OX=9606 GN=ACTB PE=1 SV=1	0.505	Down	3.723e-05	ACTB	41.736	35.2	11	43	3	0.931	0.929	0.56	1.11
hsa00350 Tyrosine metabolism	0.130604	1	7.24	P11766	Alcohol dehydrogenase class-3 OS=Homo sapiens OX=9606 GN=ADH5 PE=1 SV=4	0.66	Down	0.0135649	ADH5	39.724	12.3	5	9	5	0.785	0.98	0.771	1.168
hsa04218 Cellular senescence	0.32953	2	1.7	P62136	Serine/threonine-protein phosphatase PP1-alpha catalytic subunit OS=Homo sapiens OX=9606 GN=PPP1CA PE=1 SV=1	0.263	Down	0.029639	PPP1CA	37.512	17.3	6	8	3	1.232	1.299	0.298	1.133
hsa04218 Cellular senescence	0.32953	2	1.7	O60934	Nibrin OS=Homo sapiens OX=9606 GN=NBN PE=1 SV=1	2.969	Up	0.0104636	NBN	84.958	6	4	4	4	1.022	1.039	3.209	1.081
hsa04611 Platelet activation	0.269094	2	1.97	P62136	Serine/threonine-protein phosphatase PP1-alpha catalytic subunit OS=Homo sapiens OX=9606 GN=PPP1CA PE=1 SV=1	0.263	Down	0.029639	PPP1CA	37.512	17.3	6	8	3	1.232	1.299	0.298	1.133
hsa04611 Platelet activation	0.269094	2	1.97	P60709	Actin, cytoplasmic 1 OS=Homo sapiens OX=9606 GN=ACTB PE=1 SV=1	0.505	Down	3.723e-05	ACTB	41.736	35.2	11	43	3	0.931	0.929	0.56	1.11
hsa04728 Dopaminergic synapse	0.618935	1	1.06	P62136	Serine/threonine-protein phosphatase PP1-alpha catalytic subunit OS=Homo sapiens OX=9606 GN=PPP1CA PE=1 SV=1	0.263	Down	0.029639	PPP1CA	37.512	17.3	6	8	3	1.232	1.299	0.298	1.133
hsa04921 Oxytocin signaling pathway	0.200281	2	2.41	P62136	Serine/threonine-protein phosphatase PP1-alpha catalytic subunit OS=Homo sapiens OX=9606 GN=PPP1CA PE=1 SV=1	0.263	Down	0.029639	PPP1CA	37.512	17.3	6	8	3	1.232	1.299	0.298	1.133
hsa04921 Oxytocin signaling pathway	0.200281	2	2.41	P60709	Actin, cytoplasmic 1 OS=Homo sapiens OX=9606 GN=ACTB PE=1 SV=1	0.505	Down	3.723e-05	ACTB	41.736	35.2	11	43	3	0.931	0.929	0.56	1.11
hsa05161 Hepatitis B	0.636639	1	1.01	Q9UHD2	Serine/threonine-protein kinase TBK1 OS=Homo sapiens OX=9606 GN=TBK1 PE=1 SV=1	6.025	Up	0.020081	TBK1	83.641	5.8	4	4	4	1.11	1.33	5.856	0.972
hsa05169 Epstein-Barr virus infection	0.210544	3	1.89	Q99460	26S proteasome non-ATPase regulatory subunit 1 OS=Homo sapiens OX=9606 GN=PSMD1 PE=1 SV=2	0.51	Down	0.043704	PSMD1	105.84	8.3	7	9	7	0.99	1.255	0.494	0.968
hsa05169 Epstein-Barr virus infection	0.210544	3	1.89	P51665	26S proteasome non-ATPase regulatory subunit 7 OS=Homo sapiens OX=9606 GN=PSMD7 PE=1 SV=2	0.366	Down	0.0111993	PSMD7	37.025	9	3	4	3	1.005	1.089	0.451	1.231
hsa05169 Epstein-Barr virus infection	0.210544	3	1.89	Q9UHD2	Serine/threonine-protein kinase TBK1 OS=Homo sapiens OX=9606 GN=TBK1 PE=1 SV=1	6.025	Up	0.020081	TBK1	83.641	5.8	4	4	4	1.11	1.33	5.856	0.972
hsa05418 Fluid shear stress and atherosclerosis	0.600387	1	1.11	P60709	Actin, cytoplasmic 1 OS=Homo sapiens OX=9606 GN=ACTB PE=1 SV=1	0.505	Down	3.723e-05	ACTB	41.736	35.2	11	43	3	0.931	0.929	0.56	1.11
hsa05010 Alzheimer disease	0.823033	1	0.59	P48047	ATP synthase subunit O, mitochondrial OS=Homo sapiens OX=9606 GN=ATP5PO PE=1 SV=1	0.55	Down	0.049078	ATP5PO	23.277	25.4	5	6	5	1.089	0.765	0.737	1.34
hsa05132 Salmonella infection	0.505392	1	1.45	P60709	Actin, cytoplasmic 1 OS=Homo sapiens OX=9606 GN=ACTB PE=1 SV=1	0.505	Down	3.723e-05	ACTB	41.736	35.2	11	43	3	0.931	0.929	0.56	1.11
hsa00260 Glycine, serine and threonine metabolism	0.208237	1	4.34	P0DN79	Cystathionine beta-synthase-like protein OS=Homo sapiens OX=9606 GN=CBSL PE=1 SV=1	0.527	Down	0.027602	CBSL	60.586	10	5	5	5	0.835	0.982	0.682	1.293
hsa05165 Human papillomavirus infection	0.65268	2	0.91	O14745	Na(+)/H(+) exchange regulatory cofactor NHE-RF1 OS=Homo sapiens OX=9606 GN=SLC9A3R1 PE=1 SV=4	0.313	Down	0.0029404	SLC9A3R1	38.868	21.2	7	8	7	1.286	1.014	0.255	0.814
hsa05165 Human papillomavirus infection	0.65268	2	0.91	Q9UHD2	Serine/threonine-protein kinase TBK1 OS=Homo sapiens OX=9606 GN=TBK1 PE=1 SV=1	6.025	Up	0.020081	TBK1	83.641	5.8	4	4	4	1.11	1.33	5.856	0.972
hsa05168 Herpes simplex virus 1 infection	0.396998	2	1.47	P62136	Serine/threonine-protein phosphatase PP1-alpha catalytic subunit OS=Homo sapiens OX=9606 GN=PPP1CA PE=1 SV=1	0.263	Down	0.029639	PPP1CA	37.512	17.3	6	8	3	1.232	1.299	0.298	1.133
hsa05168 Herpes simplex virus 1 infection	0.396998	2	1.47	Q9UHD2	Serine/threonine-protein kinase TBK1 OS=Homo sapiens OX=9606 GN=TBK1 PE=1 SV=1	6.025	Up	0.020081	TBK1	83.641	5.8	4	4	4	1.11	1.33	5.856	0.972
hsa04670 Leukocyte transendothelial migration	0.580957	1	1.17	P60709	Actin, cytoplasmic 1 OS=Homo sapiens OX=9606 GN=ACTB PE=1 SV=1	0.505	Down	3.723e-05	ACTB	41.736	35.2	11	43	3	0.931	0.929	0.56	1.11
hsa04137 Mitophagy - animal	0.430129	1	1.81	Q9UHD2	Serine/threonine-protein kinase TBK1 OS=Homo sapiens OX=9606 GN=TBK1 PE=1 SV=1	6.025	Up	0.020081	TBK1	83.641	5.8	4	4	4	1.11	1.33	5.856	0.972
hsa04640 Hematopoietic cell lineage	0.261968	1	3.34	P15144	Aminopeptidase N OS=Homo sapiens OX=9606 GN=ANPEP PE=1 SV=4	0.62	Down	0.015259	ANPEP	109.54	6.8	7	7	7	0.758	0.937	0.927	1.496
hsa05135 Yersinia infection	0.225903	2	2.23	Q9UHD2	Serine/threonine-protein kinase TBK1 OS=Homo sapiens OX=9606 GN=TBK1 PE=1 SV=1	6.025	Up	0.020081	TBK1	83.641	5.8	4	4	4	1.11	1.33	5.856	0.972
hsa05135 Yersinia infection	0.225903	2	2.23	P60709	Actin, cytoplasmic 1 OS=Homo sapiens OX=9606 GN=ACTB PE=1 SV=1	0.505	Down	3.723e-05	ACTB	41.736	35.2	11	43	3	0.931	0.929	0.56	1.11
hsa04142 Lysosome	0.653537	1	0.97	P54802	Alpha-N-acetylglucosaminidase OS=Homo sapiens OX=9606 GN=NAGLU PE=1 SV=2	1.657	Up	0.024757	NAGLU	82.265	4.6	3	3	3	1.759	1.056	1.412	0.852
hsa00270 Cysteine and methionine metabolism	0.0205323	3	5.01	P48637	Glutathione synthetase OS=Homo sapiens OX=9606 GN=GSS PE=1 SV=1	0.432	Down	0.0032775	GSS	52.384	11.6	6	7	6	0.715	1.007	0.597	1.382
hsa00270 Cysteine and methionine metabolism	0.0205323	3	5.01	Q9NZL9	Methionine adenosyltransferase 2 subunit beta OS=Homo sapiens OX=9606 GN=MAT2B PE=1 SV=1	4.554	Up	4.3101e-05	MAT2B	37.551	16.2	5	6	5	1.006	1.029	4.864	1.068
hsa00270 Cysteine and methionine metabolism	0.0205323	3	5.01	P0DN79	Cystathionine beta-synthase-like protein OS=Homo sapiens OX=9606 GN=CBSL PE=1 SV=1	0.527	Down	0.027602	CBSL	60.586	10	5	5	5	0.835	0.982	0.682	1.293
hsa00730 Thiamine metabolism	0.0890418	1	10.86	P54819	Adenylate kinase 2, mitochondrial OS=Homo sapiens OX=9606 GN=AK2 PE=1 SV=2	0.386	Down	5.6684e-05	AK2	26.477	23.4	6	7	6	1.095	0.811	0.402	1.041
hsa05164 Influenza A	0.295071	2	1.85	Q9UHD2	Serine/threonine-protein kinase TBK1 OS=Homo sapiens OX=9606 GN=TBK1 PE=1 SV=1	6.025	Up	0.020081	TBK1	83.641	5.8	4	4	4	1.11	1.33	5.856	0.972
hsa05164 Influenza A	0.295071	2	1.85	P60709	Actin, cytoplasmic 1 OS=Homo sapiens OX=9606 GN=ACTB PE=1 SV=1	0.505	Down	3.723e-05	ACTB	41.736	35.2	11	43	3	0.931	0.929	0.56	1.11
hsa05163 Human cytomegalovirus infection	0.823033	1	0.59	Q9UHD2	Serine/threonine-protein kinase TBK1 OS=Homo sapiens OX=9606 GN=TBK1 PE=1 SV=1	6.025	Up	0.020081	TBK1	83.641	5.8	4	4	4	1.11	1.33	5.856	0.972
hsa04750 Inflammatory mediator regulation of TRP channels	0.373842	1	2.17	P62136	Serine/threonine-protein phosphatase PP1-alpha catalytic subunit OS=Homo sapiens OX=9606 GN=PPP1CA PE=1 SV=1	0.263	Down	0.029639	PPP1CA	37.512	17.3	6	8	3	1.232	1.299	0.298	1.133
hsa03440 Homologous recombination	0.312125	1	2.71	O60934	Nibrin OS=Homo sapiens OX=9606 GN=NBN PE=1 SV=1	2.969	Up	0.0104636	NBN	84.958	6	4	4	4	1.022	1.039	3.209	1.081
hsa00604 Glycosphingolipid biosynthesis - ganglio series	0.0675375	1	14.48	O00400	Acetyl-coenzyme A transporter 1 OS=Homo sapiens OX=9606 GN=SLC33A1 PE=1 SV=1	0.387	Down	0.0102969	SLC33A1	60.908	8.9	5	5	5	0.967	0.973	0.606	1.565
hsa04620 Toll-like receptor signaling pathway	0.312125	1	2.71	Q9UHD2	Serine/threonine-protein kinase TBK1 OS=Homo sapiens OX=9606 GN=TBK1 PE=1 SV=1	6.025	Up	0.020081	TBK1	83.641	5.8	4	4	4	1.11	1.33	5.856	0.972
hsa04136 Autophagy - other	0.18949	1	4.83	Q99570	Phosphoinositide 3-kinase regulatory subunit 4 OS=Homo sapiens OX=9606 GN=PIK3R4 PE=1 SV=3	0.406	Down	0.024584	PIK3R4	153.1	4.2	5	5	5	1.168	1.136	0.482	1.187
hsa03040 Spliceosome	0.426441	3	1.26	O75400	Pre-mRNA-processing factor 40 homolog A OS=Homo sapiens OX=9606 GN=PRPF40A PE=1 SV=2	0.513	Down	0.0074383	PRPF40A	108.8	7.4	8	12	8	1.326	0.946	0.441	0.86
hsa03040 Spliceosome	0.426441	3	1.26	Q15393	Splicing factor 3B subunit 3 OS=Homo sapiens OX=9606 GN=SF3B3 PE=1 SV=4	2.479	Up	0.00075546	SF3B3	135.58	11.1	13	14	13	1.085	0.996	2.303	0.929
hsa03040 Spliceosome	0.426441	3	1.26	Q15459	Splicing factor 3A subunit 1 OS=Homo sapiens OX=9606 GN=SF3A1 PE=1 SV=1	1.684	Up	0.0032805	SF3A1	88.885	18.8	14	24	14	1.126	1.013	1.435	0.852
hsa04657 IL-17 signaling pathway	0.328091	1	2.55	Q9UHD2	Serine/threonine-protein kinase TBK1 OS=Homo sapiens OX=9606 GN=TBK1 PE=1 SV=1	6.025	Up	0.020081	TBK1	83.641	5.8	4	4	4	1.11	1.33	5.856	0.972
hsa04120 Ubiquitin mediated proteolysis	0.757968	1	0.72	Q13620	Cullin-4B OS=Homo sapiens OX=9606 GN=CUL4B PE=1 SV=4	5.17	Up	2.053e-05	CUL4B	103.98	12.8	13	15	9	1.033	1.134	4.482	0.867
hsa04114 Oocyte meiosis	0.733601	1	0.78	P62136	Serine/threonine-protein phosphatase PP1-alpha catalytic subunit OS=Homo sapiens OX=9606 GN=PPP1CA PE=1 SV=1	0.263	Down	0.029639	PPP1CA	37.512	17.3	6	8	3	1.232	1.299	0.298	1.133
hsa04614 Renin-angiotensin system	0.18949	1	4.83	P15144	Aminopeptidase N OS=Homo sapiens OX=9606 GN=ANPEP PE=1 SV=4	0.62	Down	0.015259	ANPEP	109.54	6.8	7	7	7	0.758	0.937	0.927	1.496
hsa00280 Valine, leucine and isoleucine degradation	0.505392	1	1.45	Q01581	Hydroxymethylglutaryl-CoA synthase, cytoplasmic OS=Homo sapiens OX=9606 GN=HMGCS1 PE=1 SV=2	0.462	Down	0.0195045	HMGCS1	57.293	9	5	6	5	1.325	0.96	0.409	0.886
hsa05216 Thyroid cancer	0.279072	1	3.1	Q92734	Protein TFG OS=Homo sapiens OX=9606 GN=TFG PE=1 SV=2	0.194	Down	0.0041843	TFG	43.447	8.8	4	4	4	0.75	1.045	0.238	1.229
hsa00480 Glutathione metabolism	0.111431	2	3.47	P15144	Aminopeptidase N OS=Homo sapiens OX=9606 GN=ANPEP PE=1 SV=4	0.62	Down	0.015259	ANPEP	109.54	6.8	7	7	7	0.758	0.937	0.927	1.496
hsa00480 Glutathione metabolism	0.111431	2	3.47	P48637	Glutathione synthetase OS=Homo sapiens OX=9606 GN=GSS PE=1 SV=1	0.432	Down	0.0032775	GSS	52.384	11.6	6	7	6	0.715	1.007	0.597	1.382
hsa00190 Oxidative phosphorylation	0.800336	1	0.64	P48047	ATP synthase subunit O, mitochondrial OS=Homo sapiens OX=9606 GN=ATP5PO PE=1 SV=1	0.55	Down	0.049078	ATP5PO	23.277	25.4	5	6	5	1.089	0.765	0.737	1.34
hsa05110 Vibrio cholerae infection	0.456384	1	1.67	P60709	Actin, cytoplasmic 1 OS=Homo sapiens OX=9606 GN=ACTB PE=1 SV=1	0.505	Down	3.723e-05	ACTB	41.736	35.2	11	43	3	0.931	0.929	0.56	1.11
hsa00020 Citrate cycle (TCA cycle)	0.456384	1	1.67	Q9P2R7	Succinate--CoA ligase [ADP-forming] subunit beta, mitochondrial OS=Homo sapiens OX=9606 GN=SUCLA2 PE=1 SV=3	1.804	Up	0.0048354	SUCLA2	50.317	16	8	9	8	1.03	0.858	1.972	1.093
hsa04371 Apelin signaling pathway	0.550067	1	1.28	Q99570	Phosphoinositide 3-kinase regulatory subunit 4 OS=Homo sapiens OX=9606 GN=PIK3R4 PE=1 SV=3	0.406	Down	0.024584	PIK3R4	153.1	4.2	5	5	5	1.168	1.136	0.482	1.187
hsa03460 Fanconi anemia pathway	0.312125	1	2.71	Q9Y4R8	Telomere length regulation protein TEL2 homolog OS=Homo sapiens OX=9606 GN=TELO2 PE=1 SV=2	0.415	Down	0.021317	TELO2	91.746	4.3	4	4	4	0.907	1.263	0.536	1.291
hsa05410 Hypertrophic cardiomyopathy (HCM)	0.41654	1	1.89	P60709	Actin, cytoplasmic 1 OS=Homo sapiens OX=9606 GN=ACTB PE=1 SV=1	0.505	Down	3.723e-05	ACTB	41.736	35.2	11	43	3	0.931	0.929	0.56	1.11
hsa00620 Pyruvate metabolism	0.469064	1	1.61	P48163	NADP-dependent malic enzyme OS=Homo sapiens OX=9606 GN=ME1 PE=1 SV=1	1.841	Up	0.025603	ME1	64.149	10	6	7	6	0.892	1.033	2.149	1.167
hsa05225 Hepatocellular carcinoma	0.706839	1	0.84	P60709	Actin, cytoplasmic 1 OS=Homo sapiens OX=9606 GN=ACTB PE=1 SV=1	0.505	Down	3.723e-05	ACTB	41.736	35.2	11	43	3	0.931	0.929	0.56	1.11
hsa00900 Terpenoid backbone biosynthesis	0.208237	1	4.34	Q01581	Hydroxymethylglutaryl-CoA synthase, cytoplasmic OS=Homo sapiens OX=9606 GN=HMGCS1 PE=1 SV=2	0.462	Down	0.0195045	HMGCS1	57.293	9	5	6	5	1.325	0.96	0.409	0.886
hsa00980 Metabolism of xenobiotics by cytochrome P450	0.22656	1	3.95	P11766	Alcohol dehydrogenase class-3 OS=Homo sapiens OX=9606 GN=ADH5 PE=1 SV=4	0.66	Down	0.0135649	ADH5	39.724	12.3	5	9	5	0.785	0.98	0.771	1.168
hsa04931 Insulin resistance	0.493562	1	1.5	P62136	Serine/threonine-protein phosphatase PP1-alpha catalytic subunit OS=Homo sapiens OX=9606 GN=PPP1CA PE=1 SV=1	0.263	Down	0.029639	PPP1CA	37.512	17.3	6	8	3	1.232	1.299	0.298	1.133
hsa03320 PPAR signaling pathway	0.0967023	2	3.78	P48163	NADP-dependent malic enzyme OS=Homo sapiens OX=9606 GN=ME1 PE=1 SV=1	1.841	Up	0.025603	ME1	64.149	10	6	7	6	0.892	1.033	2.149	1.167
hsa03320 PPAR signaling pathway	0.0967023	2	3.78	Q01581	Hydroxymethylglutaryl-CoA synthase, cytoplasmic OS=Homo sapiens OX=9606 GN=HMGCS1 PE=1 SV=2	0.462	Down	0.0195045	HMGCS1	57.293	9	5	6	5	1.325	0.96	0.409	0.886
hsa05016 Huntington disease	0.888441	1	0.47	P48047	ATP synthase subunit O, mitochondrial OS=Homo sapiens OX=9606 GN=ATP5PO PE=1 SV=1	0.55	Down	0.049078	ATP5PO	23.277	25.4	5	6	5	1.089	0.765	0.737	1.34
hsa00230 Purine metabolism	0.661695	1	0.94	P54819	Adenylate kinase 2, mitochondrial OS=Homo sapiens OX=9606 GN=AK2 PE=1 SV=2	0.386	Down	5.6684e-05	AK2	26.477	23.4	6	7	6	1.095	0.811	0.402	1.041
hsa05100 Bacterial invasion of epithelial cells	0.217327	2	2.29	Q9NVA2	Septin-11 OS=Homo sapiens OX=9606 GN=SEPTIN11 PE=1 SV=3	0.308	Down	0.0053849	SEPTIN11	49.398	16.1	6	7	6	0.967	1.066	0.311	1.01
hsa05100 Bacterial invasion of epithelial cells	0.217327	2	2.29	P60709	Actin, cytoplasmic 1 OS=Homo sapiens OX=9606 GN=ACTB PE=1 SV=1	0.505	Down	3.723e-05	ACTB	41.736	35.2	11	43	3	0.931	0.929	0.56	1.11
hsa04390 Hippo signaling pathway	0.191824	2	2.48	P62136	Serine/threonine-protein phosphatase PP1-alpha catalytic subunit OS=Homo sapiens OX=9606 GN=PPP1CA PE=1 SV=1	0.263	Down	0.029639	PPP1CA	37.512	17.3	6	8	3	1.232	1.299	0.298	1.133
hsa04390 Hippo signaling pathway	0.191824	2	2.48	P60709	Actin, cytoplasmic 1 OS=Homo sapiens OX=9606 GN=ACTB PE=1 SV=1	0.505	Down	3.723e-05	ACTB	41.736	35.2	11	43	3	0.931	0.929	0.56	1.11
hsa00520 Amino sugar and nucleotide sugar metabolism	0.469064	1	1.61	Q16222	UDP-N-acetylhexosamine pyrophosphorylase OS=Homo sapiens OX=9606 GN=UAP1 PE=1 SV=3	0.582	Down	0.0033998	UAP1	58.768	15.1	8	9	8	0.957	1.017	0.684	1.176
hsa03018 RNA degradation	0.645186	1	0.99	P26196	Probable ATP-dependent RNA helicase DDX6 OS=Homo sapiens OX=9606 GN=DDX6 PE=1 SV=2	0.602	Down	0.0159228	DDX6	54.416	13.9	6	7	6	0.916	1.209	0.539	0.895
hsa04910 Insulin signaling pathway	0.618935	1	1.06	P62136	Serine/threonine-protein phosphatase PP1-alpha catalytic subunit OS=Homo sapiens OX=9606 GN=PPP1CA PE=1 SV=1	0.263	Down	0.029639	PPP1CA	37.512	17.3	6	8	3	1.232	1.299	0.298	1.133
hsa00072 Synthesis and degradation of ketone bodies	0.11006	1	8.69	Q01581	Hydroxymethylglutaryl-CoA synthase, cytoplasmic OS=Homo sapiens OX=9606 GN=HMGCS1 PE=1 SV=2	0.462	Down	0.0195045	HMGCS1	57.293	9	5	6	5	1.325	0.96	0.409	0.886
hsa03010 Ribosome	0.669736	2	0.89	P62249	40S ribosomal protein S16 OS=Homo sapiens OX=9606 GN=RPS16 PE=1 SV=2	0.639	Down	0.038164	RPS16	16.445	24.7	4	4	4	0.893	1.139	0.783	1.226
hsa03010 Ribosome	0.669736	2	0.89	P18621	60S ribosomal protein L17 OS=Homo sapiens OX=9606 GN=RPL17 PE=1 SV=3	0.663	Down	0.0157785	RPL17	21.397	26.1	5	6	5	0.873	0.923	0.773	1.166
hsa00500 Starch and sucrose metabolism	0.279072	1	3.1	P46976	Glycogenin-1 OS=Homo sapiens OX=9606 GN=GYG1 PE=1 SV=4	1.803	Up	0.0137813	GYG1	39.383	12.9	4	6	4	1.065	0.831	2.237	1.241
hsa04510 Focal adhesion	0.469186	2	1.28	P62136	Serine/threonine-protein phosphatase PP1-alpha catalytic subunit OS=Homo sapiens OX=9606 GN=PPP1CA PE=1 SV=1	0.263	Down	0.029639	PPP1CA	37.512	17.3	6	8	3	1.232	1.299	0.298	1.133
hsa04510 Focal adhesion	0.469186	2	1.28	P60709	Actin, cytoplasmic 1 OS=Homo sapiens OX=9606 GN=ACTB PE=1 SV=1	0.505	Down	3.723e-05	ACTB	41.736	35.2	11	43	3	0.931	0.929	0.56	1.11
hsa04216 Ferroptosis	0.0758227	2	4.34	P48637	Glutathione synthetase OS=Homo sapiens OX=9606 GN=GSS PE=1 SV=1	0.432	Down	0.0032775	GSS	52.384	11.6	6	7	6	0.715	1.007	0.597	1.382
hsa04216 Ferroptosis	0.0758227	2	4.34	Q6P1A2	Lysophospholipid acyltransferase 5 OS=Homo sapiens OX=9606 GN=LPCAT3 PE=1 SV=1	0.542	Down	0.00043537	LPCAT3	56.034	8.8	4	5	4	1.076	1.19	0.741	1.366
hsa05414 Dilated cardiomyopathy (DCM)	0.456384	1	1.67	P60709	Actin, cytoplasmic 1 OS=Homo sapiens OX=9606 GN=ACTB PE=1 SV=1	0.505	Down	3.723e-05	ACTB	41.736	35.2	11	43	3	0.931	0.929	0.56	1.11
hsa05170 Human immunodeficiency virus 1 infection	0.241303	3	1.76	Q9UH17	DNA dC->dU-editing enzyme APOBEC-3B OS=Homo sapiens OX=9606 GN=APOBEC3B PE=1 SV=1	1.73	Up	0.020524	APOBEC3B	45.924	11.3	5	7	4	1.371	1.232	1.007	0.582
hsa05170 Human immunodeficiency virus 1 infection	0.241303	3	1.76	Q13620	Cullin-4B OS=Homo sapiens OX=9606 GN=CUL4B PE=1 SV=4	5.17	Up	2.053e-05	CUL4B	103.98	12.8	13	15	9	1.033	1.134	4.482	0.867
hsa05170 Human immunodeficiency virus 1 infection	0.241303	3	1.76	Q9UHD2	Serine/threonine-protein kinase TBK1 OS=Homo sapiens OX=9606 GN=TBK1 PE=1 SV=1	6.025	Up	0.020081	TBK1	83.641	5.8	4	4	4	1.11	1.33	5.856	0.972
hsa00830 Retinol metabolism	0.11006	1	8.69	P11766	Alcohol dehydrogenase class-3 OS=Homo sapiens OX=9606 GN=ADH5 PE=1 SV=4	0.66	Down	0.0135649	ADH5	39.724	12.3	5	9	5	0.785	0.98	0.771	1.168
hsa00982 Drug metabolism - cytochrome P450	0.150684	1	6.2	P11766	Alcohol dehydrogenase class-3 OS=Homo sapiens OX=9606 GN=ADH5 PE=1 SV=4	0.66	Down	0.0135649	ADH5	39.724	12.3	5	9	5	0.785	0.98	0.771	1.168
hsa05131 Shigellosis	0.154432	4	1.91	Q99570	Phosphoinositide 3-kinase regulatory subunit 4 OS=Homo sapiens OX=9606 GN=PIK3R4 PE=1 SV=3	0.406	Down	0.024584	PIK3R4	153.1	4.2	5	5	5	1.168	1.136	0.482	1.187
hsa05131 Shigellosis	0.154432	4	1.91	Q9NVA2	Septin-11 OS=Homo sapiens OX=9606 GN=SEPTIN11 PE=1 SV=3	0.308	Down	0.0053849	SEPTIN11	49.398	16.1	6	7	6	0.967	1.066	0.311	1.01
hsa05131 Shigellosis	0.154432	4	1.91	Q9UHD2	Serine/threonine-protein kinase TBK1 OS=Homo sapiens OX=9606 GN=TBK1 PE=1 SV=1	6.025	Up	0.020081	TBK1	83.641	5.8	4	4	4	1.11	1.33	5.856	0.972
hsa05131 Shigellosis	0.154432	4	1.91	P60709	Actin, cytoplasmic 1 OS=Homo sapiens OX=9606 GN=ACTB PE=1 SV=1	0.505	Down	3.723e-05	ACTB	41.736	35.2	11	43	3	0.931	0.929	0.56	1.11
hsa04110 Cell cycle	0.713767	1	0.82	O43684	Mitotic checkpoint protein BUB3 OS=Homo sapiens OX=9606 GN=BUB3 PE=1 SV=1	1.628	Up	0.008182	BUB3	37.154	28.4	8	10	8	1.058	1.06	1.581	0.971
hsa04720 Long-term potentiation	0.388404	1	2.07	P62136	Serine/threonine-protein phosphatase PP1-alpha catalytic subunit OS=Homo sapiens OX=9606 GN=PPP1CA PE=1 SV=1	0.263	Down	0.029639	PPP1CA	37.512	17.3	6	8	3	1.232	1.299	0.298	1.133
hsa04015 Rap1 signaling pathway	0.685058	1	0.89	P60709	Actin, cytoplasmic 1 OS=Homo sapiens OX=9606 GN=ACTB PE=1 SV=1	0.505	Down	3.723e-05	ACTB	41.736	35.2	11	43	3	0.931	0.929	0.56	1.11
hsa04623 Cytosolic DNA-sensing pathway	0.295789	1	2.9	Q9UHD2	Serine/threonine-protein kinase TBK1 OS=Homo sapiens OX=9606 GN=TBK1 PE=1 SV=1	6.025	Up	0.020081	TBK1	83.641	5.8	4	4	4	1.11	1.33	5.856	0.972
hsa05144 Malaria	0.170309	1	5.43	P60033	CD81 antigen OS=Homo sapiens OX=9606 GN=CD81 PE=1 SV=1	0.382	Down	0.048797	CD81	25.809	6.4	2	2	2	0.926	1.192	0.642	1.679
hsa04141 Protein processing in endoplasmic reticulum	0.885685	1	0.48	P55072	Transitional endoplasmic reticulum ATPase OS=Homo sapiens OX=9606 GN=VCP PE=1 SV=4	1.818	Up	0.00033937	VCP	89.321	13.8	12	14	12	1.054	0.959	1.76	0.968
hsa04150 mTOR signaling pathway	0.636639	1	1.01	Q9Y4R8	Telomere length regulation protein TEL2 homolog OS=Homo sapiens OX=9606 GN=TELO2 PE=1 SV=2	0.415	Down	0.021317	TELO2	91.746	4.3	4	4	4	0.907	1.263	0.536	1.291
hsa05134 Legionellosis	0.358941	1	2.29	P55072	Transitional endoplasmic reticulum ATPase OS=Homo sapiens OX=9606 GN=VCP PE=1 SV=4	1.818	Up	0.00033937	VCP	89.321	13.8	12	14	12	1.054	0.959	1.76	0.968
hsa04140 Autophagy - animal	0.260433	2	2.02	Q99570	Phosphoinositide 3-kinase regulatory subunit 4 OS=Homo sapiens OX=9606 GN=PIK3R4 PE=1 SV=3	0.406	Down	0.024584	PIK3R4	153.1	4.2	5	5	5	1.168	1.136	0.482	1.187
hsa04140 Autophagy - animal	0.260433	2	2.02	Q9UHD2	Serine/threonine-protein kinase TBK1 OS=Homo sapiens OX=9606 GN=TBK1 PE=1 SV=1	6.025	Up	0.020081	TBK1	83.641	5.8	4	4	4	1.11	1.33	5.856	0.972
hsa04918 Thyroid hormone synthesis	0.388404	1	2.07	Q9UNY4	Transcription termination factor 2 OS=Homo sapiens OX=9606 GN=TTF2 PE=1 SV=2	2.248	Up	0.0038161	TTF2	129.59	9.7	9	11	9	0.836	1.288	2.104	0.936
hsa05412 Arrhythmogenic right ventricular cardiomyopathy (ARVC)	0.402634	1	1.97	P60709	Actin, cytoplasmic 1 OS=Homo sapiens OX=9606 GN=ACTB PE=1 SV=1	0.505	Down	3.723e-05	ACTB	41.736	35.2	11	43	3	0.931	0.929	0.56	1.11
hsa04530 Tight junction	0.396998	2	1.47	O14745	Na(+)/H(+) exchange regulatory cofactor NHE-RF1 OS=Homo sapiens OX=9606 GN=SLC9A3R1 PE=1 SV=4	0.313	Down	0.0029404	SLC9A3R1	38.868	21.2	7	8	7	1.286	1.014	0.255	0.814
hsa04530 Tight junction	0.396998	2	1.47	P60709	Actin, cytoplasmic 1 OS=Homo sapiens OX=9606 GN=ACTB PE=1 SV=1	0.505	Down	3.723e-05	ACTB	41.736	35.2	11	43	3	0.931	0.929	0.56	1.11
hsa04810 Regulation of actin cytoskeleton	0.228894	3	1.81	P62136	Serine/threonine-protein phosphatase PP1-alpha catalytic subunit OS=Homo sapiens OX=9606 GN=PPP1CA PE=1 SV=1	0.263	Down	0.029639	PPP1CA	37.512	17.3	6	8	3	1.232	1.299	0.298	1.133
hsa04810 Regulation of actin cytoskeleton	0.228894	3	1.81	Q7L576	Cytoplasmic FMR1-interacting protein 1 OS=Homo sapiens OX=9606 GN=CYFIP1 PE=1 SV=1	1.698	Up	0.00175546	CYFIP1	145.18	9.8	12	13	7	0.873	1.131	1.808	1.065
hsa04810 Regulation of actin cytoskeleton	0.228894	3	1.81	P60709	Actin, cytoplasmic 1 OS=Homo sapiens OX=9606 GN=ACTB PE=1 SV=1	0.505	Down	3.723e-05	ACTB	41.736	35.2	11	43	3	0.931	0.929	0.56	1.11
hsa04024 cAMP signaling pathway	0.590785	1	1.14	P62136	Serine/threonine-protein phosphatase PP1-alpha catalytic subunit OS=Homo sapiens OX=9606 GN=PPP1CA PE=1 SV=1	0.263	Down	0.029639	PPP1CA	37.512	17.3	6	8	3	1.232	1.299	0.298	1.133
hsa00640 Propanoate metabolism	0.358941	1	2.29	Q9P2R7	Succinate--CoA ligase [ADP-forming] subunit beta, mitochondrial OS=Homo sapiens OX=9606 GN=SUCLA2 PE=1 SV=3	1.804	Up	0.0048354	SUCLA2	50.317	16	8	9	8	1.03	0.858	1.972	1.093
hsa05130 Pathogenic Escherichia coli infection	0.0878628	4	2.35	Q7L576	Cytoplasmic FMR1-interacting protein 1 OS=Homo sapiens OX=9606 GN=CYFIP1 PE=1 SV=1	1.698	Up	0.00175546	CYFIP1	145.18	9.8	12	13	7	0.873	1.131	1.808	1.065
hsa05130 Pathogenic Escherichia coli infection	0.0878628	4	2.35	O00159	Unconventional myosin-Ic OS=Homo sapiens OX=9606 GN=MYO1C PE=1 SV=4	2.006	Up	0.006483	MYO1C	121.68	7.5	10	10	9	0.825	1.052	2.237	1.115
hsa05130 Pathogenic Escherichia coli infection	0.0878628	4	2.35	O14745	Na(+)/H(+) exchange regulatory cofactor NHE-RF1 OS=Homo sapiens OX=9606 GN=SLC9A3R1 PE=1 SV=4	0.313	Down	0.0029404	SLC9A3R1	38.868	21.2	7	8	7	1.286	1.014	0.255	0.814
hsa05130 Pathogenic Escherichia coli infection	0.0878628	4	2.35	P60709	Actin, cytoplasmic 1 OS=Homo sapiens OX=9606 GN=ACTB PE=1 SV=1	0.505	Down	3.723e-05	ACTB	41.736	35.2	11	43	3	0.931	0.929	0.56	1.11
hsa00010 Glycolysis / Gluconeogenesis	0.550067	1	1.28	P11766	Alcohol dehydrogenase class-3 OS=Homo sapiens OX=9606 GN=ADH5 PE=1 SV=4	0.66	Down	0.0135649	ADH5	39.724	12.3	5	9	5	0.785	0.98	0.771	1.168
hsa05167 Kaposi sarcoma-associated herpesvirus infection	0.677451	1	0.9	Q9UHD2	Serine/threonine-protein kinase TBK1 OS=Homo sapiens OX=9606 GN=TBK1 PE=1 SV=1	6.025	Up	0.020081	TBK1	83.641	5.8	4	4	4	1.11	1.33	5.856	0.972
hsa05031 Amphetamine addiction	0.279072	1	3.1	P62136	Serine/threonine-protein phosphatase PP1-alpha catalytic subunit OS=Homo sapiens OX=9606 GN=PPP1CA PE=1 SV=1	0.263	Down	0.029639	PPP1CA	37.512	17.3	6	8	3	1.232	1.299	0.298	1.133
hsa03015 mRNA surveillance pathway	0.355111	2	1.61	P62136	Serine/threonine-protein phosphatase PP1-alpha catalytic subunit OS=Homo sapiens OX=9606 GN=PPP1CA PE=1 SV=1	0.263	Down	0.029639	PPP1CA	37.512	17.3	6	8	3	1.232	1.299	0.298	1.133
hsa03015 mRNA surveillance pathway	0.355111	2	1.61	Q10570	Cleavage and polyadenylation specificity factor subunit 1 OS=Homo sapiens OX=9606 GN=CPSF1 PE=1 SV=2	2.42	Up	0.00022413	CPSF1	160.88	3.5	6	7	6	1.208	1.093	2.103	0.869
hsa04022 cGMP-PKG signaling pathway	0.653537	1	0.97	P62136	Serine/threonine-protein phosphatase PP1-alpha catalytic subunit OS=Homo sapiens OX=9606 GN=PPP1CA PE=1 SV=1	0.263	Down	0.029639	PPP1CA	37.512	17.3	6	8	3	1.232	1.299	0.298	1.133
hsa05230 Central carbon metabolism in cancer	0.528247	1	1.36	O43819	Protein SCO2 homolog, mitochondrial OS=Homo sapiens OX=9606 GN=SCO2 PE=1 SV=3	2.547	Up	0.032018	SCO2	29.81	19.2	4	4	4	0.979	1.196	2.97	1.166
hsa00564 Glycerophospholipid metabolism	0.111431	2	3.47	P43304	Glycerol-3-phosphate dehydrogenase, mitochondrial OS=Homo sapiens OX=9606 GN=GPD2 PE=1 SV=3	1.658	Up	0.0026565	GPD2	80.852	13.2	10	10	10	0.996	0.834	1.834	1.106
hsa00564 Glycerophospholipid metabolism	0.111431	2	3.47	Q6P1A2	Lysophospholipid acyltransferase 5 OS=Homo sapiens OX=9606 GN=LPCAT3 PE=1 SV=1	0.542	Down	0.00043537	LPCAT3	56.034	8.8	4	5	4	1.076	1.19	0.741	1.366
