# Supplementary material for: Quantitative proteomics analysis revealed the potential role of lncRNA Ftx in cardiomyocytes
Source: Proteome Sci. 2023 Jan 5;21:2. doi: 10.1186/s12953-022-00201-6 (PMC9814437; doi:10.1186/s12953-022-00201-6)
Supplement: Supplementary file 6 — Additional file 6. [file 12953_2022_201_MOESM6_ESM.xlsx]

## Sheet: Up
Domain Description	Mapping	Background	All Mapping	All Backgroud	Fold enrichment	Fisher's exact test p value	-log10(P value)	Related Protein
Chloramphenicol acetyltransferase-like domain	2	3	52	3257	41.76	0.000742544	3.13	P36957 P10515
Cadherin prodomain	2	4	52	3257	31.32	0.0014699	2.83	P55290 P55283
Band 7 domain	2	5	52	3257	25.05	0.00242479	2.62	O94905 Q9UJZ1
Cadherin	2	6	52	3257	20.88	0.00360006	2.44	P55290 P55283
Single hybrid motif	2	7	52	3257	17.9	0.00498869	2.3	P36957 P10515
Cadherin-like	2	7	52	3257	17.9	0.00498869	2.3	P55290 P55283
Biotin/lipoyl attachment	2	7	52	3257	17.9	0.00498869	2.3	P36957 P10515
Prolyl 4-hydroxylase, alpha subunit	2	8	52	3257	15.66	0.00658384	2.18	P13674 Q02809
Oxoglutarate/iron-dependent dioxygenase	2	8	52	3257	15.66	0.00658384	2.18	P13674 Q02809
Integrin domain	2	11	52	3257	11.39	0.0125422	1.9	P05556 P23229
Galactose-binding domain-like	2	12	52	3257	10.44	0.014898	1.83	P11047 Q9Y375
Transcription factor, GTP-binding domain	2	15	52	3257	8.35	0.0229892	1.64	P49411 P46199
Zinc finger, CCCH-type	2	17	52	3257	7.37	0.0291786	1.53	P42694 Q5T8P6
RNA recognition motif domain	5	121	52	3257	2.59	0.0420702	1.38	P07910 Q8WXF1 Q08170 Q5T8P6 Q9NWH9
Nucleotide-binding alpha-beta plait domain	5	121	52	3257	2.59	0.0420702	1.38	P07910 Q8WXF1 Q08170 Q5T8P6 Q9NWH9
Translation protein, beta-barrel domain	2	21	52	3257	5.97	0.0432701	1.36	P49411 P46199

## Sheet: Up Domain2Protein
Domain Description	Fisher's exact test p value	Protein accession	Protein description	Ratio	Regulated Type	P value	Gene name	MW [kDa]	Coverage [%]	Peptides	PSMs	Unique peptides	AC_KD	AC_KD_C	AC_OE	AC_OE_C
Small GTP-binding protein domain	0.242463	P01116	GTPase KRas OS=Homo sapiens OX=9606 GN=KRAS PE=1 SV=1	1.548	Up	0.0132248	KRAS	21.656	24.9	5	8	3	1.423	0.919	1.114	0.661
Small GTP-binding protein domain	0.242463	P46199	Translation initiation factor IF-2, mitochondrial OS=Homo sapiens OX=9606 GN=MTIF2 PE=1 SV=2	1.87	Up	0.021004	MTIF2	81.316	2.8	2	2	2	1.152	0.616		1.097
Integrin domain	0.0125422	P05556	Integrin beta-1 OS=Homo sapiens OX=9606 GN=ITGB1 PE=1 SV=2	1.548	Up	3.9039e-06	ITGB1	88.414	14	11	12	11	1.215	0.785	3.223	0.923
Integrin domain	0.0125422	P23229	Integrin alpha-6 OS=Homo sapiens OX=9606 GN=ITGA6 PE=1 SV=5	1.628	Up	8.6661e-07	ITGA6	126.6	7.2	7	11	7	1.477	0.907	0.812	0.671
Prolyl 4-hydroxylase, alpha subunit	0.00658384	P13674	Prolyl 4-hydroxylase subunit alpha-1 OS=Homo sapiens OX=9606 GN=P4HA1 PE=1 SV=2	1.853	Up	3.9366e-05	P4HA1	61.049	14	7	7	7	1.612	0.87	1.017	0.844
Prolyl 4-hydroxylase, alpha subunit	0.00658384	Q02809	Procollagen-lysine,2-oxoglutarate 5-dioxygenase 1 OS=Homo sapiens OX=9606 GN=PLOD1 PE=1 SV=2	1.544	Up	0.00161948	PLOD1	83.549	4.3	3	3	3	1.249	0.809		0.773
Nucleotide-binding alpha-beta plait domain	0.0420702	P07910	Heterogeneous nuclear ribonucleoproteins C1/C2 OS=Homo sapiens OX=9606 GN=HNRNPC PE=1 SV=4	1.542	Up	6.743e-08	HNRNPC	33.67	36.6	15	20	15	1.152	0.747	0.46	0.994
Nucleotide-binding alpha-beta plait domain	0.0420702	Q8WXF1	Paraspeckle component 1 OS=Homo sapiens OX=9606 GN=PSPC1 PE=1 SV=1	1.52	Up	0.0143036	PSPC1	58.743	15.9	8	8	6	1.306	0.859	1.227	1.111
Nucleotide-binding alpha-beta plait domain	0.0420702	Q08170	Serine/arginine-rich splicing factor 4 OS=Homo sapiens OX=9606 GN=SRSF4 PE=1 SV=2	1.723	Up	0.0108623	SRSF4	56.678	12.3	7	10	3	1.621	0.941	0.686	0.586
Nucleotide-binding alpha-beta plait domain	0.0420702	Q5T8P6	RNA-binding protein 26 OS=Homo sapiens OX=9606 GN=RBM26 PE=1 SV=3	1.88	Up	0.0075977	RBM26	113.6	2.5	2	3	2	1.41	0.75		0.634
Nucleotide-binding alpha-beta plait domain	0.0420702	Q9NWH9	SAFB-like transcription modulator OS=Homo sapiens OX=9606 GN=SLTM PE=1 SV=2	1.545	Up	0.0023222	SLTM	117.15	7.7	6	7	6	1.197	0.775		0.823
Biotin/lipoyl attachment	0.00498869	P36957	Dihydrolipoyllysine-residue succinyltransferase component of 2-oxoglutarate dehydrogenase complex, mitochondrial OS=Homo sapiens OX=9606 GN=DLST PE=1 SV=4	1.516	Up	0.00052183	DLST	48.755	17.7	9	14	9	1.052	0.694	0.561	1.119
Biotin/lipoyl attachment	0.00498869	P10515	Dihydrolipoyllysine-residue acetyltransferase component of pyruvate dehydrogenase complex, mitochondrial OS=Homo sapiens OX=9606 GN=DLAT PE=1 SV=3	1.658	Up	0.029203	DLAT	68.996	3.9	3	3	3	1.285	0.775	0.834	1.451
Band 7 domain	0.00242479	O94905	Erlin-2 OS=Homo sapiens OX=9606 GN=ERLIN2 PE=1 SV=1	1.506	Up	0.0181552	ERLIN2	37.839	10	4	4	2	1.003	0.666		1.189
Band 7 domain	0.00242479	Q9UJZ1	Stomatin-like protein 2, mitochondrial OS=Homo sapiens OX=9606 GN=STOML2 PE=1 SV=1	1.887	Up	0.027121	STOML2	38.534	15.2	4	4	4	1.236	0.655	0.788	1.237
Cadherin-like	0.00498869	P55290	Cadherin-13 OS=Homo sapiens OX=9606 GN=CDH13 PE=1 SV=1	1.716	Up	0.0097613	CDH13	78.286	2.7	2	2	2	1.428	0.832		0.653
Cadherin-like	0.00498869	P55283	Cadherin-4 OS=Homo sapiens OX=9606 GN=CDH4 PE=2 SV=2	2.596	Up	0.00021954	CDH4	100.28	2.7	3	3	3	1.69	0.651		0.629
Oxoglutarate/iron-dependent dioxygenase	0.00658384	P13674	Prolyl 4-hydroxylase subunit alpha-1 OS=Homo sapiens OX=9606 GN=P4HA1 PE=1 SV=2	1.853	Up	3.9366e-05	P4HA1	61.049	14	7	7	7	1.612	0.87	1.017	0.844
Oxoglutarate/iron-dependent dioxygenase	0.00658384	Q02809	Procollagen-lysine,2-oxoglutarate 5-dioxygenase 1 OS=Homo sapiens OX=9606 GN=PLOD1 PE=1 SV=2	1.544	Up	0.00161948	PLOD1	83.549	4.3	3	3	3	1.249	0.809		0.773
Zinc finger, CCCH-type	0.0291786	P42694	Probable helicase with zinc finger domain OS=Homo sapiens OX=9606 GN=HELZ PE=1 SV=2	1.613	Up	0.0135962	HELZ	218.97	2.3	4	4	4	1.25	0.775	5.899	0.979
Zinc finger, CCCH-type	0.0291786	Q5T8P6	RNA-binding protein 26 OS=Homo sapiens OX=9606 GN=RBM26 PE=1 SV=3	1.88	Up	0.0075977	RBM26	113.6	2.5	2	3	2	1.41	0.75		0.634
RNA recognition motif domain	0.0420702	P07910	Heterogeneous nuclear ribonucleoproteins C1/C2 OS=Homo sapiens OX=9606 GN=HNRNPC PE=1 SV=4	1.542	Up	6.743e-08	HNRNPC	33.67	36.6	15	20	15	1.152	0.747	0.46	0.994
RNA recognition motif domain	0.0420702	Q8WXF1	Paraspeckle component 1 OS=Homo sapiens OX=9606 GN=PSPC1 PE=1 SV=1	1.52	Up	0.0143036	PSPC1	58.743	15.9	8	8	6	1.306	0.859	1.227	1.111
RNA recognition motif domain	0.0420702	Q08170	Serine/arginine-rich splicing factor 4 OS=Homo sapiens OX=9606 GN=SRSF4 PE=1 SV=2	1.723	Up	0.0108623	SRSF4	56.678	12.3	7	10	3	1.621	0.941	0.686	0.586
RNA recognition motif domain	0.0420702	Q5T8P6	RNA-binding protein 26 OS=Homo sapiens OX=9606 GN=RBM26 PE=1 SV=3	1.88	Up	0.0075977	RBM26	113.6	2.5	2	3	2	1.41	0.75		0.634
RNA recognition motif domain	0.0420702	Q9NWH9	SAFB-like transcription modulator OS=Homo sapiens OX=9606 GN=SLTM PE=1 SV=2	1.545	Up	0.0023222	SLTM	117.15	7.7	6	7	6	1.197	0.775		0.823
Transcription factor, GTP-binding domain	0.0229892	P49411	Elongation factor Tu, mitochondrial OS=Homo sapiens OX=9606 GN=TUFM PE=1 SV=2	1.533	Up	0.00046477	TUFM	49.541	18.4	8	9	8	1.136	0.741	0.979	1.094
Transcription factor, GTP-binding domain	0.0229892	P46199	Translation initiation factor IF-2, mitochondrial OS=Homo sapiens OX=9606 GN=MTIF2 PE=1 SV=2	1.87	Up	0.021004	MTIF2	81.316	2.8	2	2	2	1.152	0.616		1.097
Galactose-binding domain-like	0.014898	P11047	Laminin subunit gamma-1 OS=Homo sapiens OX=9606 GN=LAMC1 PE=1 SV=3	2.097	Up	2.4187e-11	LAMC1	177.6	7.1	11	13	11	1.724	0.822	0.593	0.456
Galactose-binding domain-like	0.014898	Q9Y375	Complex I intermediate-associated protein 30, mitochondrial OS=Homo sapiens OX=9606 GN=NDUFAF1 PE=1 SV=2	1.796	Up	0.0129443	NDUFAF1	37.763	8.3	3	3	3	1.248	0.695		0.833
Cadherin prodomain	0.0014699	P55290	Cadherin-13 OS=Homo sapiens OX=9606 GN=CDH13 PE=1 SV=1	1.716	Up	0.0097613	CDH13	78.286	2.7	2	2	2	1.428	0.832		0.653
Cadherin prodomain	0.0014699	P55283	Cadherin-4 OS=Homo sapiens OX=9606 GN=CDH4 PE=2 SV=2	2.596	Up	0.00021954	CDH4	100.28	2.7	3	3	3	1.69	0.651		0.629
Single hybrid motif	0.00498869	P36957	Dihydrolipoyllysine-residue succinyltransferase component of 2-oxoglutarate dehydrogenase complex, mitochondrial OS=Homo sapiens OX=9606 GN=DLST PE=1 SV=4	1.516	Up	0.00052183	DLST	48.755	17.7	9	14	9	1.052	0.694	0.561	1.119
Single hybrid motif	0.00498869	P10515	Dihydrolipoyllysine-residue acetyltransferase component of pyruvate dehydrogenase complex, mitochondrial OS=Homo sapiens OX=9606 GN=DLAT PE=1 SV=3	1.658	Up	0.029203	DLAT	68.996	3.9	3	3	3	1.285	0.775	0.834	1.451
Chloramphenicol acetyltransferase-like domain	0.000742544	P36957	Dihydrolipoyllysine-residue succinyltransferase component of 2-oxoglutarate dehydrogenase complex, mitochondrial OS=Homo sapiens OX=9606 GN=DLST PE=1 SV=4	1.516	Up	0.00052183	DLST	48.755	17.7	9	14	9	1.052	0.694	0.561	1.119
Chloramphenicol acetyltransferase-like domain	0.000742544	P10515	Dihydrolipoyllysine-residue acetyltransferase component of pyruvate dehydrogenase complex, mitochondrial OS=Homo sapiens OX=9606 GN=DLAT PE=1 SV=3	1.658	Up	0.029203	DLAT	68.996	3.9	3	3	3	1.285	0.775	0.834	1.451
Translation protein, beta-barrel domain	0.0432701	P49411	Elongation factor Tu, mitochondrial OS=Homo sapiens OX=9606 GN=TUFM PE=1 SV=2	1.533	Up	0.00046477	TUFM	49.541	18.4	8	9	8	1.136	0.741	0.979	1.094
Translation protein, beta-barrel domain	0.0432701	P46199	Translation initiation factor IF-2, mitochondrial OS=Homo sapiens OX=9606 GN=MTIF2 PE=1 SV=2	1.87	Up	0.021004	MTIF2	81.316	2.8	2	2	2	1.152	0.616		1.097
Cadherin	0.00360006	P55290	Cadherin-13 OS=Homo sapiens OX=9606 GN=CDH13 PE=1 SV=1	1.716	Up	0.0097613	CDH13	78.286	2.7	2	2	2	1.428	0.832		0.653
Cadherin	0.00360006	P55283	Cadherin-4 OS=Homo sapiens OX=9606 GN=CDH4 PE=2 SV=2	2.596	Up	0.00021954	CDH4	100.28	2.7	3	3	3	1.69	0.651		0.629

## Sheet: Down
Domain Description	Mapping	Background	All Mapping	All Backgroud	Fold enrichment	Fisher's exact test p value	-log10(P value)	Related Protein
Aminoacyl-tRNA synthetase, class II (G/ P/ S/T)	2	6	49	3257	22.16	0.00320072	2.49	P26639 P49591
Aminoacyl-tRNA synthetase, class II	2	15	49	3257	8.86	0.0205514	1.69	P26639 P49591
Armadillo-type fold	7	192	49	3257	2.42	0.023103	1.64	Q6P3W7 Q9H074 Q9UBB6 Q9BPX3 O95373 Q9Y678 Q9H3U1
EF-hand domain pair	4	84	49	3257	3.17	0.0361858	1.44	P12814 P40763 P06703 Q9H4M9
Armadillo-like helical	5	128	49	3257	2.6	0.0414622	1.38	Q6P3W7 Q9BPX3 O95373 Q9Y678 Q9H3U1

## Sheet: Down Domain2Protein
Domain Description	Fisher's exact test p value	Protein accession	Protein description	Ratio	Regulated Type	P value	Gene name	MW [kDa]	Coverage [%]	Peptides	PSMs	Unique peptides	AC_KD	AC_KD_C	AC_OE	AC_OE_C
Armadillo-type fold	0.023103	Q6P3W7	SCY1-like protein 2 OS=Homo sapiens OX=9606 GN=SCYL2 PE=1 SV=1	0.578	Down	0.036343	SCYL2	103.71	3.9	3	3	3	0.72	1.245	5.563	0.937
Armadillo-type fold	0.023103	Q9H074	Polyadenylate-binding protein-interacting protein 1 OS=Homo sapiens OX=9606 GN=PAIP1 PE=1 SV=1	0.584	Down	0.044983	PAIP1	53.524	15.2	7	7	7	0.64	1.095	0.841	1.179
Armadillo-type fold	0.023103	Q9UBB6	Neurochondrin OS=Homo sapiens OX=9606 GN=NCDN PE=1 SV=1	0.658	Down	0.00024195	NCDN	78.863	6.9	4	5	4	0.793	1.206		0.905
Armadillo-type fold	0.023103	Q9BPX3	Condensin complex subunit 3 OS=Homo sapiens OX=9606 GN=NCAPG PE=1 SV=1	0.6	Down	0.0118174	NCAPG	114.33	4.3	4	5	4	0.852	1.42	1.462	0.966
Armadillo-type fold	0.023103	O95373	Importin-7 OS=Homo sapiens OX=9606 GN=IPO7 PE=1 SV=1	0.613	Down	0.0037003	IPO7	119.52	8.5	8	14	8	0.815	1.33	0.989	1.049
Armadillo-type fold	0.023103	Q9Y678	Coatomer subunit gamma-1 OS=Homo sapiens OX=9606 GN=COPG1 PE=1 SV=1	0.616	Down	0.000161818	COPG1	97.717	8.6	8	9	7	0.719	1.167	0.465	1.036
Armadillo-type fold	0.023103	Q9H3U1	Protein unc-45 homolog A OS=Homo sapiens OX=9606 GN=UNC45A PE=1 SV=1	0.598	Down	0.0067414	UNC45A	103.08	4.7	4	4	4	0.821	1.373	1.268	0.855
AAA+ ATPase domain	0.200029	Q15645	Pachytene checkpoint protein 2 homolog OS=Homo sapiens OX=9606 GN=TRIP13 PE=1 SV=2	0.648	Down	0.0307	TRIP13	48.55	16.2	7	9	7	0.8	1.234	0.651	0.958
AAA+ ATPase domain	0.200029	Q9NUQ8	ATP-binding cassette sub-family F member 3 OS=Homo sapiens OX=9606 GN=ABCF3 PE=1 SV=2	0.657	Down	0.00194316	ABCF3	79.744	4.2	3	4	3	0.844	1.284		0.855
Helicase superfamily 1/2, ATP-binding domain	0.244639	Q9UNY4	Transcription termination factor 2 OS=Homo sapiens OX=9606 GN=TTF2 PE=1 SV=2	0.649	Down	0.0068841	TTF2	129.59	9.7	9	11	9	0.836	1.288	2.104	0.936
Helicase superfamily 1/2, ATP-binding domain	0.244639	P60842	Eukaryotic initiation factor 4A-I OS=Homo sapiens OX=9606 GN=EIF4A1 PE=1 SV=1	0.637	Down	4.4229e-06	EIF4A1	46.153	31.3	15	26	8	0.831	1.304	1.063	0.978
Armadillo-like helical	0.0414622	Q6P3W7	SCY1-like protein 2 OS=Homo sapiens OX=9606 GN=SCYL2 PE=1 SV=1	0.578	Down	0.036343	SCYL2	103.71	3.9	3	3	3	0.72	1.245	5.563	0.937
Armadillo-like helical	0.0414622	Q9BPX3	Condensin complex subunit 3 OS=Homo sapiens OX=9606 GN=NCAPG PE=1 SV=1	0.6	Down	0.0118174	NCAPG	114.33	4.3	4	5	4	0.852	1.42	1.462	0.966
Armadillo-like helical	0.0414622	O95373	Importin-7 OS=Homo sapiens OX=9606 GN=IPO7 PE=1 SV=1	0.613	Down	0.0037003	IPO7	119.52	8.5	8	14	8	0.815	1.33	0.989	1.049
Armadillo-like helical	0.0414622	Q9Y678	Coatomer subunit gamma-1 OS=Homo sapiens OX=9606 GN=COPG1 PE=1 SV=1	0.616	Down	0.000161818	COPG1	97.717	8.6	8	9	7	0.719	1.167	0.465	1.036
Armadillo-like helical	0.0414622	Q9H3U1	Protein unc-45 homolog A OS=Homo sapiens OX=9606 GN=UNC45A PE=1 SV=1	0.598	Down	0.0067414	UNC45A	103.08	4.7	4	4	4	0.821	1.373	1.268	0.855
Aminoacyl-tRNA synthetase, class II	0.0205514	P26639	Threonine--tRNA ligase 1, cytoplasmic OS=Homo sapiens OX=9606 GN=TARS1 PE=1 SV=3	0.616	Down	1.08458e-12	TARS1	83.434	24.1	16	19	16	0.721	1.171	2.862	1.013
Aminoacyl-tRNA synthetase, class II	0.0205514	P49591	Serine--tRNA ligase, cytoplasmic OS=Homo sapiens OX=9606 GN=SARS PE=1 SV=3	0.661	Down	0.028379	SARS	58.777	16.3	8	9	8	0.606	0.917	1.082	1.359
Tetratricopeptide repeat-containing domain	0.205555	O43765	Small glutamine-rich tetratricopeptide repeat-containing protein alpha OS=Homo sapiens OX=9606 GN=SGTA PE=1 SV=1	0.648	Down	0.0042172	SGTA	34.063	10.5	3	3	3	0.783	1.208		0.902
Tetratricopeptide repeat-containing domain	0.205555	Q9H3U1	Protein unc-45 homolog A OS=Homo sapiens OX=9606 GN=UNC45A PE=1 SV=1	0.598	Down	0.0067414	UNC45A	103.08	4.7	4	4	4	0.821	1.373	1.268	0.855
EF-hand domain	0.0812118	P12814	Alpha-actinin-1 OS=Homo sapiens OX=9606 GN=ACTN1 PE=1 SV=2	0.654	Down	1.1287e-09	ACTN1	103.06	30.3	27	53	16	0.816	1.247	1.144	0.934
EF-hand domain	0.0812118	P06703	Protein S100-A6 OS=Homo sapiens OX=9606 GN=S100A6 PE=1 SV=1	0.637	Down	6.4674e-05	S100A6	10.18	16.7	2	8	2	0.734	1.152	1.388	1.102
EF-hand domain	0.0812118	Q9H4M9	EH domain-containing protein 1 OS=Homo sapiens OX=9606 GN=EHD1 PE=1 SV=2	0.613	Down	0.0026761	EHD1	60.626	16.3	9	9	5	0.754	1.231		0.918
Protein kinase domain	0.166669	P31751	RAC-beta serine/threonine-protein kinase OS=Homo sapiens OX=9606 GN=AKT2 PE=1 SV=2	0.49	Down	0.0176823	AKT2	55.768	3.7	2	2	2	0.656	1.34		0.912
Protein kinase domain	0.166669	Q13418	Integrin-linked protein kinase OS=Homo sapiens OX=9606 GN=ILK PE=1 SV=2	0.65	Down	0.0062008	ILK	51.419	9.5	5	5	5	0.9	1.385	0.456	1.318
Protein kinase domain	0.166669	Q6P3W7	SCY1-like protein 2 OS=Homo sapiens OX=9606 GN=SCYL2 PE=1 SV=1	0.578	Down	0.036343	SCYL2	103.71	3.9	3	3	3	0.72	1.245	5.563	0.937
Aminoacyl-tRNA synthetase, class II (G/ P/ S/T)	0.00320072	P26639	Threonine--tRNA ligase 1, cytoplasmic OS=Homo sapiens OX=9606 GN=TARS1 PE=1 SV=3	0.616	Down	1.08458e-12	TARS1	83.434	24.1	16	19	16	0.721	1.171	2.862	1.013
Aminoacyl-tRNA synthetase, class II (G/ P/ S/T)	0.00320072	P49591	Serine--tRNA ligase, cytoplasmic OS=Homo sapiens OX=9606 GN=SARS PE=1 SV=3	0.661	Down	0.028379	SARS	58.777	16.3	8	9	8	0.606	0.917	1.082	1.359
Protein kinase-like domain	0.212629	P31751	RAC-beta serine/threonine-protein kinase OS=Homo sapiens OX=9606 GN=AKT2 PE=1 SV=2	0.49	Down	0.0176823	AKT2	55.768	3.7	2	2	2	0.656	1.34		0.912
Protein kinase-like domain	0.212629	Q13418	Integrin-linked protein kinase OS=Homo sapiens OX=9606 GN=ILK PE=1 SV=2	0.65	Down	0.0062008	ILK	51.419	9.5	5	5	5	0.9	1.385	0.456	1.318
Protein kinase-like domain	0.212629	Q6P3W7	SCY1-like protein 2 OS=Homo sapiens OX=9606 GN=SCYL2 PE=1 SV=1	0.578	Down	0.036343	SCYL2	103.71	3.9	3	3	3	0.72	1.245	5.563	0.937
EF-hand domain pair	0.0361858	P12814	Alpha-actinin-1 OS=Homo sapiens OX=9606 GN=ACTN1 PE=1 SV=2	0.654	Down	1.1287e-09	ACTN1	103.06	30.3	27	53	16	0.816	1.247	1.144	0.934
EF-hand domain pair	0.0361858	P40763	Signal transducer and activator of transcription 3 OS=Homo sapiens OX=9606 GN=STAT3 PE=1 SV=2	0.592	Down	0.00039635	STAT3	88.067	4.9	4	4	4	0.753	1.272		0.941
EF-hand domain pair	0.0361858	P06703	Protein S100-A6 OS=Homo sapiens OX=9606 GN=S100A6 PE=1 SV=1	0.637	Down	6.4674e-05	S100A6	10.18	16.7	2	8	2	0.734	1.152	1.388	1.102
EF-hand domain pair	0.0361858	Q9H4M9	EH domain-containing protein 1 OS=Homo sapiens OX=9606 GN=EHD1 PE=1 SV=2	0.613	Down	0.0026761	EHD1	60.626	16.3	9	9	5	0.754	1.231		0.918
Helicase, C-terminal	0.244639	Q9UNY4	Transcription termination factor 2 OS=Homo sapiens OX=9606 GN=TTF2 PE=1 SV=2	0.649	Down	0.0068841	TTF2	129.59	9.7	9	11	9	0.836	1.288	2.104	0.936
Helicase, C-terminal	0.244639	P60842	Eukaryotic initiation factor 4A-I OS=Homo sapiens OX=9606 GN=EIF4A1 PE=1 SV=1	0.637	Down	4.4229e-06	EIF4A1	46.153	31.3	15	26	8	0.831	1.304	1.063	0.978

## Sheet: all
Domain Description	Mapping	Background	All Mapping	All Backgroud	Fold enrichment	Fisher's exact test p value	-log10(P value)	Related Protein
Prolyl 4-hydroxylase, alpha subunit	3	8	101	3257	12.09	0.00144748	2.84	P13674 Q02809 Q8N543
Oxoglutarate/iron-dependent dioxygenase	3	8	101	3257	12.09	0.00144748	2.84	P13674 Q02809 Q8N543
Heat shock protein DnaJ, cysteine-rich domain	2	3	101	3257	21.5	0.00279926	2.55	P31689 Q96EY1
Chloramphenicol acetyltransferase-like domain	2	3	101	3257	21.5	0.00279926	2.55	P36957 P10515
Cadherin prodomain	2	4	101	3257	16.12	0.00548528	2.26	P55290 P55283
PA domain	2	4	101	3257	16.12	0.00548528	2.26	P02786 Q9BZQ6
FCP1 homology domain	2	5	101	3257	12.9	0.00895764	2.05	Q8WVY7 Q3ZCQ8
Band 7 domain	2	5	101	3257	12.9	0.00895764	2.05	O94905 Q9UJZ1
Translation elongation factor EFTu/EF1A, C-terminal	2	5	101	3257	12.9	0.00895764	2.05	P49411 Q05639
Transcription factor, GTP-binding domain	3	15	101	3257	6.45	0.0100399	2	P49411 Q05639 P46199
Chaperone DnaJ, C-terminal	2	6	101	3257	10.75	0.013166	1.88	P31689 Q96EY1
Aminoacyl-tRNA synthetase, class II (G/ P/ S/T)	2	6	101	3257	10.75	0.013166	1.88	P26639 P49591
HSP40/DnaJ peptide-binding	2	6	101	3257	10.75	0.013166	1.88	P31689 Q96EY1
Cadherin	2	6	101	3257	10.75	0.013166	1.88	P55290 P55283
Biotin/lipoyl attachment	2	7	101	3257	9.21	0.0180621	1.74	P36957 P10515
Single hybrid motif	2	7	101	3257	9.21	0.0180621	1.74	P36957 P10515
Cadherin-like	2	7	101	3257	9.21	0.0180621	1.74	P55290 P55283
Translation protein, beta-barrel domain	3	21	101	3257	4.61	0.0256582	1.59	P49411 Q05639 P46199
Dynamin-type guanine nucleotide-binding (G) domain	2	9	101	3257	7.17	0.0297369	1.53	O60313 Q9H4M9
Integrin domain	2	11	101	3257	5.86	0.0436402	1.36	P05556 P23229

## Sheet: all Domain2Protein
Domain Description	Fisher's exact test p value	Protein accession	Protein description	Ratio	Regulated Type	P value	Gene name	MW [kDa]	Coverage [%]	Peptides	PSMs	Unique peptides	AC_KD	AC_KD_C	AC_OE	AC_OE_C
Armadillo-type fold	0.138266	Q6P3W7	SCY1-like protein 2 OS=Homo sapiens OX=9606 GN=SCYL2 PE=1 SV=1	0.578	Down	0.036343	SCYL2	103.71	3.9	3	3	3	0.72	1.245	5.563	0.937
Armadillo-type fold	0.138266	Q9UBB6	Neurochondrin OS=Homo sapiens OX=9606 GN=NCDN PE=1 SV=1	0.658	Down	0.00024195	NCDN	78.863	6.9	4	5	4	0.793	1.206		0.905
Armadillo-type fold	0.138266	O95373	Importin-7 OS=Homo sapiens OX=9606 GN=IPO7 PE=1 SV=1	0.613	Down	0.0037003	IPO7	119.52	8.5	8	14	8	0.815	1.33	0.989	1.049
Armadillo-type fold	0.138266	Q9NTI5	Sister chromatid cohesion protein PDS5 homolog B OS=Homo sapiens OX=9606 GN=PDS5B PE=1 SV=1	1.579	Up	0.0048438	PDS5B	164.67	3.9	6	8	6	1.031	0.653	1.636	1.233
Armadillo-type fold	0.138266	Q9H074	Polyadenylate-binding protein-interacting protein 1 OS=Homo sapiens OX=9606 GN=PAIP1 PE=1 SV=1	0.584	Down	0.044983	PAIP1	53.524	15.2	7	7	7	0.64	1.095	0.841	1.179
Armadillo-type fold	0.138266	Q9BPX3	Condensin complex subunit 3 OS=Homo sapiens OX=9606 GN=NCAPG PE=1 SV=1	0.6	Down	0.0118174	NCAPG	114.33	4.3	4	5	4	0.852	1.42	1.462	0.966
Armadillo-type fold	0.138266	O14497	AT-rich interactive domain-containing protein 1A OS=Homo sapiens OX=9606 GN=ARID1A PE=1 SV=3	1.654	Up	0.021924	ARID1A	242.04	2.5	5	5	5	1.351	0.817		0.794
Armadillo-type fold	0.138266	Q9Y678	Coatomer subunit gamma-1 OS=Homo sapiens OX=9606 GN=COPG1 PE=1 SV=1	0.616	Down	0.000161818	COPG1	97.717	8.6	8	9	7	0.719	1.167	0.465	1.036
Armadillo-type fold	0.138266	Q9H3U1	Protein unc-45 homolog A OS=Homo sapiens OX=9606 GN=UNC45A PE=1 SV=1	0.598	Down	0.0067414	UNC45A	103.08	4.7	4	4	4	0.821	1.373	1.268	0.855
Small GTP-binding protein domain	0.276055	P18085	ADP-ribosylation factor 4 OS=Homo sapiens OX=9606 GN=ARF4 PE=1 SV=3	0.632	Down	0.0125397	ARF4	20.511	16.1	3	7	2	0.823	1.302	1.013	1.255
Small GTP-binding protein domain	0.276055	P01116	GTPase KRas OS=Homo sapiens OX=9606 GN=KRAS PE=1 SV=1	1.548	Up	0.0132248	KRAS	21.656	24.9	5	8	3	1.423	0.919	1.114	0.661
Small GTP-binding protein domain	0.276055	P46199	Translation initiation factor IF-2, mitochondrial OS=Homo sapiens OX=9606 GN=MTIF2 PE=1 SV=2	1.87	Up	0.021004	MTIF2	81.316	2.8	2	2	2	1.152	0.616		1.097
Integrin domain	0.0436402	P05556	Integrin beta-1 OS=Homo sapiens OX=9606 GN=ITGB1 PE=1 SV=2	1.548	Up	3.9039e-06	ITGB1	88.414	14	11	12	11	1.215	0.785	3.223	0.923
Integrin domain	0.0436402	P23229	Integrin alpha-6 OS=Homo sapiens OX=9606 GN=ITGA6 PE=1 SV=5	1.628	Up	8.6661e-07	ITGA6	126.6	7.2	7	11	7	1.477	0.907	0.812	0.671
Nucleotide-diphospho-sugar transferases	0.136692	Q02809	Procollagen-lysine,2-oxoglutarate 5-dioxygenase 1 OS=Homo sapiens OX=9606 GN=PLOD1 PE=1 SV=2	1.544	Up	0.00161948	PLOD1	83.549	4.3	3	3	3	1.249	0.809		0.773
Nucleotide-diphospho-sugar transferases	0.136692	Q9Y673	Dolichyl-phosphate beta-glucosyltransferase OS=Homo sapiens OX=9606 GN=ALG5 PE=1 SV=1	0.453	Down	0.033676	ALG5	36.946	9.6	3	3	3	0.609	1.343	0.822	1.419
Prolyl 4-hydroxylase, alpha subunit	0.00144748	P13674	Prolyl 4-hydroxylase subunit alpha-1 OS=Homo sapiens OX=9606 GN=P4HA1 PE=1 SV=2	1.853	Up	3.9366e-05	P4HA1	61.049	14	7	7	7	1.612	0.87	1.017	0.844
Prolyl 4-hydroxylase, alpha subunit	0.00144748	Q02809	Procollagen-lysine,2-oxoglutarate 5-dioxygenase 1 OS=Homo sapiens OX=9606 GN=PLOD1 PE=1 SV=2	1.544	Up	0.00161948	PLOD1	83.549	4.3	3	3	3	1.249	0.809		0.773
Prolyl 4-hydroxylase, alpha subunit	0.00144748	Q8N543	Prolyl 3-hydroxylase OGFOD1 OS=Homo sapiens OX=9606 GN=OGFOD1 PE=1 SV=1	0.638	Down	0.0135616	OGFOD1	63.245	5.5	3	3	3	0.662	1.038		1.187
Nucleotide-binding alpha-beta plait domain	0.170974	Q9NTZ6	RNA-binding protein 12 OS=Homo sapiens OX=9606 GN=RBM12 PE=1 SV=1	0.615	Down	0.0115426	RBM12	97.394	4.7	5	7	5	0.909	1.478	0.963	0.942
Nucleotide-binding alpha-beta plait domain	0.170974	P07910	Heterogeneous nuclear ribonucleoproteins C1/C2 OS=Homo sapiens OX=9606 GN=HNRNPC PE=1 SV=4	1.542	Up	6.743e-08	HNRNPC	33.67	36.6	15	20	15	1.152	0.747	0.46	0.994
Nucleotide-binding alpha-beta plait domain	0.170974	Q8WXF1	Paraspeckle component 1 OS=Homo sapiens OX=9606 GN=PSPC1 PE=1 SV=1	1.52	Up	0.0143036	PSPC1	58.743	15.9	8	8	6	1.306	0.859	1.227	1.111
Nucleotide-binding alpha-beta plait domain	0.170974	Q08170	Serine/arginine-rich splicing factor 4 OS=Homo sapiens OX=9606 GN=SRSF4 PE=1 SV=2	1.723	Up	0.0108623	SRSF4	56.678	12.3	7	10	3	1.621	0.941	0.686	0.586
Nucleotide-binding alpha-beta plait domain	0.170974	Q5T8P6	RNA-binding protein 26 OS=Homo sapiens OX=9606 GN=RBM26 PE=1 SV=3	1.88	Up	0.0075977	RBM26	113.6	2.5	2	3	2	1.41	0.75		0.634
Nucleotide-binding alpha-beta plait domain	0.170974	Q9NWH9	SAFB-like transcription modulator OS=Homo sapiens OX=9606 GN=SLTM PE=1 SV=2	1.545	Up	0.0023222	SLTM	117.15	7.7	6	7	6	1.197	0.775		0.823
Heat shock protein DnaJ, cysteine-rich domain	0.00279926	P31689	DnaJ homolog subfamily A member 1 OS=Homo sapiens OX=9606 GN=DNAJA1 PE=1 SV=2	0.555	Down	0.0037842	DNAJA1	44.868	12.6	5	5	5	0.788	1.419		0.786
Heat shock protein DnaJ, cysteine-rich domain	0.00279926	Q96EY1	DnaJ homolog subfamily A member 3, mitochondrial OS=Homo sapiens OX=9606 GN=DNAJA3 PE=1 SV=2	1.568	Up	0.0091226	DNAJA3	52.488	5.8	3	5	3	1.637	1.044	0.948	0.981
Biotin/lipoyl attachment	0.0180621	P36957	Dihydrolipoyllysine-residue succinyltransferase component of 2-oxoglutarate dehydrogenase complex, mitochondrial OS=Homo sapiens OX=9606 GN=DLST PE=1 SV=4	1.516	Up	0.00052183	DLST	48.755	17.7	9	14	9	1.052	0.694	0.561	1.119
Biotin/lipoyl attachment	0.0180621	P10515	Dihydrolipoyllysine-residue acetyltransferase component of pyruvate dehydrogenase complex, mitochondrial OS=Homo sapiens OX=9606 GN=DLAT PE=1 SV=3	1.658	Up	0.029203	DLAT	68.996	3.9	3	3	3	1.285	0.775	0.834	1.451
Band 7 domain	0.00895764	O94905	Erlin-2 OS=Homo sapiens OX=9606 GN=ERLIN2 PE=1 SV=1	1.506	Up	0.0181552	ERLIN2	37.839	10	4	4	2	1.003	0.666		1.189
Band 7 domain	0.00895764	Q9UJZ1	Stomatin-like protein 2, mitochondrial OS=Homo sapiens OX=9606 GN=STOML2 PE=1 SV=1	1.887	Up	0.027121	STOML2	38.534	15.2	4	4	4	1.236	0.655	0.788	1.237
Cadherin-like	0.0180621	P55290	Cadherin-13 OS=Homo sapiens OX=9606 GN=CDH13 PE=1 SV=1	1.716	Up	0.0097613	CDH13	78.286	2.7	2	2	2	1.428	0.832		0.653
Cadherin-like	0.0180621	P55283	Cadherin-4 OS=Homo sapiens OX=9606 GN=CDH4 PE=2 SV=2	2.596	Up	0.00021954	CDH4	100.28	2.7	3	3	3	1.69	0.651		0.629
Oxoglutarate/iron-dependent dioxygenase	0.00144748	P13674	Prolyl 4-hydroxylase subunit alpha-1 OS=Homo sapiens OX=9606 GN=P4HA1 PE=1 SV=2	1.853	Up	3.9366e-05	P4HA1	61.049	14	7	7	7	1.612	0.87	1.017	0.844
Oxoglutarate/iron-dependent dioxygenase	0.00144748	Q02809	Procollagen-lysine,2-oxoglutarate 5-dioxygenase 1 OS=Homo sapiens OX=9606 GN=PLOD1 PE=1 SV=2	1.544	Up	0.00161948	PLOD1	83.549	4.3	3	3	3	1.249	0.809		0.773
Oxoglutarate/iron-dependent dioxygenase	0.00144748	Q8N543	Prolyl 3-hydroxylase OGFOD1 OS=Homo sapiens OX=9606 GN=OGFOD1 PE=1 SV=1	0.638	Down	0.0135616	OGFOD1	63.245	5.5	3	3	3	0.662	1.038		1.187
Zinc finger, CCCH-type	0.0957612	P42694	Probable helicase with zinc finger domain OS=Homo sapiens OX=9606 GN=HELZ PE=1 SV=2	1.613	Up	0.0135962	HELZ	218.97	2.3	4	4	4	1.25	0.775	5.899	0.979
Zinc finger, CCCH-type	0.0957612	Q5T8P6	RNA-binding protein 26 OS=Homo sapiens OX=9606 GN=RBM26 PE=1 SV=3	1.88	Up	0.0075977	RBM26	113.6	2.5	2	3	2	1.41	0.75		0.634
RNA recognition motif domain	0.170974	Q9NTZ6	RNA-binding protein 12 OS=Homo sapiens OX=9606 GN=RBM12 PE=1 SV=1	0.615	Down	0.0115426	RBM12	97.394	4.7	5	7	5	0.909	1.478	0.963	0.942
RNA recognition motif domain	0.170974	P07910	Heterogeneous nuclear ribonucleoproteins C1/C2 OS=Homo sapiens OX=9606 GN=HNRNPC PE=1 SV=4	1.542	Up	6.743e-08	HNRNPC	33.67	36.6	15	20	15	1.152	0.747	0.46	0.994
RNA recognition motif domain	0.170974	Q8WXF1	Paraspeckle component 1 OS=Homo sapiens OX=9606 GN=PSPC1 PE=1 SV=1	1.52	Up	0.0143036	PSPC1	58.743	15.9	8	8	6	1.306	0.859	1.227	1.111
RNA recognition motif domain	0.170974	Q08170	Serine/arginine-rich splicing factor 4 OS=Homo sapiens OX=9606 GN=SRSF4 PE=1 SV=2	1.723	Up	0.0108623	SRSF4	56.678	12.3	7	10	3	1.621	0.941	0.686	0.586
RNA recognition motif domain	0.170974	Q5T8P6	RNA-binding protein 26 OS=Homo sapiens OX=9606 GN=RBM26 PE=1 SV=3	1.88	Up	0.0075977	RBM26	113.6	2.5	2	3	2	1.41	0.75		0.634
RNA recognition motif domain	0.170974	Q9NWH9	SAFB-like transcription modulator OS=Homo sapiens OX=9606 GN=SLTM PE=1 SV=2	1.545	Up	0.0023222	SLTM	117.15	7.7	6	7	6	1.197	0.775		0.823
Concanavalin A-like lectin/glucanase domain	0.261268	P49257	Protein ERGIC-53 OS=Homo sapiens OX=9606 GN=LMAN1 PE=1 SV=2	1.513	Up	0.0156435	LMAN1	57.548	12.4	6	7	6	1.292	0.854	0.594	0.879
Concanavalin A-like lectin/glucanase domain	0.261268	P17931	Galectin-3 OS=Homo sapiens OX=9606 GN=LGALS3 PE=1 SV=5	0.556	Down	0.0039021	LGALS3	26.152	20	5	5	5	0.648	1.166		1.044
HSP40/DnaJ peptide-binding	0.013166	P31689	DnaJ homolog subfamily A member 1 OS=Homo sapiens OX=9606 GN=DNAJA1 PE=1 SV=2	0.555	Down	0.0037842	DNAJA1	44.868	12.6	5	5	5	0.788	1.419		0.786
HSP40/DnaJ peptide-binding	0.013166	Q96EY1	DnaJ homolog subfamily A member 3, mitochondrial OS=Homo sapiens OX=9606 GN=DNAJA3 PE=1 SV=2	1.568	Up	0.0091226	DNAJA3	52.488	5.8	3	5	3	1.637	1.044	0.948	0.981
Translation elongation factor EFTu/EF1A, C-terminal	0.00895764	P49411	Elongation factor Tu, mitochondrial OS=Homo sapiens OX=9606 GN=TUFM PE=1 SV=2	1.533	Up	0.00046477	TUFM	49.541	18.4	8	9	8	1.136	0.741	0.979	1.094
Translation elongation factor EFTu/EF1A, C-terminal	0.00895764	Q05639	Elongation factor 1-alpha 2 OS=Homo sapiens OX=9606 GN=EEF1A2 PE=1 SV=1	0.653	Down	0.000116409	EEF1A2	50.47	26.8	14	27	7	0.789	1.208	1.083	0.994
HAD-like domain	0.203393	Q8WVY7	Ubiquitin-like domain-containing CTD phosphatase 1 OS=Homo sapiens OX=9606 GN=UBLCP1 PE=1 SV=2	0.558	Down	0.00085521	UBLCP1	36.804	13.2	4	5	4	0.752	1.347	0.56	0.927
HAD-like domain	0.203393	Q3ZCQ8	Mitochondrial import inner membrane translocase subunit TIM50 OS=Homo sapiens OX=9606 GN=TIMM50 PE=1 SV=2	1.682	Up	0.00116203	TIMM50	39.646	11	3	5	3	1.473	0.876	0.67	0.606
Armadillo-like helical	0.0999807	Q9NTI5	Sister chromatid cohesion protein PDS5 homolog B OS=Homo sapiens OX=9606 GN=PDS5B PE=1 SV=1	1.579	Up	0.0048438	PDS5B	164.67	3.9	6	8	6	1.031	0.653	1.636	1.233
Armadillo-like helical	0.0999807	Q6P3W7	SCY1-like protein 2 OS=Homo sapiens OX=9606 GN=SCYL2 PE=1 SV=1	0.578	Down	0.036343	SCYL2	103.71	3.9	3	3	3	0.72	1.245	5.563	0.937
Armadillo-like helical	0.0999807	O14497	AT-rich interactive domain-containing protein 1A OS=Homo sapiens OX=9606 GN=ARID1A PE=1 SV=3	1.654	Up	0.021924	ARID1A	242.04	2.5	5	5	5	1.351	0.817		0.794
Armadillo-like helical	0.0999807	Q9BPX3	Condensin complex subunit 3 OS=Homo sapiens OX=9606 GN=NCAPG PE=1 SV=1	0.6	Down	0.0118174	NCAPG	114.33	4.3	4	5	4	0.852	1.42	1.462	0.966
Armadillo-like helical	0.0999807	O95373	Importin-7 OS=Homo sapiens OX=9606 GN=IPO7 PE=1 SV=1	0.613	Down	0.0037003	IPO7	119.52	8.5	8	14	8	0.815	1.33	0.989	1.049
Armadillo-like helical	0.0999807	Q9Y678	Coatomer subunit gamma-1 OS=Homo sapiens OX=9606 GN=COPG1 PE=1 SV=1	0.616	Down	0.000161818	COPG1	97.717	8.6	8	9	7	0.719	1.167	0.465	1.036
Armadillo-like helical	0.0999807	Q9H3U1	Protein unc-45 homolog A OS=Homo sapiens OX=9606 GN=UNC45A PE=1 SV=1	0.598	Down	0.0067414	UNC45A	103.08	4.7	4	4	4	0.821	1.373	1.268	0.855
Transcription factor, GTP-binding domain	0.0100399	P49411	Elongation factor Tu, mitochondrial OS=Homo sapiens OX=9606 GN=TUFM PE=1 SV=2	1.533	Up	0.00046477	TUFM	49.541	18.4	8	9	8	1.136	0.741	0.979	1.094
Transcription factor, GTP-binding domain	0.0100399	Q05639	Elongation factor 1-alpha 2 OS=Homo sapiens OX=9606 GN=EEF1A2 PE=1 SV=1	0.653	Down	0.000116409	EEF1A2	50.47	26.8	14	27	7	0.789	1.208	1.083	0.994
Transcription factor, GTP-binding domain	0.0100399	P46199	Translation initiation factor IF-2, mitochondrial OS=Homo sapiens OX=9606 GN=MTIF2 PE=1 SV=2	1.87	Up	0.021004	MTIF2	81.316	2.8	2	2	2	1.152	0.616		1.097
Chaperone DnaJ, C-terminal	0.013166	P31689	DnaJ homolog subfamily A member 1 OS=Homo sapiens OX=9606 GN=DNAJA1 PE=1 SV=2	0.555	Down	0.0037842	DNAJA1	44.868	12.6	5	5	5	0.788	1.419		0.786
Chaperone DnaJ, C-terminal	0.013166	Q96EY1	DnaJ homolog subfamily A member 3, mitochondrial OS=Homo sapiens OX=9606 GN=DNAJA3 PE=1 SV=2	1.568	Up	0.0091226	DNAJA3	52.488	5.8	3	5	3	1.637	1.044	0.948	0.981
Aminoacyl-tRNA synthetase, class II	0.0769203	P26639	Threonine--tRNA ligase 1, cytoplasmic OS=Homo sapiens OX=9606 GN=TARS1 PE=1 SV=3	0.616	Down	1.08458e-12	TARS1	83.434	24.1	16	19	16	0.721	1.171	2.862	1.013
Aminoacyl-tRNA synthetase, class II	0.0769203	P49591	Serine--tRNA ligase, cytoplasmic OS=Homo sapiens OX=9606 GN=SARS PE=1 SV=3	0.661	Down	0.028379	SARS	58.777	16.3	8	9	8	0.606	0.917	1.082	1.359
Tetratricopeptide repeat-containing domain	0.250627	P13674	Prolyl 4-hydroxylase subunit alpha-1 OS=Homo sapiens OX=9606 GN=P4HA1 PE=1 SV=2	1.853	Up	3.9366e-05	P4HA1	61.049	14	7	7	7	1.612	0.87	1.017	0.844
Tetratricopeptide repeat-containing domain	0.250627	O43765	Small glutamine-rich tetratricopeptide repeat-containing protein alpha OS=Homo sapiens OX=9606 GN=SGTA PE=1 SV=1	0.648	Down	0.0042172	SGTA	34.063	10.5	3	3	3	0.783	1.208		0.902
Tetratricopeptide repeat-containing domain	0.250627	Q9H3U1	Protein unc-45 homolog A OS=Homo sapiens OX=9606 GN=UNC45A PE=1 SV=1	0.598	Down	0.0067414	UNC45A	103.08	4.7	4	4	4	0.821	1.373	1.268	0.855
Galactose-binding domain-like	0.0513294	P11047	Laminin subunit gamma-1 OS=Homo sapiens OX=9606 GN=LAMC1 PE=1 SV=3	2.097	Up	2.4187e-11	LAMC1	177.6	7.1	11	13	11	1.724	0.822	0.593	0.456
Galactose-binding domain-like	0.0513294	Q9Y375	Complex I intermediate-associated protein 30, mitochondrial OS=Homo sapiens OX=9606 GN=NDUFAF1 PE=1 SV=2	1.796	Up	0.0129443	NDUFAF1	37.763	8.3	3	3	3	1.248	0.695		0.833
Cadherin prodomain	0.00548528	P55290	Cadherin-13 OS=Homo sapiens OX=9606 GN=CDH13 PE=1 SV=1	1.716	Up	0.0097613	CDH13	78.286	2.7	2	2	2	1.428	0.832		0.653
Cadherin prodomain	0.00548528	P55283	Cadherin-4 OS=Homo sapiens OX=9606 GN=CDH4 PE=2 SV=2	2.596	Up	0.00021954	CDH4	100.28	2.7	3	3	3	1.69	0.651		0.629
Single hybrid motif	0.0180621	P36957	Dihydrolipoyllysine-residue succinyltransferase component of 2-oxoglutarate dehydrogenase complex, mitochondrial OS=Homo sapiens OX=9606 GN=DLST PE=1 SV=4	1.516	Up	0.00052183	DLST	48.755	17.7	9	14	9	1.052	0.694	0.561	1.119
Single hybrid motif	0.0180621	P10515	Dihydrolipoyllysine-residue acetyltransferase component of pyruvate dehydrogenase complex, mitochondrial OS=Homo sapiens OX=9606 GN=DLAT PE=1 SV=3	1.658	Up	0.029203	DLAT	68.996	3.9	3	3	3	1.285	0.775	0.834	1.451
Chloramphenicol acetyltransferase-like domain	0.00279926	P36957	Dihydrolipoyllysine-residue succinyltransferase component of 2-oxoglutarate dehydrogenase complex, mitochondrial OS=Homo sapiens OX=9606 GN=DLST PE=1 SV=4	1.516	Up	0.00052183	DLST	48.755	17.7	9	14	9	1.052	0.694	0.561	1.119
Chloramphenicol acetyltransferase-like domain	0.00279926	P10515	Dihydrolipoyllysine-residue acetyltransferase component of pyruvate dehydrogenase complex, mitochondrial OS=Homo sapiens OX=9606 GN=DLAT PE=1 SV=3	1.658	Up	0.029203	DLAT	68.996	3.9	3	3	3	1.285	0.775	0.834	1.451
PA domain	0.00548528	P02786	Transferrin receptor protein 1 OS=Homo sapiens OX=9606 GN=TFRC PE=1 SV=2	0.654	Down	5.266e-10	TFRC	84.87	18.8	14	21	14	0.83	1.27	0.8	0.887
PA domain	0.00548528	Q9BZQ6	ER degradation-enhancing alpha-mannosidase-like protein 3 OS=Homo sapiens OX=9606 GN=EDEM3 PE=1 SV=2	1.693	Up	0.0150205	EDEM3	104.66	3.2	3	3	3	1.283	0.758		0.933
DnaJ domain	0.158387	P31689	DnaJ homolog subfamily A member 1 OS=Homo sapiens OX=9606 GN=DNAJA1 PE=1 SV=2	0.555	Down	0.0037842	DNAJA1	44.868	12.6	5	5	5	0.788	1.419		0.786
DnaJ domain	0.158387	Q96EY1	DnaJ homolog subfamily A member 3, mitochondrial OS=Homo sapiens OX=9606 GN=DNAJA3 PE=1 SV=2	1.568	Up	0.0091226	DNAJA3	52.488	5.8	3	5	3	1.637	1.044	0.948	0.981
Translation protein, beta-barrel domain	0.0256582	P49411	Elongation factor Tu, mitochondrial OS=Homo sapiens OX=9606 GN=TUFM PE=1 SV=2	1.533	Up	0.00046477	TUFM	49.541	18.4	8	9	8	1.136	0.741	0.979	1.094
Translation protein, beta-barrel domain	0.0256582	Q05639	Elongation factor 1-alpha 2 OS=Homo sapiens OX=9606 GN=EEF1A2 PE=1 SV=1	0.653	Down	0.000116409	EEF1A2	50.47	26.8	14	27	7	0.789	1.208	1.083	0.994
Translation protein, beta-barrel domain	0.0256582	P46199	Translation initiation factor IF-2, mitochondrial OS=Homo sapiens OX=9606 GN=MTIF2 PE=1 SV=2	1.87	Up	0.021004	MTIF2	81.316	2.8	2	2	2	1.152	0.616		1.097
FCP1 homology domain	0.00895764	Q8WVY7	Ubiquitin-like domain-containing CTD phosphatase 1 OS=Homo sapiens OX=9606 GN=UBLCP1 PE=1 SV=2	0.558	Down	0.00085521	UBLCP1	36.804	13.2	4	5	4	0.752	1.347	0.56	0.927
FCP1 homology domain	0.00895764	Q3ZCQ8	Mitochondrial import inner membrane translocase subunit TIM50 OS=Homo sapiens OX=9606 GN=TIMM50 PE=1 SV=2	1.682	Up	0.00116203	TIMM50	39.646	11	3	5	3	1.473	0.876	0.67	0.606
Dynamin-type guanine nucleotide-binding (G) domain	0.0297369	O60313	Dynamin-like 120 kDa protein, mitochondrial OS=Homo sapiens OX=9606 GN=OPA1 PE=1 SV=3	1.562	Up	2.5196e-07	OPA1	111.63	12.2	11	13	11	1.248	0.799	1.081	0.844
Dynamin-type guanine nucleotide-binding (G) domain	0.0297369	Q9H4M9	EH domain-containing protein 1 OS=Homo sapiens OX=9606 GN=EHD1 PE=1 SV=2	0.613	Down	0.0026761	EHD1	60.626	16.3	9	9	5	0.754	1.231		0.918
Translation elongation factor EFTu-like, domain 2	0.0513294	P49411	Elongation factor Tu, mitochondrial OS=Homo sapiens OX=9606 GN=TUFM PE=1 SV=2	1.533	Up	0.00046477	TUFM	49.541	18.4	8	9	8	1.136	0.741	0.979	1.094
Translation elongation factor EFTu-like, domain 2	0.0513294	Q05639	Elongation factor 1-alpha 2 OS=Homo sapiens OX=9606 GN=EEF1A2 PE=1 SV=1	0.653	Down	0.000116409	EEF1A2	50.47	26.8	14	27	7	0.789	1.208	1.083	0.994
Aminoacyl-tRNA synthetase, class II (G/ P/ S/T)	0.013166	P26639	Threonine--tRNA ligase 1, cytoplasmic OS=Homo sapiens OX=9606 GN=TARS1 PE=1 SV=3	0.616	Down	1.08458e-12	TARS1	83.434	24.1	16	19	16	0.721	1.171	2.862	1.013
Aminoacyl-tRNA synthetase, class II (G/ P/ S/T)	0.013166	P49591	Serine--tRNA ligase, cytoplasmic OS=Homo sapiens OX=9606 GN=SARS PE=1 SV=3	0.661	Down	0.028379	SARS	58.777	16.3	8	9	8	0.606	0.917	1.082	1.359
Cadherin	0.013166	P55290	Cadherin-13 OS=Homo sapiens OX=9606 GN=CDH13 PE=1 SV=1	1.716	Up	0.0097613	CDH13	78.286	2.7	2	2	2	1.428	0.832		0.653
Cadherin	0.013166	P55283	Cadherin-4 OS=Homo sapiens OX=9606 GN=CDH4 PE=2 SV=2	2.596	Up	0.00021954	CDH4	100.28	2.7	3	3	3	1.69	0.651		0.629
EF-hand domain pair	0.262419	P12814	Alpha-actinin-1 OS=Homo sapiens OX=9606 GN=ACTN1 PE=1 SV=2	0.654	Down	1.1287e-09	ACTN1	103.06	30.3	27	53	16	0.816	1.247	1.144	0.934
EF-hand domain pair	0.262419	P40763	Signal transducer and activator of transcription 3 OS=Homo sapiens OX=9606 GN=STAT3 PE=1 SV=2	0.592	Down	0.00039635	STAT3	88.067	4.9	4	4	4	0.753	1.272		0.941
EF-hand domain pair	0.262419	P06703	Protein S100-A6 OS=Homo sapiens OX=9606 GN=S100A6 PE=1 SV=1	0.637	Down	6.4674e-05	S100A6	10.18	16.7	2	8	2	0.734	1.152	1.388	1.102
EF-hand domain pair	0.262419	Q9H4M9	EH domain-containing protein 1 OS=Homo sapiens OX=9606 GN=EHD1 PE=1 SV=2	0.613	Down	0.0026761	EHD1	60.626	16.3	9	9	5	0.754	1.231		0.918
