# Supplementary material for: Quantitative proteomics analysis revealed the potential role of lncRNA Ftx in cardiomyocytes
Source: Proteome Sci. 2023 Jan 5;21:2. doi: 10.1186/s12953-022-00201-6 (PMC9814437; doi:10.1186/s12953-022-00201-6)
Supplement: Supplementary file 7 — Additional file 7. [file 12953_2022_201_MOESM7_ESM.xlsx]

## Sheet: Up
Domain Description	Mapping	Background	All Mapping	All Backgroud	Fold enrichment	Fisher's exact test p value	-log10(P value)	Related Protein

## Sheet: Up Domain2Protein
Domain Description	Fisher's exact test p value	Protein accession	Protein description	Ratio	Regulated Type	P value	Gene name	MW [kDa]	Coverage [%]	Peptides	PSMs	Unique peptides	AC_KD	AC_KD_C	AC_OE	AC_OE_C
P-loop containing nucleoside triphosphate hydrolase	0.129819	Q9UHI6	Probable ATP-dependent RNA helicase DDX20 OS=Homo sapiens OX=9606 GN=DDX20 PE=1 SV=2	2.389	Up	0.038024	DDX20	92.239	8.4	6	8	6	1.152	1.127	1.837	0.769
P-loop containing nucleoside triphosphate hydrolase	0.129819	Q9UNY4	Transcription termination factor 2 OS=Homo sapiens OX=9606 GN=TTF2 PE=1 SV=2	2.248	Up	0.0038161	TTF2	129.59	9.7	9	11	9	0.836	1.288	2.104	0.936
P-loop containing nucleoside triphosphate hydrolase	0.129819	P55072	Transitional endoplasmic reticulum ATPase OS=Homo sapiens OX=9606 GN=VCP PE=1 SV=4	1.818	Up	0.00033937	VCP	89.321	13.8	12	14	12	1.054	0.959	1.76	0.968
P-loop containing nucleoside triphosphate hydrolase	0.129819	O00159	Unconventional myosin-Ic OS=Homo sapiens OX=9606 GN=MYO1C PE=1 SV=4	2.006	Up	0.006483	MYO1C	121.68	7.5	10	10	9	0.825	1.052	2.237	1.115
P-loop containing nucleoside triphosphate hydrolase	0.129819	Q9NP72	Ras-related protein Rab-18 OS=Homo sapiens OX=9606 GN=RAB18 PE=1 SV=1	2.052	Up	0.00059845	RAB18	22.977	30.6	6	6	5	1.179	1.057	1.974	0.962
Helicase superfamily 1/2, ATP-binding domain	0.100984	Q9UHI6	Probable ATP-dependent RNA helicase DDX20 OS=Homo sapiens OX=9606 GN=DDX20 PE=1 SV=2	2.389	Up	0.038024	DDX20	92.239	8.4	6	8	6	1.152	1.127	1.837	0.769
Helicase superfamily 1/2, ATP-binding domain	0.100984	Q9UNY4	Transcription termination factor 2 OS=Homo sapiens OX=9606 GN=TTF2 PE=1 SV=2	2.248	Up	0.0038161	TTF2	129.59	9.7	9	11	9	0.836	1.288	2.104	0.936
NAD(P)-binding domain	0.137794	P48163	NADP-dependent malic enzyme OS=Homo sapiens OX=9606 GN=ME1 PE=1 SV=1	1.841	Up	0.025603	ME1	64.149	10	6	7	6	0.892	1.033	2.149	1.167
NAD(P)-binding domain	0.137794	Q9NZL9	Methionine adenosyltransferase 2 subunit beta OS=Homo sapiens OX=9606 GN=MAT2B PE=1 SV=1	4.554	Up	4.3101e-05	MAT2B	37.551	16.2	5	6	5	1.006	1.029	4.864	1.068
Helicase, C-terminal	0.100984	Q9UHI6	Probable ATP-dependent RNA helicase DDX20 OS=Homo sapiens OX=9606 GN=DDX20 PE=1 SV=2	2.389	Up	0.038024	DDX20	92.239	8.4	6	8	6	1.152	1.127	1.837	0.769
Helicase, C-terminal	0.100984	Q9UNY4	Transcription termination factor 2 OS=Homo sapiens OX=9606 GN=TTF2 PE=1 SV=2	2.248	Up	0.0038161	TTF2	129.59	9.7	9	11	9	0.836	1.288	2.104	0.936
WD40-repeat-containing domain	0.276041	Q15393	Splicing factor 3B subunit 3 OS=Homo sapiens OX=9606 GN=SF3B3 PE=1 SV=4	2.479	Up	0.00075546	SF3B3	135.58	11.1	13	14	13	1.085	0.996	2.303	0.929
WD40-repeat-containing domain	0.276041	O43684	Mitotic checkpoint protein BUB3 OS=Homo sapiens OX=9606 GN=BUB3 PE=1 SV=1	1.628	Up	0.008182	BUB3	37.154	28.4	8	10	8	1.058	1.06	1.581	0.971

## Sheet: Down
Domain Description	Mapping	Background	All Mapping	All Backgroud	Fold enrichment	Fisher's exact test p value	-log10(P value)	Related Protein
Ribosomal protein S5 domain 2-type fold	2	26	39	3257	6.42	0.0378984	1.42	P62249 Q12931

## Sheet: Down Domain2Protein
Domain Description	Fisher's exact test p value	Protein accession	Protein description	Ratio	Regulated Type	P value	Gene name	MW [kDa]	Coverage [%]	Peptides	PSMs	Unique peptides	AC_KD	AC_KD_C	AC_OE	AC_OE_C
Armadillo-type fold	0.0763461	Q9UPU5	Ubiquitin carboxyl-terminal hydrolase 24 OS=Homo sapiens OX=9606 GN=USP24 PE=1 SV=3	0.606	Down	0.024997	USP24	294.36	1.9	5	5	5	1.055	1.312	0.489	0.807
Armadillo-type fold	0.0763461	Q03701	CCAAT/enhancer-binding protein zeta OS=Homo sapiens OX=9606 GN=CEBPZ PE=1 SV=3	0.601	Down	0.008281	CEBPZ	120.97	8.3	8	9	8	1.132	0.928	0.582	0.969
Armadillo-type fold	0.0763461	Q99570	Phosphoinositide 3-kinase regulatory subunit 4 OS=Homo sapiens OX=9606 GN=PIK3R4 PE=1 SV=3	0.406	Down	0.024584	PIK3R4	153.1	4.2	5	5	5	1.168	1.136	0.482	1.187
Armadillo-type fold	0.0763461	Q99460	26S proteasome non-ATPase regulatory subunit 1 OS=Homo sapiens OX=9606 GN=PSMD1 PE=1 SV=2	0.51	Down	0.043704	PSMD1	105.84	8.3	7	9	7	0.99	1.255	0.494	0.968
Armadillo-type fold	0.0763461	Q9Y4R8	Telomere length regulation protein TEL2 homolog OS=Homo sapiens OX=9606 GN=TELO2 PE=1 SV=2	0.415	Down	0.021317	TELO2	91.746	4.3	4	4	4	0.907	1.263	0.536	1.291
Armadillo-like helical	0.196173	Q99570	Phosphoinositide 3-kinase regulatory subunit 4 OS=Homo sapiens OX=9606 GN=PIK3R4 PE=1 SV=3	0.406	Down	0.024584	PIK3R4	153.1	4.2	5	5	5	1.168	1.136	0.482	1.187
Armadillo-like helical	0.196173	Q99460	26S proteasome non-ATPase regulatory subunit 1 OS=Homo sapiens OX=9606 GN=PSMD1 PE=1 SV=2	0.51	Down	0.043704	PSMD1	105.84	8.3	7	9	7	0.99	1.255	0.494	0.968
Armadillo-like helical	0.196173	Q9Y4R8	Telomere length regulation protein TEL2 homolog OS=Homo sapiens OX=9606 GN=TELO2 PE=1 SV=2	0.415	Down	0.021317	TELO2	91.746	4.3	4	4	4	0.907	1.263	0.536	1.291
Ribosomal protein S5 domain 2-type fold	0.0378984	P62249	40S ribosomal protein S16 OS=Homo sapiens OX=9606 GN=RPS16 PE=1 SV=2	0.639	Down	0.038164	RPS16	16.445	24.7	4	4	4	0.893	1.139	0.783	1.226
Ribosomal protein S5 domain 2-type fold	0.0378984	Q12931	Heat shock protein 75 kDa, mitochondrial OS=Homo sapiens OX=9606 GN=TRAP1 PE=1 SV=3	0.628	Down	0.00037555	TRAP1	80.109	18	13	17	13	1.181	1.023	0.485	0.772
Ubiquitin-related domain	0.131625	Q9UPU5	Ubiquitin carboxyl-terminal hydrolase 24 OS=Homo sapiens OX=9606 GN=USP24 PE=1 SV=3	0.606	Down	0.024997	USP24	294.36	1.9	5	5	5	1.055	1.312	0.489	0.807
Ubiquitin-related domain	0.131625	Q8WVY7	Ubiquitin-like domain-containing CTD phosphatase 1 OS=Homo sapiens OX=9606 GN=UBLCP1 PE=1 SV=2	0.604	Down	0.041624	UBLCP1	36.804	13.2	4	5	4	0.752	1.347	0.56	0.927
P-loop containing nucleoside triphosphate hydrolase	0.173219	P26196	Probable ATP-dependent RNA helicase DDX6 OS=Homo sapiens OX=9606 GN=DDX6 PE=1 SV=2	0.602	Down	0.0159228	DDX6	54.416	13.9	6	7	6	0.916	1.209	0.539	0.895
P-loop containing nucleoside triphosphate hydrolase	0.173219	P54819	Adenylate kinase 2, mitochondrial OS=Homo sapiens OX=9606 GN=AK2 PE=1 SV=2	0.386	Down	5.6684e-05	AK2	26.477	23.4	6	7	6	1.095	0.811	0.402	1.041
P-loop containing nucleoside triphosphate hydrolase	0.173219	Q9Y4W6	AFG3-like protein 2 OS=Homo sapiens OX=9606 GN=AFG3L2 PE=1 SV=2	0.594	Down	0.0066952	AFG3L2	88.583	11.9	11	11	11	1.018	0.908	0.601	1.012
P-loop containing nucleoside triphosphate hydrolase	0.173219	Q9NVA2	Septin-11 OS=Homo sapiens OX=9606 GN=SEPTIN11 PE=1 SV=3	0.308	Down	0.0053849	SEPTIN11	49.398	16.1	6	7	6	0.967	1.066	0.311	1.01
P-loop containing nucleoside triphosphate hydrolase	0.173219	Q9Y230	RuvB-like 2 OS=Homo sapiens OX=9606 GN=RUVBL2 PE=1 SV=3	0.348	Down	0.00026185	RUVBL2	51.156	27.2	12	16	11	0.907	0.977	0.38	1.093
P-loop containing nucleoside triphosphate hydrolase	0.173219	P61225	Ras-related protein Rap-2b OS=Homo sapiens OX=9606 GN=RAP2B PE=1 SV=1	0.328	Down	0.0009423	RAP2B	20.504	10.4	2	4	2	1.276	0.919	0.378	1.153
AAA+ ATPase domain	0.13979	Q9Y4W6	AFG3-like protein 2 OS=Homo sapiens OX=9606 GN=AFG3L2 PE=1 SV=2	0.594	Down	0.0066952	AFG3L2	88.583	11.9	11	11	11	1.018	0.908	0.601	1.012
AAA+ ATPase domain	0.13979	Q9Y230	RuvB-like 2 OS=Homo sapiens OX=9606 GN=RUVBL2 PE=1 SV=3	0.348	Down	0.00026185	RUVBL2	51.156	27.2	12	16	11	0.907	0.977	0.38	1.093

## Sheet: all
Domain Description	Mapping	Background	All Mapping	All Backgroud	Fold enrichment	Fisher's exact test p value	-log10(P value)	Related Protein

## Sheet: all Domain2Protein
Domain Description	Fisher's exact test p value	Protein accession	Protein description	Ratio	Regulated Type	P value	Gene name	MW [kDa]	Coverage [%]	Peptides	PSMs	Unique peptides	AC_KD	AC_KD_C	AC_OE	AC_OE_C
Armadillo-type fold	0.200191	Q9UPU5	Ubiquitin carboxyl-terminal hydrolase 24 OS=Homo sapiens OX=9606 GN=USP24 PE=1 SV=3	0.606	Down	0.024997	USP24	294.36	1.9	5	5	5	1.055	1.312	0.489	0.807
Armadillo-type fold	0.200191	Q03701	CCAAT/enhancer-binding protein zeta OS=Homo sapiens OX=9606 GN=CEBPZ PE=1 SV=3	0.601	Down	0.008281	CEBPZ	120.97	8.3	8	9	8	1.132	0.928	0.582	0.969
Armadillo-type fold	0.200191	Q99570	Phosphoinositide 3-kinase regulatory subunit 4 OS=Homo sapiens OX=9606 GN=PIK3R4 PE=1 SV=3	0.406	Down	0.024584	PIK3R4	153.1	4.2	5	5	5	1.168	1.136	0.482	1.187
Armadillo-type fold	0.200191	Q99460	26S proteasome non-ATPase regulatory subunit 1 OS=Homo sapiens OX=9606 GN=PSMD1 PE=1 SV=2	0.51	Down	0.043704	PSMD1	105.84	8.3	7	9	7	0.99	1.255	0.494	0.968
Armadillo-type fold	0.200191	Q6KC79	Nipped-B-like protein OS=Homo sapiens OX=9606 GN=NIPBL PE=1 SV=2	1.791	Up	0.0110561	NIPBL	316.05	2.8	7	7	7	1.236	1.067	1.66	0.927
Armadillo-type fold	0.200191	Q9Y4R8	Telomere length regulation protein TEL2 homolog OS=Homo sapiens OX=9606 GN=TELO2 PE=1 SV=2	0.415	Down	0.021317	TELO2	91.746	4.3	4	4	4	0.907	1.263	0.536	1.291
RNA helicase, DEAD-box type, Q motif	0.105331	Q9UHI6	Probable ATP-dependent RNA helicase DDX20 OS=Homo sapiens OX=9606 GN=DDX20 PE=1 SV=2	2.389	Up	0.038024	DDX20	92.239	8.4	6	8	6	1.152	1.127	1.837	0.769
RNA helicase, DEAD-box type, Q motif	0.105331	P26196	Probable ATP-dependent RNA helicase DDX6 OS=Homo sapiens OX=9606 GN=DDX6 PE=1 SV=2	0.602	Down	0.0159228	DDX6	54.416	13.9	6	7	6	0.916	1.209	0.539	0.895
Small GTP-binding protein domain	0.343749	Q9NP72	Ras-related protein Rab-18 OS=Homo sapiens OX=9606 GN=RAB18 PE=1 SV=1	2.052	Up	0.00059845	RAB18	22.977	30.6	6	6	5	1.179	1.057	1.974	0.962
Small GTP-binding protein domain	0.343749	P61225	Ras-related protein Rap-2b OS=Homo sapiens OX=9606 GN=RAP2B PE=1 SV=1	0.328	Down	0.0009423	RAP2B	20.504	10.4	2	4	2	1.276	0.919	0.378	1.153
Nucleotide-diphospho-sugar transferases	0.0681148	P46976	Glycogenin-1 OS=Homo sapiens OX=9606 GN=GYG1 PE=1 SV=4	1.803	Up	0.0137813	GYG1	39.383	12.9	4	6	4	1.065	0.831	2.237	1.241
Nucleotide-diphospho-sugar transferases	0.0681148	Q16222	UDP-N-acetylhexosamine pyrophosphorylase OS=Homo sapiens OX=9606 GN=UAP1 PE=1 SV=3	0.582	Down	0.0033998	UAP1	58.768	15.1	8	9	8	0.957	1.017	0.684	1.176
Ubiquitin-related domain	0.0941992	Q9UPU5	Ubiquitin carboxyl-terminal hydrolase 24 OS=Homo sapiens OX=9606 GN=USP24 PE=1 SV=3	0.606	Down	0.024997	USP24	294.36	1.9	5	5	5	1.055	1.312	0.489	0.807
Ubiquitin-related domain	0.0941992	Q8WVY7	Ubiquitin-like domain-containing CTD phosphatase 1 OS=Homo sapiens OX=9606 GN=UBLCP1 PE=1 SV=2	0.604	Down	0.041624	UBLCP1	36.804	13.2	4	5	4	0.752	1.347	0.56	0.927
Ubiquitin-related domain	0.0941992	Q15459	Splicing factor 3A subunit 1 OS=Homo sapiens OX=9606 GN=SF3A1 PE=1 SV=1	1.684	Up	0.0032805	SF3A1	88.885	18.8	14	24	14	1.126	1.013	1.435	0.852
Ubiquitin domain	0.0681148	Q8WVY7	Ubiquitin-like domain-containing CTD phosphatase 1 OS=Homo sapiens OX=9606 GN=UBLCP1 PE=1 SV=2	0.604	Down	0.041624	UBLCP1	36.804	13.2	4	5	4	0.752	1.347	0.56	0.927
Ubiquitin domain	0.0681148	Q15459	Splicing factor 3A subunit 1 OS=Homo sapiens OX=9606 GN=SF3A1 PE=1 SV=1	1.684	Up	0.0032805	SF3A1	88.885	18.8	14	24	14	1.126	1.013	1.435	0.852
PDZ domain	0.161161	Q8IVF2	Protein AHNAK2 OS=Homo sapiens OX=9606 GN=AHNAK2 PE=1 SV=2	1.583	Up	0.00089548	AHNAK2	616.62	11.6	21	25	21	1.326	0.804	1.322	0.835
PDZ domain	0.161161	O14745	Na(+)/H(+) exchange regulatory cofactor NHE-RF1 OS=Homo sapiens OX=9606 GN=SLC9A3R1 PE=1 SV=4	0.313	Down	0.0029404	SLC9A3R1	38.868	21.2	7	8	7	1.286	1.014	0.255	0.814
ATPase, AAA-type, core	0.105331	P55072	Transitional endoplasmic reticulum ATPase OS=Homo sapiens OX=9606 GN=VCP PE=1 SV=4	1.818	Up	0.00033937	VCP	89.321	13.8	12	14	12	1.054	0.959	1.76	0.968
ATPase, AAA-type, core	0.105331	Q9Y4W6	AFG3-like protein 2 OS=Homo sapiens OX=9606 GN=AFG3L2 PE=1 SV=2	0.594	Down	0.0066952	AFG3L2	88.583	11.9	11	11	11	1.018	0.908	0.601	1.012
AAA+ ATPase domain	0.102539	P55072	Transitional endoplasmic reticulum ATPase OS=Homo sapiens OX=9606 GN=VCP PE=1 SV=4	1.818	Up	0.00033937	VCP	89.321	13.8	12	14	12	1.054	0.959	1.76	0.968
AAA+ ATPase domain	0.102539	Q9Y4W6	AFG3-like protein 2 OS=Homo sapiens OX=9606 GN=AFG3L2 PE=1 SV=2	0.594	Down	0.0066952	AFG3L2	88.583	11.9	11	11	11	1.018	0.908	0.601	1.012
AAA+ ATPase domain	0.102539	Q9Y230	RuvB-like 2 OS=Homo sapiens OX=9606 GN=RUVBL2 PE=1 SV=3	0.348	Down	0.00026185	RUVBL2	51.156	27.2	12	16	11	0.907	0.977	0.38	1.093
Helicase superfamily 1/2, ATP-binding domain	0.138617	Q9UHI6	Probable ATP-dependent RNA helicase DDX20 OS=Homo sapiens OX=9606 GN=DDX20 PE=1 SV=2	2.389	Up	0.038024	DDX20	92.239	8.4	6	8	6	1.152	1.127	1.837	0.769
Helicase superfamily 1/2, ATP-binding domain	0.138617	P26196	Probable ATP-dependent RNA helicase DDX6 OS=Homo sapiens OX=9606 GN=DDX6 PE=1 SV=2	0.602	Down	0.0159228	DDX6	54.416	13.9	6	7	6	0.916	1.209	0.539	0.895
Helicase superfamily 1/2, ATP-binding domain	0.138617	Q9UNY4	Transcription termination factor 2 OS=Homo sapiens OX=9606 GN=TTF2 PE=1 SV=2	2.248	Up	0.0038161	TTF2	129.59	9.7	9	11	9	0.836	1.288	2.104	0.936
Armadillo-like helical	0.268609	Q99570	Phosphoinositide 3-kinase regulatory subunit 4 OS=Homo sapiens OX=9606 GN=PIK3R4 PE=1 SV=3	0.406	Down	0.024584	PIK3R4	153.1	4.2	5	5	5	1.168	1.136	0.482	1.187
Armadillo-like helical	0.268609	Q99460	26S proteasome non-ATPase regulatory subunit 1 OS=Homo sapiens OX=9606 GN=PSMD1 PE=1 SV=2	0.51	Down	0.043704	PSMD1	105.84	8.3	7	9	7	0.99	1.255	0.494	0.968
Armadillo-like helical	0.268609	Q6KC79	Nipped-B-like protein OS=Homo sapiens OX=9606 GN=NIPBL PE=1 SV=2	1.791	Up	0.0110561	NIPBL	316.05	2.8	7	7	7	1.236	1.067	1.66	0.927
Armadillo-like helical	0.268609	Q9Y4R8	Telomere length regulation protein TEL2 homolog OS=Homo sapiens OX=9606 GN=TELO2 PE=1 SV=2	0.415	Down	0.021317	TELO2	91.746	4.3	4	4	4	0.907	1.263	0.536	1.291
Ribosomal protein S5 domain 2-type fold	0.0987955	P62249	40S ribosomal protein S16 OS=Homo sapiens OX=9606 GN=RPS16 PE=1 SV=2	0.639	Down	0.038164	RPS16	16.445	24.7	4	4	4	0.893	1.139	0.783	1.226
Ribosomal protein S5 domain 2-type fold	0.0987955	Q12931	Heat shock protein 75 kDa, mitochondrial OS=Homo sapiens OX=9606 GN=TRAP1 PE=1 SV=3	0.628	Down	0.00037555	TRAP1	80.109	18	13	17	13	1.181	1.023	0.485	0.772
DEAD/DEAH box helicase domain	0.205865	Q9UHI6	Probable ATP-dependent RNA helicase DDX20 OS=Homo sapiens OX=9606 GN=DDX20 PE=1 SV=2	2.389	Up	0.038024	DDX20	92.239	8.4	6	8	6	1.152	1.127	1.837	0.769
DEAD/DEAH box helicase domain	0.205865	P26196	Probable ATP-dependent RNA helicase DDX6 OS=Homo sapiens OX=9606 GN=DDX6 PE=1 SV=2	0.602	Down	0.0159228	DDX6	54.416	13.9	6	7	6	0.916	1.209	0.539	0.895
P-loop containing nucleoside triphosphate hydrolase	0.0561654	Q9UHI6	Probable ATP-dependent RNA helicase DDX20 OS=Homo sapiens OX=9606 GN=DDX20 PE=1 SV=2	2.389	Up	0.038024	DDX20	92.239	8.4	6	8	6	1.152	1.127	1.837	0.769
P-loop containing nucleoside triphosphate hydrolase	0.0561654	P26196	Probable ATP-dependent RNA helicase DDX6 OS=Homo sapiens OX=9606 GN=DDX6 PE=1 SV=2	0.602	Down	0.0159228	DDX6	54.416	13.9	6	7	6	0.916	1.209	0.539	0.895
P-loop containing nucleoside triphosphate hydrolase	0.0561654	P55072	Transitional endoplasmic reticulum ATPase OS=Homo sapiens OX=9606 GN=VCP PE=1 SV=4	1.818	Up	0.00033937	VCP	89.321	13.8	12	14	12	1.054	0.959	1.76	0.968
P-loop containing nucleoside triphosphate hydrolase	0.0561654	Q9Y4W6	AFG3-like protein 2 OS=Homo sapiens OX=9606 GN=AFG3L2 PE=1 SV=2	0.594	Down	0.0066952	AFG3L2	88.583	11.9	11	11	11	1.018	0.908	0.601	1.012
P-loop containing nucleoside triphosphate hydrolase	0.0561654	O00159	Unconventional myosin-Ic OS=Homo sapiens OX=9606 GN=MYO1C PE=1 SV=4	2.006	Up	0.006483	MYO1C	121.68	7.5	10	10	9	0.825	1.052	2.237	1.115
P-loop containing nucleoside triphosphate hydrolase	0.0561654	Q9NVA2	Septin-11 OS=Homo sapiens OX=9606 GN=SEPTIN11 PE=1 SV=3	0.308	Down	0.0053849	SEPTIN11	49.398	16.1	6	7	6	0.967	1.066	0.311	1.01
P-loop containing nucleoside triphosphate hydrolase	0.0561654	Q9Y230	RuvB-like 2 OS=Homo sapiens OX=9606 GN=RUVBL2 PE=1 SV=3	0.348	Down	0.00026185	RUVBL2	51.156	27.2	12	16	11	0.907	0.977	0.38	1.093
P-loop containing nucleoside triphosphate hydrolase	0.0561654	Q9UNY4	Transcription termination factor 2 OS=Homo sapiens OX=9606 GN=TTF2 PE=1 SV=2	2.248	Up	0.0038161	TTF2	129.59	9.7	9	11	9	0.836	1.288	2.104	0.936
P-loop containing nucleoside triphosphate hydrolase	0.0561654	P54819	Adenylate kinase 2, mitochondrial OS=Homo sapiens OX=9606 GN=AK2 PE=1 SV=2	0.386	Down	5.6684e-05	AK2	26.477	23.4	6	7	6	1.095	0.811	0.402	1.041
P-loop containing nucleoside triphosphate hydrolase	0.0561654	Q9NP72	Ras-related protein Rab-18 OS=Homo sapiens OX=9606 GN=RAB18 PE=1 SV=1	2.052	Up	0.00059845	RAB18	22.977	30.6	6	6	5	1.179	1.057	1.974	0.962
P-loop containing nucleoside triphosphate hydrolase	0.0561654	P61225	Ras-related protein Rap-2b OS=Homo sapiens OX=9606 GN=RAP2B PE=1 SV=1	0.328	Down	0.0009423	RAP2B	20.504	10.4	2	4	2	1.276	0.919	0.378	1.153
NAD(P)-binding domain	0.204637	P11766	Alcohol dehydrogenase class-3 OS=Homo sapiens OX=9606 GN=ADH5 PE=1 SV=4	0.66	Down	0.0135649	ADH5	39.724	12.3	5	9	5	0.785	0.98	0.771	1.168
NAD(P)-binding domain	0.204637	P48163	NADP-dependent malic enzyme OS=Homo sapiens OX=9606 GN=ME1 PE=1 SV=1	1.841	Up	0.025603	ME1	64.149	10	6	7	6	0.892	1.033	2.149	1.167
NAD(P)-binding domain	0.204637	Q9NZL9	Methionine adenosyltransferase 2 subunit beta OS=Homo sapiens OX=9606 GN=MAT2B PE=1 SV=1	4.554	Up	4.3101e-05	MAT2B	37.551	16.2	5	6	5	1.006	1.029	4.864	1.068
Helicase, C-terminal	0.138617	Q9UHI6	Probable ATP-dependent RNA helicase DDX20 OS=Homo sapiens OX=9606 GN=DDX20 PE=1 SV=2	2.389	Up	0.038024	DDX20	92.239	8.4	6	8	6	1.152	1.127	1.837	0.769
Helicase, C-terminal	0.138617	P26196	Probable ATP-dependent RNA helicase DDX6 OS=Homo sapiens OX=9606 GN=DDX6 PE=1 SV=2	0.602	Down	0.0159228	DDX6	54.416	13.9	6	7	6	0.916	1.209	0.539	0.895
Helicase, C-terminal	0.138617	Q9UNY4	Transcription termination factor 2 OS=Homo sapiens OX=9606 GN=TTF2 PE=1 SV=2	2.248	Up	0.0038161	TTF2	129.59	9.7	9	11	9	0.836	1.288	2.104	0.936
WD40-repeat-containing domain	0.232265	Q15393	Splicing factor 3B subunit 3 OS=Homo sapiens OX=9606 GN=SF3B3 PE=1 SV=4	2.479	Up	0.00075546	SF3B3	135.58	11.1	13	14	13	1.085	0.996	2.303	0.929
WD40-repeat-containing domain	0.232265	O43684	Mitotic checkpoint protein BUB3 OS=Homo sapiens OX=9606 GN=BUB3 PE=1 SV=1	1.628	Up	0.008182	BUB3	37.154	28.4	8	10	8	1.058	1.06	1.581	0.971
WD40-repeat-containing domain	0.232265	Q9BZH6	WD repeat-containing protein 11 OS=Homo sapiens OX=9606 GN=WDR11 PE=1 SV=1	0.5	Down	0.0106022	WDR11	136.68	7.5	9	9	9	0.944	1.065	0.477	0.954
WD40-repeat-containing domain	0.232265	Q99570	Phosphoinositide 3-kinase regulatory subunit 4 OS=Homo sapiens OX=9606 GN=PIK3R4 PE=1 SV=3	0.406	Down	0.024584	PIK3R4	153.1	4.2	5	5	5	1.168	1.136	0.482	1.187
